# Supplementary material for: Designing of cytotoxic and helper T cell epitope map provides insights into the highly contagious nature of the pandemic novel coronavirus SARS-CoV-2
Source: R Soc Open Sci. 2020 Sep 16;7(9):201141. doi: 10.1098/rsos.201141 (PMC7540743; doi:10.1098/rsos.201141)
Supplement: Table S1 [file rsos201141supp1.xls]

## Sheet: Sheet1
REFERENCE
All SARS-CoV epitopes taken from Oh et al., Emerging Microbes and Infection, 2012 and references therein
SARS-CoV		SARS-CoV2 (2019-NCoV)
EPITOPE		EPITOPE	ALLELES (RANK POSITION IN SORTED LIST FROM NetCTLpan)
Spike/Surface
Wang et al., 2004
LITGRLQSL		LITGRLQSL	HLA-A*26:01 (73)
			HLA-B*07:02 (46)
			HLA-B*08:01 (6)
FIAGLIAIV		FIAGLIAIV	HLA-A*02:01 (10)
			HLA-A*26:01 (49)
RLNEVAKNL		RLNEVAKNL	HLA-A*02:01 (18)
			HLA-A*03:01 (95)
			HLA-B*07:02 (72)
			HLA-B*08:01 (92)
			HLA-B*27:05 (83)
			HLA-B*39:01 (77)
			HLA-B*40:01 (58)
Tsao et al., 2006:
VVFLHVTYV		VVFLHVTYV	HLA-A*02:01 (6)
			HLA-A*03:01 (53)
			HLA-B*08:01 (60)
NLNESLIDL		NLNESLIDL	HLA-A*02:01 (14)
			HLA-B*08:01 (91)
			HLA-B*39:01 (81)
			HLA-B*40:01 (98)
Zhou et al., 2006:
KLPDDFMGCV (DECAMER)		KLPDDFTGC (NONAMER)	HLA-A*02:01 (67)
Y et al., 2009:
VLNDILSRLS (DECAMER)		VLNDILSRL (NONAMER)	HLA-A*01:01 (70)
			HLA-A*02:01 (4)
			HLA-A*03:01 (92)
			HLA-A*26:01 (67)
			HLA-B*08:01 (78)
			HLA-B*15:01 (101)
MEMBRANE
Yang et al., 2007 Only position numbers given, sequences not provided
HE et al., 2005:
MADSNGTITVEELKKLLEQWNLVIGFLFLAWI		MADSNGTITVEELKKLLEQWNLVIGFLFLTWI
LMESELVIGAVIIRGHLRMAGHPLGRCDIK		LLESELVIGAVILRGHLRIAGHHLGRCDIK
NUCLEOCAPSID
Tsao et al., 2006:
GMSRIGMEV		GMSRIGMEV
LLDRLNQL		LLDRLNQL
RLNQLESKV		RLNQLESKM
Oh et al., 2011:
GETALALLL		GDAALALLL
GETALALLLLDRLNQ		GDAALALLLLDRLNQ
