# Supplementary material for: Designing of cytotoxic and helper T cell epitope map provides insights into the highly contagious nature of the pandemic novel coronavirus SARS-CoV-2
Source: R Soc Open Sci. 2020 Sep 16;7(9):201141. doi: 10.1098/rsos.201141 (PMC7540743; doi:10.1098/rsos.201141)
Supplement: Table S2 [file rsos201141supp2.xls]

## Sheet: ITcellImmunogenic epitopes
	A. All Proteins together		Pink color: Negative z score in at lesat one allele
	HLA-II alleles:		Turquoise: both Z scores positive To be removed?
	Red colored: Immunogenic epitopes common to ITcell two alleles
	Epitope (12-mer for IT cell immunogenicity tool)	Protein	From	To	Immunogenicity score	Immunogenicity score	Clustering		Conservation in MSA
					Itcell (Total Z score)	Itcell (Total Z score)
					HLA-DRB1*01:01	HLA-DRB1*15:01
	QTLLALHRSYLT	Surface			-2.52	-3.24
	LKKRWQLALSKG	ORF3a			-1.8	-0.1
	KKRWQLALSKGV	ORF3a			-1.71	-0.24
	WQLALSKGVHFV	ORF3a			-1.32	0.69
	QLALSKGVHFVC	ORF3a			-0.46	0.81
	ILLIIMRTFKVS	ORF6			-2.23	-0.31
	LLIIMRTFKVSI	ORF6			-0.46	0.26
	AEILLIIMRTFK	ORF6			-0.11	-1.59
	IAEILLIIMRTF	ORF6			-0.08	1.77
	LIIMRTFKVSIW	ORF6			0.2	1.07
	IMRTFKVSIWNL	ORF6			1.3	-0.3
	EILLIIMRTFKV	ORF6			1.43	-1.53
	IIMRTFKVSIWN	ORF6			2.4	0.29
	KHVYQLRARSVS	ORF7a			-1.26	0.72
	DGVKHVYQLRAR	ORF7a			-0.84	-0.95
	HVYQLRARSVSP	ORF7a			-0.16	-0.21
	VKHVYQLRARSV	ORF7a			-0.16	0.48
	YQLRARSVSPKL	ORF7a			1.13	-3.91
	IRVGARKSAPLI	ORF8			-1.78	-0.74
	YSKWYIRVGARK	ORF8			-0.86	-2.9
	FYSKWYIRVGAR	ORF8			-0.42	-0.55
	WYIRVGARKSAP	ORF8			2.25	-2.04
	TWLTYTGAIKLD	Nucleocapsid			-2.87	-2.38
	SGTWLTYTGAIK	Nucleocapsid			-2.18	-0.9
	VTLAILTALRLC	Envelope			-2.91	-1.49
	FLLVTLAILTAL	Envelope			-1.4	-0.86
	VFLLVTLAILTA	Envelope			-1.32	-3.42
	PSFYVYSRVKNL	Envelope			-1.23	-1.76
	LVTLAILTALRL	Envelope			-1.08	-0.01
	LLVTLAILTALR	Envelope			-0.94	-0.12
		Membrane: nil common immunogenic epitopes by Itcell
	NVFAFPFTIYSL	ORF10			-0.73	-1.03
	KDMTYRRLISMM	Exonuclease			-2.91	-1.15
	MTYRRLISMMGF	Exonuclease			-0.19	-0.39
	IILASFSASTSA	nsp2			-1.06	-0.33
	LVNKFLALCADS	nsp2			-0.82	-0.28
	LILMTARTVYDD	nsp6			-1.87	-3.7
	SAVVLLILMTAR	nsp6			-1.81	-0.95
	VLLILMTARTVY	nsp6			-1.42	-2.6
	VVLLILMTARTV	nsp6			-1.34	-0.66
	PNMLRIMASLVL	RdRp			-3.07	-0.16
	LRIMASLVLARK	RdRp			-1.53	-0.46
	YLITPVHVMSKH	nsp4			-0.65	-0.44
	YFMRFRRAFGEY	nsp4			-0.39	-2.64
	EAARYMRSLKVP	nsp3			-2.71	-2.91
	KFVRIQPGQTFS	3C-Proteinase			0.68	-2.93
	TERLKLFAAETL	Helicase			-1.33	-0.17
	LFAAETLKATEE	Helicase			-0.11	-0.11
	YFIKGLNNLNRG	nsp9			-1.7	-1.9
	HLA-II Epitopes harboring HLA-I epitopes
HLA-I	HLA-II	Protein			HLA-DRB1*01:01	HLA-DRB1*15:01
TIAEILLII	TIAEILLIIMRT	ORF6			Not present in DRB1*0101	Positive z score 0.59
VFAFPFTIY	YINVFAFPFTIY	ORF10			-1.01	Nil
VFAFPFTIY	NVFAFPFTIYSL	ORF10			-0.73	-1.03
GIIITVAAF	VFLGIIITVAAF	ORF8			Nil	-0.95
GIIITVAAF	GIIITVAAFHQE	ORF8			Nil	-0.84
GIIITVAAF	LGIIITVAAFHQ	ORF8			Nil	-0.79
YINVFAFPF	GYINVFAFPFTI	ORF10			Positive z score 0.24	-0.22
YINVFAFPF	YINVFAFPFTIY	ORF10			-1.01	Positive z score 1.49
TLAILTALR	VTLAILTALRLC	Envelope			-2.91	-1.49
TLAILTALR	LVTLAILTALRL	Envelope			-1.08
TLAILTALR	LLVTLAILTALR	Envelope			-0.94
TLAILTALR	TLAILTALRLCA	Envelope			Positive z score 1.57	-0.24
AFPFTIYSL	NVFAFPFTIYSL	ORF10			-0.73	-1.03
ILLIIMRTF	ILLIIMRTFKVS	ORF6			-2.23	-0.31
ILLIIMRTF	AEILLIIMRTFK	ORF6			-0.11	-1.59
ILLIIMRTF	IAEILLIIMRTF	ORF6			-0.08	Positive z score 1.77
ILLIIMRTF	EILLIIMRTFKV	ORF6			Positive z score 1.43	-1.53
NSRNYIAQV	CRMNSRNYIAQV	ORF10			Nil	Positive z score 0.82
YFIASFRLF	YFIASFRLFART	Membrane			Not present in DRB1*0101	-1.82
YFIASFRLF	LSYFIASFRLFA	Membrane			Not present in DRB1*0101	-0.69
YFIASFRLF	SYFIASFRLFAR	Membrane			Not present in DRB1*0101	-0.13
LTALRLCAY	LAILTALRLCAY	Envelope			-1.93	Positive z score 0.47
LTALRLCAY	ILTALRLCAYCC	Envelope			-0.4	Positive z score 1.48
LTALRLCAY	AILTALRLCAYC	Envelope			Positive z score 0.04	-0.43
Remarks for rest of the consensus epitopes
Consensus HLA-I epitopes		Protein	Remarks for HLA-II epitopes harboring nonamers HLA-I epitopes
KVSIWNLDY		ORF6	Does not bind to DRB1*0101 and DRB1*1501
VTIAEILLI		ORF6	Does not bind to DRB1*0101 and DRB1*1501
MGYINVFAF		ORF10	Positive z score in DRB1*0101 and DRB!*1501
WNLDYIINL		ORF6	Does not bind to DRB1*0101 and DRB1*1501
NLDYIINLI		ORF6	Does not bind to DRB1*0101 and DRB1*1501
ILFLALITL		ORF7a	Does not bind to DRB1*0101 and DRB1*1501
QVDVVNFNL		ORF10	Does not bind to DRB1*0101 and DRB1*1501
KIILFLALI		ORF7a	Not present as full sequence in any HLA-II epitope
SIWNLDYII		ORF6	Does not bind to DRB1*0101 and DRB1*1501
YLYALVYFL		ORF3a	Not present as full sequence in any HLA-II epitope
LLYDANYFL		ORF3a	Does not bind to DRB1*0101 and DRB1*1501
ITLATCELY		ORF7a	Does not bind to DRB1*0101 and DRB1*1501
HLVDFQVTI		ORF6	Does not bind to DRB1*0101 and DRB1*1501
IAQVDVVNF		ORF10	Does not bind to DRB1*0101 and DRB1*1501
MFHLVDFQV		ORF6	Does not bind to DRB1*0101 and DRB1*1501
FPFTIYSLL		ORF10	Does not bind to DRB1*0101 and DRB1*1501

## Sheet: Master sheet CD4episcore
		A. All Proteins together
		HLA-II alleles:
		Immunogenic epitopes straight from CD4episcore
	Protein Number	Protein Description	Peptide	Start	End	Combined Score	Immunogenicity Score	Peptide core	Median Percentile Rank (7-allele)	HLA-DRB1:03:01	HLA-DRB1:07:01	HLA-DRB1:15:01	HLA-DRB3:01:01	HLA-DRB3:02:02	HLA-DRB4:01:01	HLA-DRB5:01:01
ORF-10		ORF10
ORF-10
ORF-10	9	seq1, seq6, seq9, seq12, seq22	MGYINVFAFPFTIYS	1	15	43.6398	95.4494	YINVFAFPF	9.1	67	5.4	9.1	3.1	17	30	2.6
ORF-10	13	seq2, seq7, seq10, seq13, seq23	GYINVFAFPFTIYSL	1	15	44.912	94.2799	YINVFAFPF	12	69	2.1	12	8.8	21	30	7.2
ORF-10	11	seq8, seq11	YINVFAFPFTIYSLL	1	15	45.0447	94.6117	YINVFAFPF	12	73	4.1	12	11	37	30	8.6
ORF-10	27	seq5, seq16, seq27	IYSLLLCRMNSRNYI	1	15	48.2723	86.1807	LLCRMNSRN	23	23	34	6.8	31	3.9	24	16
ORF-10	24	seq3, seq15, seq24	YSLLLCRMNSRNYIA	1	15	49.3565	90.3913	CRMNSRNYI	22	23	22	6.4	31	2.1	22	16
ORF3a		ORF3a
ORF3a	76	seq3, seq26, seq45, seq76, seq82	LKKRWQLALSKGVHF	1	15	37.5507	86.3768	LALSKGVHF	5	35	1.2	5	12	4.8	7	2.2
ORF3a	2	seq2, seq19, seq25, seq46, seq78	KRWQLALSKGVHFVC	1	15	39.2956	90.7389	LALSKGVHF	5	35	1.1	5	12	3.6	21	2.6
ORF3a	44	seq1, seq18, seq24, seq44, seq74, seq77	KKRWQLALSKGVHFV	1	15	39.5096	91.5741	LALSKGVHF	4.8	35	1.1	4.8	11	2.8	7	2.5
ORF3a	84	seq84	YALVYFLQSINFVRI	1	15	40.2259	93.3648	FLQSINFVR	4.8	17	7.1	3.1	15	3.7	4.8	1.3
ORF3a	4	seq4, seq21, seq29, seq47, seq79	RWQLALSKGVHFVCN	1	15	40.3082	88.0204	LALSKGVHF	8.5	35	2	8.5	16	4.8	21	8.2
ORF3a	53	seq40, seq53	ITLKKRWQLALSKGV	1	15	40.3867	86.8667	WQLALSKGV	9.4	43	2	9.4	22	16	5	2.4
ORF3a	20	seq20	FLQSINFVRIIMRLW	1	15	40.5168	88.9921	INFVRIIMR	8.2	11	8.2	11	20	6.2	5.3	1.3
ORF3a	83	seq83	ALVYFLQSINFVRII	1	15	40.6071	93.7178	LVYFLQSIN	5.2	14	6.8	3.8	13	2.6	5.2	1.1
ORF3a	13	seq13, seq80	YFLQSINFVRIIMRL	1	15	40.6418	89.3044	FLQSINFVR	8.2	11	8.2	13	18	2.7	5	1.5
ORF3a	50	seq7, seq34, seq50	TLKKRWQLALSKGVH	1	15	41.0997	86.2493	WQLALSKGV	11	55	2	12	22	11	7	2.4
ORF3a	85	seq85	LVYFLQSINFVRIIM	1	15	41.7959	92.6397	FLQSINFVR	7.9	11	8.2	7.9	14	2.2	6.1	0.9
ORF3a	66	seq66	ASKIITLKKRWQLAL	1	15	42.0153	72.0382	SKIITLKKR	22	22	37	12	62	37	8.7	19
ORF3a	67	seq67	SKIITLKKRWQLALS	1	15	42.8059	74.0148	SKIITLKKR	22	22	39	13	64	35	6	20
ORF3a	35	seq35, seq58	WQLALSKGVHFVCNL	1	15	43.1428	89.8569	LALSKGVHF	12	35	2.2	8.8	32	11	21	12
ORF3a	9	seq9	SKNPLLYDANYFLCW	1	15	43.4673	87.6683	PLLYDANYF	14	7.3	33	5.4	0.63	14	78	55
ORF3a	10	seq10	KNPLLYDANYFLCWH	1	15	43.5244	89.3111	PLLYDANYF	13	6.8	37	5	0.65	13	80	55
ORF3a	65	seq65	SASKIITLKKRWQLA	1	15	44.1692	71.4231	SKIITLKKR	26	26	43	16	76	41	16	18
ORF3a	41	seq41	ALLAVFQSASKIITL	1	15	44.6582	95.1454	AVFQSASKI	11	38	1.5	4.3	27	11	19	5.9
ORF3a	42	seq42, seq75	LLAVFQSASKIITLK	1	15	45.082	96.2051	AVFQSASKI	11	28	1.8	11	29	8.3	22	7.7
ORF3a	49	seq5, seq28, seq49, seq61	SDFVRATATIPIQAS	1	15	45.657	93.1425	FVRATATIP	14	26	1.7	19	16	1.6	14	9.5
ORF3a	43	seq43, seq73	LAVFQSASKIITLKK	1	15	45.784	93.4601	AVFQSASKI	14	26	2.2	14	35	8.6	33	6.5
ORF3a	51	seq30, seq51, seq64	TPSDFVRATATIPIQ	1	15	45.8722	92.1806	FVRATATIP	15	32	1.7	26	15	2.2	29	9.5
ORF3a	37	seq37, seq54	ATPSDFVRATATIPI	1	15	45.9342	92.3355	FVRATATIP	15	32	1.7	36	15	3.6	41	9.5
ORF3a	11	seq11	RSKNPLLYDANYFLC	1	15	46.1488	88.372	PLLYDANYF	18	9.6	31	7.4	0.65	18	76	55
ORF3a	48	seq6, seq27, seq48, seq62	PSDFVRATATIPIQA	1	15	46.4716	92.1791	FVRATATIP	16	28	1.7	20	16	1.6	19	9.5
ORF3a	12	seq12	NPLLYDANYFLCWHT	1	15	46.6346	92.5864	PLLYDANYF	16	9.2	41	6.2	0.71	16	78	55
ORF3a	36	seq36, seq56	CIPYNSVTSSIVITS	1	15	47.8492	88.123	YNSVTSSIV	21	19	2.7	40	33	8.1	39	21
ORF3a	14	seq14	CRSKNPLLYDANYFL	1	15	48.1874	87.4686	KNPLLYDAN	22	13	25	12	0.65	22	73	54
ORF3a	15	seq15	PLLYDANYFLCWHTN	1	15	48.9643	92.4107	LYDANYFLC	20	13	46	11	2.8	20	86	56
ORF3a	31	seq8, seq31, seq52, seq63	DFVRATATIPIQASL	1	15	48.9944	93.986	FVRATATIP	19	33	1.8	24	19	2.4	13	21
ORF3a	68	seq68	QSASKIITLKKRWQL	1	15	49.6196	73.049	SKIITLKKR	34	34	39	16	76	46	27	15
ORF8		ORF8
ORF8	58	seq58	LVFLGIIITVAAFHQ	1	15	37.4425	75.6062	GIIITVAAF	12	12	14	3.9	38	26	11	7
ORF8	49	seq1, seq11, seq21, seq32, seq39, seq49	SKWYIRVGARKSAPL	1	15	38.6056	82.7139	WYIRVGARK	9.2	18	2.4	9.2	63	4.1	42	0.97
ORF8	35	seq2, seq12, seq22, seq35, seq41, seq50	KWYIRVGARKSAPLI	1	15	38.8696	79.174	YIRVGARKS	12	18	2.4	12	65	4.8	40	1.3
ORF8	56	seq56	LGIIITVAAFHQECS	1	15	38.8765	73.1912	GIIITVAAF	16	13	16	13	55	32	27	6.9
ORF8	54	seq54	FLGIIITVAAFHQEC	1	15	39.4733	76.1832	GIIITVAAF	15	12	15	15	39	28	33	7
ORF8	46	seq38, seq46	VFLGIIITVAAFHQE	1	15	40.8186	79.5465	GIIITVAAF	15	12	15	11	38	24	22	7
ORF8	26	seq16, seq26, seq37, seq43	WYIRVGARKSAPLIE	1	15	41.4135	84.0338	WYIRVGARK	13	23	3.6	13	71	8.6	34	2.8
ORF8	23	seq3, seq13, seq23, seq33, seq42, seq45	FYSKWYIRVGARKSA	1	15	41.6226	84.5565	WYIRVGARK	13	26	3.2	13	40	4.9	49	1.1
ORF8	4	seq4, seq14, seq24, seq34, seq40, seq53	YSKWYIRVGARKSAP	1	15	41.7404	84.8511	WYIRVGARK	13	21	4.1	13	62	4.8	46	1.2
ORF8	25	seq15, seq25, seq36, seq44, seq51	HFYSKWYIRVGARKS	1	15	41.9951	83.9878	YIRVGARKS	14	59	3.9	14	29	8.4	56	1.3
ORF8	17	seq17, seq28	YIRVGARKSAPLIEL	1	15	45.0442	88.6105	YIRVGARKS	16	29	15	13	71	16	37	4.7
ORF8	48	seq48	IHFYSKWYIRVGARK	1	15	47.346	89.865	WYIRVGARK	19	51	19	2.3	24	18	52	9.5
ORF8	47	seq47	PIHFYSKWYIRVGAR	1	15	49.5089	87.7722	IHFYSKWYI	24	50	21	2	23	24	45	30
Nucleocapsid		Nucleocapsid
Nucleocapsid	49	seq49	DQIGYYRRATRRIRG	1	15	30.4571	63.3928	YRRATRRIR	8.5	9.6	7.1	13	4	8.5	52	0.58
Nucleocapsid	48	seq48	QIGYYRRATRRIRGG	1	15	30.9554	60.8885	YRRATRRIR	11	14	11	16	5.4	8.9	51	0.58
Nucleocapsid	50	seq50	IGYYRRATRRIRGGD	1	15	31.8355	60.0887	YYRRATRRI	13	15	13	30	6.8	11	54	0.63
Nucleocapsid	51	seq51	DDQIGYYRRATRRIR	1	15	32.247	66.8175	YRRATRRIR	9.2	9.2	5.2	12	3.2	9.2	64	0.85
Nucleocapsid	52	seq52	GYYRRATRRIRGGDG	1	15	37.5448	69.8619	YYRRATRRI	16	27	16	46	12	16	58	1.4
Nucleocapsid	55	seq55	KDQVILLNKHIDAYK	1	15	41.1393	81.8483	QVILLNKHI	14	14	45	6.9	38	2.7	7.3	31
Nucleocapsid	56	seq56	QVILLNKHIDAYKTF	1	15	42.7294	90.3234	QVILLNKHI	11	14	45	7.4	11	2.6	5.9	22
Nucleocapsid	7	seq7, seq33, seq36	IAQFAPSASAFFGMS	1	15	44.216	98.84	IAQFAPSAS	7.8	62	7.1	30	4.9	5.7	61	7.8
Nucleocapsid	37	seq6, seq34, seq37	PQIAQFAPSASAFFG	1	15	44.3339	96.8848	IAQFAPSAS	9.3	62	6.3	18	5.1	7.4	9.3	11
Nucleocapsid	58	seq58	FKDQVILLNKHIDAY	1	15	44.4303	88.5758	QVILLNKHI	15	15	45	9.8	34	3.5	9.6	46
Nucleocapsid	40	seq22, seq28, seq40, seq54	PSGTWLTYTGAIKLD	1	15	44.4917	85.7292	TWLTYTGAI	17	49	0.58	14	32	17	68	12
Nucleocapsid	3	seq3, seq32, seq35	QIAQFAPSASAFFGM	1	15	44.5164	98.5409	IAQFAPSAS	8.5	62	5.7	23	4.4	5.6	36	8.5
Nucleocapsid	19	seq19, seq29, seq43	GTWLTYTGAIKLDDK	1	15	45.1006	88.7514	WLTYTGAIK	16	31	0.58	15	39	16	68	12
Nucleocapsid	10	seq10, seq39	WPQIAQFAPSASAFF	1	15	45.1581	96.3952	IAQFAPSAS	11	62	5	17	4.8	11	9.3	18
Nucleocapsid	18	seq18, seq38	AQFAPSASAFFGMSR	1	15	45.309	99.3226	FAPSASAFF	9.3	62	8.8	35	7.4	8.6	76	9.3
Nucleocapsid	44	seq30, seq44	SGTWLTYTGAIKLDD	1	15	45.6198	87.0494	TWLTYTGAI	18	39	0.58	15	32	18	68	12
Nucleocapsid	42	seq27, seq42, seq57	TPSGTWLTYTGAIKL	1	15	46.1855	85.4637	TWLTYTGAI	20	70	0.58	14	40	20	68	12
Nucleocapsid	26	seq26	AALALLLLDRLNQLE	1	15	47.6129	98.0322	LALLLLDRL	14	4.1	53	14	2.2	21	0.61	54
Nucleocapsid	23	seq23	LALLLLDRLNQLESK	1	15	47.643	98.1076	LLLDRLNQL	14	4.1	54	25	2.3	14	2.5	65
Nucleocapsid	25	seq25	ALLLLDRLNQLESKM	1	15	49.0478	98.6194	LLLDRLNQL	16	4.1	66	34	2.8	16	5.8	67
Nucleocapsid	24	seq24	ALALLLLDRLNQLES	1	15	49.5166	98.2915	LLLLDRLNQ	17	4.1	54	22	2.2	17	0.93	60
Nucleocapsid	41	seq41	QFAPSASAFFGMSRI	1	15	49.5689	98.4222	FAPSASAFF	17	81	7.6	37	15	16	78	17
ORF7a		ORF7a
ORF7a
ORF7a	40	seq2, seq9, seq17, seq30, seq35, seq40	GVKHVYQLRARSVSP	1	15	40.6805	79.2013	HVYQLRARS	15	47	15	9.3	63	15	7.5	21
ORF7a	34	seq1, seq10, seq18, seq29, seq34, seq41	VKHVYQLRARSVSPK	1	15	41.4161	81.0403	YQLRARSVS	15	46	15	9.4	63	13	7.8	18
ORF7a	11	seq3, seq11, seq19, seq31, seq37, seq42	KHVYQLRARSVSPKL	1	15	41.7074	86.2684	YQLRARSVS	12	41	9	9.8	63	12	11	20
ORF7a	39	seq4, seq7, seq16, seq33, seq36, seq39	DGVKHVYQLRARSVS	1	15	42.0419	81.1048	HVYQLRARS	16	40	15	7.5	63	16	7.9	18
ORF7a	21	seq13, seq21	HVYQLRARSVSPKLF	1	15	47.5674	85.9184	YQLRARSVS	22	32	11	21	40	12	26	22
ORF7a	28	seq28	ILFLALITLATCELY	1	15	49.0438	92.6094	LALITLATC	20	30	20	9.6	49	48	8.9	13
ORF7a	12	seq12, seq22	VYQLRARSVSPKLFI	1	15	49.2023	90.0057	YQLRARSVS	22	30	9	21	36	12	28	22
ORF6		ORF6
ORF6
ORF6	28	seq28, seq44	ILLIIMRTFKVSIWN	1	15	22.6414	48.8036	LIIMRTFKV	5.2	8.9	3.6	0.1	29	14	4.5	5.2
ORF6	22	seq3, seq22, seq25, seq42	EILLIIMRTFKVSIW	1	15	23.3002	51.6505	LIIMRTFKV	4.4	8.5	3.6	0.1	30	13	4.4	4.3
ORF6	27	seq2, seq27, seq43	AEILLIIMRTFKVSI	1	15	25.0036	56.509	LIIMRTFKV	4	8.3	3.6	0.11	27	14	1.7	4
ORF6	45	seq4, seq20, seq29, seq45	LLIIMRTFKVSIWNL	1	15	28.8808	55.7019	LIIMRTFKV	11	11	3.6	0.68	15	12	5.6	14
ORF6	48	seq17, seq30, seq48	LIIMRTFKVSIWNLD	1	15	29.1118	63.9296	LIIMRTFKV	5.9	12	3.6	0.78	5.5	8.4	5.9	13
ORF6	46	seq1, seq26, seq46	IAEILLIIMRTFKVS	1	15	34.2809	69.2022	LIIMRTFKV	11	15	11	0.22	29	16	1.4	4.2
ORF6	47	seq31, seq47	TIAEILLIIMRTFKV	1	15	36.4519	74.6297	LIIMRTFKV	11	15	11	0.83	28	23	1.2	4.3
ORF6	5	seq5, seq36	YIINLIIKNLSKSLT	1	15	36.612	86.4299	INLIIKNLS	3.4	3.1	19	3.3	24	0.71	3.4	9
ORF6	6	seq6, seq37	IINLIIKNLSKSLTE	1	15	37.1814	86.6535	INLIIKNLS	4.2	3.1	20	4.2	26	0.87	3.4	11
ORF6	33	seq23, seq33	IIMRTFKVSIWNLDY	1	15	37.8961	75.2402	IMRTFKVSI	13	31	13	16	8.8	6.6	13	39
ORF6	21	seq21, seq32	IMRTFKVSIWNLDYI	1	15	38.4409	75.1022	IMRTFKVSI	14	31	14	16	8.8	4.9	13	39
ORF6	38	seq38	INLIIKNLSKSLTEN	1	15	38.4739	88.3847	INLIIKNLS	5.2	3.1	20	5.2	28	0.87	3.3	14
ORF6	7	seq7	VSIWNLDYIINLIIK	1	15	38.6711	82.2778	WNLDYIINL	9.6	6	16	9.6	2.2	8.1	11	39
ORF6	9	seq9	KVSIWNLDYIINLII	1	15	39.0035	84.4588	IWNLDYIIN	8.7	7.4	11	8.7	2.1	9.6	6.2	39
ORF6	40	seq40	DYIINLIIKNLSKSL	1	15	39.0184	89.596	INLIIKNLS	5.3	3.1	17	3.6	23	0.71	5.3	9.1
ORF6	10	seq10	SIWNLDYIINLIIKN	1	15	40.5795	83.4488	YIINLIIKN	12	7.1	20	12	2.6	2	16	33
ORF6	8	seq8	FKVSIWNLDYIINLI	1	15	42.4769	88.1923	IWNLDYIIN	12	11	44	27	2.2	7.8	12	40
ORF6	24	seq24, seq34	MRTFKVSIWNLDYII	1	15	44.9281	83.8203	FKVSIWNLD	19	42	9	16	19	4	22	41
ORF6	14	seq13, seq14	MFHLVDFQVTIAEIL	1	15	48.1232	94.808	FQVTIAEIL	17	29	0.8	34	7.2	19	15	17
ORF6	39	seq39	NLIIKNLSKSLTENK	1	15	48.701	93.2524	LIIKNLSKS	19	19	20	5.8	37	1.1	6.6	19
ORF6	12	seq12, seq15	FHLVDFQVTIAEILL	1	15	48.8442	98.1104	FQVTIAEIL	16	31	1.2	30	9.9	16	14	17
ORF6	41	seq41	LIIKNLSKSLTENKY	1	15	49.1989	94.4972	IKNLSKSLT	19	19	20	15	48	1.9	13	35
ORF6	16	seq11, seq16	HLVDFQVTIAEILLI	1	15	49.6563	98.6408	FQVTIAEIL	17	18	1.3	32	9.5	15	17	17
ORF6	19	seq19	VDFQVTIAEILLIIM	1	15	49.6858	98.7145	FQVTIAEIL	17	18	1.5	20	13	17	32	17
ORF6	18	seq18	LVDFQVTIAEILLII	1	15	49.6934	98.7336	FQVTIAEIL	17	18	1.4	31	9.6	15	28	17
Envelope		Envelope
Envelope
Envelope	35	seq13, seq14, seq35, seq39, seq73	KPSFYVYSRVKNLNS	1	15	34.1142	65.7855	FYVYSRVKN	13	21	1.8	13	23	4.3	50	9.3
Envelope	40	seq10, seq15, seq28, seq40	PSFYVYSRVKNLNSS	1	15	34.5986	63.9965	FYVYSRVKN	15	21	2.2	15	25	3.5	48	13
Envelope	41	seq4, seq17, seq26, seq41, seq59, seq70	FYVYSRVKNLNSSRV	1	15	34.83	64.5749	FYVYSRVKN	15	21	2.9	15	38	2.2	43	13
Envelope	72	seq18, seq45, seq72	LVKPSFYVYSRVKNL	1	15	35.4189	63.0472	FYVYSRVKN	17	21	2.8	17	23	8.6	67	11
Envelope	53	seq6, seq20, seq33, seq53, seq64	VFLLVTLAILTALRL	1	15	35.7364	69.8411	LAILTALRL	13	13	1.4	2.8	43	35	19	7
Envelope	19	seq19, seq42	VKPSFYVYSRVKNLN	1	15	36.0761	63.1903	FYVYSRVKN	18	21	2.8	18	23	5.8	60	11
Envelope	27	seq9, seq16, seq27, seq38	SFYVYSRVKNLNSSR	1	15	36.1295	64.8237	FYVYSRVKN	17	21	2.4	17	33	2.9	47	12
Envelope	31	seq1, seq31, seq43, seq50, seq61	LVTLAILTALRLCAY	1	15	36.486	79.665	LAILTALRL	7.7	6.3	3.4	4.2	55	31	17	7.7
Envelope	51	seq2, seq30, seq46, seq51, seq62	LLVTLAILTALRLCA	1	15	37.233	78.9826	LAILTALRL	9.4	9.4	3.4	4.2	58	33	19	6.9
Envelope	47	seq3, seq32, seq47, seq52, seq63	VTLAILTALRLCAYC	1	15	38.7342	80.3355	LAILTALRL	11	5.9	3.4	5.1	56	34	17	11
Envelope	34	seq7, seq34, seq54, seq65	FLLVTLAILTALRLC	1	15	41.889	76.2224	LAILTALRL	19	19	1.5	4.2	49	37	23	7
Envelope	36	seq8, seq36, seq48, seq55, seq66	TLAILTALRLCAYCC	1	15	42.1577	84.3943	LAILTALRL	14	6.8	6.2	6.1	55	40	24	14
Envelope	49	seq49	SLVKPSFYVYSRVKN	1	15	43.5579	60.8947	FYVYSRVKN	32	54	32	15	59	27	72	21
Envelope	5	seq5, seq23, seq29, seq44, seq60	YVYSRVKNLNSSRVP	1	15	45.5801	91.4502	VKNLNSSRV	15	21	5.3	15	53	2.9	46	13
Envelope	24	seq24, seq57	CNIVNVSLVKPSFYV	1	15	48.3241	92.3102	VNVSLVKPS	19	19	17	13	50	12	24	20
Envelope	69	seq21, seq56, seq69	NIVNVSLVKPSFYVY	1	15	48.7816	93.454	VNVSLVKPS	19	19	17	6.8	49	17	33	20
Envelope	12	seq12	YSRVKNLNSSRVPDL	1	15	49.8434	96.1085	VKNLNSSRV	19	12	19	15	60	4.5	49	24
Membrane		Membrane
Membrane
Membrane	58	seq47, seq58	SYFIASFRLFARTRS	1	15	22.026	45.315	FRLFARTRS	6.5	5.9	6.5	2.2	18	7.2	26	6.4
Membrane	46	seq46, seq59	YFIASFRLFARTRSM	1	15	23.8519	45.5297	FRLFARTRS	9.4	9.4	13	6	23	8	23	6.6
Membrane	43	seq43, seq64	IASFRLFARTRSMWS	1	15	25.2245	48.8113	FRLFARTRS	9.5	16	2.4	9.5	23	4.9	17	7
Membrane	42	seq19, seq33, seq39, seq42, seq65	ASFRLFARTRSMWSF	1	15	25.2444	49.4611	FRLFARTRS	9.1	16	1.8	8.6	33	3.2	40	9.1
Membrane	60	seq45, seq60	FIASFRLFARTRSMW	1	15	26.5302	46.8256	FRLFARTRS	13	13	16	6.8	23	8.5	22	7.5
Membrane	68	seq21, seq34, seq38, seq44, seq68	SFRLFARTRSMWSFN	1	15	30.1377	51.3443	FRLFARTRS	16	16	2.1	12	40	3.2	40	16
Membrane	61	seq9, seq61	ICLLQFAYANRNRFL	1	15	33.8039	68.0098	FAYANRNRF	11	7.9	11	12	11	1.3	17	2.6
Membrane	67	seq67	VGLMWLSYFIASFRL	1	15	34.087	71.8675	MWLSYFIAS	8.9	25	3.4	1.7	8.9	33	35	4.2
Membrane	18	seq18	WICLLQFAYANRNRF	1	15	34.1992	68.9979	FAYANRNRF	11	8.6	11	12	12	2.5	17	4
Membrane	50	seq7, seq50, seq66	LLQFAYANRNRFLYI	1	15	34.3497	69.3742	FAYANRNRF	11	7.4	12	22	11	0.75	50	3.2
Membrane	52	seq8, seq52, seq63	CLLQFAYANRNRFLY	1	15	34.8886	70.7215	FAYANRNRF	11	7.9	11	16	11	0.99	44	2.9
Membrane	62	seq62	GLMWLSYFIASFRLF	1	15	35.0038	80.0095	LMWLSYFIA	5	36	2.6	1.4	5	26	38	3.2
Membrane	41	seq25, seq41, seq48	FRLFARTRSMWSFNP	1	15	35.0121	62.0303	FRLFARTRS	17	16	2.7	18	19	3.6	17	18
Membrane	53	seq10, seq53	LQFAYANRNRFLYII	1	15	35.4536	72.134	LQFAYANRN	11	7.9	13	33	11	0.87	51	5.7
Membrane	57	seq57	LMWLSYFIASFRLFA	1	15	35.567	81.4176	LMWLSYFIA	5	5.9	3.2	1.2	5	13	38	2.5
Membrane	5	seq5, seq24, seq30	SRTLSYYKLGASQRV	1	15	37.3024	79.6059	YYKLGASQR	9.1	74	6.9	9.1	11	4.9	32	4.6
Membrane	49	seq49, seq56	LSYFIASFRLFARTR	1	15	38.2582	87.6956	SFRLFARTR	5.3	4.3	5.3	4.7	8.9	7.4	32	3.2
Membrane	20	seq1, seq20, seq28, seq36	RTLSYYKLGASQRVA	1	15	39.1253	82.9632	YYKLGASQR	9.9	67	6.4	9.9	11	2.2	30	3.3
Membrane	54	seq54	MWLSYFIASFRLFAR	1	15	39.5233	92.9583	SYFIASFRL	3.9	3.9	3.8	1.4	5.6	8.4	36	2.1
Membrane	15	seq15	PETNILLNVPLHGTI	1	15	40.2512	78.128	TNILLNVPL	15	14	49	15	58	1.2	15	40
Membrane	55	seq55	WLSYFIASFRLFART	1	15	40.6913	95.4283	SYFIASFRL	4.2	4	4.2	2.2	6.8	8.3	37	3.3
Membrane	37	seq2, seq23, seq29, seq37	TLSYYKLGASQRVAG	1	15	40.8736	84.1841	YYKLGASQR	12	24	9.7	15	12	2.1	36	3.2
Membrane	3	seq3, seq31, seq40	LSYYKLGASQRVAGD	1	15	41.2478	85.1196	YYKLGASQR	12	22	12	19	11	2.4	37	3.3
Membrane	4	seq4, seq32	SYYKLGASQRVAGDS	1	15	42.9296	84.8241	YYKLGASQR	15	22	15	40	12	3.5	33	4.6
Membrane	27	seq11, seq27	KEITVATSRTLSYYK	1	15	43.3263	91.8158	ITVATSRTL	11	2.6	2.1	18	45	11	32	9.9
Membrane	12	seq12	ETNILLNVPLHGTIL	1	15	43.4554	78.6385	TNILLNVPL	20	14	34	12	52	1.1	20	41
Membrane	14	seq14	QFAYANRNRFLYIIK	1	15	43.6897	74.7243	FAYANRNRF	23	22	25	43	23	1.2	62	11
Membrane	16	seq16	TNILLNVPLHGTILT	1	15	45.1928	78.4819	TNILLNVPL	23	14	37	14	55	1.4	23	41
Membrane	51	seq51	ILRGHLRIAGHHLGR	1	15	46.6548	89.6369	GHLRIAGHH	18	32	6.7	2	73	18	18	11
Membrane	6	seq6	YYKLGASQRVAGDSG	1	15	46.7389	83.8472	YYKLGASQR	22	22	20	43	31	6.1	53	7.3
Membrane	13	seq13	EITVATSRTLSYYKL	1	15	47.0562	93.6406	ITVATSRTL	16	2.4	5	21	56	16	37	16
Membrane	26	seq26	LPKEITVATSRTLSY	1	15	49.6651	91.1627	ITVATSRTL	22	5.5	2.2	28	45	14	32	22
Surface		Surface
Surface
Surface
Surface	118	seq118, seq153	NYLYRLFRKSNLKPF	1	15	32.4102	68.1254	YRLFRKSNL	8.6	26	3.1	5.1	14	7	29	8.6
Surface	124	seq124	YLYRLFRKSNLKPFE	1	15	35.9305	76.0263	YRLFRKSNL	9.2	26	3.1	5.3	11	5.7	29	9.2
Surface	116	seq116, seq152	YNYLYRLFRKSNLKP	1	15	36.1092	67.7729	YRLFRKSNL	15	39	14	5.7	59	15	37	3.6
Surface	48	seq48, seq150	PFFSNVTWFHAIHVS	1	15	37.2199	69.0498	FSNVTWFHA	16	57	4.3	6.1	16	2.7	55	34
Surface	115	seq115, seq149	NYNYLYRLFRKSNLK	1	15	37.2758	69.1894	YNYLYRLFR	16	39	13	5.6	56	16	44	3
Surface	11	seq11, seq95, seq123, seq132	RFQTLLALHRSYLTP	1	15	37.3995	79.0987	LALHRSYLT	9.6	25	4.1	0.84	40	9.6	18	0.58
Surface	119	seq9, seq87, seq119, seq134	TRFQTLLALHRSYLT	1	15	38.0922	81.4305	FQTLLALHR	9.2	25	4.1	1.2	35	9.2	16	0.35
Surface	105	seq23, seq105	IPFAMQMAYRFNGIG	1	15	38.8008	87.252	FAMQMAYRF	6.5	14	26	9.1	4.4	6.5	2.3	3.7
Surface	47	seq47	LPFFSNVTWFHAIHV	1	15	38.8308	73.077	FSNVTWFHA	16	39	4.1	6.4	16	1.8	55	29
Surface	129	seq129	LYRLFRKSNLKPFER	1	15	39.0097	81.0242	YRLFRKSNL	11	26	3.1	12	11	4.9	42	9.3
Surface	74	seq74, seq106	AALQIPFAMQMAYRF	1	15	39.224	87.26	FAMQMAYRF	7.2	8.7	20	9.4	4.2	7.2	0.93	2.7
Surface	16	seq16, seq101, seq148	QIPFAMQMAYRFNGI	1	15	39.3486	91.0215	FAMQMAYRF	4.9	7.9	26	8.6	4.2	4.9	0.82	2.6
Surface	84	seq8, seq84, seq120, seq137	ITRFQTLLALHRSYL	1	15	39.4375	85.5438	FQTLLALHR	8.7	25	6.8	2.4	33	12	8.7	0.26
Surface	145	seq19, seq73, seq100, seq145	ALQIPFAMQMAYRFN	1	15	39.5561	91.3902	FAMQMAYRF	5	7.5	25	8.1	4.2	5	0.81	2.1
Surface	110	seq110, seq141	DLFLPFFSNVTWFHA	1	15	40.1759	77.9398	FSNVTWFHA	15	42	15	3.7	16	1.8	61	14
Surface	78	seq18, seq78, seq99, seq147	LQIPFAMQMAYRFNG	1	15	40.4428	93.6071	FAMQMAYRF	5	7.6	26	9.3	4.3	5	0.73	2.3
Surface	136	seq128, seq136	FQTLLALHRSYLTPG	1	15	40.5046	81.7616	LALHRSYLT	13	24	4.1	1.1	47	13	16	1.3
Surface	151	seq117, seq151	GNYNYLYRLFRKSNL	1	15	41.9579	76.3947	YNYLYRLFR	19	32	12	6.1	51	19	49	3.6
Surface	65	seq46, seq65	VFNATRFASVYAWNR	1	15	42.3829	92.0073	FASVYAWNR	9.3	58	5.3	5.4	37	9.3	48	2.9
Surface	7	seq7, seq82, seq122, seq135	NITRFQTLLALHRSY	1	15	42.6973	87.2432	FQTLLALHR	13	27	13	2.4	35	13	3	0.32
Surface	133	seq12, seq86, seq125, seq133	INITRFQTLLALHRS	1	15	42.7104	87.276	FQTLLALHR	13	28	13	2.4	51	15	1.7	0.32
Surface	51	seq51	YFKIYSKHTPINLVR	1	15	42.9419	78.8548	YFKIYSKHT	19	56	4	13	45	3.2	27	19
Surface	131	seq20, seq90, seq127, seq131	GINITRFQTLLALHR	1	15	43.5782	89.4456	FQTLLALHR	13	29	13	2.3	45	16	1.7	0.52
Surface	75	seq75	FNATRFASVYAWNRK	1	15	43.9932	93.4829	FASVYAWNR	11	79	8.1	5.5	44	11	70	2.6
Surface	130	seq130	RFASVYAWNRKRISN	1	15	45.3264	77.316	FASVYAWNR	24	29	20	24	31	6.1	71	0.9
Surface	139	seq139	QTLLALHRSYLTPGD	1	15	45.5269	89.8172	LALHRSYLT	16	24	4.1	1.5	49	16	16	51
Surface	140	seq140	QDLFLPFFSNVTWFH	1	15	45.7494	90.3736	LPFFSNVTW	16	54	16	3.5	16	3.1	53	15
Surface	142	seq113, seq142	LFLPFFSNVTWFHAI	1	15	46.7457	80.8642	FSNVTWFHA	24	37	24	4	16	1.5	61	25
Surface	143	seq143	PIGINITRFQTLLAL	1	15	47.1018	98.2545	IGINITRFQ	13	32	13	4.5	41	11	1.7	41
Surface	108	seq108	TSNFRVQPTESIVRF	1	15	47.9024	98.7559	FRVQPTESI	14	23	16	33	3.8	2.1	14	9.2
Surface	69	seq38, seq69	FGEVFNATRFASVYA	1	15	48.2167	93.5418	VFNATRFAS	18	19	5	12	36	4.3	49	18
Surface	144	seq144	TQDLFLPFFSNVTWF	1	15	48.405	92.5124	LPFFSNVTW	19	83	19	4.8	38	15	56	17
Surface	26	seq26	PINLVRDLPQGFSAL	1	15	48.5125	98.7812	LVRDLPQGF	15	0.6	58	36	0.49	15	6.4	36
Surface	146	seq146	TLLALHRSYLTPGDS	1	15	48.5918	92.9796	LALHRSYLT	19	27	4.3	1.9	62	19	18	51
Surface	44	seq44	PFGEVFNATRFASVY	1	15	49.2015	96.0038	GEVFNATRF	18	18	4.9	51	32	5.1	52	11
Surface	30	seq30	TPINLVRDLPQGFSA	1	15	49.4303	96.5758	LVRDLPQGF	18	0.59	58	35	0.51	18	4	33
Surface	31	seq31	INLVRDLPQGFSALE	1	15	49.7317	98.8292	LVRDLPQGF	17	0.62	60	38	0.51	17	11	35
Surface	138	seq138	IGINITRFQTLLALH	1	15	49.7656	97.4141	ITRFQTLLA	18	34	13	3.6	41	18	1.3	35
Surface	77	seq77	SNVTWFHAIHVSGTN	1	15	49.9734	82.9334	HAIHVSGTN	28	72	5.6	6.4	63	21	44	28
Ribose methyltransferase		Ribose methyltransferase
Ribose methyltransferase
Ribose methyltransferase	6	seq6, seq48	GRLIIRENNRVVISS	1	15	28.3784	56.3959	IRENNRVVI	9.7	5.6	20	2.4	9.7	0.87	24	14
Ribose methyltransferase	7	seq7, seq47	KGRLIIRENNRVVIS	1	15	29.3184	58.7459	IRENNRVVI	9.7	5.6	20	2.3	9.7	0.98	21	14
Ribose methyltransferase	8	seq8	RLIIRENNRVVISSD	1	15	29.7396	59.799	IRENNRVVI	9.7	5.6	22	4.5	9.7	1.1	34	18
Ribose methyltransferase	49	seq9, seq49	SKGRLIIRENNRVVI	1	15	31.8304	65.1759	IRENNRVVI	9.6	5.6	20	2.3	9.6	1.4	18	14
Ribose methyltransferase	17	seq17	ANYIFWRNTNPIQLS	1	15	36.1754	66.4384	IFWRNTNPI	16	31	4.8	16	11	0.05	32	27
Ribose methyltransferase	18	seq18	NYIFWRNTNPIQLSS	1	15	37.4397	69.5993	IFWRNTNPI	16	31	4.8	16	11	0.04	34	25
Ribose methyltransferase	39	seq39, seq43	DMILSLLSKGRLIIR	1	15	38.7458	80.3646	LSLLSKGRL	11	11	6.2	2.1	50	15	16	2.6
Ribose methyltransferase	44	seq38, seq44	NDMILSLLSKGRLII	1	15	40.0013	83.5033	LSLLSKGRL	11	11	6.2	1.9	52	17	17	2.8
Ribose methyltransferase	45	seq37, seq45	MILSLLSKGRLIIRE	1	15	40.8497	85.6243	LSLLSKGRL	11	11	6.3	4.9	50	17	14	2.9
Ribose methyltransferase	46	seq40, seq46	INDMILSLLSKGRLI	1	15	41.3107	85.2767	LSLLSKGRL	12	12	6.8	2.7	58	21	18	3.2
Ribose methyltransferase	41	seq41	ILSLLSKGRLIIREN	1	15	42.0639	87.1597	LSLLSKGRL	12	12	6.7	7	55	21	19	5.1
Ribose methyltransferase	19	seq19	YIFWRNTNPIQLSSY	1	15	43.2921	73.7302	IFWRNTNPI	23	33	4.8	23	12	0.05	31	26
Ribose methyltransferase	42	seq42	QINDMILSLLSKGRL	1	15	45.5737	85.4342	LSLLSKGRL	19	17	34	5.6	43	28	19	4.2
Ribose methyltransferase	34	seq34	TQLCQYLNTLTLAVP	1	15	47.2647	95.6617	YLNTLTLAV	15	46	3.6	8.8	15	3.7	31	32
Ribose methyltransferase	21	seq21, seq33	LCQYLNTLTLAVPYN	1	15	47.4097	94.5242	LNTLTLAVP	16	39	2.8	16	15	3.1	34	36
Ribose methyltransferase	32	seq5, seq20, seq32	QLCQYLNTLTLAVPY	1	15	47.564	94.9101	LNTLTLAVP	16	39	2.7	16	15	3	30	32
Ribose methyltransferase	23	seq23, seq36	QYLNTLTLAVPYNMR	1	15	48.2985	89.2463	LTLAVPYNM	21	26	6.6	29	17	4.8	38	21
Ribose methyltransferase	35	seq22, seq35	CQYLNTLTLAVPYNM	1	15	48.6067	90.0167	LTLAVPYNM	21	26	2.8	29	15	3.9	35	21
EndoRNAse		EndoRNAse
EndoRNAse
EndoRNAse	31	seq31	VPEVKILNNLGVDIA	1	15	36.098	72.245	VKILNNLGV	12	28	12	2.7	26	2.3	5.3	34
EndoRNAse	32	seq32	PEVKILNNLGVDIAA	1	15	36.9506	72.8766	VKILNNLGV	13	28	13	3.1	26	1.7	5.7	34
EndoRNAse	38	seq38	PVPEVKILNNLGVDI	1	15	37.2526	75.1316	VKILNNLGV	12	28	12	2.7	31	5	9.3	34
EndoRNAse	36	seq9, seq15, seq36	GQVDLFRNARNGVLI	1	15	41.0957	89.2392	DLFRNARNG	9	19	7.7	9	14	1.9	42	6
EndoRNAse	35	seq35	EVKILNNLGVDIAAN	1	15	41.2973	73.2433	ILNNLGVDI	20	28	24	8.7	20	1.5	9.8	42
EndoRNAse	12	seq12	DGQVDLFRNARNGVL	1	15	43.5945	90.9863	LFRNARNGV	12	19	9	12	21	4	47	8
EndoRNAse	18	seq18, seq23, seq29	GGLHLLIGLAKRFKE	1	15	43.8436	81.109	LIGLAKRFK	19	19	38	15	44	24	17	1.6
EndoRNAse	6	seq1, seq6, seq7, seq14, seq37	QVDLFRNARNGVLIT	1	15	44.8902	91.2254	LFRNARNGV	14	18	8.8	15	14	1.4	52	4.4
EndoRNAse	26	seq16, seq26, seq28	LGGLHLLIGLAKRFK	1	15	45.0348	84.0869	LIGLAKRFK	19	19	35	17	46	24	16	1.3
EndoRNAse	30	seq22, seq30	GLHLLIGLAKRFKES	1	15	45.6041	78.0102	LIGLAKRFK	24	18	40	17	48	24	28	2.2
EndoRNAse	8	seq8, seq17	VDLFRNARNGVLITE	1	15	46.2754	91.6885	LFRNARNGV	16	19	9	17	16	1.5	66	4.3
EndoRNAse	24	seq24, seq34	LHLLIGLAKRFKESP	1	15	46.7242	73.3105	LLIGLAKRF	29	19	40	19	52	29	29	2.3
EndoRNAse	21	seq21, seq33	QLGGLHLLIGLAKRF	1	15	46.7708	88.4271	HLLIGLAKR	19	19	31	19	45	34	16	2.3
EndoRNAse	20	seq20	EDFIPMDSTVKNYFI	1	15	47.3541	95.8853	FIPMDSTVK	15	11	20	15	15	13	75	0.44
EndoRNAse	10	seq10	DLFRNARNGVLITEG	1	15	48.0912	91.7281	LFRNARNGV	19	19	9	21	24	2	70	5.6
EndoRNAse	19	seq19	ELEDFIPMDSTVKNY	1	15	49.8201	94.5502	IPMDSTVKN	20	12	63	25	20	15	67	0.44
Exonuclease		Exonuclease
Exonuclease
Exonuclease	56	seq15, seq32, seq56	AYNMMISAGFSLWVY	1	15	30.9488	56.3721	MMISAGFSL	14	46	2.2	3.5	19	14	39	8.1
Exonuclease	53	seq11, seq30, seq53	DAYNMMISAGFSLWV	1	15	31.2216	58.5541	MMISAGFSL	13	44	2.1	3.5	13	14	35	2.4
Exonuclease	71	seq3, seq31, seq39, seq60, seq71	DMTYRRLISMMGFKM	1	15	31.6564	68.7911	YRRLISMMG	6.9	59	12	1.9	36	4.7	6.9	2.3
Exonuclease	59	seq1, seq28, seq38, seq59, seq68	MTYRRLISMMGFKMN	1	15	32.279	70.3475	LISMMGFKM	6.9	59	12	2	37	4.1	6.9	2.3
Exonuclease	54	seq54	RLYLDAYNMMISAGF	1	15	32.7061	71.2652	LYLDAYNMM	7	19	7	11	6.6	4.1	39	2.4
Exonuclease	48	seq20, seq48	LYLDAYNMMISAGFS	1	15	33.103	71.0576	YNMMISAGF	7.8	26	7.8	8.9	7.7	7.4	42	2.4
Exonuclease	35	seq14, seq27, seq35, seq49	YLDAYNMMISAGFSL	1	15	33.1895	66.4737	MMISAGFSL	11	46	2.3	4.4	12	11	39	2.1
Exonuclease	12	seq12, seq34, seq52	LDAYNMMISAGFSLW	1	15	33.516	64.29	MMISAGFSL	13	46	2.4	3.5	13	13	39	2.2
Exonuclease	2	seq2, seq29, seq40, seq61, seq67	TYRRLISMMGFKMNY	1	15	33.7934	74.1335	LISMMGFKM	6.9	40	20	3.8	45	4.8	6.9	3.4
Exonuclease	4	seq4, seq36, seq42, seq63, seq69	YRRLISMMGFKMNYQ	1	15	34.7042	76.2605	LISMMGFKM	7	29	20	1.9	65	7	6.9	3.4
Exonuclease	6	seq6, seq43, seq64	PKDMTYRRLISMMGF	1	15	36.9114	78.1785	YRRLISMMG	9.4	72	13	4.9	43	7.8	9.4	6.5
Exonuclease	76	seq5, seq41, seq62, seq76	KDMTYRRLISMMGFK	1	15	37.102	78.6551	YRRLISMMG	9.4	74	14	4.6	43	5.7	9.4	4.2
Exonuclease	65	seq7, seq45, seq65, seq70	RRLISMMGFKMNYQV	1	15	37.4538	75.6345	MMGFKMNYQ	12	33	28	2.4	65	12	6.9	4
Exonuclease	57	seq57, seq72	RLISMMGFKMNYQVN	1	15	38.9068	71.767	LISMMGFKM	17	33	49	4.3	65	17	6.9	5.1
Exonuclease	44	seq44, seq66	IPKDMTYRRLISMMG	1	15	39.7737	76.9343	YRRLISMMG	15	15	16	5.3	35	15	13	7.6
Exonuclease	46	seq46	GDQFKHLIPLMYKGL	1	15	42.0763	82.6907	FKHLIPLMY	15	31	7.6	23	41	11	15	3.2
Exonuclease	78	seq78	RIKIVQMLSDTLKNL	1	15	42.103	91.6075	VQMLSDTLK	9.1	23	27	4.2	7.4	18	0.55	9.1
Exonuclease	51	seq51	DQFKHLIPLMYKGLP	1	15	42.1351	84.3378	FKHLIPLMY	14	35	8.3	18	34	14	13	3.6
Exonuclease	18	seq18	TSMKYFVKIGPERTC	1	15	44.4662	90.1654	FVKIGPERT	14	41	14	14	56	8.3	20	4.2
Exonuclease	13	seq13	LMYKGLPWNVVRIKI	1	15	44.5031	81.2577	MYKGLPWNV	20	57	9.2	20	38	5.7	41	15
Exonuclease	77	seq77	TREEAIRHVRAWIGF	1	15	45.3791	90.9478	IRHVRAWIG	15	55	4.6	4.1	58	15	17	9
Exonuclease	47	seq47	PGDQFKHLIPLMYKG	1	15	45.4554	85.1386	FKHLIPLMY	19	34	13	36	43	12	19	3.6
Exonuclease	55	seq55	QFKHLIPLMYKGLPW	1	15	45.5428	89.8571	FKHLIPLMY	16	46	8	8.4	42	16	20	3.6
Exonuclease	26	seq26	NMFITREEAIRHVRA	1	15	45.796	93.49	NMFITREEA	14	13	43	56	9.4	17	14	6.6
Exonuclease	50	seq50	PPGDQFKHLIPLMYK	1	15	46.1113	86.7782	FKHLIPLMY	19	35	11	41	37	12	19	3.6
Exonuclease	17	seq17	SMKYFVKIGPERTCC	1	15	46.2827	90.2068	FVKIGPERT	17	38	16	17	57	8.6	25	4.3
Exonuclease	10	seq10, seq37	PLMYKGLPWNVVRIK	1	15	46.5434	87.8584	MYKGLPWNV	19	64	19	6.6	38	5.7	39	15
Exonuclease	33	seq9, seq33	IPLMYKGLPWNVVRI	1	15	46.8668	90.167	MYKGLPWNV	18	65	18	6.4	34	6.5	20	16
Exonuclease	74	seq74	EEAIRHVRAWIGFDV	1	15	47.1209	95.3022	IRHVRAWIG	15	58	2.6	3.1	47	15	17	8
Exonuclease	58	seq8, seq58	MKYFVKIGPERTCCL	1	15	47.5188	90.297	FVKIGPERT	19	34	13	19	50	7.6	24	3.9
Exonuclease	73	seq73	EAIRHVRAWIGFDVE	1	15	48.2874	96.7186	IRHVRAWIG	16	59	2.6	3.1	47	16	18	8
Exonuclease	22	seq22	NSIVCRFDTRVLSNL	1	15	49.0352	89.5881	VCRFDTRVL	22	8.8	32	16	22	19	67	50
Helicase		Helicase
Helicase	84	seq84	CFKMFYKGVITHDVS	1	15	31.3526	55.8816	FKMFYKGVI	15	38	8.4	5.6	18	11	35	15
Helicase	80	seq80	FKMFYKGVITHDVSS	1	15	34.0215	59.5537	FKMFYKGVI	17	39	8.4	7.4	37	8.4	40	17
Helicase	106	seq106	STSHKLVLSVNPYVC	1	15	34.3138	71.5345	LVLSVNPYV	9.5	8.9	13	1.5	9.5	0.97	25	26
Helicase	103	seq103	TSHKLVLSVNPYVCN	1	15	34.7439	72.6097	LVLSVNPYV	9.5	8.8	15	1.5	9.5	0.67	28	26
Helicase	32	seq32	FTGYRVTKNSKVQIG	1	15	35.5913	67.9783	YRVTKNSKV	14	31	0.27	24	14	0.97	46	14
Helicase	62	seq28, seq62	VFTGYRVTKNSKVQI	1	15	36.0189	72.0472	YRVTKNSKV	12	32	0.21	24	12	0.87	46	11
Helicase	40	seq40	YVFTGYRVTKNSKVQ	1	15	37.7004	73.2509	YRVTKNSKV	14	38	0.28	24	14	1.6	65	8
Helicase	99	seq99	SHKLVLSVNPYVCNA	1	15	38.179	81.1976	HKLVLSVNP	9.5	8.8	17	1.5	9.5	0.41	28	26
Helicase	74	seq2, seq35, seq51, seq74	EETFKLSYGIATVRE	1	15	38.568	78.42	FKLSYGIAT	12	29	12	12	16	0.77	55	4.8
Helicase	44	seq44	NYVFTGYRVTKNSKV	1	15	38.5958	73.9896	YRVTKNSKV	15	34	0.21	15	16	2.9	65	8
Helicase	50	seq1, seq31, seq50, seq76	TEETFKLSYGIATVR	1	15	38.7966	81.9914	FKLSYGIAT	10	29	9.6	10	16	0.78	54	5.4
Helicase	3	seq3, seq36, seq52, seq75	ETFKLSYGIATVREV	1	15	38.9565	79.3913	FKLSYGIAT	12	29	5.6	12	13	0.91	49	4.8
Helicase	69	seq13, seq38, seq69	LNVGDYFVLTSHTVM	1	15	39.5441	79.3602	YFVLTSHTV	13	37	3.4	13	19	5.3	59	11
Helicase	46	seq46	VVYRGTTTYKLNVGD	1	15	40.4159	86.6398	YRGTTTYKL	9.6	56	2.7	29	9.6	8	85	5.7
Helicase	48	seq48	TGYRVTKNSKVQIGE	1	15	40.6631	70.1578	YRVTKNSKV	21	29	0.45	24	18	1.4	46	21
Helicase	63	seq41, seq63	AVVYRGTTTYKLNVG	1	15	40.6932	87.783	YRGTTTYKL	9.3	39	2.6	29	9.3	6.1	82	3.8
Helicase	61	seq9, seq61, seq72, seq102	TERLKLFAAETLKAT	1	15	40.8839	94.5598	LKLFAAETL	5.1	29	4.9	2.9	18	5.1	2.3	12
Helicase	45	seq45	GDAVVYRGTTTYKLN	1	15	41.1277	89.0193	YRGTTTYKL	9.2	34	2.7	21	9.2	9	83	4.4
Helicase	59	seq37, seq59	DAVVYRGTTTYKLNV	1	15	41.1475	89.3688	YRGTTTYKL	9	34	2.4	29	9	6.2	81	3.6
Helicase	7	seq7, seq34, seq54, seq89	ATEETFKLSYGIATV	1	15	41.5749	82.9373	FKLSYGIAT	14	46	9.5	14	15	1.5	52	12
Helicase	66	seq10, seq66, seq71, seq104	ERLKLFAAETLKATE	1	15	41.8054	96.2636	LKLFAAETL	5.5	29	5.5	3	18	4.8	2.4	13
Helicase	101	seq101	HKLVLSVNPYVCNAP	1	15	41.8335	90.3338	LVLSVNPYV	9.5	8.9	22	1.5	9.5	0.54	45	26
Helicase	6	seq6, seq29, seq56, seq78	VGDYFVLTSHTVMPL	1	15	42.6866	84.2166	FVLTSHTVM	15	25	2.8	15	18	2.3	46	11
Helicase	79	seq4, seq30, seq55, seq79	GDYFVLTSHTVMPLS	1	15	43.1337	85.3342	YFVLTSHTV	15	18	2.9	15	19	2.1	28	11
Helicase	97	seq97	IGLALYYPSARIVYT	1	15	43.2553	94.0382	LALYYPSAR	9.4	25	6.6	1.3	21	8.4	54	9.4
Helicase	8	seq8, seq39, seq64, seq82	NVGDYFVLTSHTVMP	1	15	43.4521	80.1302	FVLTSHTVM	19	29	3.5	19	19	3.5	53	11
Helicase	85	seq85	CTERLKLFAAETLKA	1	15	43.501	94.0526	LKLFAAETL	9.8	30	4.5	2.9	24	9.8	2.3	13
Helicase	96	seq96	AIGLALYYPSARIVY	1	15	44.1206	93.8016	LYYPSARIV	11	25	6.6	1.3	21	11	59	8.9
Helicase	33	seq11, seq33, seq60, seq86	DYFVLTSHTVMPLSA	1	15	44.1673	86.4182	YFVLTSHTV	16	16	3.8	16	21	2.3	28	15
Helicase	47	seq47	YGDAVVYRGTTTYKL	1	15	44.2049	89.5123	YRGTTTYKL	14	39	2.6	21	9.2	14	83	6.2
Helicase	107	seq12, seq73, seq107	RLKLFAAETLKATEE	1	15	45.3367	96.8418	LKLFAAETL	11	30	8.9	5.8	18	4.9	11	25
Helicase	14	seq14	TVSALVYDNKLKAHK	1	15	45.564	83.91	VSALVYDNK	20	0.18	58	20	11	13	59	32
Helicase	81	seq81	KMFYKGVITHDVSSA	1	15	45.7732	76.9329	YKGVITHDV	25	30	8.5	22	38	8.9	44	25
Helicase	88	seq88	LKLFAAETLKATEET	1	15	45.86	96.65	LKLFAAETL	12	30	11	9.8	18	8.6	12	28
Helicase	100	seq100	GLALYYPSARIVYTA	1	15	45.9097	93.7742	LYYPSARIV	14	26	6.6	2	21	6.8	59	14
Helicase	15	seq15	VSALVYDNKLKAHKD	1	15	46.4416	80.104	VSALVYDNK	24	0.18	69	24	9.8	14	64	31
Helicase	65	seq65	GKSHFAIGLALYYPS	1	15	46.5048	92.2621	IGLALYYPS	16	26	13	16	37	16	52	13
Helicase	93	seq93	NVNRFNVAITRAKVG	1	15	46.6615	88.1538	FNVAITRAK	19	47	5.8	19	49	2.7	45	0.74
Helicase	49	seq49, seq57	KATEETFKLSYGIAT	1	15	46.6794	86.6984	FKLSYGIAT	20	54	13	22	20	4.1	54	19
Helicase	90	seq90	VNRFNVAITRAKVGI	1	15	46.7558	86.8894	FNVAITRAK	20	47	5.8	20	53	3	44	0.67
Helicase	68	seq68	KSHFAIGLALYYPSA	1	15	47.0667	93.6667	IGLALYYPS	16	26	16	13	40	16	56	11
Helicase	43	seq43	YFVLTSHTVMPLSAP	1	15	47.2548	86.637	YFVLTSHTV	21	21	6.8	19	37	3.1	26	30
Helicase	42	seq5, seq42, seq53, seq77	TFKLSYGIATVREVL	1	15	47.828	82.0701	FKLSYGIAT	25	31	12	26	25	1.5	52	6.2
Helicase	67	seq67	TGKSHFAIGLALYYP	1	15	48.0141	91.5353	KSHFAIGLA	19	30	12	17	41	19	66	16
Helicase	83	seq83	EHYVRITGLYPTLNI	1	15	48.4243	91.0608	YVRITGLYP	20	69	25	8.1	42	15	20	12
Helicase	98	seq98	FAIGLALYYPSARIV	1	15	48.6905	93.2262	LALYYPSAR	19	33	6.6	1.4	21	19	51	8.3
Helicase	70	seq70	GTGKSHFAIGLALYY	1	15	48.8239	92.0597	KSHFAIGLA	20	37	11	18	16	24	59	20
Helicase	105	seq105	HFAIGLALYYPSARI	1	15	49.1572	89.8929	LALYYPSAR	22	34	6.6	1.7	32	22	54	8.2
Helicase	16	seq16	DTVSALVYDNKLKAH	1	15	49.5296	87.8239	VSALVYDNK	24	0.18	83	24	10	16	52	47
Helicase	17	seq17	SALVYDNKLKAHKDK	1	15	49.9098	85.7746	SALVYDNKL	26	0.18	70	32	13	15	68	26
RdRp		RdRp
RdRp	5	seq5, seq71, seq100, seq165	MPNMLRIMASLVLAR	1	15	26.4738	63.0346	LRIMASLVL	2.1	1.8	3.5	0.01	28	4.1	1.6	2.1
RdRp	113	seq9, seq75, seq113, seq172	AMPNMLRIMASLVLA	1	15	27.3819	63.2048	LRIMASLVL	3.5	29	3.5	0.01	29	6.7	1.7	3.5
RdRp	53	seq53, seq135	LRIMASLVLARKHTT	1	15	27.694	62.7849	LRIMASLVL	4.3	0.53	4.3	0.46	51	10	16	3.4
RdRp	20	seq20, seq180	RAMPNMLRIMASLVL	1	15	28.1144	64.886	LRIMASLVL	3.6	29	2.9	0.01	29	7.6	1.9	3.6
RdRp	152	seq1, seq48, seq70, seq91, seq96, seq152, seq164	PNMLRIMASLVLARK	1	15	28.2994	68.0484	LRIMASLVL	1.8	0.51	3.5	0.01	32	3.6	1.7	1.8
RdRp	120	seq11, seq49, seq120, seq140, seq174	MLRIMASLVLARKHT	1	15	28.3883	65.7207	LRIMASLVL	3.5	0.5	3.5	0.22	51	6.7	8.8	3.4
RdRp	74	seq6, seq45, seq74, seq102, seq142, seq167	NMLRIMASLVLARKH	1	15	28.8357	68.0392	LRIMASLVL	2.7	0.51	3.5	0.01	34	4.6	2.7	1.7
RdRp	99	seq19, seq83, seq99, seq131	QMNLKYAISAKNRAR	1	15	29.1294	50.3235	YAISAKNRA	15	28	8.8	20	38	1.5	15	0.55
RdRp	107	seq86, seq107, seq139	TQMNLKYAISAKNRA	1	15	30.0115	52.5288	YAISAKNRA	15	28	8.9	16	43	2.2	15	0.9
RdRp	87	seq24, seq87, seq108, seq129	MNLKYAISAKNRART	1	15	30.4728	52.182	YAISAKNRA	16	26	8.9	19	37	1.5	16	0.6
RdRp	126	seq126	NLKYAISAKNRARTV	1	15	32.9162	53.7904	YAISAKNRA	19	26	19	29	34	1.5	16	1.6
RdRp	177	seq177	NFKSVLYYQNNVFMS	1	15	33.2992	60.7481	SVLYYQNNV	15	31	32	1.5	13	2.1	39	15
RdRp	178	seq178	FKSVLYYQNNVFMSE	1	15	34.6215	64.0537	SVLYYQNNV	15	29	32	1.5	12	1.4	45	15
RdRp	175	seq73, seq125, seq175	NEFYAYLRKHFSMMI	1	15	35.3451	74.7127	YAYLRKHFS	9.1	20	1.1	3	25	5.7	29	9.1
RdRp	169	seq69, seq89, seq128, seq169	EFYAYLRKHFSMMIL	1	15	36.0384	75.5461	YAYLRKHFS	9.7	21	0.88	1.9	20	3.3	18	9.7
RdRp	171	seq72, seq92, seq149, seq171	YAYLRKHFSMMILSD	1	15	36.0808	73.7019	YLRKHFSMM	11	21	0.88	3	14	3.2	11	18
RdRp	176	seq176	AYLRKHFSMMILSDD	1	15	37.0732	76.183	LRKHFSMMI	11	22	0.88	3.1	14	4.9	11	27
RdRp	188	seq188	YLRKHFSMMILSDDA	1	15	37.0834	76.2086	LRKHFSMMI	11	46	4	4.2	31	7.3	11	40
RdRp	162	seq159, seq162	GLVASIKNFKSVLYY	1	15	37.3164	81.2909	LVASIKNFK	8	8	12	0.46	50	7.2	30	6.2
RdRp	163	seq124, seq147, seq163	QGLVASIKNFKSVLY	1	15	37.4836	83.9591	LVASIKNFK	6.5	5.1	12	0.46	47	6.5	30	3.3
RdRp	7	seq7, seq119, seq148	FHQKLLKSIAATRGA	1	15	37.6232	82.5081	LKSIAATRG	7.7	7.7	14	5	76	3.9	8.5	2.4
RdRp	130	seq130	LKYAISAKNRARTVA	1	15	37.7489	56.8722	YAISAKNRA	25	26	19	32	40	2	25	1.6
RdRp	117	seq2, seq67, seq79, seq117, seq151	QKLLKSIAATRGATV	1	15	38.0252	83.5131	LKSIAATRG	7.7	7.7	2.2	8.8	64	3.3	8.5	2.7
RdRp	170	seq150, seq170	SQGLVASIKNFKSVL	1	15	38.559	85.7476	LVASIKNFK	7.1	5.1	32	5.1	56	7.1	30	3.4
RdRp	81	seq58, seq81	GVPFVVSTGYHFREL	1	15	38.9112	90.078	FVVSTGYHF	4.8	19	1.6	12	4.8	3.9	56	2.6
RdRp	189	seq189	IKNFKSVLYYQNNVF	1	15	38.9115	65.7788	SVLYYQNNV	21	57	19	0.92	29	21	36	14
RdRp	155	seq3, seq155	HQKLLKSIAATRGAT	1	15	39.1795	83.9987	LKSIAATRG	9.3	6.5	14	11	87	3.8	9.3	2.1
RdRp	143	seq143	FHLYLQYIRKLHDEL	1	15	39.2084	65.0211	HLYLQYIRK	22	22	23	7.4	42	28	0.39	6.5
RdRp	186	seq186	KNFKSVLYYQNNVFM	1	15	39.2622	68.1556	SVLYYQNNV	20	32	27	1.5	20	12	36	14
RdRp	46	seq46	HFSMMILSDDAVVCF	1	15	39.3054	80.2634	MMILSDDAV	12	3.3	45	24	1.1	12	11	59
RdRp	33	seq33	PLVRKIFVDGVPFVV	1	15	39.5714	91.7286	RKIFVDGVP	4.8	2.2	15	29	1.2	4.8	4.1	40
RdRp	168	seq68, seq88, seq133, seq168	FYAYLRKHFSMMILS	1	15	39.695	73.7376	LRKHFSMMI	17	21	0.88	2.4	24	2.7	21	17
RdRp	12	seq12	QFHQKLLKSIAATRG	1	15	40.0254	83.5634	LKSIAATRG	11	12	15	5	76	5.7	11	3.3
RdRp	84	seq62, seq84	DGVPFVVSTGYHFRE	1	15	40.0351	91.8378	FVVSTGYHF	5.5	19	1.8	14	5.5	4.7	56	2.6
RdRp	153	seq153	HLYLQYIRKLHDELT	1	15	40.0968	67.242	HLYLQYIRK	22	22	24	15	50	32	0.94	19
RdRp	183	seq183	ASQGLVASIKNFKSV	1	15	40.2338	84.0845	LVASIKNFK	11	5.5	31	6	56	11	30	3.7
RdRp	39	seq39	FSMMILSDDAVVCFN	1	15	40.2881	81.2203	MMILSDDAV	13	3.3	51	31	0.85	12	13	63
RdRp	156	seq156	VFHLYLQYIRKLHDE	1	15	40.3935	64.9837	HLYLQYIRK	24	24	24	4.8	32	29	0.37	6.5
RdRp	4	seq4, seq60, seq77	KLLKSIAATRGATVV	1	15	40.5802	88.5505	LKSIAATRG	8.6	14	2.1	12	58	2.9	8.6	4.1
RdRp	85	seq63, seq85	VPFVVSTGYHFRELG	1	15	40.6122	90.5804	FVVSTGYHF	7.3	19	2	16	7.3	5.1	56	3
RdRp	82	seq59, seq82	VDGVPFVVSTGYHFR	1	15	40.7005	93.2012	FVVSTGYHF	5.7	19	1.6	16	5.7	5.1	56	3
RdRp	166	seq166	LVASIKNFKSVLYYQ	1	15	40.8209	82.5522	LVASIKNFK	13	14	13	0.58	48	9.9	31	9.3
RdRp	127	seq127	VNEFYAYLRKHFSMM	1	15	41.3223	77.8057	YAYLRKHFS	17	48	17	6.4	26	16	45	7.3
RdRp	184	seq184	KSVLYYQNNVFMSEA	1	15	41.6874	66.7185	SVLYYQNNV	25	25	34	1.8	12	0.87	43	35
RdRp	173	seq173	VASIKNFKSVLYYQN	1	15	41.8572	83.643	VASIKNFKS	14	43	13	0.6	41	14	34	12
RdRp	182	seq182	PDILRVYANLGERVR	1	15	42.0942	82.7356	ILRVYANLG	15	36	38	1.3	28	1.2	15	12
RdRp	160	seq160	LIDSYFVVKRHTFSN	1	15	42.3045	65.2613	YFVVKRHTF	27	38	25	27	33	26	54	13
RdRp	145	seq145	LLMPILTLTRALTAE	1	15	42.4965	89.7413	ILTLTRALT	11	13	4.4	12	64	11	9.4	9.6
RdRp	50	seq50	GPLVRKIFVDGVPFV	1	15	42.9421	90.8553	RKIFVDGVP	11	4.8	46	33	1.2	11	4.1	66
RdRp	185	seq185	SIKNFKSVLYYQNNV	1	15	43.2528	76.6319	SVLYYQNNV	21	57	19	2.7	59	21	45	14
RdRp	157	seq157	IDSYFVVKRHTFSNY	1	15	43.5936	68.4839	YFVVKRHTF	27	41	25	27	33	20	51	14
RdRp	144	seq144	SLLMPILTLTRALTA	1	15	43.6811	91.2028	ILTLTRALT	12	13	4.3	12	59	13	11	3.6
RdRp	146	seq146	LMPILTLTRALTAES	1	15	44.1968	92.4921	ILTLTRALT	12	13	5	13	69	8.8	8.9	12
RdRp	161	seq161	LYLQYIRKLHDELTG	1	15	44.6003	74.0007	YLQYIRKLH	25	25	24	19	55	38	0.94	31
RdRp	36	seq36	VDDIVKTDGTLMIER	1	15	44.8061	89.5153	VKTDGTLMI	15	1.6	8	15	1.4	17	42	46
RdRp	64	seq64, seq90	FVDGVPFVVSTGYHF	1	15	44.8928	94.232	PFVVSTGYH	12	28	1.3	27	7.1	12	65	3.5
RdRp	105	seq23, seq54, seq105	KELLVYAADPAMHAA	1	15	44.9042	86.7605	YAADPAMHA	17	17	35	9.9	0.2	1.4	29	30
RdRp	32	seq32	DDIVKTDGTLMIERF	1	15	45.0871	90.2178	VKTDGTLMI	15	1.6	8.2	15	1.3	18	38	47
RdRp	28	seq28	DIVKTDGTLMIERFV	1	15	45.4985	89.7462	VKTDGTLMI	16	1.6	16	15	1.3	18	37	59
RdRp	106	seq17, seq52, seq106	ELLVYAADPAMHAAS	1	15	45.5277	88.3193	YAADPAMHA	17	17	48	15	0.54	1.1	44	30
RdRp	65	seq65	PFVVSTGYHFRELGV	1	15	45.6248	94.562	FVVSTGYHF	13	28	4.4	23	13	7.8	56	4.5
RdRp	134	seq134	RIMASLVLARKHTTC	1	15	45.9708	77.427	SLVLARKHT	25	2.5	29	29	71	15	25	9
RdRp	47	seq47	FVDDIVKTDGTLMIE	1	15	45.9815	89.4537	VKTDGTLMI	17	1.7	8	17	1.3	22	38	47
RdRp	179	seq179	ASIKNFKSVLYYQNN	1	15	46.162	88.405	IKNFKSVLY	18	54	14	0.8	43	18	40	14
RdRp	154	seq154	MPILTLTRALTAESH	1	15	46.188	88.47	ILTLTRALT	18	20	6.4	18	72	8.9	9.2	34
RdRp	101	seq15, seq101	SHRFYRLANECAQVL	1	15	47.2346	80.5866	FYRLANECA	25	65	37	25	20	4.8	49	24
RdRp	26	seq26	LVRKIFVDGVPFVVS	1	15	47.2646	95.6616	RKIFVDGVP	15	1.4	15	31	1.2	3.3	26	42
RdRp	27	seq27	VRKIFVDGVPFVVST	1	15	47.3766	95.9415	FVDGVPFVV	15	1.4	15	32	1.2	3.2	27	42
RdRp	104	seq16, seq104	HRFYRLANECAQVLS	1	15	47.5216	78.304	FYRLANECA	27	65	37	27	19	4.7	47	24
RdRp	181	seq181	NPDILRVYANLGERV	1	15	47.9188	89.7971	DILRVYANL	20	39	38	1.5	28	2.6	15	20
RdRp	94	seq94	SYYSLLMPILTLTRA	1	15	48.0212	94.5529	YSLLMPILT	17	38	13	21	41	17	17	3.8
RdRp	76	seq8, seq57, seq76	LLKSIAATRGATVVI	1	15	48.192	94.98	LKSIAATRG	17	29	2.6	17	50	2.7	19	9.4
RdRp	41	seq41	IVKTDGTLMIERFVS	1	15	48.5966	88.4914	VKTDGTLMI	22	2	22	17	4.8	25	38	63
RdRp	110	seq110	YYSLLMPILTLTRAL	1	15	48.6829	94.7072	MPILTLTRA	18	30	16	18	51	20	14	3.6
RdRp	51	seq51	KIFVDGVPFVVSTGY	1	15	48.6841	96.2102	GVPFVVSTG	17	6	17	50	4.1	8	40	32
RdRp	190	seq190	ENPDILRVYANLGER	1	15	48.8816	92.204	ILRVYANLG	20	65	38	1.8	58	18	19	20
RdRp	98	seq98	VDSYYSLLMPILTLT	1	15	48.9686	92.4215	YYSLLMPIL	20	59	9.6	7.9	31	20	32	16
RdRp	132	seq132	FVNEFYAYLRKHFSM	1	15	49.3734	82.9335	YAYLRKHFS	27	43	31	4.5	26	27	51	7.4
RdRp	30	seq30	RKIFVDGVPFVVSTG	1	15	49.3861	96.4653	FVDGVPFVV	18	2.2	18	38	1.2	3.7	40	45
RdRp	103	seq103	VVDSYYSLLMPILTL	1	15	49.5872	92.4679	YSLLMPILT	21	73	8.5	7.9	31	21	32	16
RdRp	14	seq14, seq61, seq78	LKSIAATRGATVVIG	1	15	49.7806	97.4515	LKSIAATRG	18	50	2.8	18	56	3.5	25	18
RdRp	136	seq136	KYAISAKNRARTVAG	1	15	49.8338	66.0846	YAISAKNRA	39	28	39	49	53	3.5	45	3.9
RdRp	138	seq138	IMASLVLARKHTTCC	1	15	49.8449	81.1123	SLVLARKHT	29	3.2	29	31	73	29	29	13
RdRp	93	seq93	DSYYSLLMPILTLTR	1	15	49.9568	93.392	LMPILTLTR	21	38	9.4	21	31	17	31	3.9
3c_like proteinase		3c_like proteinase
4c_like proteinase	11	seq11	NCVLKLKVDTANPKT	1	15	35.461	74.5524	LKVDTANPK	9.4	5.8	61	40	9.4	6.9	5.7	23
5c_like proteinase	12	seq12	CVLKLKVDTANPKTP	1	15	36.4233	74.5582	LKVDTANPK	11	6.1	61	44	11	6.5	8.5	23
6c_like proteinase	10	seq10	VLKLKVDTANPKTPK	1	15	38.2473	74.6183	LKVDTANPK	14	6.1	61	44	12	5.5	14	18
7c_like proteinase	16	seq3, seq16, seq23	YKFVRIQPGQTFSVL	1	15	39.9548	88.7871	FVRIQPGQT	7.4	12	9	7.4	8.3	3.7	0.61	2.6
8c_like proteinase	15	seq1, seq14, seq15, seq20, seq26, seq29	KYKFVRIQPGQTFSV	1	15	40.2803	89.3008	FVRIQPGQT	7.6	12	8.8	7.6	9.7	2.3	0.61	2.5
9c_like proteinase	4	seq4, seq18, seq22, seq28	TPKYKFVRIQPGQTF	1	15	40.6676	89.6691	YKFVRIQPG	8	34	8	11	19	3.4	0.22	2.6
10c_like proteinase	2	seq2, seq17, seq21, seq27	PKYKFVRIQPGQTFS	1	15	40.7791	89.9478	FVRIQPGQT	8	19	8	8.4	17	2.9	0.2	2.6
11c_like proteinase	24	seq24	KTPKYKFVRIQPGQT	1	15	41.3649	90.6622	YKFVRIQPG	8.5	67	8.5	20	47	6.6	0.38	2.7
12c_like proteinase	13	seq13	LKLKVDTANPKTPKY	1	15	43.0583	74.6457	LKVDTANPK	22	6.2	73	50	19	7.2	29	22
13c_like proteinase	5	seq5, seq19, seq25	KFVRIQPGQTFSVLA	1	15	43.5615	92.4037	FVRIQPGQT	11	15	18	13	11	6.2	3.6	8.2
14c_like proteinase	8	seq8	SNHNFLVQAGNVQLR	1	15	44.6456	89.1141	NFLVQAGNV	15	15	15	11	55	3.9	28	24
15c_like proteinase	6	seq6	NHNFLVQAGNVQLRV	1	15	45.1218	90.3046	NFLVQAGNV	15	11	15	11	52	2.7	31	18
16c_like proteinase	7	seq7	HNFLVQAGNVQLRVI	1	15	45.4787	91.1968	NFLVQAGNV	15	11	15	11	52	2.7	24	18
17c_like proteinase	9	seq9	NFLVQAGNVQLRVIG	1	15	47.2635	91.1587	NFLVQAGNV	18	11	18	11	55	3.7	29	22
nsp10		nsp10
nsp10
nsp10	23	seq13, seq23	SFCAFAVDAAKAYKD	1	15	42.9656	92.7139	FCAFAVDAA	9.8	5.3	29	57	0.13	7	60	9.8
nsp10	11	seq11	FCAFAVDAAKAYKDY	1	15	43.1284	93.121	FCAFAVDAA	9.8	5.2	30	57	0.13	6.4	60	9.8
nsp10	19	seq15, seq19	VLSFCAFAVDAAKAY	1	15	43.3712	90.428	AFAVDAAKA	12	7.5	19	13	0.13	11	36	12
nsp10	12	seq12, seq20	LSFCAFAVDAAKAYK	1	15	43.7362	92.8406	AVDAAKAYK	11	5.3	33	57	0.13	5.9	60	11
nsp10	14	seq14	CAFAVDAAKAYKDYL	1	15	45.6856	94.7139	AFAVDAAKA	13	5.4	33	56	0.13	11	71	13
nsp10	9	seq9	AKAYKDYLASGGQPI	1	15	48.4376	85.0941	YKDYLASGG	24	67	3.1	24	17	6	71	36
nsp10	16	seq16	AFAVDAAKAYKDYLA	1	15	49.0436	92.609	AVDAAKAYK	20	16	38	26	0.86	15	77	20
nsp9		nsp9
nsp9	17	seq3, seq12, seq17, seq20, seq38	VKYLYFIKGLNNLNR	1	15	35.6097	65.0242	YLYFIKGLN	16	50	17	5	50	1.4	16	3.5
nsp9	16	seq1, seq10, seq16, seq19, seq40	KYLYFIKGLNNLNRG	1	15	35.7786	63.9464	IKGLNNLNR	17	50	17	6	50	1.3	27	3.4
nsp9	14	seq7, seq14, seq22, seq42	KVKYLYFIKGLNNLN	1	15	35.8858	79.8145	YLYFIKGLN	6.6	51	17	6.6	35	3	0.73	6.5
nsp9	4	seq4, seq13, seq23	LYFIKGLNNLNRGMV	1	15	38.4513	63.1283	LNNLNRGMV	22	32	22	8.9	53	1.6	38	5.4
nsp9	24	seq24	PKVKYLYFIKGLNNL	1	15	38.9856	76.464	KYLYFIKGL	14	68	20	6.5	37	14	0.61	14
nsp9	2	seq2, seq11, seq18, seq21, seq41	YLYFIKGLNNLNRGM	1	15	41.7556	62.3889	IKGLNNLNR	28	50	28	9.1	50	1.2	36	4
nsp9	32	seq32	ALAYYNTTKGGRFVL	1	15	43.5613	89.4032	LAYYNTTKG	13	59	2.3	24	13	13	87	8
nsp9	31	seq31	LAYYNTTKGGRFVLA	1	15	44.6929	90.7322	LAYYNTTKG	14	54	2.3	30	14	13	92	8
nsp9	36	seq36	NALAYYNTTKGGRFV	1	15	45.4374	89.5934	LAYYNTTKG	16	67	2.5	24	16	16	70	8
nsp9	6	seq6, seq8, seq33	NRGMVLGSLAATVRL	1	15	46.9703	96.4257	MVLGSLAAT	14	23	9.5	14	49	8.3	44	9.2
nsp9	15	seq15	YFIKGLNNLNRGMVL	1	15	47.6682	72.6705	IKGLNNLNR	31	36	31	12	46	1.7	33	11
nsp9	34	seq5, seq9, seq34	RGMVLGSLAATVRLQ	1	15	47.7534	96.8835	MVLGSLAAT	15	22	9.7	15	49	7.7	49	7.1
nsp9	37	seq37	LNRGMVLGSLAATVR	1	15	48.4946	95.7366	MVLGSLAAT	17	24	14	17	56	12	38	9.5
nsp9	30	seq30	GRFVLALLSDLQDLK	1	15	48.7901	99.4752	VLALLSDLQ	15	2.8	30	15	15	32	7.5	15
nsp9	35	seq35	AYYNTTKGGRFVLAL	1	15	49.4238	93.5594	AYYNTTKGG	20	56	2.5	52	20	20	87	9.3
nsp8		nsp8
nsp8
nsp8	28	seq28	VVLKKLKKSLNVAKS	1	15	29.3128	55.2819	LKKLKKSLN	12	22	16	12	71	7.4	5	5.4
nsp8	27	seq27	EVVLKKLKKSLNVAK	1	15	29.4626	54.1564	LKKLKKSLN	13	23	17	13	70	13	5	4.2
nsp8	36	seq36	VLKKLKKSLNVAKSE	1	15	35.4668	63.1671	LKKLKKSLN	17	26	17	16	73	7.3	19	5.9
nsp8	14	seq4, seq14	LIVTALRANSAVKLQ	1	15	35.8274	73.0684	TALRANSAV	11	7.3	6.4	12	11	0.15	16	11
nsp8	3	seq3	PLIVTALRANSAVKL	1	15	37.3864	76.9659	IVTALRANS	11	7.8	6.4	11	12	0.49	16	11
nsp8	31	seq31	SEVVLKKLKKSLNVA	1	15	40.2996	60.249	LKKLKKSLN	27	27	41	14	77	27	7.3	13
nsp8	7	seq7	WPLIVTALRANSAVK	1	15	40.7011	82.2527	TALRANSAV	13	11	15	13	68	4.9	15	8.3
nsp8	35	seq35	DSEVVLKKLKKSLNV	1	15	40.8417	61.6042	LKKLKKSLN	27	27	43	18	82	45	14	7.9
nsp8	9	seq9	AWPLIVTALRANSAV	1	15	41.408	84.02	IVTALRANS	13	11	14	13	75	9.9	14	11
nsp8	37	seq37	GDSEVVLKKLKKSLN	1	15	42.2411	63.6028	LKKLKKSLN	28	27	52	28	82	65	18	7.8
nsp8	30	seq30	TMLFTMLRKLDNDAL	1	15	42.7813	70.9532	TMLFTMLRK	24	35	12	20	46	31	14	24
nsp8	22	seq1, seq16, seq22	ASEFSSLPSYAAFAT	1	15	45.4537	95.6343	FSSLPSYAA	12	83	8.2	6.5	43	12	51	7.3
nsp8	2	seq2, seq15, seq21	IASEFSSLPSYAAFA	1	15	45.6209	96.0523	FSSLPSYAA	12	76	7.3	7.1	39	12	65	7.4
nsp8	33	seq33	MLFTMLRKLDNDALN	1	15	46.6333	77.5832	MLRKLDNDA	26	36	27	23	26	31	12	26
nsp8	17	seq5, seq17, seq23	SEFSSLPSYAAFATA	1	15	47.3001	97.2503	FSSLPSYAA	14	87	9.7	6.8	52	14	54	7.6
nsp8	34	seq34	AMQTMLFTMLRKLDN	1	15	48.422	83.555	TMLFTMLRK	25	30	12	25	63	36	19	14
nsp8	24	seq6, seq18, seq24	AIASEFSSLPSYAAF	1	15	48.8716	96.6789	FSSLPSYAA	17	68	7.2	7.3	34	17	65	7.5
nsp8	32	seq32	MQTMLFTMLRKLDND	1	15	48.8836	84.709	TMLFTMLRK	25	31	12	25	60	37	19	14
nsp7		nsp7
nsp7	19	seq19, seq34, seq35	VLQQLRVESSSKLWA	1	15	40.8698	87.7746	LRVESSSKL	9.6	14	8.5	14	9.6	9	3	14
nsp7	20	seq20, seq33, seq36	LQQLRVESSSKLWAQ	1	15	42.0894	88.7234	LRVESSSKL	11	15	11	13	9.6	8.4	5.7	14
nsp7	28	seq28	WAQCVQLHNDILLAK	1	15	47.7509	92.3773	LHNDILLAK	18	6.4	41	17	22	14	18	55
nsp7	45	seq2, seq8, seq37, seq41, seq45	TEAFEKMVSLLSVLL	1	15	49.0162	97.0404	FEKMVSLLS	17	30	16	6.4	36	21	17	15
nsp7	13	seq13, seq39	SVLLSMQGAVDINKL	1	15	49.2693	91.6732	LSMQGAVDI	21	24	30	21	29	20	2.8	21
nsp7	24	seq24	AQCVQLHNDILLAKD	1	15	49.4505	92.1263	LHNDILLAK	21	6.4	44	18	21	15	23	59
nsp7	14	seq14, seq40	LLSVLLSMQGAVDIN	1	15	49.6498	92.6244	SVLLSMQGA	21	21	27	13	16	22	2.8	33
nsp7	12	seq12, seq38	LSVLLSMQGAVDINK	1	15	49.7194	92.7985	SVLLSMQGA	21	22	28	13	22	20	2.8	21
nsp7	5	seq5, seq11	AFEKMVSLLSVLLSM	1	15	49.8483	97.6208	FEKMVSLLS	18	22	18	6.4	41	26	17	15
nsp7	9	seq3, seq9, seq47	EAFEKMVSLLSVLLS	1	15	49.902	97.7549	FEKMVSLLS	18	26	18	6.4	38	22	17	15
nsp6		nsp6
nsp6	64	seq64	AMMFVKHKHAFLCLF	1	15	24.9493	49.0232	MMFVKHKHA	8.9	27	5.9	7.4	30	8.9	15	7.3
nsp6	60	seq60, seq80	AFAMMFVKHKHAFLC	1	15	25.2595	52.6487	AMMFVKHKH	7	29	6.4	5	41	11	7	1.8
nsp6	81	seq62, seq81	FAMMFVKHKHAFLCL	1	15	25.5247	51.0618	AMMFVKHKH	8.5	27	5.9	4.8	39	9	8.5	1.8
nsp6	75	seq58, seq75	SAFAMMFVKHKHAFL	1	15	26.2302	53.5754	AMMFVKHKH	8	28	6.5	5.7	42	12	8	0.58
nsp6	22	seq22, seq92	VLLILMTARTVYDDG	1	15	30.7812	69.1529	LLILMTART	5.2	5.2	25	0.82	30	13	3.5	4.1
nsp6	91	seq20, seq84, seq91	VVLLILMTARTVYDD	1	15	31.258	71.9949	LLILMTART	4.1	3.9	23	0.61	24	12	3.5	4.1
nsp6	19	seq19, seq78, seq90	AVVLLILMTARTVYD	1	15	32.2389	74.4473	LILMTARTV	4.1	3.9	20	0.51	31	12	3.5	4.1
nsp6	94	seq18, seq76, seq94	SAVVLLILMTARTVY	1	15	33.1882	76.8204	LILMTARTV	4.1	3.9	18	0.55	43	13	3.5	4.1
nsp6	93	seq93	LLILMTARTVYDDGA	1	15	33.5225	71.6563	LLILMTART	8.1	6.7	25	3	31	16	8.1	7.3
nsp6	44	seq11, seq24, seq31, seq44	STQEFRYMNSQGLLP	1	15	35.5292	83.8729	FRYMNSQGL	3.3	42	2.5	3.3	22	2.5	8.4	0.48
nsp6	23	seq13, seq23, seq32, seq47	VSTQEFRYMNSQGLL	1	15	36.3683	86.1207	FRYMNSQGL	3.2	58	2.7	3.2	23	3.1	12	0.43
nsp6	12	seq12, seq25, seq33, seq45	TQEFRYMNSQGLLPP	1	15	36.841	87.0024	FRYMNSQGL	3.4	42	3.2	3.4	23	2.4	7.1	0.55
nsp6	16	seq16, seq27, seq34, seq46	QEFRYMNSQGLLPPK	1	15	38.0143	89.1858	FRYMNSQGL	3.9	42	3.9	3.6	27	2.7	8.3	0.55
nsp6	38	seq38, seq51	EFRYMNSQGLLPPKN	1	15	39.7037	86.0592	FRYMNSQGL	8.8	43	5.6	8.8	35	3.9	14	2.7
nsp6	74	seq74	MWALIISVTSNYSGV	1	15	40.3771	87.1428	IISVTSNYS	9.2	3.6	9.2	2.5	39	4	18	20
nsp6	73	seq73	WALIISVTSNYSGVV	1	15	40.4212	88.3031	LIISVTSNY	8.5	3.6	8.5	2.2	20	3.3	18	20
nsp6	79	seq79	ALIISVTSNYSGVVT	1	15	40.4288	84.572	LIISVTSNY	11	11	9.8	2.3	22	3.3	16	22
nsp6	70	seq70	AMGIIAMSAFAMMFV	1	15	40.4293	87.4233	IIAMSAFAM	9.1	20	14	3.1	15	9.1	6.7	4.6
nsp6	29	seq2, seq29, seq39, seq66	AYFNMVYMPASWVMR	1	15	40.4729	84.6822	MVYMPASWV	11	38	11	3.4	15	4.8	24	8.9
nsp6	17	seq17, seq52, seq68	FAMGIIAMSAFAMMF	1	15	40.5246	87.8114	IIAMSAFAM	9	20	16	3.3	15	9	8.2	4.6
nsp6	42	seq14, seq42, seq82	LPFAMGIIAMSAFAM	1	15	41.2318	89.2796	IIAMSAFAM	9.2	39	31	8.6	32	9.2	8.8	7.1
nsp6	43	seq9, seq37, seq43, seq69	PFAMGIIAMSAFAMM	1	15	41.236	86.59	IIAMSAFAM	11	24	27	4.5	31	7.7	11	4.6
nsp6	30	seq3, seq30, seq49, seq67	FNMVYMPASWVMRIM	1	15	41.4986	87.2464	YMPASWVMR	11	17	11	4	12	4.8	31	8.9
nsp6	65	seq1, seq26, seq28, seq40, seq65	YFNMVYMPASWVMRI	1	15	41.7772	87.9429	MVYMPASWV	11	24	11	3.8	12	4.2	30	8.9
nsp6	96	seq96	NSIDAFKLNIKLLGV	1	15	41.8847	82.2117	IDAFKLNIK	15	7.7	41	15	51	2.3	15	38
nsp6	71	seq71	MGIIAMSAFAMMFVK	1	15	41.934	91.0349	IIAMSAFAM	9.2	19	14	4.2	15	9.2	7.2	4.6
nsp6	61	seq61	AMSAFAMMFVKHKHA	1	15	42.0178	57.0444	AMMFVKHKH	32	55	32	6.4	37	27	34	0.58
nsp6	59	seq59	MSAFAMMFVKHKHAF	1	15	42.577	55.4426	AMMFVKHKH	34	43	39	6.4	55	22	34	0.58
nsp6	35	seq8, seq35, seq77	NMVYMPASWVMRIMT	1	15	42.6097	87.0242	YMPASWVMR	13	15	18	4.6	13	5.5	36	8.9
nsp6	63	seq63	IAMSAFAMMFVKHKH	1	15	43.34	64.85	AMMFVKHKH	29	42	29	9.3	36	28	34	0.58
nsp6	83	seq83	GIIAMSAFAMMFVKH	1	15	43.701	88.2524	IIAMSAFAM	14	23	17	6.3	17	13	14	4.6
nsp6	72	seq5, seq36, seq41, seq72	VAYFNMVYMPASWVM	1	15	44.4109	88.5272	MVYMPASWV	15	46	12	3.3	17	6.2	27	15
nsp6	50	seq50	FLPFAMGIIAMSAFA	1	15	46.6122	95.5304	MGIIAMSAF	14	51	11	14	41	12	14	38
nsp6	10	seq10	LFLLPSLATVAYFNM	1	15	46.7749	89.9372	LATVAYFNM	18	25	8.3	9.5	18	4.7	44	45
nsp6	53	seq53	AFLPFAMGIIAMSAF	1	15	49.0042	95.5104	MGIIAMSAF	18	51	7.7	18	40	13	14	39
nsp6	4	seq4, seq56	LCLFLLPSLATVAYF	1	15	49.6956	97.2391	FLLPSLATV	18	24	12	4.1	18	4.7	23	34
nsp6	7	seq7	CLFLLPSLATVAYFN	1	15	49.8506	97.6264	LLPSLATVA	18	25	11	8.1	18	4.7	40	41
nsp4		nsp4
nsp4	106	seq106	FYWFFSNYLKRRVVF	1	15	23.0408	50.5521	FYWFFSNYL	4.7	18	4.7	1.8	20	1.6	72	2.7
nsp4	113	seq113	KHFYWFFSNYLKRRV	1	15	23.5286	55.8214	FYWFFSNYL	2	23	1.4	1.3	13	2	42	1
nsp4	109	seq109, seq120	HFYWFFSNYLKRRVV	1	15	24.6132	55.0831	FYWFFSNYL	4.3	19	4.3	1.3	21	1.6	58	1.3
nsp4	115	seq115	TKHFYWFFSNYLKRR	1	15	24.9862	57.8156	YWFFSNYLK	3.1	34	1.4	1.9	14	3.1	40	1.3
nsp4	125	seq125	STKHFYWFFSNYLKR	1	15	28.2972	57.2431	YWFFSNYLK	9	65	1.4	2.5	19	9	43	2.9
nsp4	119	seq66, seq83, seq98, seq119	AYYFMRFRRAFGEYS	1	15	33.5228	58.3069	YFMRFRRAF	17	40	18	6.3	17	8.3	31	6.1
nsp4	107	seq107	YWFFSNYLKRRVVFN	1	15	33.6678	55.6696	YWFFSNYLK	19	20	19	4.9	24	2.2	75	4
nsp4	2	seq2, seq45, seq64, seq75, seq134	AIFYLITPVHVMSKH	1	15	34.0929	72.3323	FYLITPVHV	8.6	26	1.3	8.6	14	2.2	21	5
nsp4	22	seq22, seq58, seq77, seq100, seq128	YYFMRFRRAFGEYSH	1	15	34.3358	58.8394	YFMRFRRAF	18	44	18	6.8	18	6.2	31	6.4
nsp4	19	seq19, seq56, seq73, seq101, seq129	YFMRFRRAFGEYSHV	1	15	35.5584	61.8961	YFMRFRRAF	18	53	19	13	18	4.8	31	6.1
nsp4	114	seq96, seq114	LAYYFMRFRRAFGEY	1	15	35.8064	55.0161	YFMRFRRAF	23	46	32	5.3	23	14	28	9.8
nsp4	133	seq133	YNRYLALYNKYKYFS	1	15	36.154	61.885	LALYNKYKY	19	23	43	1.4	19	13	65	0.6
nsp4	123	seq123	QYNRYLALYNKYKYF	1	15	36.6229	61.5572	LALYNKYKY	20	37	43	1.4	20	14	65	0.6
nsp4	72	seq1, seq44, seq60, seq72, seq121	AAIFYLITPVHVMSK	1	15	36.7169	83.8423	FYLITPVHV	5.3	28	1.1	5.3	11	2.1	21	4.8
nsp4	4	seq4, seq25	TRYVLMDGSIIQFPN	1	15	37.5353	84.0883	YVLMDGSII	6.5	2.7	25	6.5	2.1	2.7	22	10
nsp4	6	seq6, seq47, seq68, seq76, seq126	VAAIFYLITPVHVMS	1	15	38.2305	84.9263	FYLITPVHV	7.1	30	0.9	6.1	9.6	2.9	20	7.1
nsp4	24	seq3, seq24	DTRYVLMDGSIIQFP	1	15	38.3836	86.659	YVLMDGSII	6.2	2.7	25	6.2	2.1	3	22	11
nsp4	26	seq10, seq26	RYVLMDGSIIQFPNT	1	15	38.4563	83.9908	YVLMDGSII	8.1	2.7	25	8.1	2.8	3.5	29	21
nsp4	117	seq97, seq117	CLAYYFMRFRRAFGE	1	15	38.4954	61.7385	YFMRFRRAF	23	46	30	6	23	17	29	9.8
nsp4	41	seq41	YLTFYLTNDVSFLAH	1	15	38.8807	86.1017	LTFYLTNDV	7.4	4.6	7.6	7.4	2.7	0.7	45	38
nsp4	48	seq9, seq48, seq85	IFYLITPVHVMSKHT	1	15	39.084	72.21	FYLITPVHV	17	29	2.8	17	21	3	21	8.9
nsp4	37	seq37	LTFYLTNDVSFLAHI	1	15	39.2306	86.5266	LTFYLTNDV	7.7	4.4	7.7	11	2.7	0.66	45	38
nsp4	7	seq7, seq29	PDTRYVLMDGSIIQF	1	15	39.6348	89.637	YVLMDGSII	6.3	2.7	22	6.3	1.8	3.1	15	9.7
nsp4	99	seq99, seq116	TCLAYYFMRFRRAFG	1	15	39.7238	64.8094	YFMRFRRAF	23	46	32	5.8	23	17	29	7.6
nsp4	111	seq111	WFFSNYLKRRVVFNG	1	15	39.7877	61.9692	SNYLKRRVV	25	28	25	6.7	37	4	66	12
nsp4	93	seq93	IQWMVMFTPLVPFWI	1	15	39.8824	80.2061	IQWMVMFTP	13	20	4.7	3	13	19	16	12
nsp4	80	seq17, seq46, seq80	FVAAIFYLITPVHVM	1	15	40.2166	87.6415	FYLITPVHV	8.6	31	0.63	7.2	9.8	4.2	18	8.6
nsp4	74	seq13, seq55, seq74, seq108	FMRFRRAFGEYSHVV	1	15	40.5636	74.409	MRFRRAFGE	18	54	21	13	18	4.3	45	5.7
nsp4	32	seq32	VAYESLRPDTRYVLM	1	15	40.8916	69.229	LRPDTRYVL	22	1.1	62	27	8.3	22	57	22
nsp4	18	seq18, seq40	RPDTRYVLMDGSIIQ	1	15	41.0424	90.1559	YVLMDGSII	8.3	2.7	24	8.3	2.9	5.7	16	10
nsp4	27	seq21, seq27	MYLKLRSDVLLPLTQ	1	15	41.307	91.5676	MYLKLRSDV	7.8	1.5	8.2	3.8	1.3	7.8	8.7	33
nsp4	87	seq52, seq69, seq87	GEYSHVVAFNTLLFL	1	15	41.7294	80.3235	YSHVVAFNT	16	19	5.9	2.5	16	8.9	22	16
nsp4	54	seq54	LFVAAIFYLITPVHV	1	15	41.7836	87.959	FYLITPVHV	11	45	1.5	11	15	11	11	12
nsp4	88	seq5, seq35, seq88	KEMYLKLRSDVLLPL	1	15	41.8664	95.6659	MYLKLRSDV	6	1.8	8.2	3.2	1.3	6.7	6	17
nsp4	30	seq16, seq30	EMYLKLRSDVLLPLT	1	15	42.2449	95.4122	MYLKLRSDV	6.8	1.8	8.2	3.6	1.3	7.3	6.8	17
nsp4	78	seq49, seq59, seq78	FGEYSHVVAFNTLLF	1	15	42.2449	81.6123	YSHVVAFNT	16	19	5.9	3.4	20	9.3	27	16
nsp4	14	seq14	LNKEMYLKLRSDVLL	1	15	42.94	89.3499	MYLKLRSDV	12	37	8.2	3.5	48	12	7.2	17
nsp4	28	seq28	YLKLRSDVLLPLTQY	1	15	43.0251	93.6128	YLKLRSDVL	9.3	1.6	9.3	7.8	1.2	11	17	34
nsp4	36	seq36	YVLMDGSIIQFPNTY	1	15	43.0904	86.7259	YVLMDGSII	14	7.2	25	14	5.6	9	28	26
nsp4	33	seq33	AYESLRPDTRYVLMD	1	15	43.4014	71.0034	YESLRPDTR	25	0.94	65	25	6.2	25	73	22
nsp4	12	seq12, seq94	NKEMYLKLRSDVLLP	1	15	43.5167	92.2917	YLKLRSDVL	11	32	8.2	3.6	49	11	7.6	18
nsp4	105	seq105, seq130	GDFLHFLPRVFSAVG	1	15	43.5533	83.3832	FLHFLPRVF	17	39	2.2	13	46	17	44	8
nsp4	103	seq103, seq122	NGDFLHFLPRVFSAV	1	15	43.5818	84.9546	FLHFLPRVF	16	39	2.2	14	39	16	54	8
nsp4	91	seq91	QWMVMFTPLVPFWIT	1	15	43.6378	86.5945	FTPLVPFWI	15	20	4.7	5.1	15	19	19	14
nsp4	110	seq110	DFLHFLPRVFSAVGN	1	15	43.706	79.265	FLPRVFSAV	20	57	2.2	14	50	20	47	8
nsp4	102	seq102, seq124	VTCLAYYFMRFRRAF	1	15	43.72	76.2999	YFMRFRRAF	22	55	44	9.7	22	20	29	9.7
nsp4	34	seq34	YESLRPDTRYVLMDG	1	15	43.7498	71.8746	LRPDTRYVL	25	1.1	71	25	7.2	28	73	22
nsp4	135	seq135	TQYNRYLALYNKYKY	1	15	45.1569	58.8923	LALYNKYKY	36	38	40	0.84	36	16	62	0.66
nsp4	39	seq39	ESLRPDTRYVLMDGS	1	15	45.3414	74.3534	LRPDTRYVL	26	1.8	77	25	8.8	38	26	85
nsp4	57	seq57, seq81	MRFRRAFGEYSHVVA	1	15	45.4869	77.7172	MRFRRAFGE	24	56	25	24	19	6.2	57	7.7
nsp4	65	seq65	NNDYYRSLPGVFCGV	1	15	46.5639	92.4098	YYRSLPGVF	16	27	16	23	9.3	15	83	9.6
nsp4	62	seq53, seq62, seq86	AFGEYSHVVAFNTLL	1	15	46.5862	86.4655	YSHVVAFNT	20	66	6.5	20	33	14	33	18
nsp4	51	seq51	VGNICYTPSKLIEYT	1	15	48.8443	96.6107	GNICYTPSK	17	17	0.13	12	27	17	67	28
nsp4	50	seq50	AVGNICYTPSKLIEY	1	15	48.8864	95.2159	GNICYTPSK	18	17	0.09	12	28	18	71	28
nsp4	43	seq43	FYLTNDVSFLAHIQW	1	15	49.657	92.6425	LTNDVSFLA	21	4.5	21	28	4.4	1.5	45	38
nsp3		nsp3
nsp3
nsp3	18	seq18, seq94, seq118, seq146	ASFNYLKSPNFSKLI	1	15	32.5562	74.9405	FNYLKSPNF	4.3	39	3	4.3	21	3	33	0.81
nsp3	16	seq16, seq138, seq158	ARYMRSLKVPATVSV	1	15	32.8546	65.6366	YMRSLKVPA	11	15	8.7	8.6	41	5	11	18
nsp3	117	seq17, seq93, seq117, seq145	EASFNYLKSPNFSKL	1	15	33.4506	76.1264	FNYLKSPNF	5	40	3.3	5	24	3.9	33	0.84
nsp3	30	seq30, seq124, seq153	LEASFNYLKSPNFSK	1	15	34.1572	74.5929	FNYLKSPNF	7.2	41	4.1	7.2	24	6.4	35	0.9
nsp3	31	seq31	SFNYLKSPNFSKLIN	1	15	34.4173	76.8932	FNYLKSPNF	6.1	39	4.8	6.1	27	3.3	59	1.3
nsp3	157	seq15, seq140, seq157, seq169	EAARYMRSLKVPATV	1	15	35.5278	74.4194	YMRSLKVPA	9.6	15	9.6	3.6	41	4.9	7.9	12
nsp3	159	seq34, seq148, seq159	EEAARYMRSLKVPAT	1	15	37.2724	78.7809	YMRSLKVPA	9.6	15	9.6	3.8	41	7.2	9.3	13
nsp3	137	seq12, seq137, seq156, seq170	AARYMRSLKVPATVS	1	15	37.4923	72.7307	YMRSLKVPA	14	15	14	6.9	41	4.6	11	17
nsp3	98	seq98	SYFAVHFISNSWLMW	1	15	37.72	82.75	FAVHFISNS	7.7	42	7.7	4	5.3	2.5	27	23
nsp3	95	seq95	YFAVHFISNSWLMWL	1	15	39.0003	85.9507	AVHFISNSW	7.7	34	7.7	3.7	4.7	2	29	22
nsp3	106	seq1, seq106, seq126	QESPFVMMSAPPAQY	1	15	39.2481	81.6202	FVMMSAPPA	11	11	44	3.1	14	0.87	16	6.5
nsp3	2	seq2, seq107, seq127	ESPFVMMSAPPAQYE	1	15	39.4937	82.2342	FVMMSAPPA	11	11	46	3.1	12	0.89	16	6.5
nsp3	108	seq3, seq108, seq128	SPFVMMSAPPAQYEL	1	15	39.6615	84.1538	FVMMSAPPA	10	11	43	3.1	10	0.99	16	6.4
nsp3	33	seq33	LIINLVQMAPISAMV	1	15	39.9288	91.1219	INLVQMAPI	5.8	12	5.8	5.1	26	4.8	1.3	20
nsp3	162	seq162	LEEAARYMRSLKVPA	1	15	40.0817	79.2043	YMRSLKVPA	14	19	9.6	5	53	11	14	14
nsp3	19	seq19, seq151	IINLVQMAPISAMVR	1	15	40.4802	91.7506	LVQMAPISA	6.3	6.2	11	6.3	34	6.2	1.5	10
nsp3	160	seq27, seq144, seq160	RYMRSLKVPATVSVS	1	15	41.2678	68.6694	YMRSLKVPA	23	35	15	23	41	6.6	15	48
nsp3	20	seq20, seq154	INLVQMAPISAMVRM	1	15	41.3804	93.551	LVQMAPISA	6.6	4.7	12	6.6	33	6.1	1.8	9.8
nsp3	113	seq4, seq113, seq129	PFVMMSAPPAQYELK	1	15	41.5648	87.4121	FVMMSAPPA	11	11	47	9.2	14	1.4	16	11
nsp3	102	seq102	FAVHFISNSWLMWLI	1	15	41.7107	84.7767	AVHFISNSW	13	34	13	4.8	4.6	1.7	29	23
nsp3	8	seq8, seq131	KSAFYILPSIISNEK	1	15	41.7228	89.9069	LPSIISNEK	9.6	31	9.6	4.9	46	4.6	14	6.5
nsp3	133	seq10, seq133	CKSAFYILPSIISNE	1	15	42.2134	90.6834	FYILPSIIS	9.9	40	9.7	5.5	46	6.4	22	9.9
nsp3	133	seq10, seq133	CKSAFYILPSIISNE	1	15	42.2134	90.6834	FYILPSIIS	9.9	40	9.7	5.5	46	6.4	22	9.9
nsp3	166	seq166	NFCALILAYCNKTVG	1	15	42.4847	68.7118	LILAYCNKT	25	30	25	2.1	72	20	29	23
nsp3	165	seq165	CALILAYCNKTVGEL	1	15	42.7308	69.3269	LILAYCNKT	25	25	25	1.8	68	19	34	32
nsp3	167	seq167	FCALILAYCNKTVGE	1	15	42.7992	69.498	LILAYCNKT	25	26	25	2	72	19	31	25
nsp3	135	seq13, seq135	KCKSAFYILPSIISN	1	15	43.3755	93.5888	FYILPSIIS	9.9	71	9.6	5.7	46	7.7	20	9.9
nsp3	36	seq36	NLVQMAPISAMVRMY	1	15	44.2301	96.6252	LVQMAPISA	9.3	5.2	29	8.2	29	8.2	15	9.3
nsp3	7	seq7, seq134	FVMMSAPPAQYELKH	1	15	44.3167	88.2918	FVMMSAPPA	15	15	51	11	22	3.3	24	11
nsp3	119	seq5, seq119, seq130	QQESPFVMMSAPPAQ	1	15	44.4134	87.0335	FVMMSAPPA	16	18	46	3.8	34	1.5	16	9.4
nsp3	14	seq14, seq136	SAFYILPSIISNEKQ	1	15	44.4436	90.1089	FYILPSIIS	14	25	14	7.1	47	5.8	17	6.5
nsp3	24	seq24, seq142	KKCKSAFYILPSIIS	1	15	45.1036	93.259	FYILPSIIS	13	61	8.7	7.8	33	13	20	10
nsp3	50	seq50	LAKNVSLDNVLSTFI	1	15	45.1509	94.8773	VSLDNVLST	12	1.6	8.1	41	9.1	12	27	51
nsp3	111	seq32, seq82, seq111	GSLIYSTAALGVLMS	1	15	45.2285	84.5713	LIYSTAALG	19	19	0.8	16	23	3.2	24	25
nsp3	168	seq168	ALILAYCNKTVGELG	1	15	45.5354	68.8385	LILAYCNKT	30	30	25	2.4	71	19	50	41
nsp3	38	seq38	QPILLLDQALVSDVG	1	15	45.576	99.09	LLLDQALVS	9.9	0.91	62	16	5.4	9.9	3.4	50
nsp3	87	seq87, seq116	VCLGSLIYSTAALGV	1	15	45.7385	90.3463	LIYSTAALG	16	16	1.1	13	30	4.8	28	42
nsp3	110	seq23, seq81, seq110	LGSLIYSTAALGVLM	1	15	46.0672	86.668	LGSLIYSTA	19	19	0.68	9.6	19	2.7	19	26
nsp3	132	seq6, seq132	VQQESPFVMMSAPPA	1	15	46.1527	91.3817	FVMMSAPPA	16	34	43	8.9	31	3.2	16	9.5
nsp3	40	seq40	CQPILLLDQALVSDV	1	15	46.2268	99.0671	LLLDQALVS	11	0.91	59	15	5.3	11	3.8	50
nsp3	35	seq35, seq80, seq109	CLGSLIYSTAALGVL	1	15	46.9491	88.8728	LGSLIYSTA	19	19	0.77	9.5	20	3.2	22	31
nsp3	119	seq5, seq119, seq130	QQESPFVMMSAPPAQ	1	15	44.4134	87.0335	FVMMSAPPA	16	18	46	3.8	34	1.5	16	9.4
nsp3	14	seq14, seq136	SAFYILPSIISNEKQ	1	15	44.4436	90.1089	FYILPSIIS	14	25	14	7.1	47	5.8	17	6.5
nsp3	24	seq24, seq142	KKCKSAFYILPSIIS	1	15	45.1036	93.259	FYILPSIIS	13	61	8.7	7.8	33	13	20	10
nsp3	50	seq50	LAKNVSLDNVLSTFI	1	15	45.1509	94.8773	VSLDNVLST	12	1.6	8.1	41	9.1	12	27	51
nsp3	111	seq32, seq82, seq111	GSLIYSTAALGVLMS	1	15	45.2285	84.5713	LIYSTAALG	19	19	0.8	16	23	3.2	24	25
nsp3	168	seq168	ALILAYCNKTVGELG	1	15	45.5354	68.8385	LILAYCNKT	30	30	25	2.4	71	19	50	41
nsp3	38	seq38	QPILLLDQALVSDVG	1	15	45.576	99.09	LLLDQALVS	9.9	0.91	62	16	5.4	9.9	3.4	50
nsp3	87	seq87, seq116	VCLGSLIYSTAALGV	1	15	45.7385	90.3463	LIYSTAALG	16	16	1.1	13	30	4.8	28	42
nsp3	110	seq23, seq81, seq110	LGSLIYSTAALGVLM	1	15	46.0672	86.668	LGSLIYSTA	19	19	0.68	9.6	19	2.7	19	26
nsp3	132	seq6, seq132	VQQESPFVMMSAPPA	1	15	46.1527	91.3817	FVMMSAPPA	16	34	43	8.9	31	3.2	16	9.5
nsp3	40	seq40	CQPILLLDQALVSDV	1	15	46.2268	99.0671	LLLDQALVS	11	0.91	59	15	5.3	11	3.8	50
nsp3	35	seq35, seq80, seq109	CLGSLIYSTAALGVL	1	15	46.9491	88.8728	LGSLIYSTA	19	19	0.77	9.5	20	3.2	22	31
nsp3	150	seq28, seq150	LSRVLGLKTLATHGL	1	15	47.2849	92.7122	LKTLATHGL	17	48	5.7	6.7	78	30	15	17
nsp3	43	seq43	PILLLDQALVSDVGD	1	15	47.3392	98.8481	LLLDQALVS	13	0.91	62	16	5.4	13	6.7	50
nsp3	25	seq25, seq88, seq114, seq149	GARFYFYTSKTTVAS	1	15	47.6483	92.1207	FYFYTSKTT	18	49	4	3.1	18	1.4	72	19
nsp3	46	seq46	AKNVSLDNVLSTFIS	1	15	47.6881	96.7202	VSLDNVLST	15	1.6	11	34	9.2	15	28	51
nsp3	92	seq92	LLQLCTFTRSTNSRI	1	15	48.0168	85.542	FTRSTNSRI	23	23	0.12	28	24	2.2	49	8.2
nsp3	60	seq60	KNVSLDNVLSTFISA	1	15	48.0302	94.5755	DNVLSTFIS	17	1.6	13	26	9.6	17	30	51
nsp3	55	seq55	DEVARDLSLQFKRPI	1	15	48.1495	93.3737	LSLQFKRPI	18	2.6	39	18	2.5	45	4.1	30
nsp3	90	seq90, seq121	YGARFYFYTSKTTVA	1	15	48.3093	92.2732	FYFYTSKTT	19	50	4	3.1	38	2.6	74	19
nsp3	143	seq11, seq79, seq105, seq143	ARFYFYTSKTTVASL	1	15	48.5	94.25	RFYFYTSKT	18	48	1.5	3.6	18	0.87	70	19
nsp3	44	seq44	MCQPILLLDQALVSD	1	15	48.6766	99.1914	LLLDQALVS	15	0.91	62	16	5.4	15	4.8	50
nsp3	84	seq84	LCTFTRSTNSRIKAS	1	15	48.9932	90.983	FTRSTNSRI	21	21	0.12	27	24	0.27	68	5.7
nsp3	83	seq83	QLCTFTRSTNSRIKA	1	15	49.0195	91.0487	FTRSTNSRI	21	21	0.12	27	24	0.36	72	5.7
nsp3	86	seq86, seq115	SLIYSTAALGVLMSN	1	15	49.1643	83.9107	LIYSTAALG	26	26	1.1	23	34	6.2	35	32
nsp3	71	seq71	NEFACVVADAVIKTL	1	15	49.1867	94.4668	VVADAVIKT	19	1.6	26	25	5.2	13	46	19
nsp3	67	seq67	LMCQPILLLDQALVS	1	15	49.3567	99.3918	LLLDQALVS	16	0.91	61	16	5.6	19	5.7	50
nsp3	139	seq9, seq78, seq104, seq139	RFYFYTSKTTVASLI	1	15	49.6039	97.0098	RFYFYTSKT	18	45	0.89	12	18	0.74	60	28
nsp3	21	seq21, seq85, seq112, seq147	FYFYTSKTTVASLIN	1	15	49.6602	97.1506	YTSKTTVAS	18	53	1.4	14	18	1.4	62	30
nsp3	74	seq74	ACVVADAVIKTLQPV	1	15	49.8206	91.5516	VVADAVIKT	22	1.6	58	54	15	22	19	52
nsp3	22	seq22, seq141	AFYILPSIISNEKQE	1	15	49.9281	90.3203	PSIISNEKQ	23	23	23	9.9	64	7.4	26	11
nsp2		nsp2
nsp2
nsp2	103	seq90, seq103	QTFFKLVNKFLALCA	1	15	24.6482	48.4204	FKLVNKFLA	8.8	40	4.3	2.3	34	4.9	23	8.8
nsp2	91	seq91, seq111	VQTFFKLVNKFLALC	1	15	25.1072	49.568	FKLVNKFLA	8.8	39	4.2	5.5	29	5.9	32	8.8
nsp2	105	seq89, seq105	SVQTFFKLVNKFLAL	1	15	26.3886	52.7714	FKLVNKFLA	8.8	36	4.2	5.1	28	5.7	33	8.8
nsp2	108	seq95, seq108	TFFKLVNKFLALCAD	1	15	26.6715	50.1788	FKLVNKFLA	11	45	11	2.3	40	6	21	8.8
nsp2	94	seq94	ESVQTFFKLVNKFLA	1	15	29.9796	55.449	FKLVNKFLA	13	41	4.5	7.2	31	13	40	8.8
nsp2	99	seq99	FFKLVNKFLALCADS	1	15	33.3951	63.9877	FKLVNKFLA	13	55	13	2.5	46	7.8	20	8.8
nsp2	80	seq11, seq67, seq80	FKLVNKFLALCADSI	1	15	35.5994	69.4984	FKLVNKFLA	13	63	8.2	2.3	22	7.3	27	13
nsp2	62	seq25, seq62	WEIVKFISTCACEIV	1	15	40.1865	79.4663	FISTCACEI	14	44	3.5	1.8	14	9.3	33	29
nsp2	93	seq93	GLKTILRKGGRTIAF	1	15	40.6782	76.1956	LKTILRKGG	17	16	15	12	60	17	43	30
nsp2	97	seq97	LKTILRKGGRTIAFG	1	15	40.9098	75.2746	LKTILRKGG	18	16	15	13	60	18	45	33
nsp2	100	seq100	TPFEIKLAKKFDTFN	1	15	41.3008	76.2521	IKLAKKFDT	18	18	15	18	28	46	13	12
nsp2	16	seq16, seq22, seq45, seq85	IILASFSASTSAFVE	1	15	41.4946	89.6364	LASFSASTS	9.4	40	0.45	11	9.4	1.7	28	8
nsp2	56	seq41, seq56, seq88	LSPLYAFASEAARVV	1	15	41.7218	94.5546	LYAFASEAA	6.5	46	8	6.3	4.7	6.5	38	4.7
nsp2	110	seq29, seq68, seq110	GWEIVKFISTCACEI	1	15	41.7824	77.4559	IVKFISTCA	18	45	3.6	1.8	18	15	38	29
nsp2	20	seq20, seq46	ILASFSASTSAFVET	1	15	41.8052	90.4131	LASFSASTS	9.4	57	0.58	14	9.4	1.6	53	7.1
nsp2	23	seq15, seq23, seq47, seq84, seq104	AIILASFSASTSAFV	1	15	42.1136	91.184	AIILASFSA	9.4	29	0.35	6.1	9.4	1.9	20	13
nsp2	32	seq14, seq32, seq51, seq86	SPLYAFASEAARVVR	1	15	42.5417	94.6543	FASEAARVV	7.8	44	7.9	7.8	4.8	3.5	57	2.9
nsp2	70	seq70, seq102	IAIILASFSASTSAF	1	15	42.9168	86.2919	LASFSASTS	14	17	9.3	4.1	20	3.3	14	19
nsp2	101	seq101	PFEIKLAKKFDTFNG	1	15	42.9386	75.8465	IKLAKKFDT	21	21	29	19	35	48	12	14
nsp2	60	seq2, seq38, seq60, seq74	VNKFLALCADSIIIG	1	15	43.0002	86.5004	LALCADSII	14	26	7.5	3.3	18	4.9	14	24
nsp2	33	seq12, seq33, seq52, seq87	PLYAFASEAARVVRS	1	15	43.117	95.7925	FASEAARVV	8	44	8	16	4.8	3	69	3.1
nsp2	106	seq106	EIAIILASFSASTSA	1	15	43.1498	86.8746	IAIILASFS	14	17	9.6	2.7	42	4.3	14	19
nsp2	21	seq21, seq44	LASFSASTSAFVETV	1	15	43.3045	94.6113	LASFSASTS	9.1	68	0.6	14	9.1	1.5	76	6.6
nsp2	53	seq13, seq31, seq53	LYAFASEAARVVRSI	1	15	43.4698	97.5745	FASEAARVV	7.4	43	7.4	16	4.6	2.9	68	3.8
nsp2	24	seq24, seq48	ASFSASTSAFVETVK	1	15	44.4492	96.8729	SASTSAFVE	9.5	77	0.76	16	9.5	2.2	85	7.2
nsp2	63	seq63	YAFASEAARVVRSIF	1	15	44.4504	97.7759	FASEAARVV	8.9	48	6.8	32	4.8	5.4	64	8.9
nsp2	26	seq26, seq64	EIVKFISTCACEIVG	1	15	44.7853	84.9632	IVKFISTCA	18	51	3.8	1.8	18	9.7	36	35
nsp2	19	seq19	INIVGDFKLNEEIAI	1	15	45.406	89.5149	INIVGDFKL	16	0.65	24	16	5	2.3	47	33
nsp2	109	seq109	AARVVRSIFSRTLET	1	15	46.2884	96.221	VRSIFSRTL	13	34	2.6	4.1	58	13	15	3.8
nsp2	76	seq3, seq43, seq65, seq76	NKFLALCADSIIIGG	1	15	46.4046	89.0114	LALCADSII	18	21	7.9	28	18	5.6	15	25
nsp2	92	seq92	SGLKTILRKGGRTIA	1	15	46.5545	74.3862	LKTILRKGG	28	29	15	9.8	63	28	31	24
nsp2	40	seq4, seq40, seq59, seq75	KLVNKFLALCADSII	1	15	46.5838	86.4596	LALCADSII	20	68	7.5	2.3	22	6	20	21
nsp2	107	seq107	ARVVRSIFSRTLETA	1	15	46.9257	96.3142	VVRSIFSRT	14	34	3.6	4	59	14	14	3.8
nsp2	58	seq1, seq34, seq58, seq73, seq112	LVNKFLALCADSIII	1	15	47.0975	86.2437	LALCADSII	21	46	7.1	2.3	21	4.8	24	23
nsp2	71	seq7, seq71, seq81	KFLALCADSIIIGGA	1	15	47.734	92.335	LALCADSII	18	17	18	44	22	7.7	18	34
nsp2	72	seq72	ILSPLYAFASEAARV	1	15	47.9339	95.8348	YAFASEAAR	16	52	11	7.3	17	16	38	7.2
nsp2	28	seq28, seq66	IVKFISTCACEIVGG	1	15	48.0482	85.6204	IVKFISTCA	23	53	4	3.3	23	12	42	35
Leader		Leader
Leader	1	seq1, seq14, seq16, seq19	EKTHVQLSLPVLQVR	1	15	47.4816	99.2039	THVQLSLPV	13	5.5	23	6.1	60	13	12	25
Leader	3	seq3, seq13, seq17	NEKTHVQLSLPVLQV	1	15	49.8557	99.1392	THVQLSLPV	17	12	23	6.3	57	17	10	34
Leader	8	seq8	PYVFIKRSDARTAPH	1	15	40.2942	69.2356	YVFIKRSDA	21	17	32	21	31	6.3	41	16
Leader	10	seq10	YVFIKRSDARTAPHG	1	15	42.355	68.3876	YVFIKRSDA	25	21	33	25	32	6.8	41	18
Leader	12	seq12	QPYVFIKRSDARTAP	1	15	39.2936	69.734	IKRSDARTA	19	17	31	19	31	7.3	34	15
Leader	13	seq3, seq13, seq17	NEKTHVQLSLPVLQV	1	15	49.8557	99.1392	THVQLSLPV	17	12	23	6.3	57	17	10	34
Leader	14	seq1, seq14, seq16, seq19	EKTHVQLSLPVLQVR	1	15	47.4816	99.2039	THVQLSLPV	13	5.5	23	6.1	60	13	12	25
Leader	17	seq3, seq13, seq17	NEKTHVQLSLPVLQV	1	15	49.8557	99.1392	THVQLSLPV	17	12	23	6.3	57	17	10	34
Leader	19	seq1, seq14, seq16, seq19	EKTHVQLSLPVLQVR	1	15	47.4816	99.2039	THVQLSLPV	13	5.5	23	6.1	60	13	12	25
Leader	23	seq23	EIPVAYRKVLLRKNG	1	15	46.6724	79.1811	RKVLLRKNG	25	25	31	21	70	37	22	8.2

## Sheet: Immunogenic epitopes CD4episcore
Protein	Protein Number	Protein Description	Peptide	Peptide start	Peptide end	Combined Score	Immunogenicity Score	Peptide core	Median Percentile Rank (7-allele)	HLA-DRB1:03:01	HLA-DRB1:07:01	HLA-DRB1:15:01	HLA-DRB3:01:01	HLA-DRB3:02:02	HLA-DRB4:01:01	HLA-DRB5:01:01
Membrane	58	seq47, seq58	SYFIASFRLFARTRS	94	108	22.026	45.315	FRLFARTRS	6.5	5.9	6.5	2.2	18	7.2	26	6.4
ORF6	28	seq28, seq44	ILLIIMRTFKVSIWN-Different from Grifoni	14	28	22.6414	48.8036	LIIMRTFKV	5.2	8.9	3.6	0.1	29	14	4.5	5.2
nsp4	106	seq106	FYWFFSNYLKRRVVF	390	404	23.0408	50.5521	FYWFFSNYL	4.7	18	4.7	1.8	20	1.6	72	2.7
ORF6	22	seq3, seq22, seq25, seq42	EILLIIMRTFKVSIW-different from Grifoni	13	27	23.3002	51.6505	LIIMRTFKV	4.4	8.5	3.6	0.1	30	13	4.4	4.3
nsp4	113	seq113	KHFYWFFSNYLKRRV	388	402	23.5286	55.8214	FYWFFSNYL	2	23	1.4	1.3	13	2	42	1
Membrane	46	seq46, seq59	YFIASFRLFARTRSM	95	109	23.8519	45.5297	FRLFARTRS	9.4	9.4	13	6	23	8	23	6.6
nsp4	109	seq109, seq120	HFYWFFSNYLKRRVV	389	403	24.6132	55.0831	FYWFFSNYL	4.3	19	4.3	1.3	21	1.6	58	1.3
nsp2	103	seq90, seq103	QTFFKLVNKFLALCA	496	510	24.6482	48.4204	FKLVNKFLA	8.8	40	4.3	2.3	34	4.9	23	8.8
nsp6	64	seq64	AMMFVKHKHAFLCLF	56	70	24.9493	49.0232	MMFVKHKHA	8.9	27	5.9	7.4	30	8.9	15	7.3
nsp4	115	seq115	TKHFYWFFSNYLKRR	387	401	24.9862	57.8156	YWFFSNYLK	3.1	34	1.4	1.9	14	3.1	40	1.3
ORF6	27	seq2, seq27, seq43	AEILLIIMRTFKVSI-different from Grifoni	15	29	25.0036	56.509	LIIMRTFKV	4	8.3	3.6	0.11	27	14	1.7	4
nsp2	91	seq91, seq111	VQTFFKLVNKFLALC	495	509	25.1072	49.568	FKLVNKFLA	8.8	39	4.2	5.5	29	5.9	32	8.8
Membrane	43	seq43, seq64	IASFRLFARTRSMWS	97	111	25.2245	48.8113	FRLFARTRS	9.5	16	2.4	9.5	23	4.9	17	7
Membrane	42	seq19, seq33, seq39, seq42, seq65	ASFRLFARTRSMWSF	98	112	25.2444	49.4611	FRLFARTRS	9.1	16	1.8	8.6	33	3.2	40	9.1
nsp6	60	seq60, seq80	AFAMMFVKHKHAFLC	54	68	25.2595	52.6487	AMMFVKHKH	7	29	6.4	5	41	11	7	1.8
nsp6	81	seq62, seq81	FAMMFVKHKHAFLCL	55	69	25.5247	51.0618	AMMFVKHKH	8.5	27	5.9	4.8	39	9	8.5	1.8
nsp6	75	seq58, seq75	SAFAMMFVKHKHAFL	53	67	26.2302	53.5754	AMMFVKHKH	8	28	6.5	5.7	42	12	8	0.58
nsp2	105	seq89, seq105	SVQTFFKLVNKFLAL	494	508	26.3886	52.7714	FKLVNKFLA	8.8	36	4.2	5.1	28	5.7	33	8.8
RdRp	5	seq5, seq71, seq100, seq165	MPNMLRIMASLVLAR-different from Grifoni	626	640	26.4738	63.0346	LRIMASLVL	2.1	1.8	3.5	0.01	28	4.1	1.6	2.1
Membrane	60	seq45, seq60	FIASFRLFARTRSMW	96	110	26.5302	46.8256	FRLFARTRS	13	13	16	6.8	23	8.5	22	7.5
nsp2	108	seq95, seq108	TFFKLVNKFLALCAD	497	511	26.6715	50.1788	FKLVNKFLA	11	45	11	2.3	40	6	21	8.8
RdRp	113	seq9, seq75, seq113, seq172	AMPNMLRIMASLVLA-different from Grifoni	625	639	27.3819	63.2048	LRIMASLVL	3.5	29	3.5	0.01	29	6.7	1.7	3.5
RdRp	53	seq53, seq135	LRIMASLVLARKHTT-different from Grifoni	630	644	27.694	62.7849	LRIMASLVL	4.3	0.53	4.3	0.46	51	10	16	3.4
RdRp	20	seq20, seq180	RAMPNMLRIMASLVL	624	638	28.1144	64.886	LRIMASLVL	3.6	29	2.9	0.01	29	7.6	1.9	3.6
nsp4	125	seq125	STKHFYWFFSNYLKR	386	15	28.2972	57.2431	YWFFSNYLK	9	65	1.4	2.5	19	9	43	2.9
RdRp	152	seq1, seq48, seq70, seq91, seq96, seq152, seq164	PNMLRIMASLVLARK-different from Grifoni	627	641	28.2994	68.0484	LRIMASLVL	1.8	0.51	3.5	0.01	32	3.6	1.7	1.8
Ribose methyltransferase	6	seq6, seq48	GRLIIRENNRVVISS	278	292	28.3784	56.3959	IRENNRVVI	9.7	5.6	20	2.4	9.7	0.87	24	14
RdRp	120	seq11, seq49, seq120, seq140, seq174	MLRIMASLVLARKHT	629	643	28.3883	65.7207	LRIMASLVL	3.5	0.5	3.5	0.22	51	6.7	8.8	3.4
RdRp	74	seq6, seq45, seq74, seq102, seq142, seq167	NMLRIMASLVLARKH-different from Grifoni	628	642	28.8357	68.0392	LRIMASLVL	2.7	0.51	3.5	0.01	34	4.6	2.7	1.7
ORF6	45	seq4, seq20, seq29, seq45	LLIIMRTFKVSIWNL-different from Grifoni	15	29	28.8808	55.7019	LIIMRTFKV	11	11	3.6	0.68	15	12	5.6	14
ORF6	48	seq17, seq30, seq48	LIIMRTFKVSIWNLD	16	30	29.1118	63.9296	LIIMRTFKV	5.9	12	3.6	0.78	5.5	8.4	5.9	13
RdRp	99	seq19, seq83, seq99, seq131	QMNLKYAISAKNRAR	541	555	29.1294	50.3235	YAISAKNRA	15	28	8.8	20	38	1.5	15	0.55
nsp8	28	seq28	VVLKKLKKSLNVAKS	33	47	29.3128	55.2819	LKKLKKSLN	12	22	16	12	71	7.4	5	5.4
Ribose methyltransferase	7	seq7, seq47	KGRLIIRENNRVVIS	277	291	29.3184	58.7459	IRENNRVVI	9.7	5.6	20	2.3	9.7	0.98	21	14
nsp8	27	seq27	EVVLKKLKKSLNVAK	32	46	29.4626	54.1564	LKKLKKSLN	13	23	17	13	70	13	5	4.2
Ribose methyltransferase	8	seq8	RLIIRENNRVVISSD	279	293	29.7396	59.799	IRENNRVVI	9.7	5.6	22	4.5	9.7	1.1	34	18
nsp2	94	seq94	ESVQTFFKLVNKFLA	493	507	29.9796	55.449	FKLVNKFLA	13	41	4.5	7.2	31	13	40	8.8
RdRp	107	seq86, seq107, seq139	TQMNLKYAISAKNRA	540	554	30.0115	52.5288	YAISAKNRA	15	28	8.9	16	43	2.2	15	0.9
Membrane	68	seq21, seq34, seq38, seq44, seq68	SFRLFARTRSMWSFN	99	113	30.1377	51.3443	FRLFARTRS	16	16	2.1	12	40	3.2	40	16
Nucleocapsid	49	seq49	DQIGYYRRATRRIRG	82	96	30.4571	63.3928	YRRATRRIR	8.5	9.6	7.1	13	4	8.5	52	0.58
RdRp	87	seq24, seq87, seq108, seq129	MNLKYAISAKNRART	542	556	30.4728	52.182	YAISAKNRA	16	26	8.9	19	37	1.5	16	0.6
nsp6	22	seq22, seq92	VLLILMTARTVYDDG-different from Grifoni	121	135	30.7812	69.1529	LLILMTART	5.2	5.2	25	0.82	30	13	3.5	4.1
Exonuclease	56	seq15, seq32, seq56	AYNMMISAGFSLWVY	497	511	30.9488	56.3721	MMISAGFSL	14	46	2.2	3.5	19	14	39	8.1
Nucleocapsid	48	seq48	QIGYYRRATRRIRGG	83	97	30.9554	60.8885	YRRATRRIR	11	14	11	16	5.4	8.9	51	0.58
Exonuclease	53	seq11, seq30, seq53	DAYNMMISAGFSLWV	496	510	31.2216	58.5541	MMISAGFSL	13	44	2.1	3.5	13	14	35	2.4
nsp6	91	seq20, seq84, seq91	VVLLILMTARTVYDD-different from Grifoni	120	134	31.258	71.9949	LLILMTART	4.1	3.9	23	0.61	24	12	3.5	4.1
Helicase	84	seq84	CFKMFYKGVITHDVS	471	485	31.3526	55.8816	FKMFYKGVI	15	38	8.4	5.6	18	11	35	15
Exonuclease	71	seq3, seq31, seq39, seq60, seq71	DMTYRRLISMMGFKM-different from Grifoni	48	62	31.6564	68.7911	YRRLISMMG	6.9	59	12	1.9	36	4.7	6.9	2.3
Ribose methyltransferase	49	seq9, seq49	SKGRLIIRENNRVVI	276	290	31.8304	65.1759	IRENNRVVI	9.6	5.6	20	2.3	9.6	1.4	18	14
Nucleocapsid	50	seq50	IGYYRRATRRIRGGD	84	98	31.8355	60.0887	YYRRATRRI	13	15	13	30	6.8	11	54	0.63
nsp6	19	seq19, seq78, seq90	AVVLLILMTARTVYD-different from Grifoni	119	133	32.2389	74.4473	LILMTARTV	4.1	3.9	20	0.51	31	12	3.5	4.1
Nucleocapsid	51	seq51	DDQIGYYRRATRRIR	81	95	32.247	66.8175	YRRATRRIR	9.2	9.2	5.2	12	3.2	9.2	64	0.85
Exonuclease	59	seq1, seq28, seq38, seq59, seq68	MTYRRLISMMGFKMN-different from Grifoni	49	63	32.279	70.3475	LISMMGFKM	6.9	59	12	2	37	4.1	6.9	2.3
Surface	118	seq118, seq153	NYLYRLFRKSNLKPF	450	464	32.4102	68.1254	YRLFRKSNL	8.6	26	3.1	5.1	14	7	29	8.6
nsp3	18	seq18, seq94, seq118, seq146	ASFNYLKSPNFSKLI	1395	1409	32.5562	74.9405	FNYLKSPNF	4.3	39	3	4.3	21	3	33	0.81
Exonuclease	54	seq54	RLYLDAYNMMISAGF	492	506	32.7061	71.2652	LYLDAYNMM	7	19	7	11	6.6	4.1	39	2.4
nsp3	16	seq16, seq138, seq158	ARYMRSLKVPATVSV	645	659	32.8546	65.6366	YMRSLKVPA	11	15	8.7	8.6	41	5	11	18
RdRp	126	seq126	NLKYAISAKNRARTV	543	557	32.9162	53.7904	YAISAKNRA	19	26	19	29	34	1.5	16	1.6
Exonuclease	48	seq20, seq48	LYLDAYNMMISAGFS	493	507	33.103	71.0576	YNMMISAGF	7.8	26	7.8	8.9	7.7	7.4	42	2.4
nsp6	94	seq18, seq76, seq94	SAVVLLILMTARTVY-different from Grifoni	118	132	33.1882	76.8204	LILMTARTV	4.1	3.9	18	0.55	43	13	3.5	4.1
Exonuclease	35	seq14, seq27, seq35, seq49	YLDAYNMMISAGFSL	494	508	33.1895	66.4737	MMISAGFSL	11	46	2.3	4.4	12	11	39	2.1
RdRp	177	seq177	NFKSVLYYQNNVFMS	781	795	33.2992	60.7481	SVLYYQNNV	15	31	32	1.5	13	2.1	39	15
nsp2	99	seq99	FFKLVNKFLALCADS-different from Grifoni	498	512	33.3951	63.9877	FKLVNKFLA	13	55	13	2.5	46	7.8	20	8.8
nsp3	117	seq17, seq93, seq117, seq145	EASFNYLKSPNFSKL	1394	1408	33.4506	76.1264	FNYLKSPNF	5	40	3.3	5	24	3.9	33	0.84
Exonuclease	12	seq12, seq34, seq52	LDAYNMMISAGFSLW	495	509	33.516	64.29	MMISAGFSL	13	46	2.4	3.5	13	13	39	2.2
nsp6	93	seq93	LLILMTARTVYDDGA	121	135	33.5225	71.6563	LLILMTART	8.1	6.7	25	3	31	16	8.1	7.3
nsp4	119	seq66, seq83, seq98, seq119	AYYFMRFRRAFGEYS	298	312	33.5228	58.3069	YFMRFRRAF	17	40	18	6.3	17	8.3	31	6.1
nsp4	107	seq107	YWFFSNYLKRRVVFN	391	405	33.6678	55.6696	YWFFSNYLK	19	20	19	4.9	24	2.2	75	4
Exonuclease	2	seq2, seq29, seq40, seq61, seq67	TYRRLISMMGFKMNY	49	63	33.7934	74.1335	LISMMGFKM	6.9	40	20	3.8	45	4.8	6.9	3.4
Membrane	61	seq9, seq61	ICLLQFAYANRNRFL	32	46	33.8039	68.0098	FAYANRNRF	11	7.9	11	12	11	1.3	17	2.6
Helicase	80	seq80	FKMFYKGVITHDVSS	472	486	34.0215	59.5537	FKMFYKGVI	17	39	8.4	7.4	37	8.4	40	17
Membrane	67	seq67	VGLMWLSYFIASFRL	88	102	34.087	71.8675	MWLSYFIAS	8.9	25	3.4	1.7	8.9	33	35	4.2
nsp4	2	seq2, seq45, seq64, seq75, seq134	AIFYLITPVHVMSKH-different from Grifoni	22	36	34.0929	72.3323	FYLITPVHV	8.6	26	1.3	8.6	14	2.2	21	5
Envelope	35	seq13, seq14, seq35, seq39, seq73	KPSFYVYSRVKNLNS-different from Grifoni	53	67	34.1142	65.7855	FYVYSRVKN	13	21	1.8	13	23	4.3	50	9.3
nsp3	30	seq30, seq124, seq153	LEASFNYLKSPNFSK	1393	1407	34.1572	74.5929	FNYLKSPNF	7.2	41	4.1	7.2	24	6.4	35	0.9
Membrane	18	seq18	WICLLQFAYANRNRF	31	45	34.1992	68.9979	FAYANRNRF	11	8.6	11	12	12	2.5	17	4
ORF6	46	seq1, seq26, seq46	IAEILLIIMRTFKVS	11	25	34.2809	69.2022	LIIMRTFKV	11	15	11	0.22	29	16	1.4	4.2
Helicase	106	seq106	STSHKLVLSVNPYVC	35	49	34.3138	71.5345	LVLSVNPYV	9.5	8.9	13	1.5	9.5	0.97	25	26
nsp4	22	seq22, seq58, seq77, seq100, seq128	YYFMRFRRAFGEYSH-different from Grifoni	299	313	34.3358	58.8394	YFMRFRRAF	18	44	18	6.8	18	6.2	31	6.4
Membrane	50	seq7, seq50, seq66	LLQFAYANRNRFLYI	34	48	34.3497	69.3742	FAYANRNRF	11	7.4	12	22	11	0.75	50	3.2
nsp3	31	seq31	SFNYLKSPNFSKLIN	1396	1410	34.4173	76.8932	FNYLKSPNF	6.1	39	4.8	6.1	27	3.3	59	1.3
Envelope	40	seq10, seq15, seq28, seq40	PSFYVYSRVKNLNSS-different from Grifoni	54	68	34.5986	63.9965	FYVYSRVKN	15	21	2.2	15	25	3.5	48	13
RdRp	178	seq178	FKSVLYYQNNVFMSE	782	796	34.6215	64.0537	SVLYYQNNV	15	29	32	1.5	12	1.4	45	15
Exonuclease	4	seq4, seq36, seq42, seq63, seq69	YRRLISMMGFKMNYQ	51	65	34.7042	76.2605	LISMMGFKM	7	29	20	1.9	65	7	6.9	3.4
Helicase	103	seq103	TSHKLVLSVNPYVCN	37	51	34.7439	72.6097	LVLSVNPYV	9.5	8.8	15	1.5	9.5	0.67	28	26
Envelope	41	seq4, seq17, seq26, seq41, seq59, seq70	FYVYSRVKNLNSSRV	56	70	34.83	64.5749	FYVYSRVKN	15	21	2.9	15	38	2.2	43	13
Membrane	52	seq8, seq52, seq63	CLLQFAYANRNRFLY	33	47	34.8886	70.7215	FAYANRNRF	11	7.9	11	16	11	0.99	44	2.9
Membrane	62	seq62	GLMWLSYFIASFRLF	89	103	35.0038	80.0095	LMWLSYFIA	5	36	2.6	1.4	5	26	38	3.2
Membrane	41	seq25, seq41, seq48	FRLFARTRSMWSFNP	100	114	35.0121	62.0303	FRLFARTRS	17	16	2.7	18	19	3.6	17	18
RdRp	175	seq73, seq125, seq175	NEFYAYLRKHFSMMI	743	757	35.3451	74.7127	YAYLRKHFS	9.1	20	1.1	3	25	5.7	29	9.1
Envelope	72	seq18, seq45, seq72	LVKPSFYVYSRVKNL	51	65	35.4189	63.0472	FYVYSRVKN	17	21	2.8	17	23	8.6	67	11
Membrane	53	seq10, seq53	LQFAYANRNRFLYII	35	49	35.4536	72.134	LQFAYANRN	11	7.9	13	33	11	0.87	51	5.7
3c_like proteinase	11	seq11	NCVLKLKVDTANPKT	84	98	35.461	74.5524	LKVDTANPK	9.4	5.8	61	40	9.4	6.9	5.7	23
nsp8	36	seq36	VLKKLKKSLNVAKSE	34	48	35.4668	63.1671	LKKLKKSLN	17	26	17	16	73	7.3	19	5.9
nsp3	157	seq15, seq140, seq157, seq169	EAARYMRSLKVPATV	643	657	35.5278	74.4194	YMRSLKVPA	9.6	15	9.6	3.6	41	4.9	7.9	12
nsp6	44	seq11, seq24, seq31, seq44	STQEFRYMNSQGLLP	247	261	35.5292	83.8729	FRYMNSQGL	3.3	42	2.5	3.3	22	2.5	8.4	0.48
nsp4	19	seq19, seq56, seq73, seq101, seq129	YFMRFRRAFGEYSHV-different from Grifoni	300	314	35.5584	61.8961	YFMRFRRAF	18	53	19	13	18	4.8	31	6.1
Membrane	57	seq57	LMWLSYFIASFRLFA	90	104	35.567	81.4176	LMWLSYFIA	5	5.9	3.2	1.2	5	13	38	2.5
Helicase	32	seq32	FTGYRVTKNSKVQIG	182	196	35.5913	67.9783	YRVTKNSKV	14	31	0.27	24	14	0.97	46	14
nsp2	80	seq11, seq67, seq80	FKLVNKFLALCADSI-different from Grifoni	499	513	35.5994	69.4984	FKLVNKFLA	13	63	8.2	2.3	22	7.3	27	13
nsp9	17	seq3, seq12, seq17, seq20, seq38	VKYLYFIKGLNNLNR	85	99	35.6097	65.0242	YLYFIKGLN	16	50	17	5	50	1.4	16	3.5
Envelope	53	seq6, seq20, seq33, seq53, seq64	VFLLVTLAILTALRL-different from Grifoni	25	39	35.7364	69.8411	LAILTALRL	13	13	1.4	2.8	43	35	19	7
nsp9	16	seq1, seq10, seq16, seq19, seq40	KYLYFIKGLNNLNRG	86	100	35.7786	63.9464	IKGLNNLNR	17	50	17	6	50	1.3	27	3.4
nsp4	114	seq96, seq114	LAYYFMRFRRAFGEY-different from Grifoni	297	311	35.8064	55.0161	YFMRFRRAF	23	46	32	5.3	23	14	28	9.8
nsp8	14	seq4, seq14	LIVTALRANSAVKLQ	184	198	35.8274	73.0684	TALRANSAV	11	7.3	6.4	12	11	0.15	16	11
nsp9	14	seq7, seq14, seq22, seq42	KVKYLYFIKGLNNLN	1	15	35.8858	79.8145	YLYFIKGLN	6.6	51	17	6.6	35	3	0.73	6.5
Surface	124	seq124	YLYRLFRKSNLKPFE	1	15	35.9305	76.0263	YRLFRKSNL	9.2	26	3.1	5.3	11	5.7	29	9.2
Helicase	62	seq28, seq62	VFTGYRVTKNSKVQI	1	15	36.0189	72.0472	YRVTKNSKV	12	32	0.21	24	12	0.87	46	11
RdRp	169	seq69, seq89, seq128, seq169	EFYAYLRKHFSMMIL	1	15	36.0384	75.5461	YAYLRKHFS	9.7	21	0.88	1.9	20	3.3	18	9.7
Envelope	19	seq19, seq42	VKPSFYVYSRVKNLN-different from Grifoni	52	66	36.0761	63.1903	FYVYSRVKN	18	21	2.8	18	23	5.8	60	11
RdRp	171	seq72, seq92, seq149, seq171	YAYLRKHFSMMILSD	1	15	36.0808	73.7019	YLRKHFSMM	11	21	0.88	3	14	3.2	11	18
EndoRNAse	31	seq31	VPEVKILNNLGVDIA	1	15	36.098	72.245	VKILNNLGV	12	28	12	2.7	26	2.3	5.3	34
Surface	116	seq116, seq152	YNYLYRLFRKSNLKP	1	15	36.1092	67.7729	YRLFRKSNL	15	39	14	5.7	59	15	37	3.6
Envelope	27	seq9, seq16, seq27, seq38	SFYVYSRVKNLNSSR	1	15	36.1295	64.8237	FYVYSRVKN	17	21	2.4	17	33	2.9	47	12
nsp4	133	seq133	YNRYLALYNKYKYFS	1	15	36.154	61.885	LALYNKYKY	19	23	43	1.4	19	13	65	0.6
Ribose methyltransferase	17	seq17	ANYIFWRNTNPIQLS	1	15	36.1754	66.4384	IFWRNTNPI	16	31	4.8	16	11	0.05	32	27
nsp6	23	seq13, seq23, seq32, seq47	VSTQEFRYMNSQGLL	1	15	36.3683	86.1207	FRYMNSQGL	3.2	58	2.7	3.2	23	3.1	12	0.43
3c_like proteinase	12	seq12	CVLKLKVDTANPKTP	1	15	36.4233	74.5582	LKVDTANPK	11	6.1	61	44	11	6.5	8.5	23
ORF6	47	seq31, seq47	TIAEILLIIMRTFKV-different from Grifoni	10	24	36.4519	74.6297	LIIMRTFKV	11	15	11	0.83	28	23	1.2	4.3
Envelope	31	seq1, seq31, seq43, seq50, seq61	LVTLAILTALRLCAY-different from Grifoni	28	42	36.486	79.665	LAILTALRL	7.7	6.3	3.4	4.2	55	31	17	7.7
ORF6	5	seq5, seq36	YIINLIIKNLSKSLT	1	15	36.612	86.4299	INLIIKNLS	3.4	3.1	19	3.3	24	0.71	3.4	9
nsp4	123	seq123	QYNRYLALYNKYKYF	1	15	36.6229	61.5572	LALYNKYKY	20	37	43	1.4	20	14	65	0.6
nsp4	72	seq1, seq44, seq60, seq72, seq121	AAIFYLITPVHVMSK	1	15	36.7169	83.8423	FYLITPVHV	5.3	28	1.1	5.3	11	2.1	21	4.8
nsp6	12	seq12, seq25, seq33, seq45	TQEFRYMNSQGLLPP	1	15	36.841	87.0024	FRYMNSQGL	3.4	42	3.2	3.4	23	2.4	7.1	0.55
Exonuclease	6	seq6, seq43, seq64	PKDMTYRRLISMMGF	46	60	36.9114	78.1785	YRRLISMMG	9.4	72	13	4.9	43	7.8	9.4	6.5
EndoRNAse	32	seq32	PEVKILNNLGVDIAA	1	15	36.9506	72.8766	VKILNNLGV	13	28	13	3.1	26	1.7	5.7	34
RdRp	176	seq176	AYLRKHFSMMILSDD	1	15	37.0732	76.183	LRKHFSMMI	11	22	0.88	3.1	14	4.9	11	27
RdRp	188	seq188	YLRKHFSMMILSDDA	1	15	37.0834	76.2086	LRKHFSMMI	11	46	4	4.2	31	7.3	11	40
Exonuclease	76	seq5, seq41, seq62, seq76	KDMTYRRLISMMGFK-different from Grifoni	47	61	37.102	78.6551	YRRLISMMG	9.4	74	14	4.6	43	5.7	9.4	4.2
ORF6	6	seq6, seq37	IINLIIKNLSKSLTE	1	15	37.1814	86.6535	INLIIKNLS	4.2	3.1	20	4.2	26	0.87	3.4	11
Surface	48	seq48, seq150	PFFSNVTWFHAIHVS	1	15	37.2199	69.0498	FSNVTWFHA	16	57	4.3	6.1	16	2.7	55	34
Envelope	51	seq2, seq30, seq46, seq51, seq62	LLVTLAILTALRLCA-different from Grifoni	27	41	37.233	78.9826	LAILTALRL	9.4	9.4	3.4	4.2	58	33	19	6.9
EndoRNAse	38	seq38	PVPEVKILNNLGVDI	1	15	37.2526	75.1316	VKILNNLGV	12	28	12	2.7	31	5	9.3	34
nsp3	159	seq34, seq148, seq159	EEAARYMRSLKVPAT-different from Grifoni	642	656	37.2724	78.7809	YMRSLKVPA	9.6	15	9.6	3.8	41	7.2	9.3	13
Surface	115	seq115, seq149	NYNYLYRLFRKSNLK	1	15	37.2758	69.1894	YNYLYRLFR	16	39	13	5.6	56	16	44	3
Membrane	5	seq5, seq24, seq30	SRTLSYYKLGASQRV	1	15	37.3024	79.6059	YYKLGASQR	9.1	74	6.9	9.1	11	4.9	32	4.6
RdRp	162	seq159, seq162	GLVASIKNFKSVLYY	1	15	37.3164	81.2909	LVASIKNFK	8	8	12	0.46	50	7.2	30	6.2
nsp8	3	seq3	PLIVTALRANSAVKL	1	15	37.3864	76.9659	IVTALRANS	11	7.8	6.4	11	12	0.49	16	11
Surface	11	seq11, seq95, seq123, seq132	RFQTLLALHRSYLTP-different from Grifoni	237	251	37.3995	79.0987	LALHRSYLT	9.6	25	4.1	0.84	40	9.6	18	0.58
Ribose methyltransferase	18	seq18	NYIFWRNTNPIQLSS	1	15	37.4397	69.5993	IFWRNTNPI	16	31	4.8	16	11	0.04	34	25
ORF8	58	seq58	LVFLGIIITVAAFHQ	1	15	37.4425	75.6062	GIIITVAAF	12	12	14	3.9	38	26	11	7
Exonuclease	65	seq7, seq45, seq65, seq70	RRLISMMGFKMNYQV	1	15	37.4538	75.6345	MMGFKMNYQ	12	33	28	2.4	65	12	6.9	4
RdRp	163	seq124, seq147, seq163	QGLVASIKNFKSVLY	1	15	37.4836	83.9591	LVASIKNFK	6.5	5.1	12	0.46	47	6.5	30	3.3
nsp3	137	seq12, seq137, seq156, seq170	AARYMRSLKVPATVS	1	15	37.4923	72.7307	YMRSLKVPA	14	15	14	6.9	41	4.6	11	17
nsp4	4	seq4, seq25	TRYVLMDGSIIQFPN	1	15	37.5353	84.0883	YVLMDGSII	6.5	2.7	25	6.5	2.1	2.7	22	10
Nucleocapsid	52	seq52	GYYRRATRRIRGGDG	1	15	37.5448	69.8619	YYRRATRRI	16	27	16	46	12	16	58	1.4
ORF3a	76	seq3, seq26, seq45, seq76, seq82	LKKRWQLALSKGVHF-different from Grifoni	65	79	37.5507	86.3768	LALSKGVHF	5	35	1.2	5	12	4.8	7	2.2
RdRp	7	seq7, seq119, seq148	FHQKLLKSIAATRGA	1	15	37.6232	82.5081	LKSIAATRG	7.7	7.7	14	5	76	3.9	8.5	2.4
Helicase	40	seq40	YVFTGYRVTKNSKVQ	1	15	37.7004	73.2509	YRVTKNSKV	14	38	0.28	24	14	1.6	65	8
nsp3	98	seq98	SYFAVHFISNSWLMW	1	15	37.72	82.75	FAVHFISNS	7.7	42	7.7	4	5.3	2.5	27	23
RdRp	130	seq130	LKYAISAKNRARTVA	1	15	37.7489	56.8722	YAISAKNRA	25	26	19	32	40	2	25	1.6
ORF6	33	seq23, seq33	IIMRTFKVSIWNLDY-different from Grifoni	17	31	37.8961	75.2402	IMRTFKVSI	13	31	13	16	8.8	6.6	13	39
nsp6	16	seq16, seq27, seq34, seq46	QEFRYMNSQGLLPPK	1	15	38.0143	89.1858	FRYMNSQGL	3.9	42	3.9	3.6	27	2.7	8.3	0.55
RdRp	117	seq2, seq67, seq79, seq117, seq151	QKLLKSIAATRGATV	1	15	38.0252	83.5131	LKSIAATRG	7.7	7.7	2.2	8.8	64	3.3	8.5	2.7
Surface	119	seq9, seq87, seq119, seq134	TRFQTLLALHRSYLT	236	250	38.0922	81.4305	FQTLLALHR	9.2	25	4.1	1.2	35	9.2	16	0.35
Helicase	99	seq99	SHKLVLSVNPYVCNA	1	15	38.179	81.1976	HKLVLSVNP	9.5	8.8	17	1.5	9.5	0.41	28	26
nsp4	6	seq6, seq47, seq68, seq76, seq126	VAAIFYLITPVHVMS	1	15	38.2305	84.9263	FYLITPVHV	7.1	30	0.9	6.1	9.6	2.9	20	7.1
3c_like proteinase	10	seq10	VLKLKVDTANPKTPK	1	15	38.2473	74.6183	LKVDTANPK	14	6.1	61	44	12	5.5	14	18
Membrane	49	seq49, seq56	LSYFIASFRLFARTR	1	15	38.2582	87.6956	SFRLFARTR	5.3	4.3	5.3	4.7	8.9	7.4	32	3.2
nsp4	24	seq3, seq24	DTRYVLMDGSIIQFP	1	15	38.3836	86.659	YVLMDGSII	6.2	2.7	25	6.2	2.1	3	22	11
ORF6	21	seq21, seq32	IMRTFKVSIWNLDYI-different from Grifoni	18	32	38.4409	75.1022	IMRTFKVSI	14	31	14	16	8.8	4.9	13	39
nsp9	4	seq4, seq13, seq23	LYFIKGLNNLNRGMV-different from Grifoni	88	102	38.4513	63.1283	LNNLNRGMV	22	32	22	8.9	53	1.6	38	5.4
nsp4	26	seq10, seq26	RYVLMDGSIIQFPNT	1	15	38.4563	83.9908	YVLMDGSII	8.1	2.7	25	8.1	2.8	3.5	29	21
ORF6	38	seq38	INLIIKNLSKSLTEN	1	15	38.4739	88.3847	INLIIKNLS	5.2	3.1	20	5.2	28	0.87	3.3	14
nsp4	117	seq97, seq117	CLAYYFMRFRRAFGE	1	15	38.4954	61.7385	YFMRFRRAF	23	46	30	6	23	17	29	9.8
RdRp	170	seq150, seq170	SQGLVASIKNFKSVL	1	15	38.559	85.7476	LVASIKNFK	7.1	5.1	32	5.1	56	7.1	30	3.4
Helicase	74	seq2, seq35, seq51, seq74	EETFKLSYGIATVRE	1	15	38.568	78.42	FKLSYGIAT	12	29	12	12	16	0.77	55	4.8
Helicase	44	seq44	NYVFTGYRVTKNSKV	1	15	38.5958	73.9896	YRVTKNSKV	15	34	0.21	15	16	2.9	65	8
ORF8	49	seq1, seq11, seq21, seq32, seq39, seq49	SKWYIRVGARKSAPL-different from Grifoni	43	57	38.6056	82.7139	WYIRVGARK	9.2	18	2.4	9.2	63	4.1	42	0.97
ORF6	7	seq7	VSIWNLDYIINLIIK	1	15	38.6711	82.2778	WNLDYIINL	9.6	6	16	9.6	2.2	8.1	11	39
Envelope	47	seq3, seq32, seq47, seq52, seq63	VTLAILTALRLCAYC-different from Grifoni	29	43	38.7342	80.3355	LAILTALRL	11	5.9	3.4	5.1	56	34	17	11
Ribose methyltransferase	39	seq39, seq43	DMILSLLSKGRLIIR	1	15	38.7458	80.3646	LSLLSKGRL	11	11	6.2	2.1	50	15	16	2.6
Helicase	50	seq1, seq31, seq50, seq76	TEETFKLSYGIATVR	1	15	38.7966	81.9914	FKLSYGIAT	10	29	9.6	10	16	0.78	54	5.4
Surface	105	seq23, seq105	IPFAMQMAYRFNGIG	1	15	38.8008	87.252	FAMQMAYRF	6.5	14	26	9.1	4.4	6.5	2.3	3.7
Surface	47	seq47	LPFFSNVTWFHAIHV	1	15	38.8308	73.077	FSNVTWFHA	16	39	4.1	6.4	16	1.8	55	29
ORF8	35	seq2, seq12, seq22, seq35, seq41, seq50	KWYIRVGARKSAPLI-different from grifoni	44	58	38.8696	79.174	YIRVGARKS	12	18	2.4	12	65	4.8	40	1.3
ORF8	56	seq56	LGIIITVAAFHQECS	1	15	38.8765	73.1912	GIIITVAAF	16	13	16	13	55	32	27	6.9
nsp4	41	seq41	YLTFYLTNDVSFLAH	1	15	38.8807	86.1017	LTFYLTNDV	7.4	4.6	7.6	7.4	2.7	0.7	45	38
Exonuclease	57	seq57, seq72	RLISMMGFKMNYQVN	1	15	38.9068	71.767	LISMMGFKM	17	33	49	4.3	65	17	6.9	5.1
RdRp	81	seq58, seq81	GVPFVVSTGYHFREL	1	15	38.9112	90.078	FVVSTGYHF	4.8	19	1.6	12	4.8	3.9	56	2.6
RdRp	189	seq189	IKNFKSVLYYQNNVF	1	15	38.9115	65.7788	SVLYYQNNV	21	57	19	0.92	29	21	36	14
Helicase	3	seq3, seq36, seq52, seq75	ETFKLSYGIATVREV	1	15	38.9565	79.3913	FKLSYGIAT	12	29	5.6	12	13	0.91	49	4.8
nsp9	24	seq24	PKVKYLYFIKGLNNL	1	15	38.9856	76.464	KYLYFIKGL	14	68	20	6.5	37	14	0.61	14
nsp3	95	seq95	YFAVHFISNSWLMWL	1	15	39.0003	85.9507	AVHFISNSW	7.7	34	7.7	3.7	4.7	2	29	22
ORF6	9	seq9	KVSIWNLDYIINLII	1	15	39.0035	84.4588	IWNLDYIIN	8.7	7.4	11	8.7	2.1	9.6	6.2	39
Surface	129	seq129	LYRLFRKSNLKPFER	1	15	39.0097	81.0242	YRLFRKSNL	11	26	3.1	12	11	4.9	42	9.3
ORF6	40	seq40	DYIINLIIKNLSKSL	1	15	39.0184	89.596	INLIIKNLS	5.3	3.1	17	3.6	23	0.71	5.3	9.1
nsp4	48	seq9, seq48, seq85	IFYLITPVHVMSKHT	23	37	39.084	72.21	FYLITPVHV	17	29	2.8	17	21	3	21	8.9
Membrane	20	seq1, seq20, seq28, seq36	RTLSYYKLGASQRVA	1	15	39.1253	82.9632	YYKLGASQR	9.9	67	6.4	9.9	11	2.2	30	3.3
RdRp	155	seq3, seq155	HQKLLKSIAATRGAT	1	15	39.1795	83.9987	LKSIAATRG	9.3	6.5	14	11	87	3.8	9.3	2.1
RdRp	143	seq143	FHLYLQYIRKLHDEL	1	15	39.2084	65.0211	HLYLQYIRK	22	22	23	7.4	42	28	0.39	6.5
Surface	74	seq74, seq106	AALQIPFAMQMAYRF	1	15	39.224	87.26	FAMQMAYRF	7.2	8.7	20	9.4	4.2	7.2	0.93	2.7
nsp4	37	seq37	LTFYLTNDVSFLAHI	1	15	39.2306	86.5266	LTFYLTNDV	7.7	4.4	7.7	11	2.7	0.66	45	38
nsp3	106	seq1, seq106, seq126	QESPFVMMSAPPAQY	1	15	39.2481	81.6202	FVMMSAPPA	11	11	44	3.1	14	0.87	16	6.5
RdRp	186	seq186	KNFKSVLYYQNNVFM	1	15	39.2622	68.1556	SVLYYQNNV	20	32	27	1.5	20	12	36	14
Leader	12	seq12	QPYVFIKRSDARTAP	1	15	39.2936	69.734	IKRSDARTA	19	17	31	19	31	7.3	34	15
ORF3a	2	seq2, seq19, seq25, seq46, seq78	KRWQLALSKGVHFVC-different from Grifoni	67	81	39.2956	90.7389	LALSKGVHF	5	35	1.1	5	12	3.6	21	2.6
RdRp	46	seq46	HFSMMILSDDAVVCF	1	15	39.3054	80.2634	MMILSDDAV	12	3.3	45	24	1.1	12	11	59
Surface	16	seq16, seq101, seq148	QIPFAMQMAYRFNGI	1	15	39.3486	91.0215	FAMQMAYRF	4.9	7.9	26	8.6	4.2	4.9	0.82	2.6
Surface	84	seq8, seq84, seq120, seq137	ITRFQTLLALHRSYL	1	15	39.4375	85.5438	FQTLLALHR	8.7	25	6.8	2.4	33	12	8.7	0.26
ORF8	54	seq54	FLGIIITVAAFHQEC	1	15	39.4733	76.1832	GIIITVAAF	15	12	15	15	39	28	33	7
nsp3	2	seq2, seq107, seq127	ESPFVMMSAPPAQYE	1	15	39.4937	82.2342	FVMMSAPPA	11	11	46	3.1	12	0.89	16	6.5
ORF3a	44	seq1, seq18, seq24, seq44, seq74, seq77	KKRWQLALSKGVHFV	66	80	39.5096	91.5741	LALSKGVHF	4.8	35	1.1	4.8	11	2.8	7	2.5
Membrane	54	seq54	MWLSYFIASFRLFAR	1	15	39.5233	92.9583	SYFIASFRL	3.9	3.9	3.8	1.4	5.6	8.4	36	2.1
Helicase	69	seq13, seq38, seq69	LNVGDYFVLTSHTVM	1	15	39.5441	79.3602	YFVLTSHTV	13	37	3.4	13	19	5.3	59	11
Surface	145	seq19, seq73, seq100, seq145	ALQIPFAMQMAYRFN	1	15	39.5561	91.3902	FAMQMAYRF	5	7.5	25	8.1	4.2	5	0.81	2.1
RdRp	33	seq33	PLVRKIFVDGVPFVV	1	15	39.5714	91.7286	RKIFVDGVP	4.8	2.2	15	29	1.2	4.8	4.1	40
nsp4	7	seq7, seq29	PDTRYVLMDGSIIQF	1	15	39.6348	89.637	YVLMDGSII	6.3	2.7	22	6.3	1.8	3.1	15	9.7
nsp3	108	seq3, seq108, seq128	SPFVMMSAPPAQYEL	1	15	39.6615	84.1538	FVMMSAPPA	10	11	43	3.1	10	0.99	16	6.4
RdRp	168	seq68, seq88, seq133, seq168	FYAYLRKHFSMMILS	1	15	39.695	73.7376	LRKHFSMMI	17	21	0.88	2.4	24	2.7	21	17
nsp6	38	seq38, seq51	EFRYMNSQGLLPPKN	1	15	39.7037	86.0592	FRYMNSQGL	8.8	43	5.6	8.8	35	3.9	14	2.7
nsp4	99	seq99, seq116	TCLAYYFMRFRRAFG	1	15	39.7238	64.8094	YFMRFRRAF	23	46	32	5.8	23	17	29	7.6
Exonuclease	44	seq44, seq66	IPKDMTYRRLISMMG-different from Grifoni	45	59	39.7737	76.9343	YRRLISMMG	15	15	16	5.3	35	15	13	7.6
nsp4	111	seq111	WFFSNYLKRRVVFNG	1	15	39.7877	61.9692	SNYLKRRVV	25	28	25	6.7	37	4	66	12
nsp4	93	seq93	IQWMVMFTPLVPFWI	1	15	39.8824	80.2061	IQWMVMFTP	13	20	4.7	3	13	19	16	12
nsp3	33	seq33	LIINLVQMAPISAMV	1	15	39.9288	91.1219	INLVQMAPI	5.8	12	5.8	5.1	26	4.8	1.3	20
3c_like proteinase	16	seq3, seq16, seq23	YKFVRIQPGQTFSVL-different from Grifoni	101	115	39.9548	88.7871	FVRIQPGQT	7.4	12	9	7.4	8.3	3.7	0.61	2.6
Ribose methyltransferase	44	seq38, seq44	NDMILSLLSKGRLII	1	15	40.0013	83.5033	LSLLSKGRL	11	11	6.2	1.9	52	17	17	2.8
RdRp	12	seq12	QFHQKLLKSIAATRG	1	15	40.0254	83.5634	LKSIAATRG	11	12	15	5	76	5.7	11	3.3
RdRp	84	seq62, seq84	DGVPFVVSTGYHFRE	1	15	40.0351	91.8378	FVVSTGYHF	5.5	19	1.8	14	5.5	4.7	56	2.6
nsp3	162	seq162	LEEAARYMRSLKVPA-different from Grifoni	641	655	40.0817	79.2043	YMRSLKVPA	14	19	9.6	5	53	11	14	14
RdRp	153	seq153	HLYLQYIRKLHDELT	1	15	40.0968	67.242	HLYLQYIRK	22	22	24	15	50	32	0.94	19
Surface	110	seq110, seq141	DLFLPFFSNVTWFHA	1	15	40.1759	77.9398	FSNVTWFHA	15	42	15	3.7	16	1.8	61	14
nsp2	62	seq25, seq62	WEIVKFISTCACEIV	1	15	40.1865	79.4663	FISTCACEI	14	44	3.5	1.8	14	9.3	33	29
nsp4	80	seq17, seq46, seq80	FVAAIFYLITPVHVM	1	15	40.2166	87.6415	FYLITPVHV	8.6	31	0.63	7.2	9.8	4.2	18	8.6
ORF3a	84	seq84	YALVYFLQSINFVRI	1	15	40.2259	93.3648	FLQSINFVR	4.8	17	7.1	3.1	15	3.7	4.8	1.3
RdRp	183	seq183	ASQGLVASIKNFKSV	1	15	40.2338	84.0845	LVASIKNFK	11	5.5	31	6	56	11	30	3.7
Membrane	15	seq15	PETNILLNVPLHGTI	1	15	40.2512	78.128	TNILLNVPL	15	14	49	15	58	1.2	15	40
3c_like proteinase	15	seq1, seq14, seq15, seq20, seq26, seq29	KYKFVRIQPGQTFSV-different from Grifoni	100	114	40.2803	89.3008	FVRIQPGQT	7.6	12	8.8	7.6	9.7	2.3	0.61	2.5
RdRp	39	seq39	FSMMILSDDAVVCFN	1	15	40.2881	81.2203	MMILSDDAV	13	3.3	51	31	0.85	12	13	63
Leader	8	seq8	PYVFIKRSDARTAPH	1	15	40.2942	69.2356	YVFIKRSDA	21	17	32	21	31	6.3	41	16
nsp8	31	seq31	SEVVLKKLKKSLNVA	1	15	40.2996	60.249	LKKLKKSLN	27	27	41	14	77	27	7.3	13
ORF3a	4	seq4, seq21, seq29, seq47, seq79	RWQLALSKGVHFVCN-different from Grifoni	68	82	40.3082	88.0204	LALSKGVHF	8.5	35	2	8.5	16	4.8	21	8.2
nsp6	74	seq74	MWALIISVTSNYSGV	1	15	40.3771	87.1428	IISVTSNYS	9.2	3.6	9.2	2.5	39	4	18	20
ORF3a	53	seq40, seq53	ITLKKRWQLALSKGV-different from Grifoni	63	77	40.3867	86.8667	WQLALSKGV	9.4	43	2	9.4	22	16	5	2.4
RdRp	156	seq156	VFHLYLQYIRKLHDE	1	15	40.3935	64.9837	HLYLQYIRK	24	24	24	4.8	32	29	0.37	6.5
Helicase	46	seq46	VVYRGTTTYKLNVGD	1	15	40.4159	86.6398	YRGTTTYKL	9.6	56	2.7	29	9.6	8	85	5.7
nsp6	73	seq73	WALIISVTSNYSGVV	1	15	40.4212	88.3031	LIISVTSNY	8.5	3.6	8.5	2.2	20	3.3	18	20
nsp6	79	seq79	ALIISVTSNYSGVVT	1	15	40.4288	84.572	LIISVTSNY	11	11	9.8	2.3	22	3.3	16	22
nsp6	70	seq70	AMGIIAMSAFAMMFV	1	15	40.4293	87.4233	IIAMSAFAM	9.1	20	14	3.1	15	9.1	6.7	4.6
Surface	78	seq18, seq78, seq99, seq147	LQIPFAMQMAYRFNG	1	15	40.4428	93.6071	FAMQMAYRF	5	7.6	26	9.3	4.3	5	0.73	2.3
nsp6	29	seq2, seq29, seq39, seq66	AYFNMVYMPASWVMR	1	15	40.4729	84.6822	MVYMPASWV	11	38	11	3.4	15	4.8	24	8.9
nsp3	19	seq19, seq151	IINLVQMAPISAMVR	1	15	40.4802	91.7506	LVQMAPISA	6.3	6.2	11	6.3	34	6.2	1.5	10
Surface	136	seq128, seq136	FQTLLALHRSYLTPG-different from Grifoni	238	252	40.5046	81.7616	LALHRSYLT	13	24	4.1	1.1	47	13	16	1.3
ORF3a	20	seq20	FLQSINFVRIIMRLW	1	15	40.5168	88.9921	INFVRIIMR	8.2	11	8.2	11	20	6.2	5.3	1.3
nsp6	17	seq17, seq52, seq68	FAMGIIAMSAFAMMF	1	15	40.5246	87.8114	IIAMSAFAM	9	20	16	3.3	15	9	8.2	4.6
nsp4	74	seq13, seq55, seq74, seq108	FMRFRRAFGEYSHVV	1	15	40.5636	74.409	MRFRRAFGE	18	54	21	13	18	4.3	45	5.7
ORF6	10	seq10	SIWNLDYIINLIIKN	1	15	40.5795	83.4488	YIINLIIKN	12	7.1	20	12	2.6	2	16	33
RdRp	4	seq4, seq60, seq77	KLLKSIAATRGATVV	1	15	40.5802	88.5505	LKSIAATRG	8.6	14	2.1	12	58	2.9	8.6	4.1
ORF3a	83	seq83	ALVYFLQSINFVRII	1	15	40.6071	93.7178	LVYFLQSIN	5.2	14	6.8	3.8	13	2.6	5.2	1.1
RdRp	85	seq63, seq85	VPFVVSTGYHFRELG	1	15	40.6122	90.5804	FVVSTGYHF	7.3	19	2	16	7.3	5.1	56	3
ORF3a	13	seq13, seq80	YFLQSINFVRIIMRL	1	15	40.6418	89.3044	FLQSINFVR	8.2	11	8.2	13	18	2.7	5	1.5
Helicase	48	seq48	TGYRVTKNSKVQIGE	1	15	40.6631	70.1578	YRVTKNSKV	21	29	0.45	24	18	1.4	46	21
3c_like proteinase	4	seq4, seq18, seq22, seq28	TPKYKFVRIQPGQTF	1	15	40.6676	89.6691	YKFVRIQPG	8	34	8	11	19	3.4	0.22	2.6
nsp2	93	seq93	GLKTILRKGGRTIAF	1	15	40.6782	76.1956	LKTILRKGG	17	16	15	12	60	17	43	30
ORF7a	40	seq2, seq9, seq17, seq30, seq35, seq40	GVKHVYQLRARSVSP-different from Grifoni	70	84	40.6805	79.2013	HVYQLRARS	15	47	15	9.3	63	15	7.5	21
Membrane	55	seq55	WLSYFIASFRLFART	1	15	40.6913	95.4283	SYFIASFRL	4.2	4	4.2	2.2	6.8	8.3	37	3.3
Helicase	63	seq41, seq63	AVVYRGTTTYKLNVG	1	15	40.6932	87.783	YRGTTTYKL	9.3	39	2.6	29	9.3	6.1	82	3.8
RdRp	82	seq59, seq82	VDGVPFVVSTGYHFR	1	15	40.7005	93.2012	FVVSTGYHF	5.7	19	1.6	16	5.7	5.1	56	3
nsp8	7	seq7	WPLIVTALRANSAVK	1	15	40.7011	82.2527	TALRANSAV	13	11	15	13	68	4.9	15	8.3
3c_like proteinase	2	seq2, seq17, seq21, seq27	PKYKFVRIQPGQTFS-different from Grifoni	99	113	40.7791	89.9478	FVRIQPGQT	8	19	8	8.4	17	2.9	0.2	2.6
ORF8	46	seq38, seq46	VFLGIIITVAAFHQE	1	15	40.8186	79.5465	GIIITVAAF	15	12	15	11	38	24	22	7
RdRp	166	seq166	LVASIKNFKSVLYYQ	1	15	40.8209	82.5522	LVASIKNFK	13	14	13	0.58	48	9.9	31	9.3
nsp8	35	seq35	DSEVVLKKLKKSLNV	1	15	40.8417	61.6042	LKKLKKSLN	27	27	43	18	82	45	14	7.9
Ribose methyltransferase	45	seq37, seq45	MILSLLSKGRLIIRE	1	15	40.8497	85.6243	LSLLSKGRL	11	11	6.3	4.9	50	17	14	2.9
nsp7	19	seq19, seq34, seq35	VLQQLRVESSSKLWA	1	15	40.8698	87.7746	LRVESSSKL	9.6	14	8.5	14	9.6	9	3	14
Membrane	37	seq2, seq23, seq29, seq37	TLSYYKLGASQRVAG	1	15	40.8736	84.1841	YYKLGASQR	12	24	9.7	15	12	2.1	36	3.2
Helicase	61	seq9, seq61, seq72, seq102	TERLKLFAAETLKAT	127	141	40.8839	94.5598	LKLFAAETL	5.1	29	4.9	2.9	18	5.1	2.3	12
nsp4	32	seq32	VAYESLRPDTRYVLM	1	15	40.8916	69.229	LRPDTRYVL	22	1.1	62	27	8.3	22	57	22
nsp2	97	seq97	LKTILRKGGRTIAFG	1	15	40.9098	75.2746	LKTILRKGG	18	16	15	13	60	18	45	33
nsp4	18	seq18, seq40	RPDTRYVLMDGSIIQ	1	15	41.0424	90.1559	YVLMDGSII	8.3	2.7	24	8.3	2.9	5.7	16	10
EndoRNAse	36	seq9, seq15, seq36	GQVDLFRNARNGVLI	1	15	41.0957	89.2392	DLFRNARNG	9	19	7.7	9	14	1.9	42	6
ORF3a	50	seq7, seq34, seq50	TLKKRWQLALSKGVH-different from Grifoni	64	78	41.0997	86.2493	WQLALSKGV	11	55	2	12	22	11	7	2.4
Helicase	45	seq45	GDAVVYRGTTTYKLN	1	15	41.1277	89.0193	YRGTTTYKL	9.2	34	2.7	21	9.2	9	83	4.4
Nucleocapsid	55	seq55	KDQVILLNKHIDAYK	1	15	41.1393	81.8483	QVILLNKHI	14	14	45	6.9	38	2.7	7.3	31
Helicase	59	seq37, seq59	DAVVYRGTTTYKLNV	1	15	41.1475	89.3688	YRGTTTYKL	9	34	2.4	29	9	6.2	81	3.6
nsp6	42	seq14, seq42, seq82	LPFAMGIIAMSAFAM	1	15	41.2318	89.2796	IIAMSAFAM	9.2	39	31	8.6	32	9.2	8.8	7.1
nsp6	43	seq9, seq37, seq43, seq69	PFAMGIIAMSAFAMM	1	15	41.236	86.59	IIAMSAFAM	11	24	27	4.5	31	7.7	11	4.6
Membrane	3	seq3, seq31, seq40	LSYYKLGASQRVAGD	1	15	41.2478	85.1196	YYKLGASQR	12	22	12	19	11	2.4	37	3.3
nsp3	160	seq27, seq144, seq160	RYMRSLKVPATVSVS	1	15	41.2678	68.6694	YMRSLKVPA	23	35	15	23	41	6.6	15	48
EndoRNAse	35	seq35	EVKILNNLGVDIAAN	1	15	41.2973	73.2433	ILNNLGVDI	20	28	24	8.7	20	1.5	9.8	42
nsp2	100	seq100	TPFEIKLAKKFDTFN	1	15	41.3008	76.2521	IKLAKKFDT	18	18	15	18	28	46	13	12
nsp4	27	seq21, seq27	MYLKLRSDVLLPLTQ	1	15	41.307	91.5676	MYLKLRSDV	7.8	1.5	8.2	3.8	1.3	7.8	8.7	33
Ribose methyltransferase	46	seq40, seq46	INDMILSLLSKGRLI	1	15	41.3107	85.2767	LSLLSKGRL	12	12	6.8	2.7	58	21	18	3.2
RdRp	127	seq127	VNEFYAYLRKHFSMM	1	15	41.3223	77.8057	YAYLRKHFS	17	48	17	6.4	26	16	45	7.3
3c_like proteinase	24	seq24	KTPKYKFVRIQPGQT	1	15	41.3649	90.6622	YKFVRIQPG	8.5	67	8.5	20	47	6.6	0.38	2.7
nsp3	20	seq20, seq154	INLVQMAPISAMVRM	1	15	41.3804	93.551	LVQMAPISA	6.6	4.7	12	6.6	33	6.1	1.8	9.8
nsp8	9	seq9	AWPLIVTALRANSAV	1	15	41.408	84.02	IVTALRANS	13	11	14	13	75	9.9	14	11
ORF8	26	seq16, seq26, seq37, seq43	WYIRVGARKSAPLIE-different from Grifoni	45	59	41.4135	84.0338	WYIRVGARK	13	23	3.6	13	71	8.6	34	2.8
ORF7a	34	seq1, seq10, seq18, seq29, seq34, seq41	VKHVYQLRARSVSPK	71	85	41.4161	81.0403	YQLRARSVS	15	46	15	9.4	63	13	7.8	18
nsp2	16	seq16, seq22, seq45, seq85	IILASFSASTSAFVE-different from Grifoni	295	309	41.4946	89.6364	LASFSASTS	9.4	40	0.45	11	9.4	1.7	28	8
nsp6	30	seq3, seq30, seq49, seq67	FNMVYMPASWVMRIM	1	15	41.4986	87.2464	YMPASWVMR	11	17	11	4	12	4.8	31	8.9
nsp3	113	seq4, seq113, seq129	PFVMMSAPPAQYELK	1	15	41.5648	87.4121	FVMMSAPPA	11	11	47	9.2	14	1.4	16	11
Helicase	7	seq7, seq34, seq54, seq89	ATEETFKLSYGIATV	1	15	41.5749	82.9373	FKLSYGIAT	14	46	9.5	14	15	1.5	52	12
ORF8	23	seq3, seq13, seq23, seq33, seq42, seq45	FYSKWYIRVGARKSA	41	55	41.6226	84.5565	WYIRVGARK	13	26	3.2	13	40	4.9	49	1.1
RdRp	184	seq184	KSVLYYQNNVFMSEA	1	15	41.6874	66.7185	SVLYYQNNV	25	25	34	1.8	12	0.87	43	35
ORF7a	11	seq3, seq11, seq19, seq31, seq37, seq42	KHVYQLRARSVSPKL-different from Grifoni	72	86	41.7074	86.2684	YQLRARSVS	12	41	9	9.8	63	12	11	20
nsp3	102	seq102	FAVHFISNSWLMWLI	1	15	41.7107	84.7767	AVHFISNSW	13	34	13	4.8	4.6	1.7	29	23
nsp2	56	seq41, seq56, seq88	LSPLYAFASEAARVV	1	15	41.7218	94.5546	LYAFASEAA	6.5	46	8	6.3	4.7	6.5	38	4.7
nsp3	8	seq8, seq131	KSAFYILPSIISNEK	1	15	41.7228	89.9069	LPSIISNEK	9.6	31	9.6	4.9	46	4.6	14	6.5
nsp4	87	seq52, seq69, seq87	GEYSHVVAFNTLLFL	1	15	41.7294	80.3235	YSHVVAFNT	16	19	5.9	2.5	16	8.9	22	16
ORF8	4	seq4, seq14, seq24, seq34, seq40, seq53	YSKWYIRVGARKSAP-different from Grifoni	42	56	41.7404	84.8511	WYIRVGARK	13	21	4.1	13	62	4.8	46	1.2
nsp9	2	seq2, seq11, seq18, seq21, seq41	YLYFIKGLNNLNRGM-different from Grifoni	87	101	41.7556	62.3889	IKGLNNLNR	28	50	28	9.1	50	1.2	36	4
nsp6	65	seq1, seq26, seq28, seq40, seq65	YFNMVYMPASWVMRI	1	15	41.7772	87.9429	MVYMPASWV	11	24	11	3.8	12	4.2	30	8.9
nsp2	110	seq29, seq68, seq110	GWEIVKFISTCACEI	1	15	41.7824	77.4559	IVKFISTCA	18	45	3.6	1.8	18	15	38	29
nsp4	54	seq54	LFVAAIFYLITPVHV	1	15	41.7836	87.959	FYLITPVHV	11	45	1.5	11	15	11	11	12
ORF3a	85	seq85	LVYFLQSINFVRIIM	1	15	41.7959	92.6397	FLQSINFVR	7.9	11	8.2	7.9	14	2.2	6.1	0.9
nsp2	20	seq20, seq46	ILASFSASTSAFVET	1	15	41.8052	90.4131	LASFSASTS	9.4	57	0.58	14	9.4	1.6	53	7.1
Helicase	66	seq10, seq66, seq71, seq104	ERLKLFAAETLKATE	1	15	41.8054	96.2636	LKLFAAETL	5.5	29	5.5	3	18	4.8	2.4	13
Helicase	101	seq101	HKLVLSVNPYVCNAP	1	15	41.8335	90.3338	LVLSVNPYV	9.5	8.9	22	1.5	9.5	0.54	45	26
RdRp	173	seq173	VASIKNFKSVLYYQN	1	15	41.8572	83.643	VASIKNFKS	14	43	13	0.6	41	14	34	12
nsp4	88	seq5, seq35, seq88	KEMYLKLRSDVLLPL	1	15	41.8664	95.6659	MYLKLRSDV	6	1.8	8.2	3.2	1.3	6.7	6	17
nsp6	96	seq96	NSIDAFKLNIKLLGV	1	15	41.8847	82.2117	IDAFKLNIK	15	7.7	41	15	51	2.3	15	38
Envelope	34	seq7, seq34, seq54, seq65	FLLVTLAILTALRLC	26	40	41.889	76.2224	LAILTALRL	19	19	1.5	4.2	49	37	23	7
nsp6	71	seq71	MGIIAMSAFAMMFVK	1	15	41.934	91.0349	IIAMSAFAM	9.2	19	14	4.2	15	9.2	7.2	4.6
Surface	151	seq117, seq151	GNYNYLYRLFRKSNL	1	15	41.9579	76.3947	YNYLYRLFR	19	32	12	6.1	51	19	49	3.6
ORF8	25	seq15, seq25, seq36, seq44, seq51	HFYSKWYIRVGARKS-different from Grifoni	40	54	41.9951	83.9878	YIRVGARKS	14	59	3.9	14	29	8.4	56	1.3
ORF3a	66	seq66	ASKIITLKKRWQLAL	1	15	42.0153	72.0382	SKIITLKKR	22	22	37	12	62	37	8.7	19
nsp6	61	seq61	AMSAFAMMFVKHKHA	1	15	42.0178	57.0444	AMMFVKHKH	32	55	32	6.4	37	27	34	0.58
ORF7a	39	seq4, seq7, seq16, seq33, seq36, seq39	DGVKHVYQLRARSVS-different from Grifoni	69	83	42.0419	81.1048	HVYQLRARS	16	40	15	7.5	63	16	7.9	18
Ribose methyltransferase	41	seq41	ILSLLSKGRLIIREN	1	15	42.0639	87.1597	LSLLSKGRL	12	12	6.7	7	55	21	19	5.1
Exonuclease	46	seq46	GDQFKHLIPLMYKGL	1	15	42.0763	82.6907	FKHLIPLMY	15	31	7.6	23	41	11	15	3.2
nsp7	20	seq20, seq33, seq36	LQQLRVESSSKLWAQ	1	15	42.0894	88.7234	LRVESSSKL	11	15	11	13	9.6	8.4	5.7	14
RdRp	182	seq182	PDILRVYANLGERVR	1	15	42.0942	82.7356	ILRVYANLG	15	36	38	1.3	28	1.2	15	12
Exonuclease	78	seq78	RIKIVQMLSDTLKNL	1	15	42.103	91.6075	VQMLSDTLK	9.1	23	27	4.2	7.4	18	0.55	9.1
nsp2	23	seq15, seq23, seq47, seq84, seq104	AIILASFSASTSAFV-different from Grifoni	294	308	42.1136	91.184	AIILASFSA	9.4	29	0.35	6.1	9.4	1.9	20	13
Exonuclease	51	seq51	DQFKHLIPLMYKGLP	1	15	42.1351	84.3378	FKHLIPLMY	14	35	8.3	18	34	14	13	3.6
Envelope	36	seq8, seq36, seq48, seq55, seq66	TLAILTALRLCAYCC	1	15	42.1577	84.3943	LAILTALRL	14	6.8	6.2	6.1	55	40	24	14
nsp3	133	seq10, seq133	CKSAFYILPSIISNE	1	15	42.2134	90.6834	FYILPSIIS	9.9	40	9.7	5.5	46	6.4	22	9.9
nsp8	37	seq37	GDSEVVLKKLKKSLN	1	15	42.2411	63.6028	LKKLKKSLN	28	27	52	28	82	65	18	7.8
nsp4	30	seq16, seq30	EMYLKLRSDVLLPLT	1	15	42.2449	95.4122	MYLKLRSDV	6.8	1.8	8.2	3.6	1.3	7.3	6.8	17
nsp4	78	seq49, seq59, seq78	FGEYSHVVAFNTLLF	1	15	42.2449	81.6123	YSHVVAFNT	16	19	5.9	3.4	20	9.3	27	16
RdRp	160	seq160	LIDSYFVVKRHTFSN	1	15	42.3045	65.2613	YFVVKRHTF	27	38	25	27	33	26	54	13
Leader	10	seq10	YVFIKRSDARTAPHG	1	15	42.355	68.3876	YVFIKRSDA	25	21	33	25	32	6.8	41	18
Surface	65	seq46, seq65	VFNATRFASVYAWNR	1	15	42.3829	92.0073	FASVYAWNR	9.3	58	5.3	5.4	37	9.3	48	2.9
ORF6	8	seq8	FKVSIWNLDYIINLI	1	15	42.4769	88.1923	IWNLDYIIN	12	11	44	27	2.2	7.8	12	40
nsp3	166	seq166	NFCALILAYCNKTVG	1	15	42.4847	68.7118	LILAYCNKT	25	30	25	2.1	72	20	29	23
RdRp	145	seq145	LLMPILTLTRALTAE	1	15	42.4965	89.7413	ILTLTRALT	11	13	4.4	12	64	11	9.4	9.6
nsp2	32	seq14, seq32, seq51, seq86	SPLYAFASEAARVVR	1	15	42.5417	94.6543	FASEAARVV	7.8	44	7.9	7.8	4.8	3.5	57	2.9
nsp6	59	seq59	MSAFAMMFVKHKHAF	1	15	42.577	55.4426	AMMFVKHKH	34	43	39	6.4	55	22	34	0.58
nsp6	35	seq8, seq35, seq77	NMVYMPASWVMRIMT	1	15	42.6097	87.0242	YMPASWVMR	13	15	18	4.6	13	5.5	36	8.9
Helicase	6	seq6, seq29, seq56, seq78	VGDYFVLTSHTVMPL	1	15	42.6866	84.2166	FVLTSHTVM	15	25	2.8	15	18	2.3	46	11
Surface	7	seq7, seq82, seq122, seq135	NITRFQTLLALHRSY	1	15	42.6973	87.2432	FQTLLALHR	13	27	13	2.4	35	13	3	0.32
Surface	133	seq12, seq86, seq125, seq133	INITRFQTLLALHRS	1	15	42.7104	87.276	FQTLLALHR	13	28	13	2.4	51	15	1.7	0.32
Nucleocapsid	56	seq56	QVILLNKHIDAYKTF	1	15	42.7294	90.3234	QVILLNKHI	11	14	45	7.4	11	2.6	5.9	22
nsp3	165	seq165	CALILAYCNKTVGEL	1	15	42.7308	69.3269	LILAYCNKT	25	25	25	1.8	68	19	34	32
nsp8	30	seq30	TMLFTMLRKLDNDAL	1	15	42.7813	70.9532	TMLFTMLRK	24	35	12	20	46	31	14	24
nsp3	167	seq167	FCALILAYCNKTVGE	1	15	42.7992	69.498	LILAYCNKT	25	26	25	2	72	19	31	25
ORF3a	67	seq67	SKIITLKKRWQLALS	1	15	42.8059	74.0148	SKIITLKKR	22	22	39	13	64	35	6	20
nsp2	70	seq70, seq102	IAIILASFSASTSAF-different from Grifoni	293	307	42.9168	86.2919	LASFSASTS	14	17	9.3	4.1	20	3.3	14	19
Membrane	4	seq4, seq32	SYYKLGASQRVAGDS	1	15	42.9296	84.8241	YYKLGASQR	15	22	15	40	12	3.5	33	4.6
nsp2	101	seq101	PFEIKLAKKFDTFNG	1	15	42.9386	75.8465	IKLAKKFDT	21	21	29	19	35	48	12	14
nsp4	14	seq14	LNKEMYLKLRSDVLL	1	15	42.94	89.3499	MYLKLRSDV	12	37	8.2	3.5	48	12	7.2	17
Surface	51	seq51	YFKIYSKHTPINLVR	1	15	42.9419	78.8548	YFKIYSKHT	19	56	4	13	45	3.2	27	19
RdRp	50	seq50	GPLVRKIFVDGVPFV	1	15	42.9421	90.8553	RKIFVDGVP	11	4.8	46	33	1.2	11	4.1	66
nsp10	23	seq13, seq23	SFCAFAVDAAKAYKD	1	15	42.9656	92.7139	FCAFAVDAA	9.8	5.3	29	57	0.13	7	60	9.8
nsp2	60	seq2, seq38, seq60, seq74	VNKFLALCADSIIIG	1	15	43.0002	86.5004	LALCADSII	14	26	7.5	3.3	18	4.9	14	24
nsp4	28	seq28	YLKLRSDVLLPLTQY	1	15	43.0251	93.6128	YLKLRSDVL	9.3	1.6	9.3	7.8	1.2	11	17	34
3c_like proteinase	13	seq13	LKLKVDTANPKTPKY	1	15	43.0583	74.6457	LKVDTANPK	22	6.2	73	50	19	7.2	29	22
nsp4	36	seq36	YVLMDGSIIQFPNTY	1	15	43.0904	86.7259	YVLMDGSII	14	7.2	25	14	5.6	9	28	26
nsp2	33	seq12, seq33, seq52, seq87	PLYAFASEAARVVRS	1	15	43.117	95.7925	FASEAARVV	8	44	8	16	4.8	3	69	3.1
nsp10	11	seq11	FCAFAVDAAKAYKDY	1	15	43.1284	93.121	FCAFAVDAA	9.8	5.2	30	57	0.13	6.4	60	9.8
Helicase	79	seq4, seq30, seq55, seq79	GDYFVLTSHTVMPLS	1	15	43.1337	85.3342	YFVLTSHTV	15	18	2.9	15	19	2.1	28	11
ORF3a	35	seq35, seq58	WQLALSKGVHFVCNL-different from Grifoni	69	83	43.1428	89.8569	LALSKGVHF	12	35	2.2	8.8	32	11	21	12
nsp2	106	seq106	EIAIILASFSASTSA-different from Grifoni	292	306	43.1498	86.8746	IAIILASFS	14	17	9.6	2.7	42	4.3	14	19
RdRp	185	seq185	SIKNFKSVLYYQNNV	1	15	43.2528	76.6319	SVLYYQNNV	21	57	19	2.7	59	21	45	14
Helicase	97	seq97	IGLALYYPSARIVYT	1	15	43.2553	94.0382	LALYYPSAR	9.4	25	6.6	1.3	21	8.4	54	9.4
Ribose methyltransferase	19	seq19	YIFWRNTNPIQLSSY	1	15	43.2921	73.7302	IFWRNTNPI	23	33	4.8	23	12	0.05	31	26
nsp2	21	seq21, seq44	LASFSASTSAFVETV	1	15	43.3045	94.6113	LASFSASTS	9.1	68	0.6	14	9.1	1.5	76	6.6
Membrane	27	seq11, seq27	KEITVATSRTLSYYK	1	15	43.3263	91.8158	ITVATSRTL	11	2.6	2.1	18	45	11	32	9.9
nsp6	63	seq63	IAMSAFAMMFVKHKH	1	15	43.34	64.85	AMMFVKHKH	29	42	29	9.3	36	28	34	0.58
nsp10	19	seq15, seq19	VLSFCAFAVDAAKAY	1	15	43.3712	90.428	AFAVDAAKA	12	7.5	19	13	0.13	11	36	12
nsp3	135	seq13, seq135	KCKSAFYILPSIISN	1	15	43.3755	93.5888	FYILPSIIS	9.9	71	9.6	5.7	46	7.7	20	9.9
nsp4	33	seq33	AYESLRPDTRYVLMD	1	15	43.4014	71.0034	YESLRPDTR	25	0.94	65	25	6.2	25	73	22
Helicase	8	seq8, seq39, seq64, seq82	NVGDYFVLTSHTVMP	1	15	43.4521	80.1302	FVLTSHTVM	19	29	3.5	19	19	3.5	53	11
Membrane	12	seq12	ETNILLNVPLHGTIL	1	15	43.4554	78.6385	TNILLNVPL	20	14	34	12	52	1.1	20	41
ORF3a	9	seq9	SKNPLLYDANYFLCW	1	15	43.4673	87.6683	PLLYDANYF	14	7.3	33	5.4	0.63	14	78	55
nsp2	53	seq13, seq31, seq53	LYAFASEAARVVRSI	1	15	43.4698	97.5745	FASEAARVV	7.4	43	7.4	16	4.6	2.9	68	3.8
Helicase	85	seq85	CTERLKLFAAETLKA-different from Grifoni	126	140	43.501	94.0526	LKLFAAETL	9.8	30	4.5	2.9	24	9.8	2.3	13
nsp4	12	seq12, seq94	NKEMYLKLRSDVLLP	1	15	43.5167	92.2917	YLKLRSDVL	11	32	8.2	3.6	49	11	7.6	18
ORF3a	10	seq10	KNPLLYDANYFLCWH	1	15	43.5244	89.3111	PLLYDANYF	13	6.8	37	5	0.65	13	80	55
nsp4	105	seq105, seq130	GDFLHFLPRVFSAVG	1	15	43.5533	83.3832	FLHFLPRVF	17	39	2.2	13	46	17	44	8
Envelope	49	seq49	SLVKPSFYVYSRVKN	1	15	43.5579	60.8947	FYVYSRVKN	32	54	32	15	59	27	72	21
nsp9	32	seq32	ALAYYNTTKGGRFVL	1	15	43.5613	89.4032	LAYYNTTKG	13	59	2.3	24	13	13	87	8
3c_like proteinase	5	seq5, seq19, seq25	KFVRIQPGQTFSVLA-different from Grifoni	102	116	43.5615	92.4037	FVRIQPGQT	11	15	18	13	11	6.2	3.6	8.2
Surface	131	seq20, seq90, seq127, seq131	GINITRFQTLLALHR	1	15	43.5782	89.4456	FQTLLALHR	13	29	13	2.3	45	16	1.7	0.52
nsp4	103	seq103, seq122	NGDFLHFLPRVFSAV	1	15	43.5818	84.9546	FLHFLPRVF	16	39	2.2	14	39	16	54	8
RdRp	157	seq157	IDSYFVVKRHTFSNY	1	15	43.5936	68.4839	YFVVKRHTF	27	41	25	27	33	20	51	14
EndoRNAse	12	seq12	DGQVDLFRNARNGVL	1	15	43.5945	90.9863	LFRNARNGV	12	19	9	12	21	4	47	8
nsp4	91	seq91	QWMVMFTPLVPFWIT	1	15	43.6378	86.5945	FTPLVPFWI	15	20	4.7	5.1	15	19	19	14
ORF10	9	seq1, seq6, seq9, seq12, seq22	MGYINVFAFPFTIYS	1	15	43.6398	95.4494	YINVFAFPF	9.1	67	5.4	9.1	3.1	17	30	2.6
RdRp	144	seq144	SLLMPILTLTRALTA	1	15	43.6811	91.2028	ILTLTRALT	12	13	4.3	12	59	13	11	3.6
Membrane	14	seq14	QFAYANRNRFLYIIK	1	15	43.6897	74.7243	FAYANRNRF	23	22	25	43	23	1.2	62	11
nsp6	83	seq83	GIIAMSAFAMMFVKH	1	15	43.701	88.2524	IIAMSAFAM	14	23	17	6.3	17	13	14	4.6
nsp4	110	seq110	DFLHFLPRVFSAVGN	1	15	43.706	79.265	FLPRVFSAV	20	57	2.2	14	50	20	47	8
nsp4	102	seq102, seq124	VTCLAYYFMRFRRAF	1	15	43.72	76.2999	YFMRFRRAF	22	55	44	9.7	22	20	29	9.7
nsp10	12	seq12, seq20	LSFCAFAVDAAKAYK	1	15	43.7362	92.8406	AVDAAKAYK	11	5.3	33	57	0.13	5.9	60	11
nsp4	34	seq34	YESLRPDTRYVLMDG	1	15	43.7498	71.8746	LRPDTRYVL	25	1.1	71	25	7.2	28	73	22
EndoRNAse	18	seq18, seq23, seq29	GGLHLLIGLAKRFKE	1	15	43.8436	81.109	LIGLAKRFK	19	19	38	15	44	24	17	1.6
Surface	75	seq75	FNATRFASVYAWNRK	1	15	43.9932	93.4829	FASVYAWNR	11	79	8.1	5.5	44	11	70	2.6
Helicase	96	seq96	AIGLALYYPSARIVY	1	15	44.1206	93.8016	LYYPSARIV	11	25	6.6	1.3	21	11	59	8.9
Helicase	33	seq11, seq33, seq60, seq86	DYFVLTSHTVMPLSA	1	15	44.1673	86.4182	YFVLTSHTV	16	16	3.8	16	21	2.3	28	15
ORF3a	65	seq65	SASKIITLKKRWQLA	1	15	44.1692	71.4231	SKIITLKKR	26	26	43	16	76	41	16	18
RdRp	146	seq146	LMPILTLTRALTAES	1	15	44.1968	92.4921	ILTLTRALT	12	13	5	13	69	8.8	8.9	12
Helicase	47	seq47	YGDAVVYRGTTTYKL	1	15	44.2049	89.5123	YRGTTTYKL	14	39	2.6	21	9.2	14	83	6.2
Nucleocapsid	7	seq7, seq33, seq36	IAQFAPSASAFFGMS	1	15	44.216	98.84	IAQFAPSAS	7.8	62	7.1	30	4.9	5.7	61	7.8
nsp3	36	seq36	NLVQMAPISAMVRMY	1	15	44.2301	96.6252	LVQMAPISA	9.3	5.2	29	8.2	29	8.2	15	9.3
nsp3	7	seq7, seq134	FVMMSAPPAQYELKH	1	15	44.3167	88.2918	FVMMSAPPA	15	15	51	11	22	3.3	24	11
Nucleocapsid	37	seq6, seq34, seq37	PQIAQFAPSASAFFG	1	15	44.3339	96.8848	IAQFAPSAS	9.3	62	6.3	18	5.1	7.4	9.3	11
nsp6	72	seq5, seq36, seq41, seq72	VAYFNMVYMPASWVM	1	15	44.4109	88.5272	MVYMPASWV	15	46	12	3.3	17	6.2	27	15
nsp3	119	seq5, seq119, seq130	QQESPFVMMSAPPAQ	1	15	44.4134	87.0335	FVMMSAPPA	16	18	46	3.8	34	1.5	16	9.4
Nucleocapsid	58	seq58	FKDQVILLNKHIDAY	1	15	44.4303	88.5758	QVILLNKHI	15	15	45	9.8	34	3.5	9.6	46
nsp3	14	seq14, seq136	SAFYILPSIISNEKQ	1	15	44.4436	90.1089	FYILPSIIS	14	25	14	7.1	47	5.8	17	6.5
nsp2	24	seq24, seq48	ASFSASTSAFVETVK	1	15	44.4492	96.8729	SASTSAFVE	9.5	77	0.76	16	9.5	2.2	85	7.2
nsp2	63	seq63	YAFASEAARVVRSIF	1	15	44.4504	97.7759	FASEAARVV	8.9	48	6.8	32	4.8	5.4	64	8.9
Exonuclease	18	seq18	TSMKYFVKIGPERTC	1	15	44.4662	90.1654	FVKIGPERT	14	41	14	14	56	8.3	20	4.2
Nucleocapsid	40	seq22, seq28, seq40, seq54	PSGTWLTYTGAIKLD	326	340	44.4917	85.7292	TWLTYTGAI	17	49	0.58	14	32	17	68	12
Exonuclease	13	seq13	LMYKGLPWNVVRIKI	1	15	44.5031	81.2577	MYKGLPWNV	20	57	9.2	20	38	5.7	41	15
Nucleocapsid	3	seq3, seq32, seq35	QIAQFAPSASAFFGM	1	15	44.5164	98.5409	IAQFAPSAS	8.5	62	5.7	23	4.4	5.6	36	8.5
RdRp	161	seq161	LYLQYIRKLHDELTG	1	15	44.6003	74.0007	YLQYIRKLH	25	25	24	19	55	38	0.94	31
3c_like proteinase	8	seq8	SNHNFLVQAGNVQLR	1	15	44.6456	89.1141	NFLVQAGNV	15	15	15	11	55	3.9	28	24
ORF3a	41	seq41	ALLAVFQSASKIITL	1	15	44.6582	95.1454	AVFQSASKI	11	38	1.5	4.3	27	11	19	5.9
nsp9	31	seq31	LAYYNTTKGGRFVLA	1	15	44.6929	90.7322	LAYYNTTKG	14	54	2.3	30	14	13	92	8
nsp2	26	seq26, seq64	EIVKFISTCACEIVG	1	15	44.7853	84.9632	IVKFISTCA	18	51	3.8	1.8	18	9.7	36	35
RdRp	36	seq36	VDDIVKTDGTLMIER	1	15	44.8061	89.5153	VKTDGTLMI	15	1.6	8	15	1.4	17	42	46
EndoRNAse	6	seq1, seq6, seq7, seq14, seq37	QVDLFRNARNGVLIT	1	15	44.8902	91.2254	LFRNARNGV	14	18	8.8	15	14	1.4	52	4.4
RdRp	64	seq64, seq90	FVDGVPFVVSTGYHF	1	15	44.8928	94.232	PFVVSTGYH	12	28	1.3	27	7.1	12	65	3.5
RdRp	105	seq23, seq54, seq105	KELLVYAADPAMHAA	1	15	44.9042	86.7605	YAADPAMHA	17	17	35	9.9	0.2	1.4	29	30
ORF10	13	seq2, seq7, seq10, seq13, seq23	GYINVFAFPFTIYSL-different from Grifoni	2	16	44.912	94.2799	YINVFAFPF	12	69	2.1	12	8.8	21	30	7.2
ORF6	24	seq24, seq34	MRTFKVSIWNLDYII	1	15	44.9281	83.8203	FKVSIWNLD	19	42	9	16	19	4	22	41
EndoRNAse	26	seq16, seq26, seq28	LGGLHLLIGLAKRFK	1	15	45.0348	84.0869	LIGLAKRFK	19	19	35	17	46	24	16	1.3
ORF8	17	seq17, seq28	YIRVGARKSAPLIEL	46	60	45.0442	88.6105	YIRVGARKS	16	29	15	13	71	16	37	4.7
ORF10	11	seq8, seq11	YINVFAFPFTIYSLL-different from grifoni	3	17	45.0447	94.6117	YINVFAFPF	12	73	4.1	12	11	37	30	8.6
ORF3a	42	seq42, seq75	LLAVFQSASKIITLK	1	15	45.082	96.2051	AVFQSASKI	11	28	1.8	11	29	8.3	22	7.7
RdRp	32	seq32	DDIVKTDGTLMIERF	1	15	45.0871	90.2178	VKTDGTLMI	15	1.6	8.2	15	1.3	18	38	47
Nucleocapsid	19	seq19, seq29, seq43	GTWLTYTGAIKLDDK-different from Grifoni	328	342	45.1006	88.7514	WLTYTGAIK	16	31	0.58	15	39	16	68	12
nsp3	24	seq24, seq142	KKCKSAFYILPSIIS	1	15	45.1036	93.259	FYILPSIIS	13	61	8.7	7.8	33	13	20	10
3c_like proteinase	6	seq6	NHNFLVQAGNVQLRV	1	15	45.1218	90.3046	NFLVQAGNV	15	11	15	11	52	2.7	31	18
nsp3	50	seq50	LAKNVSLDNVLSTFI	1	15	45.1509	94.8773	VSLDNVLST	12	1.6	8.1	41	9.1	12	27	51
nsp4	135	seq135	TQYNRYLALYNKYKY	1	15	45.1569	58.8923	LALYNKYKY	36	38	40	0.84	36	16	62	0.66
Nucleocapsid	10	seq10, seq39	WPQIAQFAPSASAFF	1	15	45.1581	96.3952	IAQFAPSAS	11	62	5	17	4.8	11	9.3	18
Membrane	16	seq16	TNILLNVPLHGTILT	1	15	45.1928	78.4819	TNILLNVPL	23	14	37	14	55	1.4	23	41
nsp3	111	seq32, seq82, seq111	GSLIYSTAALGVLMS	1	15	45.2285	84.5713	LIYSTAALG	19	19	0.8	16	23	3.2	24	25
Nucleocapsid	18	seq18, seq38	AQFAPSASAFFGMSR	1	15	45.309	99.3226	FAPSASAFF	9.3	62	8.8	35	7.4	8.6	76	9.3
Surface	130	seq130	RFASVYAWNRKRISN	1	15	45.3264	77.316	FASVYAWNR	24	29	20	24	31	6.1	71	0.9
Helicase	107	seq12, seq73, seq107	RLKLFAAETLKATEE-different from Grifoni	129	143	45.3367	96.8418	LKLFAAETL	11	30	8.9	5.8	18	4.9	11	25
nsp4	39	seq39	ESLRPDTRYVLMDGS	1	15	45.3414	74.3534	LRPDTRYVL	26	1.8	77	25	8.8	38	26	85
Exonuclease	77	seq77	TREEAIRHVRAWIGF	1	15	45.3791	90.9478	IRHVRAWIG	15	55	4.6	4.1	58	15	17	9
nsp2	19	seq19	INIVGDFKLNEEIAI	1	15	45.406	89.5149	INIVGDFKL	16	0.65	24	16	5	2.3	47	33
nsp9	36	seq36	NALAYYNTTKGGRFV	1	15	45.4374	89.5934	LAYYNTTKG	16	67	2.5	24	16	16	70	8
nsp8	22	seq1, seq16, seq22	ASEFSSLPSYAAFAT	1	15	45.4537	95.6343	FSSLPSYAA	12	83	8.2	6.5	43	12	51	7.3
Exonuclease	47	seq47	PGDQFKHLIPLMYKG	1	15	45.4554	85.1386	FKHLIPLMY	19	34	13	36	43	12	19	3.6
3c_like proteinase	7	seq7	HNFLVQAGNVQLRVI	1	15	45.4787	91.1968	NFLVQAGNV	15	11	15	11	52	2.7	24	18
nsp4	57	seq57, seq81	MRFRRAFGEYSHVVA	1	15	45.4869	77.7172	MRFRRAFGE	24	56	25	24	19	6.2	57	7.7
RdRp	28	seq28	DIVKTDGTLMIERFV	1	15	45.4985	89.7462	VKTDGTLMI	16	1.6	16	15	1.3	18	37	59
Surface	139	seq139	QTLLALHRSYLTPGD-different from Grifoni	239	253	45.5269	89.8172	LALHRSYLT	16	24	4.1	1.5	49	16	16	51
RdRp	106	seq17, seq52, seq106	ELLVYAADPAMHAAS	1	15	45.5277	88.3193	YAADPAMHA	17	17	48	15	0.54	1.1	44	30
nsp3	168	seq168	ALILAYCNKTVGELG	1	15	45.5354	68.8385	LILAYCNKT	30	30	25	2.4	71	19	50	41
Exonuclease	55	seq55	QFKHLIPLMYKGLPW	1	15	45.5428	89.8571	FKHLIPLMY	16	46	8	8.4	42	16	20	3.6
Helicase	14	seq14	TVSALVYDNKLKAHK	1	15	45.564	83.91	VSALVYDNK	20	0.18	58	20	11	13	59	32
Ribose methyltransferase	42	seq42	QINDMILSLLSKGRL	1	15	45.5737	85.4342	LSLLSKGRL	19	17	34	5.6	43	28	19	4.2
nsp3	38	seq38	QPILLLDQALVSDVG	1	15	45.576	99.09	LLLDQALVS	9.9	0.91	62	16	5.4	9.9	3.4	50
Envelope	5	seq5, seq23, seq29, seq44, seq60	YVYSRVKNLNSSRVP	1	15	45.5801	91.4502	VKNLNSSRV	15	21	5.3	15	53	2.9	46	13
EndoRNAse	30	seq22, seq30	GLHLLIGLAKRFKES	1	15	45.6041	78.0102	LIGLAKRFK	24	18	40	17	48	24	28	2.2
Nucleocapsid	44	seq30, seq44	SGTWLTYTGAIKLDD-different from Grifoni	327	341	45.6198	87.0494	TWLTYTGAI	18	39	0.58	15	32	18	68	12
nsp8	2	seq2, seq15, seq21	IASEFSSLPSYAAFA	1	15	45.6209	96.0523	FSSLPSYAA	12	76	7.3	7.1	39	12	65	7.4
RdRp	65	seq65	PFVVSTGYHFRELGV	1	15	45.6248	94.562	FVVSTGYHF	13	28	4.4	23	13	7.8	56	4.5
ORF3a	49	seq5, seq28, seq49, seq61	SDFVRATATIPIQAS	1	15	45.657	93.1425	FVRATATIP	14	26	1.7	19	16	1.6	14	9.5
nsp10	14	seq14	CAFAVDAAKAYKDYL	1	15	45.6856	94.7139	AFAVDAAKA	13	5.4	33	56	0.13	11	71	13
nsp3	87	seq87, seq116	VCLGSLIYSTAALGV	1	15	45.7385	90.3463	LIYSTAALG	16	16	1.1	13	30	4.8	28	42
Surface	140	seq140	QDLFLPFFSNVTWFH	1	15	45.7494	90.3736	LPFFSNVTW	16	54	16	3.5	16	3.1	53	15
Helicase	81	seq81	KMFYKGVITHDVSSA	1	15	45.7732	76.9329	YKGVITHDV	25	30	8.5	22	38	8.9	44	25
ORF3a	43	seq43, seq73	LAVFQSASKIITLKK	1	15	45.784	93.4601	AVFQSASKI	14	26	2.2	14	35	8.6	33	6.5
Exonuclease	26	seq26	NMFITREEAIRHVRA	1	15	45.796	93.49	NMFITREEA	14	13	43	56	9.4	17	14	6.6
Helicase	88	seq88	LKLFAAETLKATEET-different from Grifoni	130	144	45.86	96.65	LKLFAAETL	12	30	11	9.8	18	8.6	12	28
ORF3a	51	seq30, seq51, seq64	TPSDFVRATATIPIQ	1	15	45.8722	92.1806	FVRATATIP	15	32	1.7	26	15	2.2	29	9.5
Helicase	100	seq100	GLALYYPSARIVYTA	1	15	45.9097	93.7742	LYYPSARIV	14	26	6.6	2	21	6.8	59	14
ORF3a	37	seq37, seq54	ATPSDFVRATATIPI	1	15	45.9342	92.3355	FVRATATIP	15	32	1.7	36	15	3.6	41	9.5
RdRp	134	seq134	RIMASLVLARKHTTC	1	15	45.9708	77.427	SLVLARKHT	25	2.5	29	29	71	15	25	9
RdRp	47	seq47	FVDDIVKTDGTLMIE	1	15	45.9815	89.4537	VKTDGTLMI	17	1.7	8	17	1.3	22	38	47
nsp3	110	seq23, seq81, seq110	LGSLIYSTAALGVLM	1	15	46.0672	86.668	LGSLIYSTA	19	19	0.68	9.6	19	2.7	19	26
Exonuclease	50	seq50	PPGDQFKHLIPLMYK	1	15	46.1113	86.7782	FKHLIPLMY	19	35	11	41	37	12	19	3.6
ORF3a	11	seq11	RSKNPLLYDANYFLC	1	15	46.1488	88.372	PLLYDANYF	18	9.6	31	7.4	0.65	18	76	55
nsp3	132	seq6, seq132	VQQESPFVMMSAPPA	1	15	46.1527	91.3817	FVMMSAPPA	16	34	43	8.9	31	3.2	16	9.5
RdRp	179	seq179	ASIKNFKSVLYYQNN	1	15	46.162	88.405	IKNFKSVLY	18	54	14	0.8	43	18	40	14
Nucleocapsid	42	seq27, seq42, seq57	TPSGTWLTYTGAIKL-different from Grifoni	325	339	46.1855	85.4637	TWLTYTGAI	20	70	0.58	14	40	20	68	12
RdRp	154	seq154	MPILTLTRALTAESH	1	15	46.188	88.47	ILTLTRALT	18	20	6.4	18	72	8.9	9.2	34
nsp3	40	seq40	CQPILLLDQALVSDV	1	15	46.2268	99.0671	LLLDQALVS	11	0.91	59	15	5.3	11	3.8	50
EndoRNAse	8	seq8, seq17	VDLFRNARNGVLITE	1	15	46.2754	91.6885	LFRNARNGV	16	19	9	17	16	1.5	66	4.3
Exonuclease	17	seq17	SMKYFVKIGPERTCC	1	15	46.2827	90.2068	FVKIGPERT	17	38	16	17	57	8.6	25	4.3
nsp2	109	seq109	AARVVRSIFSRTLET	1	15	46.2884	96.221	VRSIFSRTL	13	34	2.6	4.1	58	13	15	3.8
nsp2	76	seq3, seq43, seq65, seq76	NKFLALCADSIIIGG	1	15	46.4046	89.0114	LALCADSII	18	21	7.9	28	18	5.6	15	25
Helicase	15	seq15	VSALVYDNKLKAHKD	1	15	46.4416	80.104	VSALVYDNK	24	0.18	69	24	9.8	14	64	31
ORF3a	48	seq6, seq27, seq48, seq62	PSDFVRATATIPIQA	1	15	46.4716	92.1791	FVRATATIP	16	28	1.7	20	16	1.6	19	9.5
Helicase	65	seq65	GKSHFAIGLALYYPS	1	15	46.5048	92.2621	IGLALYYPS	16	26	13	16	37	16	52	13
Exonuclease	10	seq10, seq37	PLMYKGLPWNVVRIK	1	15	46.5434	87.8584	MYKGLPWNV	19	64	19	6.6	38	5.7	39	15
nsp2	92	seq92	SGLKTILRKGGRTIA	1	15	46.5545	74.3862	LKTILRKGG	28	29	15	9.8	63	28	31	24
nsp4	65	seq65	NNDYYRSLPGVFCGV	1	15	46.5639	92.4098	YYRSLPGVF	16	27	16	23	9.3	15	83	9.6
nsp2	40	seq4, seq40, seq59, seq75	KLVNKFLALCADSII-different from Grifoni	500	514	46.5838	86.4596	LALCADSII	20	68	7.5	2.3	22	6	20	21
nsp4	62	seq53, seq62, seq86	AFGEYSHVVAFNTLL	1	15	46.5862	86.4655	YSHVVAFNT	20	66	6.5	20	33	14	33	18
nsp6	50	seq50	FLPFAMGIIAMSAFA	1	15	46.6122	95.5304	MGIIAMSAF	14	51	11	14	41	12	14	38
nsp8	33	seq33	MLFTMLRKLDNDALN	1	15	46.6333	77.5832	MLRKLDNDA	26	36	27	23	26	31	12	26
ORF3a	12	seq12	NPLLYDANYFLCWHT	1	15	46.6346	92.5864	PLLYDANYF	16	9.2	41	6.2	0.71	16	78	55
Membrane	51	seq51	ILRGHLRIAGHHLGR	1	15	46.6548	89.6369	GHLRIAGHH	18	32	6.7	2	73	18	18	11
Helicase	93	seq93	NVNRFNVAITRAKVG	1	15	46.6615	88.1538	FNVAITRAK	19	47	5.8	19	49	2.7	45	0.74
Leader	23	seq23	EIPVAYRKVLLRKNG	1	15	46.6724	79.1811	RKVLLRKNG	25	25	31	21	70	37	22	8.2
Helicase	49	seq49, seq57	KATEETFKLSYGIAT	1	15	46.6794	86.6984	FKLSYGIAT	20	54	13	22	20	4.1	54	19
EndoRNAse	24	seq24, seq34	LHLLIGLAKRFKESP	1	15	46.7242	73.3105	LLIGLAKRF	29	19	40	19	52	29	29	2.3
Membrane	6	seq6	YYKLGASQRVAGDSG	1	15	46.7389	83.8472	YYKLGASQR	22	22	20	43	31	6.1	53	7.3
Surface	142	seq113, seq142	LFLPFFSNVTWFHAI	1	15	46.7457	80.8642	FSNVTWFHA	24	37	24	4	16	1.5	61	25
Helicase	90	seq90	VNRFNVAITRAKVGI	1	15	46.7558	86.8894	FNVAITRAK	20	47	5.8	20	53	3	44	0.67
EndoRNAse	21	seq21, seq33	QLGGLHLLIGLAKRF	1	15	46.7708	88.4271	HLLIGLAKR	19	19	31	19	45	34	16	2.3
nsp6	10	seq10	LFLLPSLATVAYFNM	1	15	46.7749	89.9372	LATVAYFNM	18	25	8.3	9.5	18	4.7	44	45
Exonuclease	33	seq9, seq33	IPLMYKGLPWNVVRI	1	15	46.8668	90.167	MYKGLPWNV	18	65	18	6.4	34	6.5	20	16
nsp2	107	seq107	ARVVRSIFSRTLETA	1	15	46.9257	96.3142	VVRSIFSRT	14	34	3.6	4	59	14	14	3.8
nsp3	35	seq35, seq80, seq109	CLGSLIYSTAALGVL	1	15	46.9491	88.8728	LGSLIYSTA	19	19	0.77	9.5	20	3.2	22	31
nsp9	6	seq6, seq8, seq33	NRGMVLGSLAATVRL	1	15	46.9703	96.4257	MVLGSLAAT	14	23	9.5	14	49	8.3	44	9.2
Membrane	13	seq13	EITVATSRTLSYYKL	1	15	47.0562	93.6406	ITVATSRTL	16	2.4	5	21	56	16	37	16
Helicase	68	seq68	KSHFAIGLALYYPSA	1	15	47.0667	93.6667	IGLALYYPS	16	26	16	13	40	16	56	11
nsp2	58	seq1, seq34, seq58, seq73, seq112	LVNKFLALCADSIII-different from Grifoni	501	515	47.0975	86.2437	LALCADSII	21	46	7.1	2.3	21	4.8	24	23
Surface	143	seq143	PIGINITRFQTLLAL	1	15	47.1018	98.2545	IGINITRFQ	13	32	13	4.5	41	11	1.7	41
Exonuclease	74	seq74	EEAIRHVRAWIGFDV	1	15	47.1209	95.3022	IRHVRAWIG	15	58	2.6	3.1	47	15	17	8
RdRp	101	seq15, seq101	SHRFYRLANECAQVL	1	15	47.2346	80.5866	FYRLANECA	25	65	37	25	20	4.8	49	24
Helicase	43	seq43	YFVLTSHTVMPLSAP	1	15	47.2548	86.637	YFVLTSHTV	21	21	6.8	19	37	3.1	26	30
3c_like proteinase	9	seq9	NFLVQAGNVQLRVIG	1	15	47.2635	91.1587	NFLVQAGNV	18	11	18	11	55	3.7	29	22
RdRp	26	seq26	LVRKIFVDGVPFVVS	1	15	47.2646	95.6616	RKIFVDGVP	15	1.4	15	31	1.2	3.3	26	42
Ribose methyltransferase	34	seq34	TQLCQYLNTLTLAVP	1	15	47.2647	95.6617	YLNTLTLAV	15	46	3.6	8.8	15	3.7	31	32
nsp3	150	seq28, seq150	LSRVLGLKTLATHGL	1	15	47.2849	92.7122	LKTLATHGL	17	48	5.7	6.7	78	30	15	17
nsp8	17	seq5, seq17, seq23	SEFSSLPSYAAFATA	1	15	47.3001	97.2503	FSSLPSYAA	14	87	9.7	6.8	52	14	54	7.6
nsp3	43	seq43	PILLLDQALVSDVGD	1	15	47.3392	98.8481	LLLDQALVS	13	0.91	62	16	5.4	13	6.7	50
ORF8	48	seq48	IHFYSKWYIRVGARK-different from Grifoni	39	53	47.346	89.865	WYIRVGARK	19	51	19	2.3	24	18	52	9.5
EndoRNAse	20	seq20	EDFIPMDSTVKNYFI	1	15	47.3541	95.8853	FIPMDSTVK	15	11	20	15	15	13	75	0.44
RdRp	27	seq27	VRKIFVDGVPFVVST	1	15	47.3766	95.9415	FVDGVPFVV	15	1.4	15	32	1.2	3.2	27	42
Ribose methyltransferase	21	seq21, seq33	LCQYLNTLTLAVPYN	1	15	47.4097	94.5242	LNTLTLAVP	16	39	2.8	16	15	3.1	34	36
Leader	1	seq1, seq14, seq16, seq19	EKTHVQLSLPVLQVR	1	15	47.4816	99.2039	THVQLSLPV	13	5.5	23	6.1	60	13	12	25
Exonuclease	58	seq8, seq58	MKYFVKIGPERTCCL	1	15	47.5188	90.297	FVKIGPERT	19	34	13	19	50	7.6	24	3.9
RdRp	104	seq16, seq104	HRFYRLANECAQVLS	1	15	47.5216	78.304	FYRLANECA	27	65	37	27	19	4.7	47	24
Ribose methyltransferase	32	seq5, seq20, seq32	QLCQYLNTLTLAVPY	1	15	47.564	94.9101	LNTLTLAVP	16	39	2.7	16	15	3	30	32
ORF7a	21	seq13, seq21	HVYQLRARSVSPKLF-different from Grifoni	73	87	47.5674	85.9184	YQLRARSVS	22	32	11	21	40	12	26	22
Nucleocapsid	26	seq26	AALALLLLDRLNQLE	1	15	47.6129	98.0322	LALLLLDRL	14	4.1	53	14	2.2	21	0.61	54
Nucleocapsid	23	seq23	LALLLLDRLNQLESK	1	15	47.643	98.1076	LLLDRLNQL	14	4.1	54	25	2.3	14	2.5	65
nsp3	25	seq25, seq88, seq114, seq149	GARFYFYTSKTTVAS	1	15	47.6483	92.1207	FYFYTSKTT	18	49	4	3.1	18	1.4	72	19
nsp9	15	seq15	YFIKGLNNLNRGMVL-different from Grifoni	89	103	47.6682	72.6705	IKGLNNLNR	31	36	31	12	46	1.7	33	11
nsp3	46	seq46	AKNVSLDNVLSTFIS	1	15	47.6881	96.7202	VSLDNVLST	15	1.6	11	34	9.2	15	28	51
nsp2	71	seq7, seq71, seq81	KFLALCADSIIIGGA	1	15	47.734	92.335	LALCADSII	18	17	18	44	22	7.7	18	34
nsp7	28	seq28	WAQCVQLHNDILLAK	1	15	47.7509	92.3773	LHNDILLAK	18	6.4	41	17	22	14	18	55
nsp9	34	seq5, seq9, seq34	RGMVLGSLAATVRLQ	1	15	47.7534	96.8835	MVLGSLAAT	15	22	9.7	15	49	7.7	49	7.1
Helicase	42	seq5, seq42, seq53, seq77	TFKLSYGIATVREVL	1	15	47.828	82.0701	FKLSYGIAT	25	31	12	26	25	1.5	52	6.2
ORF3a	36	seq36, seq56	CIPYNSVTSSIVITS	1	15	47.8492	88.123	YNSVTSSIV	21	19	2.7	40	33	8.1	39	21
Surface	108	seq108	TSNFRVQPTESIVRF	1	15	47.9024	98.7559	FRVQPTESI	14	23	16	33	3.8	2.1	14	9.2
RdRp	181	seq181	NPDILRVYANLGERV	1	15	47.9188	89.7971	DILRVYANL	20	39	38	1.5	28	2.6	15	20
nsp2	72	seq72	ILSPLYAFASEAARV	1	15	47.9339	95.8348	YAFASEAAR	16	52	11	7.3	17	16	38	7.2
Helicase	67	seq67	TGKSHFAIGLALYYP	1	15	48.0141	91.5353	KSHFAIGLA	19	30	12	17	41	19	66	16
nsp3	92	seq92	LLQLCTFTRSTNSRI	1	15	48.0168	85.542	FTRSTNSRI	23	23	0.12	28	24	2.2	49	8.2
RdRp	94	seq94	SYYSLLMPILTLTRA	1	15	48.0212	94.5529	YSLLMPILT	17	38	13	21	41	17	17	3.8
nsp3	60	seq60	KNVSLDNVLSTFISA	1	15	48.0302	94.5755	DNVLSTFIS	17	1.6	13	26	9.6	17	30	51
nsp2	28	seq28, seq66	IVKFISTCACEIVGG	1	15	48.0482	85.6204	IVKFISTCA	23	53	4	3.3	23	12	42	35
EndoRNAse	10	seq10	DLFRNARNGVLITEG	1	15	48.0912	91.7281	LFRNARNGV	19	19	9	21	24	2	70	5.6
ORF6	14	seq13, seq14	MFHLVDFQVTIAEIL	1	15	48.1232	94.808	FQVTIAEIL	17	29	0.8	34	7.2	19	15	17
nsp3	55	seq55	DEVARDLSLQFKRPI	1	15	48.1495	93.3737	LSLQFKRPI	18	2.6	39	18	2.5	45	4.1	30
ORF3a	14	seq14	CRSKNPLLYDANYFL	1	15	48.1874	87.4686	KNPLLYDAN	22	13	25	12	0.65	22	73	54
RdRp	76	seq8, seq57, seq76	LLKSIAATRGATVVI	1	15	48.192	94.98	LKSIAATRG	17	29	2.6	17	50	2.7	19	9.4
Surface	69	seq38, seq69	FGEVFNATRFASVYA	1	15	48.2167	93.5418	VFNATRFAS	18	19	5	12	36	4.3	49	18
ORF10	27	seq5, seq16, seq27	IYSLLLCRMNSRNYI	1	15	48.2723	86.1807	LLCRMNSRN	23	23	34	6.8	31	3.9	24	16
Exonuclease	73	seq73	EAIRHVRAWIGFDVE	1	15	48.2874	96.7186	IRHVRAWIG	16	59	2.6	3.1	47	16	18	8
Ribose methyltransferase	23	seq23, seq36	QYLNTLTLAVPYNMR	1	15	48.2985	89.2463	LTLAVPYNM	21	26	6.6	29	17	4.8	38	21
nsp3	90	seq90, seq121	YGARFYFYTSKTTVA	1	15	48.3093	92.2732	FYFYTSKTT	19	50	4	3.1	38	2.6	74	19
Envelope	24	seq24, seq57	CNIVNVSLVKPSFYV	1	15	48.3241	92.3102	VNVSLVKPS	19	19	17	13	50	12	24	20
Surface	144	seq144	TQDLFLPFFSNVTWF	1	15	48.405	92.5124	LPFFSNVTW	19	83	19	4.8	38	15	56	17
nsp8	34	seq34	AMQTMLFTMLRKLDN	1	15	48.422	83.555	TMLFTMLRK	25	30	12	25	63	36	19	14
Helicase	83	seq83	EHYVRITGLYPTLNI	1	15	48.4243	91.0608	YVRITGLYP	20	69	25	8.1	42	15	20	12
nsp10	9	seq9	AKAYKDYLASGGQPI	1	15	48.4376	85.0941	YKDYLASGG	24	67	3.1	24	17	6	71	36
nsp9	37	seq37	LNRGMVLGSLAATVR	1	15	48.4946	95.7366	MVLGSLAAT	17	24	14	17	56	12	38	9.5
nsp3	143	seq11, seq79, seq105, seq143	ARFYFYTSKTTVASL	1	15	48.5	94.25	RFYFYTSKT	18	48	1.5	3.6	18	0.87	70	19
Surface	26	seq26	PINLVRDLPQGFSAL	1	15	48.5125	98.7812	LVRDLPQGF	15	0.6	58	36	0.49	15	6.4	36
Surface	146	seq146	TLLALHRSYLTPGDS	1	15	48.5918	92.9796	LALHRSYLT	19	27	4.3	1.9	62	19	18	51
RdRp	41	seq41	IVKTDGTLMIERFVS	1	15	48.5966	88.4914	VKTDGTLMI	22	2	22	17	4.8	25	38	63
Ribose methyltransferase	35	seq22, seq35	CQYLNTLTLAVPYNM	1	15	48.6067	90.0167	LTLAVPYNM	21	26	2.8	29	15	3.9	35	21
nsp3	44	seq44	MCQPILLLDQALVSD	1	15	48.6766	99.1914	LLLDQALVS	15	0.91	62	16	5.4	15	4.8	50
RdRp	110	seq110	YYSLLMPILTLTRAL	1	15	48.6829	94.7072	MPILTLTRA	18	30	16	18	51	20	14	3.6
RdRp	51	seq51	KIFVDGVPFVVSTGY	1	15	48.6841	96.2102	GVPFVVSTG	17	6	17	50	4.1	8	40	32
Helicase	98	seq98	FAIGLALYYPSARIV	1	15	48.6905	93.2262	LALYYPSAR	19	33	6.6	1.4	21	19	51	8.3
ORF6	39	seq39	NLIIKNLSKSLTENK	1	15	48.701	93.2524	LIIKNLSKS	19	19	20	5.8	37	1.1	6.6	19
Envelope	69	seq21, seq56, seq69	NIVNVSLVKPSFYVY	1	15	48.7816	93.454	VNVSLVKPS	19	19	17	6.8	49	17	33	20
nsp9	30	seq30	GRFVLALLSDLQDLK	1	15	48.7901	99.4752	VLALLSDLQ	15	2.8	30	15	15	32	7.5	15
Helicase	70	seq70	GTGKSHFAIGLALYY	1	15	48.8239	92.0597	KSHFAIGLA	20	37	11	18	16	24	59	20
ORF6	12	seq12, seq15	FHLVDFQVTIAEILL	1	15	48.8442	98.1104	FQVTIAEIL	16	31	1.2	30	9.9	16	14	17
nsp4	51	seq51	VGNICYTPSKLIEYT	1	15	48.8443	96.6107	GNICYTPSK	17	17	0.13	12	27	17	67	28
nsp8	24	seq6, seq18, seq24	AIASEFSSLPSYAAF	1	15	48.8716	96.6789	FSSLPSYAA	17	68	7.2	7.3	34	17	65	7.5
RdRp	190	seq190	ENPDILRVYANLGER	1	15	48.8816	92.204	ILRVYANLG	20	65	38	1.8	58	18	19	20
nsp8	32	seq32	MQTMLFTMLRKLDND	1	15	48.8836	84.709	TMLFTMLRK	25	31	12	25	60	37	19	14
nsp4	50	seq50	AVGNICYTPSKLIEY	1	15	48.8864	95.2159	GNICYTPSK	18	17	0.09	12	28	18	71	28
ORF3a	15	seq15	PLLYDANYFLCWHTN	1	15	48.9643	92.4107	LYDANYFLC	20	13	46	11	2.8	20	86	56
RdRp	98	seq98	VDSYYSLLMPILTLT	1	15	48.9686	92.4215	YYSLLMPIL	20	59	9.6	7.9	31	20	32	16
nsp3	84	seq84	LCTFTRSTNSRIKAS	1	15	48.9932	90.983	FTRSTNSRI	21	21	0.12	27	24	0.27	68	5.7
ORF3a	31	seq8, seq31, seq52, seq63	DFVRATATIPIQASL	1	15	48.9944	93.986	FVRATATIP	19	33	1.8	24	19	2.4	13	21
nsp6	53	seq53	AFLPFAMGIIAMSAF	1	15	49.0042	95.5104	MGIIAMSAF	18	51	7.7	18	40	13	14	39
nsp7	45	seq2, seq8, seq37, seq41, seq45	TEAFEKMVSLLSVLL	1	15	49.0162	97.0404	FEKMVSLLS	17	30	16	6.4	36	21	17	15
nsp3	83	seq83	QLCTFTRSTNSRIKA	1	15	49.0195	91.0487	FTRSTNSRI	21	21	0.12	27	24	0.36	72	5.7
Exonuclease	22	seq22	NSIVCRFDTRVLSNL	1	15	49.0352	89.5881	VCRFDTRVL	22	8.8	32	16	22	19	67	50
nsp10	16	seq16	AFAVDAAKAYKDYLA	1	15	49.0436	92.609	AVDAAKAYK	20	16	38	26	0.86	15	77	20
ORF7a	28	seq28	ILFLALITLATCELY	1	15	49.0438	92.6094	LALITLATC	20	30	20	9.6	49	48	8.9	13
Nucleocapsid	25	seq25	ALLLLDRLNQLESKM	1	15	49.0478	98.6194	LLLDRLNQL	16	4.1	66	34	2.8	16	5.8	67
Helicase	105	seq105	HFAIGLALYYPSARI	1	15	49.1572	89.8929	LALYYPSAR	22	34	6.6	1.7	32	22	54	8.2
nsp3	86	seq86, seq115	SLIYSTAALGVLMSN	1	15	49.1643	83.9107	LIYSTAALG	26	26	1.1	23	34	6.2	35	32
nsp3	71	seq71	NEFACVVADAVIKTL	1	15	49.1867	94.4668	VVADAVIKT	19	1.6	26	25	5.2	13	46	19
ORF6	41	seq41	LIIKNLSKSLTENKY	1	15	49.1989	94.4972	IKNLSKSLT	19	19	20	15	48	1.9	13	35
Surface	44	seq44	PFGEVFNATRFASVY	1	15	49.2015	96.0038	GEVFNATRF	18	18	4.9	51	32	5.1	52	11
ORF7a	12	seq12, seq22	VYQLRARSVSPKLFI-different from Grifoni	74	88	49.2023	90.0057	YQLRARSVS	22	30	9	21	36	12	28	22
nsp7	13	seq13, seq39	SVLLSMQGAVDINKL	1	15	49.2693	91.6732	LSMQGAVDI	21	24	30	21	29	20	2.8	21
ORF10	24	seq3, seq15, seq24	YSLLLCRMNSRNYIA	1	15	49.3565	90.3913	CRMNSRNYI	22	23	22	6.4	31	2.1	22	16
nsp3	67	seq67	LMCQPILLLDQALVS	1	15	49.3567	99.3918	LLLDQALVS	16	0.91	61	16	5.6	19	5.7	50
RdRp	132	seq132	FVNEFYAYLRKHFSM	1	15	49.3734	82.9335	YAYLRKHFS	27	43	31	4.5	26	27	51	7.4
RdRp	30	seq30	RKIFVDGVPFVVSTG	1	15	49.3861	96.4653	FVDGVPFVV	18	2.2	18	38	1.2	3.7	40	45
nsp9	35	seq35	AYYNTTKGGRFVLAL	1	15	49.4238	93.5594	AYYNTTKGG	20	56	2.5	52	20	20	87	9.3
Surface	30	seq30	TPINLVRDLPQGFSA	1	15	49.4303	96.5758	LVRDLPQGF	18	0.59	58	35	0.51	18	4	33
nsp7	24	seq24	AQCVQLHNDILLAKD	1	15	49.4505	92.1263	LHNDILLAK	21	6.4	44	18	21	15	23	59
ORF8	47	seq47	PIHFYSKWYIRVGAR-different from Grifoni	38	52	49.5089	87.7722	IHFYSKWYI	24	50	21	2	23	24	45	30
Nucleocapsid	24	seq24	ALALLLLDRLNQLES	1	15	49.5166	98.2915	LLLLDRLNQ	17	4.1	54	22	2.2	17	0.93	60
Helicase	16	seq16	DTVSALVYDNKLKAH	1	15	49.5296	87.8239	VSALVYDNK	24	0.18	83	24	10	16	52	47
Nucleocapsid	41	seq41	QFAPSASAFFGMSRI	1	15	49.5689	98.4222	FAPSASAFF	17	81	7.6	37	15	16	78	17
RdRp	103	seq103	VVDSYYSLLMPILTL	1	15	49.5872	92.4679	YSLLMPILT	21	73	8.5	7.9	31	21	32	16
nsp3	139	seq9, seq78, seq104, seq139	RFYFYTSKTTVASLI	1	15	49.6039	97.0098	RFYFYTSKT	18	45	0.89	12	18	0.74	60	28
ORF3a	68	seq68	QSASKIITLKKRWQL	1	15	49.6196	73.049	SKIITLKKR	34	34	39	16	76	46	27	15
nsp7	14	seq14, seq40	LLSVLLSMQGAVDIN	1	15	49.6498	92.6244	SVLLSMQGA	21	21	27	13	16	22	2.8	33
ORF6	16	seq11, seq16	HLVDFQVTIAEILLI	1	15	49.6563	98.6408	FQVTIAEIL	17	18	1.3	32	9.5	15	17	17
nsp4	43	seq43	FYLTNDVSFLAHIQW	1	15	49.657	92.6425	LTNDVSFLA	21	4.5	21	28	4.4	1.5	45	38
nsp3	21	seq21, seq85, seq112, seq147	FYFYTSKTTVASLIN	1	15	49.6602	97.1506	YTSKTTVAS	18	53	1.4	14	18	1.4	62	30
Membrane	26	seq26	LPKEITVATSRTLSY	1	15	49.6651	91.1627	ITVATSRTL	22	5.5	2.2	28	45	14	32	22
ORF6	19	seq19	VDFQVTIAEILLIIM	1	15	49.6858	98.7145	FQVTIAEIL	17	18	1.5	20	13	17	32	17
ORF6	18	seq18	LVDFQVTIAEILLII	1	15	49.6934	98.7336	FQVTIAEIL	17	18	1.4	31	9.6	15	28	17
nsp6	4	seq4, seq56	LCLFLLPSLATVAYF	1	15	49.6956	97.2391	FLLPSLATV	18	24	12	4.1	18	4.7	23	34
nsp7	12	seq12, seq38	LSVLLSMQGAVDINK	1	15	49.7194	92.7985	SVLLSMQGA	21	22	28	13	22	20	2.8	21
Surface	31	seq31	INLVRDLPQGFSALE	1	15	49.7317	98.8292	LVRDLPQGF	17	0.62	60	38	0.51	17	11	35
Surface	138	seq138	IGINITRFQTLLALH	1	15	49.7656	97.4141	ITRFQTLLA	18	34	13	3.6	41	18	1.3	35
RdRp	14	seq14, seq61, seq78	LKSIAATRGATVVIG	1	15	49.7806	97.4515	LKSIAATRG	18	50	2.8	18	56	3.5	25	18
EndoRNAse	19	seq19	ELEDFIPMDSTVKNY	1	15	49.8201	94.5502	IPMDSTVKN	20	12	63	25	20	15	67	0.44
nsp3	74	seq74	ACVVADAVIKTLQPV	1	15	49.8206	91.5516	VVADAVIKT	22	1.6	58	54	15	22	19	52
RdRp	136	seq136	KYAISAKNRARTVAG	1	15	49.8338	66.0846	YAISAKNRA	39	28	39	49	53	3.5	45	3.9
Envelope	12	seq12	YSRVKNLNSSRVPDL	1	15	49.8434	96.1085	VKNLNSSRV	19	12	19	15	60	4.5	49	24
RdRp	138	seq138	IMASLVLARKHTTCC	1	15	49.8449	81.1123	SLVLARKHT	29	3.2	29	31	73	29	29	13
nsp7	5	seq5, seq11	AFEKMVSLLSVLLSM	1	15	49.8483	97.6208	FEKMVSLLS	18	22	18	6.4	41	26	17	15
nsp6	7	seq7	CLFLLPSLATVAYFN	1	15	49.8506	97.6264	LLPSLATVA	18	25	11	8.1	18	4.7	40	41
Leader	3	seq3, seq13, seq17	NEKTHVQLSLPVLQV	1	15	49.8557	99.1392	THVQLSLPV	17	12	23	6.3	57	17	10	34
nsp7	9	seq3, seq9, seq47	EAFEKMVSLLSVLLS	1	15	49.902	97.7549	FEKMVSLLS	18	26	18	6.4	38	22	17	15
Helicase	17	seq17	SALVYDNKLKAHKDK	1	15	49.9098	85.7746	SALVYDNKL	26	0.18	70	32	13	15	68	26
nsp3	22	seq22, seq141	AFYILPSIISNEKQE	1	15	49.9281	90.3203	PSIISNEKQ	23	23	23	9.9	64	7.4	26	11
RdRp	93	seq93	DSYYSLLMPILTLTR	1	15	49.9568	93.392	LMPILTLTR	21	38	9.4	21	31	17	31	3.9
Surface	77	seq77	SNVTWFHAIHVSGTN	1	15	49.9734	82.9334	HAIHVSGTN	28	72	5.6	6.4	63	21	44	28
	Red Colored fonts: common to IT cell immunogenicity epitopes sorted by DRB1*0101 score
	Blue highlights:: common to IT cell immunogenicity epitopes sorted by DRB1*1501 score
	Yellow highlights: First 100 from cd4episcore and also all common to Itcell which are different from Grifoni et al Cell Host and Microbe, 2020 paper with patent, also those in blue highlights have been put into text if found different
	Delete same rows for one peptide at multiple places

## Sheet: ITcell immunogenic epitopes sorted on DRB10101 score
PNMLRIMASLVL	RdRp	-3.07	-0.16
VTLAILTALRLC	Envelope	-2.91	-1.49
KDMTYRRLISMM	Exonuclease	-2.91	-1.15
TWLTYTGAIKLD	Nucleocapsid	-2.87	-2.38
EAARYMRSLKVP	nsp3	-2.71	-2.91
QTLLALHRSYLT	Surface	-2.52	-3.24
ILLIIMRTFKVS	ORF6	-2.23	-0.31
SGTWLTYTGAIK	Nucleocapsid	-2.18	-0.9
LILMTARTVYDD	nsp6	-1.87	-3.7
SAVVLLILMTAR	nsp6	-1.81	-0.95
LKKRWQLALSKG	ORF3a	-1.8	-0.1
IRVGARKSAPLI	ORF8	-1.78	-0.74
KKRWQLALSKGV	ORF3a	-1.71	-0.24
YFIKGLNNLNRG	nsp9	-1.7	-1.9
LRIMASLVLARK	RdRp	-1.53	-0.46
VLLILMTARTVY	nsp6	-1.42	-2.6
FLLVTLAILTAL	Envelope	-1.4	-0.86
VVLLILMTARTV	nsp6	-1.34	-0.66
TERLKLFAAETL	Helicase	-1.33	-0.17
WQLALSKGVHFV	ORF3a	-1.32	0.69
VFLLVTLAILTA	Envelope	-1.32	-3.42
KHVYQLRARSVS	ORF7a	-1.26	0.72
PSFYVYSRVKNL	Envelope	-1.23	-1.76
LVTLAILTALRL	Envelope	-1.08	-0.01
IILASFSASTSA	nsp2	-1.06	-0.33
LLVTLAILTALR	Envelope	-0.94	-0.12
YSKWYIRVGARK	ORF8	-0.86	-2.9
DGVKHVYQLRAR	ORF7a	-0.84	-0.95
LVNKFLALCADS	nsp2	-0.82	-0.28
NVFAFPFTIYSL	ORF10	-0.73	-1.03
YLITPVHVMSKH	nsp4	-0.65	-0.44
QLALSKGVHFVC	ORF3a	-0.46	0.81
LLIIMRTFKVSI	ORF6	-0.46	0.26
FYSKWYIRVGAR	ORF8	-0.42	-0.55
YFMRFRRAFGEY	nsp4	-0.39	-2.64
MTYRRLISMMGF	Exonuclease	-0.19	-0.39
HVYQLRARSVSP	ORF7a	-0.16	-0.21
VKHVYQLRARSV	ORF7a	-0.16	0.48
AEILLIIMRTFK	ORF6	-0.11	-1.59
LFAAETLKATEE	Helicase	-0.11	-0.11
IAEILLIIMRTF	ORF6	-0.08	1.77
LIIMRTFKVSIW	ORF6	0.2	1.07
KFVRIQPGQTFS	3C-Proteinase	0.68	-2.93
YQLRARSVSPKL	ORF7a	1.13	-3.91
IMRTFKVSIWNL	ORF6	1.3	-0.3
EILLIIMRTFKV	ORF6	1.43	-1.53
WYIRVGARKSAP	ORF8	2.25	-2.04
IIMRTFKVSIWN	ORF6	2.4	0.29

## Sheet: ITcell immunogenic epitopes sorted on DRB11501 score
YQLRARSVSPKL	ORF7a	1.13	-3.91
LILMTARTVYDD	nsp6	-1.87	-3.7
VFLLVTLAILTA	Envelope	-1.32	-3.42
QTLLALHRSYLT	Surface	-2.52	-3.24
KFVRIQPGQTFS	3C-Proteinase	0.68	-2.93
EAARYMRSLKVP	nsp3	-2.71	-2.91
YSKWYIRVGARK	ORF8	-0.86	-2.9
YFMRFRRAFGEY	nsp4	-0.39	-2.64
VLLILMTARTVY	nsp6	-1.42	-2.6
TWLTYTGAIKLD	Nucleocapsid	-2.87	-2.38
WYIRVGARKSAP	ORF8	2.25	-2.04
YFIKGLNNLNRG	nsp9	-1.7	-1.9
PSFYVYSRVKNL	Envelope	-1.23	-1.76
AEILLIIMRTFK	ORF6	-0.11	-1.59
EILLIIMRTFKV	ORF6	1.43	-1.53
VTLAILTALRLC	Envelope	-2.91	-1.49
KDMTYRRLISMM	Exonuclease	-2.91	-1.15
NVFAFPFTIYSL	ORF10	-0.73	-1.03
DGVKHVYQLRAR	ORF7a	-0.84	-0.95
SAVVLLILMTAR	nsp6	-1.81	-0.95
SGTWLTYTGAIK	Nucleocapsid	-2.18	-0.9
FLLVTLAILTAL	Envelope	-1.4	-0.86
IRVGARKSAPLI	ORF8	-1.78	-0.74
VVLLILMTARTV	nsp6	-1.34	-0.66
FYSKWYIRVGAR	ORF8	-0.42	-0.55
LRIMASLVLARK	RdRp	-1.53	-0.46
YLITPVHVMSKH	nsp4	-0.65	-0.44
MTYRRLISMMGF	Exonuclease	-0.19	-0.39
IILASFSASTSA	nsp2	-1.06	-0.33
ILLIIMRTFKVS	ORF6	-2.23	-0.31
IMRTFKVSIWNL	ORF6	1.3	-0.3
LVNKFLALCADS	nsp2	-0.82	-0.28
KKRWQLALSKGV	ORF3a	-1.71	-0.24
HVYQLRARSVSP	ORF7a	-0.16	-0.21
TERLKLFAAETL	Helicase	-1.33	-0.17
PNMLRIMASLVL	RdRp	-3.07	-0.16
LLVTLAILTALR	Envelope	-0.94	-0.12
LFAAETLKATEE	Helicase	-0.11	-0.11
LKKRWQLALSKG	ORF3a	-1.8	-0.1
LVTLAILTALRL	Envelope	-1.08	-0.01
LLIIMRTFKVSI	ORF6	-0.46	0.26
IIMRTFKVSIWN	ORF6	2.4	0.29
VKHVYQLRARSV	ORF7a	-0.16	0.48
WQLALSKGVHFV	ORF3a	-1.32	0.69
KHVYQLRARSVS	ORF7a	-1.26	0.72
QLALSKGVHFVC	ORF3a	-0.46	0.81
LIIMRTFKVSIW	ORF6	0.2	1.07
IAEILLIIMRTF	ORF6	-0.08	1.77

## Sheet: Helper T cell epitopes common to cd4episcore and ITcell
Sorted on basis of combined score of CD4episcore, also check other alleles apart from these two DRB1 are being used
Red Colored fonts: common to IT cell immunogenicity epitopes sorted by DRB1*0101 score
Blue highlights:: common to IT cell immunogenicity epitopes sorted by DRB1*1501 score
Protein	Protein Number	Protein Description	Peptide	Start	End	Combined Score	Immunogenicity Score	Peptide core	Median Percentile Rank (7-allele)	HLA-DRB1:03:01	HLA-DRB1:07:01	HLA-DRB1:15:01	HLA-DRB3:01:01	HLA-DRB3:02:02	HLA-DRB4:01:01	HLA-DRB5:01:01
ORF6	28	seq28, seq44	ILLIIMRTFKVSIWN	1	15	22.6414	48.8036	LIIMRTFKV	5.2	8.9	3.6	0.1	29	14	4.5	5.2
ORF6	22	seq3, seq22, seq25, seq42	EILLIIMRTFKVSIW	1	15	23.3002	51.6505	LIIMRTFKV	4.4	8.5	3.6	0.1	30	13	4.4	4.3
ORF6	27	seq2, seq27, seq43	AEILLIIMRTFKVSI	1	15	25.0036	56.509	LIIMRTFKV	4	8.3	3.6	0.11	27	14	1.7	4
RdRp	5	seq5, seq71, seq100, seq165	MPNMLRIMASLVLAR	1	15	26.4738	63.0346	LRIMASLVL	2.1	1.8	3.5	0.01	28	4.1	1.6	2.1
RdRp	113	seq9, seq75, seq113, seq172	AMPNMLRIMASLVLA	1	15	27.3819	63.2048	LRIMASLVL	3.5	29	3.5	0.01	29	6.7	1.7	3.5
RdRp	53	seq53, seq135	LRIMASLVLARKHTT	1	15	27.694	62.7849	LRIMASLVL	4.3	0.53	4.3	0.46	51	10	16	3.4
RdRp	20	seq20, seq180	RAMPNMLRIMASLVL	1	15	28.1144	64.886	LRIMASLVL	3.6	29	2.9	0.01	29	7.6	1.9	3.6
RdRp	152	seq1, seq48, seq70, seq91, seq96, seq152, seq164	PNMLRIMASLVLARK	1	15	28.2994	68.0484	LRIMASLVL	1.8	0.51	3.5	0.01	32	3.6	1.7	1.8
RdRp	120	seq11, seq49, seq120, seq140, seq174	MLRIMASLVLARKHT	1	15	28.3883	65.7207	LRIMASLVL	3.5	0.5	3.5	0.22	51	6.7	8.8	3.4
RdRp	74	seq6, seq45, seq74, seq102, seq142, seq167	NMLRIMASLVLARKH	1	15	28.8357	68.0392	LRIMASLVL	2.7	0.51	3.5	0.01	34	4.6	2.7	1.7
ORF6	45	seq4, seq20, seq29, seq45	LLIIMRTFKVSIWNL	1	15	28.8808	55.7019	LIIMRTFKV	11	11	3.6	0.68	15	12	5.6	14
ORF6	48	seq17, seq30, seq48	LIIMRTFKVSIWNLD	1	15	29.1118	63.9296	LIIMRTFKV	5.9	12	3.6	0.78	5.5	8.4	5.9	13
nsp6	22	seq22, seq92	VLLILMTARTVYDDG	1	15	30.7812	69.1529	LLILMTART	5.2	5.2	25	0.82	30	13	3.5	4.1
nsp6	91	seq20, seq84, seq91	VVLLILMTARTVYDD	1	15	31.258	71.9949	LLILMTART	4.1	3.9	23	0.61	24	12	3.5	4.1
Exonuclease	71	seq3, seq31, seq39, seq60, seq71	DMTYRRLISMMGFKM	1	15	31.6564	68.7911	YRRLISMMG	6.9	59	12	1.9	36	4.7	6.9	2.3
nsp6	19	seq19, seq78, seq90	AVVLLILMTARTVYD	1	15	32.2389	74.4473	LILMTARTV	4.1	3.9	20	0.51	31	12	3.5	4.1
Exonuclease	59	seq1, seq28, seq38, seq59, seq68	MTYRRLISMMGFKMN	1	15	32.279	70.3475	LISMMGFKM	6.9	59	12	2	37	4.1	6.9	2.3
nsp6	94	seq18, seq76, seq94	SAVVLLILMTARTVY	1	15	33.1882	76.8204	LILMTARTV	4.1	3.9	18	0.55	43	13	3.5	4.1
nsp2	99	seq99	FFKLVNKFLALCADS	1	15	33.3951	63.9877	FKLVNKFLA	13	55	13	2.5	46	7.8	20	8.8
nsp6	93	seq93	LLILMTARTVYDDGA	1	15	33.5225	71.6563	LLILMTART	8.1	6.7	25	3	31	16	8.1	7.3
nsp4	119	seq66, seq83, seq98, seq119	AYYFMRFRRAFGEYS	1	15	33.5228	58.3069	YFMRFRRAF	17	40	18	6.3	17	8.3	31	6.1
nsp4	2	seq2, seq45, seq64, seq75, seq134	AIFYLITPVHVMSKH	1	15	34.0929	72.3323	FYLITPVHV	8.6	26	1.3	8.6	14	2.2	21	5
Envelope	35	seq13, seq14, seq35, seq39, seq73	KPSFYVYSRVKNLNS	1	15	34.1142	65.7855	FYVYSRVKN	13	21	1.8	13	23	4.3	50	9.3
ORF6	46	seq1, seq26, seq46	IAEILLIIMRTFKVS	1	15	34.2809	69.2022	LIIMRTFKV	11	15	11	0.22	29	16	1.4	4.2
nsp4	22	seq22, seq58, seq77, seq100, seq128	YYFMRFRRAFGEYSH	1	15	34.3358	58.8394	YFMRFRRAF	18	44	18	6.8	18	6.2	31	6.4
Envelope	40	seq10, seq15, seq28, seq40	PSFYVYSRVKNLNSS	1	15	34.5986	63.9965	FYVYSRVKN	15	21	2.2	15	25	3.5	48	13
Envelope	72	seq18, seq45, seq72	LVKPSFYVYSRVKNL	1	15	35.4189	63.0472	FYVYSRVKN	17	21	2.8	17	23	8.6	67	11
nsp3	157	seq15, seq140, seq157, seq169	EAARYMRSLKVPATV	1	15	35.5278	74.4194	YMRSLKVPA	9.6	15	9.6	3.6	41	4.9	7.9	12
nsp4	19	seq19, seq56, seq73, seq101, seq129	YFMRFRRAFGEYSHV	1	15	35.5584	61.8961	YFMRFRRAF	18	53	19	13	18	4.8	31	6.1
nsp2	80	seq11, seq67, seq80	FKLVNKFLALCADSI	1	15	35.5994	69.4984	FKLVNKFLA	13	63	8.2	2.3	22	7.3	27	13
Envelope	53	seq6, seq20, seq33, seq53, seq64	VFLLVTLAILTALRL	1	15	35.7364	69.8411	LAILTALRL	13	13	1.4	2.8	43	35	19	7
nsp9	16	seq1, seq10, seq16, seq19, seq40	KYLYFIKGLNNLNRG	1	15	35.7786	63.9464	IKGLNNLNR	17	50	17	6	50	1.3	27	3.4
nsp4	114	seq96, seq114	LAYYFMRFRRAFGEY	1	15	35.8064	55.0161	YFMRFRRAF	23	46	32	5.3	23	14	28	9.8
Envelope	19	seq19, seq42	VKPSFYVYSRVKNLN	1	15	36.0761	63.1903	FYVYSRVKN	18	21	2.8	18	23	5.8	60	11
ORF6	47	seq31, seq47	TIAEILLIIMRTFKV	1	15	36.4519	74.6297	LIIMRTFKV	11	15	11	0.83	28	23	1.2	4.3
Envelope	31	seq1, seq31, seq43, seq50, seq61	LVTLAILTALRLCAY	1	15	36.486	79.665	LAILTALRL	7.7	6.3	3.4	4.2	55	31	17	7.7
Exonuclease	6	seq6, seq43, seq64	PKDMTYRRLISMMGF	1	15	36.9114	78.1785	YRRLISMMG	9.4	72	13	4.9	43	7.8	9.4	6.5
Exonuclease	76	seq5, seq41, seq62, seq76	KDMTYRRLISMMGFK	1	15	37.102	78.6551	YRRLISMMG	9.4	74	14	4.6	43	5.7	9.4	4.2
Envelope	51	seq2, seq30, seq46, seq51, seq62	LLVTLAILTALRLCA	1	15	37.233	78.9826	LAILTALRL	9.4	9.4	3.4	4.2	58	33	19	6.9
nsp3	159	seq34, seq148, seq159	EEAARYMRSLKVPAT	1	15	37.2724	78.7809	YMRSLKVPA	9.6	15	9.6	3.8	41	7.2	9.3	13
Surface	11	seq11, seq95, seq123, seq132	RFQTLLALHRSYLTP	1	15	37.3995	79.0987	LALHRSYLT	9.6	25	4.1	0.84	40	9.6	18	0.58
ORF3a	76	seq3, seq26, seq45, seq76, seq82	LKKRWQLALSKGVHF	1	15	37.5507	86.3768	LALSKGVHF	5	35	1.2	5	12	4.8	7	2.2
ORF6	33	seq23, seq33	IIMRTFKVSIWNLDY	1	15	37.8961	75.2402	IMRTFKVSI	13	31	13	16	8.8	6.6	13	39
Surface	119	seq9, seq87, seq119, seq134	TRFQTLLALHRSYLT	1	15	38.0922	81.4305	FQTLLALHR	9.2	25	4.1	1.2	35	9.2	16	0.35
ORF6	21	seq21, seq32	IMRTFKVSIWNLDYI	1	15	38.4409	75.1022	IMRTFKVSI	14	31	14	16	8.8	4.9	13	39
nsp9	4	seq4, seq13, seq23	LYFIKGLNNLNRGMV	1	15	38.4513	63.1283	LNNLNRGMV	22	32	22	8.9	53	1.6	38	5.4
ORF8	49	seq1, seq11, seq21, seq32, seq39, seq49	SKWYIRVGARKSAPL	1	15	38.6056	82.7139	WYIRVGARK	9.2	18	2.4	9.2	63	4.1	42	0.97
Envelope	47	seq3, seq32, seq47, seq52, seq63	VTLAILTALRLCAYC	1	15	38.7342	80.3355	LAILTALRL	11	5.9	3.4	5.1	56	34	17	11
ORF8	35	seq2, seq12, seq22, seq35, seq41, seq50	KWYIRVGARKSAPLI	1	15	38.8696	79.174	YIRVGARKS	12	18	2.4	12	65	4.8	40	1.3
nsp4	48	seq9, seq48, seq85	IFYLITPVHVMSKHT	1	15	39.084	72.21	FYLITPVHV	17	29	2.8	17	21	3	21	8.9
ORF3a	2	seq2, seq19, seq25, seq46, seq78	KRWQLALSKGVHFVC	1	15	39.2956	90.7389	LALSKGVHF	5	35	1.1	5	12	3.6	21	2.6
ORF3a	44	seq1, seq18, seq24, seq44, seq74, seq77	KKRWQLALSKGVHFV	1	15	39.5096	91.5741	LALSKGVHF	4.8	35	1.1	4.8	11	2.8	7	2.5
Exonuclease	44	seq44, seq66	IPKDMTYRRLISMMG	1	15	39.7737	76.9343	YRRLISMMG	15	15	16	5.3	35	15	13	7.6
3c_like proteinase	16	seq3, seq16, seq23	YKFVRIQPGQTFSVL	1	15	39.9548	88.7871	FVRIQPGQT	7.4	12	9	7.4	8.3	3.7	0.61	2.6
nsp3	162	seq162	LEEAARYMRSLKVPA	1	15	40.0817	79.2043	YMRSLKVPA	14	19	9.6	5	53	11	14	14
3c_like proteinase	15	seq1, seq14, seq15, seq20, seq26, seq29	KYKFVRIQPGQTFSV	1	15	40.2803	89.3008	FVRIQPGQT	7.6	12	8.8	7.6	9.7	2.3	0.61	2.5
ORF3a	53	seq40, seq53	ITLKKRWQLALSKGV	1	15	40.3867	86.8667	WQLALSKGV	9.4	43	2	9.4	22	16	5	2.4
Surface	136	seq128, seq136	FQTLLALHRSYLTPG	1	15	40.5046	81.7616	LALHRSYLT	13	24	4.1	1.1	47	13	16	1.3
ORF7a	40	seq2, seq9, seq17, seq30, seq35, seq40	GVKHVYQLRARSVSP	1	15	40.6805	79.2013	HVYQLRARS	15	47	15	9.3	63	15	7.5	21
3c_like proteinase	2	seq2, seq17, seq21, seq27	PKYKFVRIQPGQTFS	1	15	40.7791	89.9478	FVRIQPGQT	8	19	8	8.4	17	2.9	0.2	2.6
Helicase	61	seq9, seq61, seq72, seq102	TERLKLFAAETLKAT	1	15	40.8839	94.5598	LKLFAAETL	5.1	29	4.9	2.9	18	5.1	2.3	12
ORF3a	50	seq7, seq34, seq50	TLKKRWQLALSKGVH	1	15	41.0997	86.2493	WQLALSKGV	11	55	2	12	22	11	7	2.4
ORF8	26	seq16, seq26, seq37, seq43	WYIRVGARKSAPLIE	1	15	41.4135	84.0338	WYIRVGARK	13	23	3.6	13	71	8.6	34	2.8
ORF7a	34	seq1, seq10, seq18, seq29, seq34, seq41	VKHVYQLRARSVSPK	1	15	41.4161	81.0403	YQLRARSVS	15	46	15	9.4	63	13	7.8	18
nsp2	16	seq16, seq22, seq45, seq85	IILASFSASTSAFVE	1	15	41.4946	89.6364	LASFSASTS	9.4	40	0.45	11	9.4	1.7	28	8
ORF8	23	seq3, seq13, seq23, seq33, seq42, seq45	FYSKWYIRVGARKSA	1	15	41.6226	84.5565	WYIRVGARK	13	26	3.2	13	40	4.9	49	1.1
ORF7a	11	seq3, seq11, seq19, seq31, seq37, seq42	KHVYQLRARSVSPKL	1	15	41.7074	86.2684	YQLRARSVS	12	41	9	9.8	63	12	11	20
ORF8	4	seq4, seq14, seq24, seq34, seq40, seq53	YSKWYIRVGARKSAP	1	15	41.7404	84.8511	WYIRVGARK	13	21	4.1	13	62	4.8	46	1.2
nsp9	2	seq2, seq11, seq18, seq21, seq41	YLYFIKGLNNLNRGM	1	15	41.7556	62.3889	IKGLNNLNR	28	50	28	9.1	50	1.2	36	4
Envelope	34	seq7, seq34, seq54, seq65	FLLVTLAILTALRLC	1	15	41.889	76.2224	LAILTALRL	19	19	1.5	4.2	49	37	23	7
ORF8	25	seq15, seq25, seq36, seq44, seq51	HFYSKWYIRVGARKS	1	15	41.9951	83.9878	YIRVGARKS	14	59	3.9	14	29	8.4	56	1.3
ORF7a	39	seq4, seq7, seq16, seq33, seq36, seq39	DGVKHVYQLRARSVS	1	15	42.0419	81.1048	HVYQLRARS	16	40	15	7.5	63	16	7.9	18
nsp2	23	seq15, seq23, seq47, seq84, seq104	AIILASFSASTSAFV	1	15	42.1136	91.184	AIILASFSA	9.4	29	0.35	6.1	9.4	1.9	20	13
nsp2	70	seq70, seq102	IAIILASFSASTSAF	1	15	42.9168	86.2919	LASFSASTS	14	17	9.3	4.1	20	3.3	14	19
ORF3a	35	seq35, seq58	WQLALSKGVHFVCNL	1	15	43.1428	89.8569	LALSKGVHF	12	35	2.2	8.8	32	11	21	12
nsp2	106	seq106	EIAIILASFSASTSA	1	15	43.1498	86.8746	IAIILASFS	14	17	9.6	2.7	42	4.3	14	19
Helicase	85	seq85	CTERLKLFAAETLKA	1	15	43.501	94.0526	LKLFAAETL	9.8	30	4.5	2.9	24	9.8	2.3	13
3c_like proteinase	5	seq5, seq19, seq25	KFVRIQPGQTFSVLA	1	15	43.5615	92.4037	FVRIQPGQT	11	15	18	13	11	6.2	3.6	8.2
Nucleocapsid	40	seq22, seq28, seq40, seq54	PSGTWLTYTGAIKLD	1	15	44.4917	85.7292	TWLTYTGAI	17	49	0.58	14	32	17	68	12
ORF-10	13	seq2, seq7, seq10, seq13, seq23	GYINVFAFPFTIYSL	1	15	44.912	94.2799	YINVFAFPF	12	69	2.1	12	8.8	21	30	7.2
ORF8	17	seq17, seq28	YIRVGARKSAPLIEL	1	15	45.0442	88.6105	YIRVGARKS	16	29	15	13	71	16	37	4.7
ORF-10	11	seq8, seq11	YINVFAFPFTIYSLL	1	15	45.0447	94.6117	YINVFAFPF	12	73	4.1	12	11	37	30	8.6
Nucleocapsid	19	seq19, seq29, seq43	GTWLTYTGAIKLDDK	1	15	45.1006	88.7514	WLTYTGAIK	16	31	0.58	15	39	16	68	12
Helicase	107	seq12, seq73, seq107	RLKLFAAETLKATEE	1	15	45.3367	96.8418	LKLFAAETL	11	30	8.9	5.8	18	4.9	11	25
Surface	139	seq139	QTLLALHRSYLTPGD	1	15	45.5269	89.8172	LALHRSYLT	16	24	4.1	1.5	49	16	16	51
Nucleocapsid	44	seq30, seq44	SGTWLTYTGAIKLDD	1	15	45.6198	87.0494	TWLTYTGAI	18	39	0.58	15	32	18	68	12
Helicase	88	seq88	LKLFAAETLKATEET	1	15	45.86	96.65	LKLFAAETL	12	30	11	9.8	18	8.6	12	28
Nucleocapsid	42	seq27, seq42, seq57	TPSGTWLTYTGAIKL	1	15	46.1855	85.4637	TWLTYTGAI	20	70	0.58	14	40	20	68	12
nsp2	40	seq4, seq40, seq59, seq75	KLVNKFLALCADSII	1	15	46.5838	86.4596	LALCADSII	20	68	7.5	2.3	22	6	20	21
nsp2	58	seq1, seq34, seq58, seq73, seq112	LVNKFLALCADSIII	1	15	47.0975	86.2437	LALCADSII	21	46	7.1	2.3	21	4.8	24	23
ORF8	48	seq48	IHFYSKWYIRVGARK	1	15	47.346	89.865	WYIRVGARK	19	51	19	2.3	24	18	52	9.5
ORF7a	21	seq13, seq21	HVYQLRARSVSPKLF	1	15	47.5674	85.9184	YQLRARSVS	22	32	11	21	40	12	26	22
nsp9	15	seq15	YFIKGLNNLNRGMVL	1	15	47.6682	72.6705	IKGLNNLNR	31	36	31	12	46	1.7	33	11
ORF7a	12	seq12, seq22	VYQLRARSVSPKLFI	1	15	49.2023	90.0057	YQLRARSVS	22	30	9	21	36	12	28	22
ORF8	47	seq47	PIHFYSKWYIRVGAR	1	15	49.5089	87.7722	IHFYSKWYI	24	50	21	2	23	24	45	30
