# Supplementary material for: Designing of cytotoxic and helper T cell epitope map provides insights into the highly contagious nature of the pandemic novel coronavirus SARS-CoV-2
Source: R Soc Open Sci. 2020 Sep 16;7(9):201141. doi: 10.1098/rsos.201141 (PMC7540743; doi:10.1098/rsos.201141)
Supplement: Table S3 [file rsos201141supp3.xls]

## Sheet: Sheet1
Epitope Clustering Results (version2.0)
Number of epitopes: 1924 Number of unique epitopes: 1096 Identity cutoff : 70.0%Minimum length of peptide selected : No minimum length selected Maximum length of peptide selected : No maximum length selected Clustering approach selected : Breaking the connected clusters to get a clear consensus sequencesNumber of clusters (including subclusters): 244
Cluster.Sub-Cluster Number	Peptide Number	Alignment	Position	Description	Peptide
1.1	Consensus	VDFQVTIAEILLIIMRTFKVSIWNLDYIINLIIKN	0	0	0
1.1	1	VDFQVTIAEILLIIM--------------------	1	seq1587	VDFQVTIAEILLIIM
1.1	2	----VTIAEILLI----------------------	5	seq1807	VTIAEILLI
1.1	3	-----TIAEILLIIMRTFKV---------------	6	seq1599, seq1615	TIAEILLIIMRTFKV
1.1	4	-----TIAEILLII---------------------	6	seq1810	TIAEILLII
1.1	5	------IAEILLIIMRTFKVS--------------	7	seq1569, seq1594, seq1614	IAEILLIIMRTFKVS
1.1	6	-------AEILLIIMRTFKVSI-------------	8	seq1570, seq1595, seq1611	AEILLIIMRTFKVSI
1.1	7	--------EILLIIMRTFKVSIW------------	9	seq1571, seq1590, seq1593, seq1610	EILLIIMRTFKVSIW
1.1	8	---------ILLIIMRTFKVSIWN-----------	10	seq1596, seq1612	ILLIIMRTFKVSIWN
1.1	9	---------ILLIIMRTF-----------------	10	seq1808	ILLIIMRTF
1.1	10	----------LLIIMRTFKVSIWNL----------	11	seq1572, seq1588, seq1597, seq1613	LLIIMRTFKVSIWNL
1.1	11	-----------LIIMRTFKVSIWNLD---------	12	seq1585, seq1598, seq1616	LIIMRTFKVSIWNLD
1.1	12	------------IIMRTFKVSIWNLDY--------	13	seq1591, seq1601	IIMRTFKVSIWNLDY
1.1	13	-------------IMRTFKVSIWNLDYI-------	14	seq1589, seq1600	IMRTFKVSIWNLDYI
1.1	14	--------------MRTFKVSIWNLDYII------	15	seq1592, seq1602	MRTFKVSIWNLDYII
1.1	15	---------------RTFKVSIWNLDYIIN-----	16	seq1603	RTFKVSIWNLDYIIN
1.1	16	-----------------FKVSIWNLDYIINLI---	18	seq1576	FKVSIWNLDYIINLI
1.1	17	------------------KVSIWNLDYIINLII--	19	seq1577	KVSIWNLDYIINLII
1.1	18	------------------KVSIWNLDY--------	19	seq1803	KVSIWNLDY
1.1	19	-------------------VSIWNLDYIINLIIK-	20	seq1575	VSIWNLDYIINLIIK
1.1	20	--------------------SIWNLDYIINLIIKN	21	seq1578	SIWNLDYIINLIIKN
1.1	21	--------------------SIWNLDYII------	21	seq1811	SIWNLDYII
1.1	22	----------------------WNLDYIINL----	23	seq1809	WNLDYIINL
1.1	23	-----------------------NLDYIINLI---	24	seq1804	NLDYIINLI
1.2	Consensus	DYIINLIIKNLSKSLTENKY	0	0	0
1.2	1	DYIINLIIKNLSKSL-----	1	seq1608	DYIINLIIKNLSKSL
1.2	2	-YIINLIIKNLSKSLT----	2	seq1573, seq1604	YIINLIIKNLSKSLT
1.2	3	--IINLIIKNLSKSLTE---	3	seq1574, seq1605	IINLIIKNLSKSLTE
1.2	4	---INLIIKNLSKSLTEN--	4	seq1606	INLIIKNLSKSLTEN
1.2	5	----NLIIKNLSKSLTENK-	5	seq1607	NLIIKNLSKSLTENK
1.2	6	-----LIIKNLSKSLTENKY	6	seq1609	LIIKNLSKSLTENKY
1.3	Consensus	MFHLVDFQVTIAEILLII	0	0	0
1.3	1	MFHLVDFQVTIAEIL---	1	seq1581, seq1582	MFHLVDFQVTIAEIL
1.3	2	MFHLVDFQV---------	1	seq1806	MFHLVDFQV
1.3	3	-FHLVDFQVTIAEILL--	2	seq1580, seq1583	FHLVDFQVTIAEILL
1.3	4	--HLVDFQVTIAEILLI-	3	seq1579, seq1584	HLVDFQVTIAEILLI
1.3	5	--HLVDFQVTI-------	3	seq1805	HLVDFQVTI
1.3	6	---LVDFQVTIAEILLII	4	seq1586	LVDFQVTIAEILLII
2.1	Consensus	KLWAQCVQLHNDILLAKDTTEAFEKMVSLLSVLLSM	0	0	0
2.1	1	KLWAQCVQL---------------------------	1	seq1883	KLWAQCVQL
2.1	2	--WAQCVQLHNDILLAK-------------------	3	seq603	WAQCVQLHNDILLAK
2.1	3	---AQCVQLHNDILLAKD------------------	4	seq599	AQCVQLHNDILLAKD
2.1	4	----QCVQLHNDILLAKDT-----------------	5	seq596	QCVQLHNDILLAKDT
2.1	5	-----CVQLHNDILLAKDTT----------------	6	seq597	CVQLHNDILLAKDTT
2.1	6	------VQLHNDILLAKDTTE---------------	7	seq598	VQLHNDILLAKDTTE
2.1	7	------VQLHNDILL---------------------	7	seq1891	VQLHNDILL
2.1	8	-------QLHNDILLAKDTTEA--------------	8	seq604	QLHNDILLAKDTTEA
2.1	9	--------LHNDILLAKDTTEAF-------------	9	seq607	LHNDILLAKDTTEAF
2.1	10	--------LHNDILLAK-------------------	9	seq1889	LHNDILLAK
2.1	11	---------HNDILLAKDTTEAFE------------	10	seq605	HNDILLAKDTTEAFE
2.1	12	----------NDILLAKDTTEAFEK-----------	11	seq602	NDILLAKDTTEAFEK
2.1	13	-----------DILLAKDTTEAFEKM----------	12	seq600	DILLAKDTTEAFEKM
2.1	14	------------ILLAKDTTEAFEKMV---------	13	seq601	ILLAKDTTEAFEKMV
2.1	15	-------------LLAKDTTEAFEKMVS--------	14	seq606	LLAKDTTEAFEKMVS
2.1	16	--------------LAKDTTEAF-------------	15	seq1888	LAKDTTEAF
2.1	17	-----------------DTTEAFEKMVSLLSV----	18	seq579, seq585	DTTEAFEKMVSLLSV
2.1	18	--------------------EAFEKMVSL-------	21	seq1886	EAFEKMVSL
2.1	19	---------------------AFEKMVSLLSVLLSM	22	seq580, seq586	AFEKMVSLLSVLLSM
2.1	20	-------------------------MVSLLSVLL--	26	seq1878	MVSLLSVLL
2.2	Consensus	KDTTEAFEKMVSLLSVLLSMQ	0	0	0
2.2	1	KDTTEAFEKMVSLLS------	1	seq581, seq592	KDTTEAFEKMVSLLS
2.2	2	--TTEAFEKMVSLLSVL----	3	seq576, seq582, seq618, seq621	TTEAFEKMVSLLSVL
2.2	3	---TEAFEKMVSLLSVLL---	4	seq577, seq583, seq612, seq616, seq620	TEAFEKMVSLLSVLL
2.2	4	----EAFEKMVSLLSVLLS--	5	seq578, seq584, seq622	EAFEKMVSLLSVLLS
2.2	5	------FEKMVSLLSVLLSMQ	7	seq593	FEKMVSLLSVLLSMQ
2.2	6	--------KMVSLLSVL----	9	seq1880	KMVSLLSVL
2.2	7	-----------SLLSVLLSM-	12	seq1879	SLLSVLLSM
2.3	Consensus	SLLSVLLSMQGAVDINKLC	0	0	0
2.3	1	SLLSVLLSMQGAVDI----	1	seq591, seq619	SLLSVLLSMQGAVDI
2.3	2	-LLSVLLSMQGAVDIN---	2	seq589, seq615	LLSVLLSMQGAVDIN
2.3	3	--LSVLLSMQGAVDINK--	3	seq587, seq613	LSVLLSMQGAVDINK
2.3	4	---SVLLSMQGAVDINKL-	4	seq588, seq614	SVLLSMQGAVDINKL
2.3	5	----VLLSMQGAVDINKLC	5	seq590, seq617	VLLSMQGAVDINKLC
2.3	6	------LSMQGAVDI----	7	seq1890	LSMQGAVDI
3.1	Consensus	MGYINVFAFPFTIYSLLLC	0	0	0
3.1	1	MGYINVFAFPFTIYS----	1	seq1776, seq1781, seq1784, seq1787, seq1797	MGYINVFAFPFTIYS
3.1	2	MGYINVFAF----------	1	seq1827	MGYINVFAF
3.1	3	-GYINVFAFPFTIYSL---	2	seq1777, seq1782, seq1785, seq1788, seq1798	GYINVFAFPFTIYSL
3.1	4	--YINVFAFPFTIYSLL--	3	seq1783, seq1786	YINVFAFPFTIYSLL
3.1	5	--YINVFAFPF--------	3	seq1826	YINVFAFPF
3.1	6	----NVFAFPFTI------	5	seq1834	NVFAFPFTI
3.1	7	-----VFAFPFTIY-----	6	seq1828	VFAFPFTIY
3.1	8	-------AFPFTIYSL---	8	seq1830	AFPFTIYSL
3.1	9	--------FPFTIYSLL--	9	seq1831	FPFTIYSLL
3.1	10	----------FTIYSLLLC	11	seq1836	FTIYSLLLC
3.2	Consensus	PFTIYSLLLCRMNSRNYIAQV	0	0	0
3.2	1	PFTIYSLLLCRMNSR------	1	seq1796	PFTIYSLLLCRMNSR
3.2	2	-FTIYSLLLCRMNSRN-----	2	seq1795	FTIYSLLLCRMNSRN
3.2	3	--TIYSLLLCRMNSRNY----	3	seq1793	TIYSLLLCRMNSRNY
3.2	4	---IYSLLLCRMNSRNYI---	4	seq1780, seq1791, seq1802	IYSLLLCRMNSRNYI
3.2	5	----YSLLLCRMNSRNYIA--	5	seq1778, seq1790, seq1799	YSLLLCRMNSRNYIA
3.2	6	-----SLLLCRMNSRNYIAQ-	6	seq1779, seq1792, seq1800	SLLLCRMNSRNYIAQ
3.2	7	------LLLCRMNSRNYIAQV	7	seq1794, seq1801	LLLCRMNSRNYIAQV
3.2	8	----------RMNSRNYIA--	11	seq1833	RMNSRNYIA
3.2	9	------------NSRNYIAQV	13	seq1832	NSRNYIAQV
3.3	Consensus	SRNYIAQVDVVNFNL	0	0	0
3.3	1	SRNYIAQVDVVNFNL	1	seq1789	SRNYIAQVDVVNFNL
3.3	2	----IAQVDVVNF--	5	seq1829	IAQVDVVNF
3.3	3	------QVDVVNFNL	7	seq1835	QVDVVNFNL
4.1	Consensus	TQHQPYVVDDPCPIHFYSKWYIRVGARKSAPLIEL	0	0	0
4.1	1	TQHQPYVVDDPCPIH--------------------	1	seq1668	TQHQPYVVDDPCPIH
4.1	2	-QHQPYVVDDPCPIHF-------------------	2	seq1666	QHQPYVVDDPCPIHF
4.1	3	--HQPYVVDDPCPIHFY------------------	3	seq1664	HQPYVVDDPCPIHFY
4.1	4	---QPYVVDDPCPIHFYS-----------------	4	seq1665	QPYVVDDPCPIHFYS
4.1	5	----PYVVDDPCPIHFYSK----------------	5	seq1667	PYVVDDPCPIHFYSK
4.1	6	-----YVVDDPCPIHFYSKW---------------	6	seq1669	YVVDDPCPIHFYSKW
4.1	7	-----YVVDDPCPI---------------------	6	seq1822	YVVDDPCPI
4.1	8	---------DPCPIHFYSKWYIRV-----------	10	seq1716	DPCPIHFYSKWYIRV
4.1	9	----------PCPIHFYSKWYIRVG----------	11	seq1714	PCPIHFYSKWYIRVG
4.1	10	-----------CPIHFYSKWYIRVGA---------	12	seq1711	CPIHFYSKWYIRVGA
4.1	11	------------PIHFYSKWYIRVGAR--------	13	seq1706	PIHFYSKWYIRVGAR
4.1	12	-------------IHFYSKWYIRVGARK-------	14	seq1707	IHFYSKWYIRVGARK
4.1	13	--------------HFYSKWYIRVGARKS------	15	seq1674, seq1684, seq1695, seq1703, seq1710	HFYSKWYIRVGARKS
4.1	14	--------------HFYSKWYIR------------	15	seq1825	HFYSKWYIR
4.1	15	---------------FYSKWYIRVGARKSA-----	16	seq1662, seq1672, seq1682, seq1692, seq1701, seq1704	FYSKWYIRVGARKSA
4.1	16	----------------YSKWYIRVGARKSAP----	17	seq1663, seq1673, seq1683, seq1693, seq1699, seq1712	YSKWYIRVGARKSAP
4.1	17	-----------------SKWYIRVGARKSAPL---	18	seq1660, seq1670, seq1680, seq1691, seq1698, seq1708	SKWYIRVGARKSAPL
4.1	18	------------------KWYIRVGARKSAPLI--	19	seq1661, seq1671, seq1681, seq1694, seq1700, seq1709	KWYIRVGARKSAPLI
4.1	19	-------------------WYIRVGARKSAPLIE-	20	seq1675, seq1685, seq1696, seq1702	WYIRVGARKSAPLIE
4.1	20	--------------------YIRVGARKSAPLIEL	21	seq1676, seq1687	YIRVGARKSAPLIEL
5.1	Consensus	ALLAVFQSASKIITLKKRWQLALSKGVHFVCNL	0	0	0
5.1	1	ALLAVFQSASKIITL------------------	1	seq1383	ALLAVFQSASKIITL
5.1	2	-LLAVFQSASKIITLK-----------------	2	seq1384, seq1417	LLAVFQSASKIITLK
5.1	3	--LAVFQSASKIITLKK----------------	3	seq1385, seq1415	LAVFQSASKIITLKK
5.1	4	---AVFQSASKIITLKKR---------------	4	seq1414	AVFQSASKIITLKKR
5.1	5	----VFQSASKIITLKKRW--------------	5	seq1413	VFQSASKIITLKKRW
5.1	6	-----FQSASKIITLKKRWQ-------------	6	seq1412	FQSASKIITLKKRWQ
5.1	7	------QSASKIITLKKRWQL------------	7	seq1410	QSASKIITLKKRWQL
5.1	8	-------SASKIITLKKRWQLA-----------	8	seq1407	SASKIITLKKRWQLA
5.1	9	--------ASKIITLKKRWQLAL----------	9	seq1408	ASKIITLKKRWQLAL
5.1	10	---------SKIITLKKRWQLALS---------	10	seq1409	SKIITLKKRWQLALS
5.1	11	----------KIITLKKRWQLALSK--------	11	seq1411	KIITLKKRWQLALSK
5.1	12	------------ITLKKRWQLALSKGV------	13	seq1382, seq1395	ITLKKRWQLALSKGV
5.1	13	-------------TLKKRWQLALSKGVH-----	14	seq1349, seq1376, seq1392	TLKKRWQLALSKGVH
5.1	14	--------------LKKRWQLALSKGVHF----	15	seq1345, seq1368, seq1387, seq1418, seq1424	LKKRWQLALSKGVHF
5.1	15	---------------KKRWQLALSKGVHFV---	16	seq1343, seq1360, seq1366, seq1386, seq1416, seq1419	KKRWQLALSKGVHFV
5.1	16	----------------KRWQLALSKGVHFVC--	17	seq1344, seq1361, seq1367, seq1388, seq1420	KRWQLALSKGVHFVC
5.1	17	-----------------RWQLALSKGVHFVCN-	18	seq1346, seq1363, seq1371, seq1389, seq1421	RWQLALSKGVHFVCN
5.1	18	------------------WQLALSKGVHFVCNL	19	seq1377, seq1400	WQLALSKGVHFVCNL
6.1	Consensus	NAFLPFAMGIIAMSAFAMMFVKHKHAFLCLF	0	0	0
6.1	1	NAFLPFAMGIIAMSA----------------	1	seq676	NAFLPFAMGIIAMSA
6.1	2	-AFLPFAMGIIAMSAF---------------	2	seq675	AFLPFAMGIIAMSAF
6.1	3	--FLPFAMGIIAMSAFA--------------	3	seq672	FLPFAMGIIAMSAFA
6.1	4	---LPFAMGIIAMSAFAM-------------	4	seq636, seq664, seq704	LPFAMGIIAMSAFAM
6.1	5	----PFAMGIIAMSAFAMM------------	5	seq631, seq659, seq665, seq691	PFAMGIIAMSAFAMM
6.1	6	-----FAMGIIAMSAFAMMF-----------	6	seq639, seq674, seq690	FAMGIIAMSAFAMMF
6.1	7	------AMGIIAMSAFAMMFV----------	7	seq692	AMGIIAMSAFAMMFV
6.1	8	-------MGIIAMSAFAMMFVK---------	8	seq693	MGIIAMSAFAMMFVK
6.1	9	--------GIIAMSAFAMMFVKH--------	9	seq705	GIIAMSAFAMMFVKH
6.1	10	----------IAMSAFAMMFVKHKH------	11	seq685	IAMSAFAMMFVKHKH
6.1	11	-----------AMSAFAMMFVKHKHA-----	12	seq683	AMSAFAMMFVKHKHA
6.1	12	------------MSAFAMMFVKHKHAF----	13	seq681	MSAFAMMFVKHKHAF
6.1	13	-------------SAFAMMFVKHKHAFL---	14	seq680, seq697	SAFAMMFVKHKHAFL
6.1	14	--------------AFAMMFVKHKHAFLC--	15	seq682, seq702	AFAMMFVKHKHAFLC
6.1	15	---------------FAMMFVKHKHAFLCL-	16	seq684, seq703	FAMMFVKHKHAFLCL
6.1	16	----------------AMMFVKHKHAFLCLF	17	seq686	AMMFVKHKHAFLCLF
7.1	Consensus	CNIVNVSLVKPSFYVYSRVKNLNSSRVPDL	0	0	0
7.1	1	CNIVNVSLVKPSFYV---------------	1	seq1451, seq1484	CNIVNVSLVKPSFYV
7.1	2	-NIVNVSLVKPSFYVY--------------	2	seq1448, seq1483, seq1496	NIVNVSLVKPSFYVY
7.1	3	--IVNVSLVKPSFYVYS-------------	3	seq1449, seq1485, seq1494	IVNVSLVKPSFYVYS
7.1	4	---VNVSLVKPSFYVYSR------------	4	seq1452, seq1495	VNVSLVKPSFYVYSR
7.1	5	----NVSLVKPSFYVYSRV-----------	5	seq1498	NVSLVKPSFYVYSRV
7.1	6	------SLVKPSFYVYSRVKN---------	7	seq1476	SLVKPSFYVYSRVKN
7.1	7	-------LVKPSFYVYSRVKNL--------	8	seq1445, seq1472, seq1499	LVKPSFYVYSRVKNL
7.1	8	-------LVKPSFYVY--------------	8	seq1839	LVKPSFYVY
7.1	9	--------VKPSFYVYSRVKNLN-------	9	seq1446, seq1469	VKPSFYVYSRVKNLN
7.1	10	---------KPSFYVYSRVKNLNS------	10	seq1440, seq1441, seq1462, seq1466, seq1500	KPSFYVYSRVKNLNS
7.1	11	----------PSFYVYSRVKNLNSS-----	11	seq1437, seq1442, seq1455, seq1467	PSFYVYSRVKNLNSS
7.1	12	-----------SFYVYSRVKNLNSSR----	12	seq1436, seq1443, seq1454, seq1465	SFYVYSRVKNLNSSR
7.1	13	------------FYVYSRVKNLNSSRV---	13	seq1431, seq1444, seq1453, seq1468, seq1486, seq1497	FYVYSRVKNLNSSRV
7.1	14	-------------YVYSRVKNLNSSRVP--	14	seq1432, seq1450, seq1456, seq1471, seq1487	YVYSRVKNLNSSRVP
7.1	15	--------------VYSRVKNLNSSRVPD-	15	seq1438, seq1464	VYSRVKNLNSSRVPD
7.1	16	---------------YSRVKNLNSSRVPDL	16	seq1439	YSRVKNLNSSRVPDL
8.1	Consensus	VVTCLAYYFMRFRRAFGEYSHVVAFNTLLFL	0	0	0
8.1	1	VVTCLAYYFMRFRRA----------------	1	seq859	VVTCLAYYFMRFRRA
8.1	2	-VTCLAYYFMRFRRAF---------------	2	seq849, seq871	VTCLAYYFMRFRRAF
8.1	3	--TCLAYYFMRFRRAFG--------------	3	seq846, seq863	TCLAYYFMRFRRAFG
8.1	4	---CLAYYFMRFRRAFGE-------------	4	seq844, seq864	CLAYYFMRFRRAFGE
8.1	5	----LAYYFMRFRRAFGEY------------	5	seq843, seq861	LAYYFMRFRRAFGEY
8.1	6	-----AYYFMRFRRAFGEYS-----------	6	seq813, seq830, seq845, seq866	AYYFMRFRRAFGEYS
8.1	7	------YYFMRFRRAFGEYSH----------	7	seq769, seq805, seq824, seq847, seq875	YYFMRFRRAFGEYSH
8.1	8	-------YFMRFRRAFGEYSHV---------	8	seq766, seq803, seq820, seq848, seq876	YFMRFRRAFGEYSHV
8.1	9	--------FMRFRRAFGEYSHVV--------	9	seq760, seq802, seq821, seq855	FMRFRRAFGEYSHVV
8.1	10	---------MRFRRAFGEYSHVVA-------	10	seq804, seq828	MRFRRAFGEYSHVVA
8.1	11	----------RFRRAFGEYSHVVAF------	11	seq817, seq842	RFRRAFGEYSHVVAF
8.1	12	-------------RAFGEYSHVVAFNTL---	14	seq818, seq839	RAFGEYSHVVAFNTL
8.1	13	--------------AFGEYSHVVAFNTLL--	15	seq800, seq809, seq833	AFGEYSHVVAFNTLL
8.1	14	---------------FGEYSHVVAFNTLLF-	16	seq796, seq806, seq825	FGEYSHVVAFNTLLF
8.1	15	----------------GEYSHVVAFNTLLFL	17	seq799, seq816, seq834	GEYSHVVAFNTLLFL
8.1	16	---------------------VVAFNTLL--	22	seq1869	VVAFNTLL
9.1	Consensus	VGLMWLSYFIASFRLFARTRSMWSFNP	0	0	0
9.1	1	VGLMWLSYFIASFRL------------	1	seq1567	VGLMWLSYFIASFRL
9.1	2	-GLMWLSYFIASFRLF-----------	2	seq1562	GLMWLSYFIASFRLF
9.1	3	--LMWLSYFIASFRLFA----------	3	seq1557	LMWLSYFIASFRLFA
9.1	4	---MWLSYFIASFRLFAR---------	4	seq1554	MWLSYFIASFRLFAR
9.1	5	----WLSYFIASFRLFART--------	5	seq1555	WLSYFIASFRLFART
9.1	6	-----LSYFIASFRLFARTR-------	6	seq1549, seq1556	LSYFIASFRLFARTR
9.1	7	------SYFIASFRLFARTRS------	7	seq1547, seq1558	SYFIASFRLFARTRS
9.1	8	-------YFIASFRLFARTRSM-----	8	seq1546, seq1559	YFIASFRLFARTRSM
9.1	9	-------YFIASFRLF-----------	8	seq1837	YFIASFRLF
9.1	10	--------FIASFRLFARTRSMW----	9	seq1545, seq1560	FIASFRLFARTRSMW
9.1	11	---------IASFRLFARTRSMWS---	10	seq1543, seq1564	IASFRLFARTRSMWS
9.1	12	----------ASFRLFARTRSMWSF--	11	seq1519, seq1533, seq1539, seq1542, seq1565	ASFRLFARTRSMWSF
9.1	13	-----------SFRLFARTRSMWSFN-	12	seq1521, seq1534, seq1538, seq1544, seq1568	SFRLFARTRSMWSFN
9.1	14	------------FRLFARTRSMWSFNP	13	seq1525, seq1541, seq1548	FRLFARTRSMWSFNP
10.1	Consensus	PANSTVLSFCAFAVDAAKAYKDYLA	0	0	0
10.1	1	PANSTVLSF----------------	1	seq1906	PANSTVLSF
10.1	2	-ANSTVLSFCAFAVDA---------	2	seq493	ANSTVLSFCAFAVDA
10.1	3	--NSTVLSFCAFAVDAA--------	3	seq492	NSTVLSFCAFAVDAA
10.1	4	---STVLSFCAFAVDAAK-------	4	seq488, seq494	STVLSFCAFAVDAAK
10.1	5	---STVLSFCAF-------------	4	seq1905	STVLSFCAF
10.1	6	----TVLSFCAFAVDAAKA------	5	seq484	TVLSFCAFAVDAAKA
10.1	7	-----VLSFCAFAVDAAKAY-----	6	seq477, seq481	VLSFCAFAVDAAKAY
10.1	8	-----VLSFCAFAV-----------	6	seq1909	VLSFCAFAV
10.1	9	------LSFCAFAVDAAKAYK----	7	seq474, seq482	LSFCAFAVDAAKAYK
10.1	10	-------SFCAFAVDAAKAYKD---	8	seq475, seq485	SFCAFAVDAAKAYKD
10.1	11	--------FCAFAVDAAKAYKDY--	9	seq473	FCAFAVDAAKAYKDY
10.1	12	---------CAFAVDAAKAYKDYL-	10	seq476	CAFAVDAAKAYKDYL
10.1	13	----------AFAVDAAKAYKDYLA	11	seq478	AFAVDAAKAYKDYLA
10.1	14	-----------FAVDAAKAY-----	12	seq1904	FAVDAAKAY
11.1	Consensus	VAYESLRPDTRYVLMDGSIIQFPNTYLEGSV	0	0	0
11.1	1	VAYESLRPDTRYVLM----------------	1	seq779	VAYESLRPDTRYVLM
11.1	2	-AYESLRPDTRYVLMD---------------	2	seq780	AYESLRPDTRYVLMD
11.1	3	--YESLRPDTRYVLMDG--------------	3	seq781	YESLRPDTRYVLMDG
11.1	4	---ESLRPDTRYVLMDGS-------------	4	seq786	ESLRPDTRYVLMDGS
11.1	5	------RPDTRYVLMDGSIIQ----------	7	seq765, seq787	RPDTRYVLMDGSIIQ
11.1	6	-------PDTRYVLMDGSIIQF---------	8	seq754, seq776	PDTRYVLMDGSIIQF
11.1	7	--------DTRYVLMDGSIIQFP--------	9	seq750, seq771	DTRYVLMDGSIIQFP
11.1	8	---------TRYVLMDGSIIQFPN-------	10	seq751, seq772	TRYVLMDGSIIQFPN
11.1	9	----------RYVLMDGSIIQFPNT------	11	seq757, seq773	RYVLMDGSIIQFPNT
11.1	10	-----------YVLMDGSIIQFPNTY-----	12	seq783	YVLMDGSIIQFPNTY
11.1	11	--------------MDGSIIQFPNTYLEG--	15	seq879	MDGSIIQFPNTYLEG
11.1	12	---------------DGSIIQFPNTYLEGS-	16	seq874	DGSIIQFPNTYLEGS
11.1	13	----------------GSIIQFPNTYLEGSV	17	seq865	GSIIQFPNTYLEGSV
12.1	Consensus	DFVNEFYAYLRKHFSMMILSDDAVVCF	0	0	0
12.1	1	DFVNEFYAYLRKHFS------------	1	seq409	DFVNEFYAYLRKHFS
12.1	2	-FVNEFYAYLRKHFSM-----------	2	seq404	FVNEFYAYLRKHFSM
12.1	3	--VNEFYAYLRKHFSMM----------	3	seq399	VNEFYAYLRKHFSMM
12.1	4	---NEFYAYLRKHFSMMI---------	4	seq345, seq397, seq447	NEFYAYLRKHFSMMI
12.1	5	----EFYAYLRKHFSMMIL--------	5	seq341, seq361, seq400, seq441	EFYAYLRKHFSMMIL
12.1	6	-----FYAYLRKHFSMMILS-------	6	seq340, seq360, seq405, seq440	FYAYLRKHFSMMILS
12.1	7	------YAYLRKHFSMMILSD------	7	seq344, seq364, seq421, seq443	YAYLRKHFSMMILSD
12.1	8	-------AYLRKHFSMMILSDD-----	8	seq448	AYLRKHFSMMILSDD
12.1	9	--------YLRKHFSMMILSDDA----	9	seq460	YLRKHFSMMILSDDA
12.1	10	------------HFSMMILSDDAVVCF	13	seq318	HFSMMILSDDAVVCF
12.2	Consensus	FSMMILSDDAVVCFNST	0	0	0
12.2	1	FSMMILSDDAVVCFN--	1	seq311	FSMMILSDDAVVCFN
12.2	2	-SMMILSDDAVVCFNS-	2	seq312	SMMILSDDAVVCFNS
12.2	3	--MMILSDDAVVCFNST	3	seq315	MMILSDDAVVCFNST
13.1	Consensus	ASQGLVASIKNFKSVLYYQNNVFMSEA	0	0	0
13.1	1	ASQGLVASIKNFKSV------------	1	seq455	ASQGLVASIKNFKSV
13.1	2	-SQGLVASIKNFKSVL-----------	2	seq422, seq442	SQGLVASIKNFKSVL
13.1	3	--QGLVASIKNFKSVLY----------	3	seq396, seq419, seq435	QGLVASIKNFKSVLY
13.1	4	---GLVASIKNFKSVLYY---------	4	seq431, seq434	GLVASIKNFKSVLYY
13.1	5	----LVASIKNFKSVLYYQ--------	5	seq438	LVASIKNFKSVLYYQ
13.1	6	-----VASIKNFKSVLYYQN-------	6	seq445	VASIKNFKSVLYYQN
13.1	7	------ASIKNFKSVLYYQNN------	7	seq451	ASIKNFKSVLYYQNN
13.1	8	-------SIKNFKSVLYYQNNV-----	8	seq457	SIKNFKSVLYYQNNV
13.1	9	--------IKNFKSVLYYQNNVF----	9	seq461	IKNFKSVLYYQNNVF
13.1	10	---------KNFKSVLYYQNNVFM---	10	seq458	KNFKSVLYYQNNVFM
13.1	11	----------NFKSVLYYQNNVFMS--	11	seq449	NFKSVLYYQNNVFMS
13.1	12	-----------FKSVLYYQNNVFMSE-	12	seq450	FKSVLYYQNNVFMSE
13.1	13	------------KSVLYYQNNVFMSEA	13	seq456	KSVLYYQNNVFMSEA
14.1	Consensus	GPLVRKIFVDGVPFVVSTGYHFRELGV	0	0	0
14.1	1	GPLVRKIFVDGVPFV------------	1	seq322	GPLVRKIFVDGVPFV
14.1	2	-PLVRKIFVDGVPFVV-----------	2	seq305	PLVRKIFVDGVPFVV
14.1	3	--LVRKIFVDGVPFVVS----------	3	seq298	LVRKIFVDGVPFVVS
14.1	4	---VRKIFVDGVPFVVST---------	4	seq299	VRKIFVDGVPFVVST
14.1	5	----RKIFVDGVPFVVSTG--------	5	seq302	RKIFVDGVPFVVSTG
14.1	6	-----KIFVDGVPFVVSTGY-------	6	seq323	KIFVDGVPFVVSTGY
14.1	7	-------FVDGVPFVVSTGYHF-----	8	seq336, seq362	FVDGVPFVVSTGYHF
14.1	8	--------VDGVPFVVSTGYHFR----	9	seq331, seq354	VDGVPFVVSTGYHFR
14.1	9	---------DGVPFVVSTGYHFRE---	10	seq334, seq356	DGVPFVVSTGYHFRE
14.1	10	----------GVPFVVSTGYHFREL--	11	seq330, seq353	GVPFVVSTGYHFREL
14.1	11	-----------VPFVVSTGYHFRELG-	12	seq335, seq357	VPFVVSTGYHFRELG
14.1	12	------------PFVVSTGYHFRELGV	13	seq337	PFVVSTGYHFRELGV
15.1	Consensus	ESVQTFFKLVNKFLALCADSIIIGGA	0	0	0
15.1	1	ESVQTFFKLVNKFLA-----------	1	seq1147	ESVQTFFKLVNKFLA
15.1	2	-SVQTFFKLVNKFLAL----------	2	seq1142, seq1158	SVQTFFKLVNKFLAL
15.1	3	--VQTFFKLVNKFLALC---------	3	seq1144, seq1164	VQTFFKLVNKFLALC
15.1	4	---QTFFKLVNKFLALCA--------	4	seq1143, seq1156	QTFFKLVNKFLALCA
15.1	5	----TFFKLVNKFLALCAD-------	5	seq1148, seq1161	TFFKLVNKFLALCAD
15.1	6	-----FFKLVNKFLALCADS------	6	seq1152	FFKLVNKFLALCADS
15.1	7	------FKLVNKFLALCADSI-----	7	seq1064, seq1120, seq1133	FKLVNKFLALCADSI
15.1	8	-------KLVNKFLALCADSII----	8	seq1057, seq1093, seq1112, seq1128	KLVNKFLALCADSII
15.1	9	--------LVNKFLALCADSIII---	9	seq1054, seq1087, seq1111, seq1126, seq1165	LVNKFLALCADSIII
15.1	10	---------VNKFLALCADSIIIG--	10	seq1055, seq1091, seq1113, seq1127	VNKFLALCADSIIIG
15.1	11	----------NKFLALCADSIIIGG-	11	seq1056, seq1096, seq1118, seq1129	NKFLALCADSIIIGG
15.1	12	-----------KFLALCADSIIIGGA	12	seq1060, seq1124, seq1134	KFLALCADSIIIGGA
16.1	Consensus	RAMPNMLRIMASLVLARKHTTCCSL	0	0	0
16.1	1	RAMPNMLRIMASLVL----------	1	seq292, seq452	RAMPNMLRIMASLVL
16.1	2	-AMPNMLRIMASLVLA---------	2	seq281, seq347, seq385, seq444	AMPNMLRIMASLVLA
16.1	3	--MPNMLRIMASLVLAR--------	3	seq277, seq343, seq372, seq437	MPNMLRIMASLVLAR
16.1	4	---PNMLRIMASLVLARK-------	4	seq273, seq320, seq342, seq363, seq368, seq424, seq436	PNMLRIMASLVLARK
16.1	5	----NMLRIMASLVLARKH------	5	seq278, seq317, seq346, seq374, seq414, seq439	NMLRIMASLVLARKH
16.1	6	-----MLRIMASLVLARKHT-----	6	seq283, seq321, seq392, seq412, seq446	MLRIMASLVLARKHT
16.1	7	------LRIMASLVLARKHTT----	7	seq325, seq407	LRIMASLVLARKHTT
16.1	8	-------RIMASLVLARKHTTC---	8	seq406	RIMASLVLARKHTTC
16.1	9	--------IMASLVLARKHTTCC--	9	seq410	IMASLVLARKHTTCC
16.1	10	---------MASLVLARKHTTCCS-	10	seq413	MASLVLARKHTTCCS
16.1	11	----------ASLVLARKHTTCCSL	11	seq430	ASLVLARKHTTCCSL
17.1	Consensus	PIGINITRFQTLLALHRSYLTPGDS	0	0	0
17.1	1	PIGINITRFQTLLAL----------	1	seq1332	PIGINITRFQTLLAL
17.1	2	-IGINITRFQTLLALH---------	2	seq1327	IGINITRFQTLLALH
17.1	3	--GINITRFQTLLALHR--------	3	seq1209, seq1279, seq1316, seq1320	GINITRFQTLLALHR
17.1	4	---INITRFQTLLALHRS-------	4	seq1201, seq1275, seq1314, seq1322	INITRFQTLLALHRS
17.1	5	----NITRFQTLLALHRSY------	5	seq1196, seq1271, seq1311, seq1324	NITRFQTLLALHRSY
17.1	6	-----ITRFQTLLALHRSYL-----	6	seq1197, seq1273, seq1309, seq1326	ITRFQTLLALHRSYL
17.1	7	------TRFQTLLALHRSYLT----	7	seq1198, seq1276, seq1308, seq1323	TRFQTLLALHRSYLT
17.1	8	-------RFQTLLALHRSYLTP---	8	seq1200, seq1284, seq1312, seq1321	RFQTLLALHRSYLTP
17.1	9	--------FQTLLALHRSYLTPG--	9	seq1317, seq1325	FQTLLALHRSYLTPG
17.1	10	---------QTLLALHRSYLTPGD-	10	seq1328	QTLLALHRSYLTPGD
17.1	11	----------TLLALHRSYLTPGDS	11	seq1335	TLLALHRSYLTPGDS
18.1	Consensus	SAVVLLILMTARTVYDDGARRVWTLMN	0	0	0
18.1	1	SAVVLLILMTARTVY------------	1	seq640, seq698, seq716	SAVVLLILMTARTVY
18.1	2	-AVVLLILMTARTVYD-----------	2	seq641, seq700, seq712	AVVLLILMTARTVYD
18.1	3	--VVLLILMTARTVYDD----------	3	seq642, seq706, seq713	VVLLILMTARTVYDD
18.1	4	---VLLILMTARTVYDDG---------	4	seq644, seq714	VLLILMTARTVYDDG
18.1	5	----LLILMTARTVYDDGA--------	5	seq715	LLILMTARTVYDDGA
18.1	6	-------LMTARTVYDDGARRV-----	8	seq711	LMTARTVYDDGARRV
18.1	7	--------MTARTVYDDGARRVW----	9	seq707	MTARTVYDDGARRVW
18.1	8	---------TARTVYDDGARRVWT---	10	seq708	TARTVYDDGARRVWT
18.1	9	----------ARTVYDDGARRVWTL--	11	seq709	ARTVYDDGARRVWTL
18.1	10	-----------RTVYDDGARRVWTLM-	12	seq710	RTVYDDGARRVWTLM
18.1	11	------------TVYDDGARRVWTLMN	13	seq717	TVYDDGARRVWTLMN
19.1	Consensus	NEKTHVQLSLPVLQVRDVLVRGFGDS	0	0	0
19.1	1	NEKTHVQLSLPVLQV-----------	1	seq1168, seq1178, seq1182	NEKTHVQLSLPVLQV
19.1	2	-EKTHVQLSLPVLQVR----------	2	seq1166, seq1179, seq1181, seq1184	EKTHVQLSLPVLQVR
19.1	3	--KTHVQLSLPVLQVRD---------	3	seq1167, seq1180, seq1183	KTHVQLSLPVLQVRD
19.1	4	---THVQLSLPVLQVRDV--------	4	seq1169	THVQLSLPVLQVRDV
19.1	5	----HVQLSLPVL-------------	5	seq1862	HVQLSLPVL
19.1	6	-------LSLPVLQVRDVLVRG----	8	seq1174	LSLPVLQVRDVLVRG
19.1	7	--------SLPVLQVRDVLVRGF---	9	seq1170	SLPVLQVRDVLVRGF
19.1	8	---------LPVLQVRDVLVRGFG--	10	seq1171	LPVLQVRDVLVRGFG
19.1	9	----------PVLQVRDVLVRGFGD-	11	seq1172	PVLQVRDVLVRGFGD
19.1	10	-----------VLQVRDVLVRGFGDS	12	seq1176	VLQVRDVLVRGFGDS
20.1	Consensus	PVVDSYYSLLMPILTLTRALTAESH	0	0	0
20.1	1	PVVDSYYSLLMPILT----------	1	seq388	PVVDSYYSLLMPILT
20.1	2	-VVDSYYSLLMPILTL---------	2	seq375	VVDSYYSLLMPILTL
20.1	3	--VDSYYSLLMPILTLT--------	3	seq370	VDSYYSLLMPILTLT
20.1	4	---DSYYSLLMPILTLTR-------	4	seq365	DSYYSLLMPILTLTR
20.1	5	----SYYSLLMPILTLTRA------	5	seq366	SYYSLLMPILTLTRA
20.1	6	-----YYSLLMPILTLTRAL-----	6	seq382	YYSLLMPILTLTRAL
20.1	7	-------SLLMPILTLTRALTA---	8	seq416	SLLMPILTLTRALTA
20.1	8	--------LLMPILTLTRALTAE--	9	seq417	LLMPILTLTRALTAE
20.1	9	---------LMPILTLTRALTAES-	10	seq418	LMPILTLTRALTAES
20.1	10	----------MPILTLTRALTAESH	11	seq426	MPILTLTRALTAESH
21.1	Consensus	GTGKSHFAIGLALYYPSARIVYTA	0	0	0
21.1	1	GTGKSHFAIGLALYY---------	1	seq235	GTGKSHFAIGLALYY
21.1	2	-TGKSHFAIGLALYYP--------	2	seq232	TGKSHFAIGLALYYP
21.1	3	--GKSHFAIGLALYYPS-------	3	seq230	GKSHFAIGLALYYPS
21.1	4	---KSHFAIGLALYYPSA------	4	seq233	KSHFAIGLALYYPSA
21.1	5	-----HFAIGLALYYPSARI----	6	seq270	HFAIGLALYYPSARI
21.1	6	------FAIGLALYYPSARIV---	7	seq263	FAIGLALYYPSARIV
21.1	7	------FAIGLALYY---------	7	seq1924	FAIGLALYY
21.1	8	-------AIGLALYYPSARIVY--	8	seq261	AIGLALYYPSARIVY
21.1	9	--------IGLALYYPSARIVYT-	9	seq262	IGLALYYPSARIVYT
21.1	10	---------GLALYYPSARIVYTA	10	seq265	GLALYYPSARIVYTA
22.1	Consensus	IPKDMTYRRLISMMGFKMNYQVN	0	0	0
22.1	1	IPKDMTYRRLISMMG--------	1	seq131, seq153	IPKDMTYRRLISMMG
22.1	2	-PKDMTYRRLISMMGF-------	2	seq93, seq130, seq151	PKDMTYRRLISMMGF
22.1	3	--KDMTYRRLISMMGFK------	3	seq92, seq128, seq149, seq163	KDMTYRRLISMMGFK
22.1	4	---DMTYRRLISMMGFKM-----	4	seq90, seq118, seq126, seq147, seq158	DMTYRRLISMMGFKM
22.1	5	----MTYRRLISMMGFKMN----	5	seq88, seq115, seq125, seq146, seq155	MTYRRLISMMGFKMN
22.1	6	-----TYRRLISMMGFKMNY---	6	seq89, seq116, seq127, seq148, seq154	TYRRLISMMGFKMNY
22.1	7	------YRRLISMMGFKMNYQ--	7	seq91, seq123, seq129, seq150, seq156	YRRLISMMGFKMNYQ
22.1	8	-------RRLISMMGFKMNYQV-	8	seq94, seq132, seq152, seq157	RRLISMMGFKMNYQV
22.1	9	--------RLISMMGFKMNYQVN	9	seq144, seq159	RLISMMGFKMNYQVN
22.1	10	-----------SMMGFKMNY---	12	seq1916	SMMGFKMNY
23.1	Consensus	PDGVKHVYQLRARSVSPKLFIR	0	0	0
23.1	1	PDGVKHVYQLRARSV-------	1	seq1624, seq1641, seq1659	PDGVKHVYQLRARSV
23.1	2	-DGVKHVYQLRARSVS------	2	seq1620, seq1623, seq1632, seq1649, seq1652, seq1655	DGVKHVYQLRARSVS
23.1	3	--GVKHVYQLRARSVSP-----	3	seq1618, seq1625, seq1633, seq1646, seq1651, seq1656	GVKHVYQLRARSVSP
23.1	4	---VKHVYQLRARSVSPK----	4	seq1617, seq1626, seq1634, seq1645, seq1650, seq1657	VKHVYQLRARSVSPK
23.1	5	----KHVYQLRARSVSPKL---	5	seq1619, seq1627, seq1635, seq1647, seq1653, seq1658	KHVYQLRARSVSPKL
23.1	6	-----HVYQLRARSVSPKLF--	6	seq1629, seq1637	HVYQLRARSVSPKLF
23.1	7	------VYQLRARSVSPKLFI-	7	seq1628, seq1638	VYQLRARSVSPKLFI
23.1	8	-------YQLRARSVSPKLFIR	8	seq1630	YQLRARSVSPKLFIR
24.1	Consensus	SQLGGLHLLIGLAKRFKESPFE	0	0	0
24.1	1	SQLGGLHLL-------------	1	seq1921	SQLGGLHLL
24.1	2	-QLGGLHLLIGLAKRF------	2	seq70, seq82	QLGGLHLLIGLAKRF
24.1	3	--LGGLHLLIGLAKRFK-----	3	seq65, seq75, seq77	LGGLHLLIGLAKRFK
24.1	4	---GGLHLLIGLAKRFKE----	4	seq67, seq72, seq78	GGLHLLIGLAKRFKE
24.1	5	----GLHLLIGLAKRFKES---	5	seq71, seq79	GLHLLIGLAKRFKES
24.1	6	-----LHLLIGLAKRFKESP--	6	seq73, seq83	LHLLIGLAKRFKESP
24.1	7	------HLLIGLAKRFKESPF-	7	seq74	HLLIGLAKRFKESPF
24.1	8	-------LLIGLAKRFKESPFE	8	seq76	LLIGLAKRFKESPFE
25.1	Consensus	EIAIILASFSASTSAFVETVKG	0	0	0
25.1	1	EIAIILASFSASTSA-------	1	seq1159	EIAIILASFSASTSA
25.1	2	-IAIILASFSASTSAF------	2	seq1123, seq1155	IAIILASFSASTSAF
25.1	3	--AIILASFSASTSAFV-----	3	seq1068, seq1076, seq1100, seq1137, seq1157	AIILASFSASTSAFV
25.1	4	---IILASFSASTSAFVE----	4	seq1069, seq1075, seq1098, seq1138	IILASFSASTSAFVE
25.1	5	----ILASFSASTSAFVET---	5	seq1073, seq1099	ILASFSASTSAFVET
25.1	6	-----LASFSASTSAFVETV--	6	seq1074, seq1097	LASFSASTSAFVETV
25.1	7	------ASFSASTSAFVETVK-	7	seq1077, seq1101	ASFSASTSAFVETVK
25.1	8	-------SFSASTSAFVETVKG	8	seq1080, seq1108	SFSASTSAFVETVKG
26.1	Consensus	LNKEMYLKLRSDVLLPLTQYNR	0	0	0
26.1	1	LNKEMYLKLRSDVLL-------	1	seq761	LNKEMYLKLRSDVLL
26.1	2	-NKEMYLKLRSDVLLP------	2	seq759, seq841	NKEMYLKLRSDVLLP
26.1	3	--KEMYLKLRSDVLLPL-----	3	seq752, seq782, seq835	KEMYLKLRSDVLLPL
26.1	4	---EMYLKLRSDVLLPLT----	4	seq763, seq777	EMYLKLRSDVLLPLT
26.1	5	----MYLKLRSDVLLPLTQ---	5	seq768, seq774	MYLKLRSDVLLPLTQ
26.1	6	-----YLKLRSDVLLPLTQY--	6	seq775	YLKLRSDVLLPLTQY
26.1	7	------LKLRSDVLLPLTQYN-	7	seq778	LKLRSDVLLPLTQYN
26.1	8	-------KLRSDVLLPLTQYNR	8	seq789	KLRSDVLLPLTQYNR
27.1	Consensus	AGSTFISDEVARDLSLQFKRPI	0	0	0
27.1	1	AGSTFISDEVARDLS-------	1	seq947	AGSTFISDEVARDLS
27.1	2	-GSTFISDEVARDLSL------	2	seq931	GSTFISDEVARDLSL
27.1	3	--STFISDEVARDLSLQ-----	3	seq948	STFISDEVARDLSLQ
27.1	4	---TFISDEVARDLSLQF----	4	seq936	TFISDEVARDLSLQF
27.1	5	----FISDEVARDLSLQFK---	5	seq941	FISDEVARDLSLQFK
27.1	6	-----ISDEVARDLSLQFKR--	6	seq924	ISDEVARDLSLQFKR
27.1	7	------SDEVARDLSLQFKRP-	7	seq927	SDEVARDLSLQFKRP
27.1	8	-------DEVARDLSLQFKRPI	8	seq937	DEVARDLSLQFKRPI
28.1	Consensus	VGGNYNYLYRLFRKSNLKPFER	0	0	0
28.1	1	VGGNYNYLYRLFRKS-------	1	seq1315	VGGNYNYLYRLFRKS
28.1	2	-GGNYNYLYRLFRKSN------	2	seq1310	GGNYNYLYRLFRKSN
28.1	3	--GNYNYLYRLFRKSNL-----	3	seq1306, seq1340	GNYNYLYRLFRKSNL
28.1	4	---NYNYLYRLFRKSNLK----	4	seq1304, seq1338	NYNYLYRLFRKSNLK
28.1	5	----YNYLYRLFRKSNLKP---	5	seq1305, seq1341	YNYLYRLFRKSNLKP
28.1	6	-----NYLYRLFRKSNLKPF--	6	seq1307, seq1342	NYLYRLFRKSNLKPF
28.1	7	------YLYRLFRKSNLKPFE-	7	seq1313	YLYRLFRKSNLKPFE
28.1	8	-------LYRLFRKSNLKPFER	8	seq1318	LYRLFRKSNLKPFER
29.1	Consensus	PKVKYLYFIKGLNNLNRGMVL	0	0	0
29.1	1	PKVKYLYFIKGLNNL------	1	seq518	PKVKYLYFIKGLNNL
29.1	2	-KVKYLYFIKGLNNLN-----	2	seq501, seq508, seq516, seq536	KVKYLYFIKGLNNLN
29.1	3	--VKYLYFIKGLNNLNR----	3	seq497, seq506, seq511, seq514, seq532	VKYLYFIKGLNNLNR
29.1	4	---KYLYFIKGLNNLNRG---	4	seq495, seq504, seq510, seq513, seq534	KYLYFIKGLNNLNRG
29.1	5	----YLYFIKGLNNLNRGM--	5	seq496, seq505, seq512, seq515, seq535	YLYFIKGLNNLNRGM
29.1	6	-----LYFIKGLNNLNRGMV-	6	seq498, seq507, seq517	LYFIKGLNNLNRGMV
29.1	7	------YFIKGLNNLNRGMVL	7	seq509	YFIKGLNNLNRGMVL
29.1	8	------YFIKGLNNL------	7	seq1900	YFIKGLNNL
30.1	Consensus	VFLLVTLAILTALRLCAYCC	0	0	0
30.1	1	VFLLVTLAILTALRL-----	1	seq1433, seq1447, seq1460, seq1480, seq1491	VFLLVTLAILTALRL
30.1	2	-FLLVTLAILTALRLC----	2	seq1434, seq1461, seq1481, seq1492	FLLVTLAILTALRLC
30.1	3	--LLVTLAILTALRLCA---	3	seq1429, seq1457, seq1473, seq1478, seq1489	LLVTLAILTALRLCA
30.1	4	---LVTLAILTALRLCAY--	4	seq1428, seq1458, seq1470, seq1477, seq1488	LVTLAILTALRLCAY
30.1	5	----VTLAILTALRLCAYC-	5	seq1430, seq1459, seq1474, seq1479, seq1490	VTLAILTALRLCAYC
30.1	6	-----TLAILTALRLCAYCC	6	seq1435, seq1463, seq1475, seq1482, seq1493	TLAILTALRLCAYCC
30.1	7	-----TLAILTALR------	6	seq1844	TLAILTALR
30.1	8	---------LTALRLCAY--	10	seq1840	LTALRLCAY
31.1	Consensus	QFHQKLLKSIAATRGATVVIGT	0	0	0
31.1	1	QFHQKLLKSIAATRG-------	1	seq284	QFHQKLLKSIAATRG
31.1	2	-FHQKLLKSIAATRGA------	2	seq279, seq391, seq420	FHQKLLKSIAATRGA
31.1	3	--HQKLLKSIAATRGAT-----	3	seq275, seq427	HQKLLKSIAATRGAT
31.1	4	---QKLLKSIAATRGATV----	4	seq274, seq339, seq351, seq389, seq423	QKLLKSIAATRGATV
31.1	5	----KLLKSIAATRGATVV---	5	seq276, seq332, seq349	KLLKSIAATRGATVV
31.1	6	-----LLKSIAATRGATVVI--	6	seq280, seq329, seq348	LLKSIAATRGATVVI
31.1	7	------LKSIAATRGATVVIG-	7	seq286, seq333, seq350	LKSIAATRGATVVIG
31.1	8	-------KSIAATRGATVVIGT	8	seq338, seq352	KSIAATRGATVVIGT
32.1	Consensus	YLYALVYFLQSINFVRIIMRLW	0	0	0
32.1	1	YLYALVYFL-------------	1	seq1852	YLYALVYFL
32.1	2	--YALVYFLQSINFVRI-----	3	seq1426	YALVYFLQSINFVRI
32.1	3	---ALVYFLQSINFVRII----	4	seq1425	ALVYFLQSINFVRII
32.1	4	----LVYFLQSINFVRIIM---	5	seq1427	LVYFLQSINFVRIIM
32.1	5	-----VYFLQSINFVRIIMR--	6	seq1358, seq1423	VYFLQSINFVRIIMR
32.1	6	------YFLQSINFVRIIMRL-	7	seq1355, seq1422	YFLQSINFVRIIMRL
32.1	7	-------FLQSINFVRIIMRLW	8	seq1362	FLQSINFVRIIMRLW
32.2	Singleton	FLYLYALVY	0	seq1846	FLYLYALVY
33.1	Consensus	TQDLFLPFFSNVTWFHAIHVSGTN	0	0	0
33.1	1	TQDLFLPFFSNVTWF---------	1	seq1333	TQDLFLPFFSNVTWF
33.1	2	-QDLFLPFFSNVTWFH--------	2	seq1329	QDLFLPFFSNVTWFH
33.1	3	--DLFLPFFSNVTWFHA-------	3	seq1299, seq1330	DLFLPFFSNVTWFHA
33.1	4	---LFLPFFSNVTWFHAI------	4	seq1302, seq1331	LFLPFFSNVTWFHAI
33.1	5	-----LPFFSNVTWFHAIHV----	6	seq1236	LPFFSNVTWFHAIHV
33.1	6	------PFFSNVTWFHAIHVS---	7	seq1237, seq1339	PFFSNVTWFHAIHVS
33.1	7	---------SNVTWFHAIHVSGTN	10	seq1266	SNVTWFHAIHVSGTN
34.1	Consensus	AMQTMLFTMLRKLDNDALNN	0	0	0
34.1	1	AMQTMLFTMLRKLDN-----	1	seq571	AMQTMLFTMLRKLDN
34.1	2	AMQTMLFTM-----------	1	seq1894	AMQTMLFTM
34.1	3	-MQTMLFTMLRKLDND----	2	seq569	MQTMLFTMLRKLDND
34.1	4	--QTMLFTMLRKLDNDA---	3	seq566	QTMLFTMLRKLDNDA
34.1	5	---TMLFTMLRKLDNDAL--	4	seq567	TMLFTMLRKLDNDAL
34.1	6	----MLFTMLRKLDNDALN-	5	seq570	MLFTMLRKLDNDALN
34.1	7	-----LFTMLRKLDNDALNN	6	seq575	LFTMLRKLDNDALNN
35.1	Consensus	CRSKNPLLYDANYFLCWHTN	0	0	0
35.1	1	CRSKNPLLYDANYFL-----	1	seq1356	CRSKNPLLYDANYFL
35.1	2	-RSKNPLLYDANYFLC----	2	seq1353	RSKNPLLYDANYFLC
35.1	3	--SKNPLLYDANYFLCW---	3	seq1351	SKNPLLYDANYFLCW
35.1	4	---KNPLLYDANYFLCWH--	4	seq1352	KNPLLYDANYFLCWH
35.1	5	----NPLLYDANYFLCWHT-	5	seq1354	NPLLYDANYFLCWHT
35.1	6	-----PLLYDANYFLCWHTN	6	seq1357	PLLYDANYFLCWHTN
35.1	7	------LLYDANYFL-----	7	seq1848	LLYDANYFL
36.1	Consensus	GRFVLALLSDLQDLKWARFP	0	0	0
36.1	1	GRFVLALLSDLQDLK-----	1	seq524	GRFVLALLSDLQDLK
36.1	2	-RFVLALLSDLQDLKW----	2	seq522	RFVLALLSDLQDLKW
36.1	3	--FVLALLSDLQDLKWA---	3	seq520	FVLALLSDLQDLKWA
36.1	4	--FVLALLSDL---------	3	seq1903	FVLALLSDL
36.1	5	---VLALLSDLQDLKWAR--	4	seq519	VLALLSDLQDLKWAR
36.1	6	----LALLSDLQDLKWARF-	5	seq521	LALLSDLQDLKWARF
36.1	7	-----ALLSDLQDLKWARFP	6	seq523	ALLSDLQDLKWARFP
37.1	Consensus	WPQIAQFAPSASAFFGMSRI	0	0	0
37.1	1	WPQIAQFAPSASAFF-----	1	seq1727, seq1756	WPQIAQFAPSASAFF
37.1	2	-PQIAQFAPSASAFFG----	2	seq1723, seq1751, seq1754	PQIAQFAPSASAFFG
37.1	3	--QIAQFAPSASAFFGM---	3	seq1720, seq1749, seq1752	QIAQFAPSASAFFGM
37.1	4	---IAQFAPSASAFFGMS--	4	seq1724, seq1750, seq1753	IAQFAPSASAFFGMS
37.1	5	----AQFAPSASAFFGMSR-	5	seq1735, seq1755	AQFAPSASAFFGMSR
37.1	6	-----QFAPSASAFFGMSRI	6	seq1758	QFAPSASAFFGMSRI
37.1	7	------FAPSASAFF-----	7	seq1814	FAPSASAFF
38.1	Consensus	KTPKYKFVRIQPGQTFSVLACY	0	0	0
38.1	1	KTPKYKFVRIQPGQT-------	1	seq742	KTPKYKFVRIQPGQT
38.1	2	-TPKYKFVRIQPGQTF------	2	seq722, seq736, seq740, seq746	TPKYKFVRIQPGQTF
38.1	3	--PKYKFVRIQPGQTFS-----	3	seq720, seq735, seq739, seq745	PKYKFVRIQPGQTFS
38.1	4	---KYKFVRIQPGQTFSV----	4	seq719, seq732, seq733, seq738, seq744, seq747	KYKFVRIQPGQTFSV
38.1	5	----YKFVRIQPGQTFSVL---	5	seq721, seq734, seq741	YKFVRIQPGQTFSVL
38.1	6	-----KFVRIQPGQTFSVLA--	6	seq723, seq737, seq743	KFVRIQPGQTFSVLA
38.1	7	-------------QTFSVLACY	14	seq1870	QTFSVLACY
39.1	Consensus	RLYLDAYNMMISAGFSLWVY	0	0	0
39.1	1	RLYLDAYNMMISAGF-----	1	seq141	RLYLDAYNMMISAGF
39.1	2	-LYLDAYNMMISAGFS----	2	seq107, seq135	LYLDAYNMMISAGFS
39.1	3	--YLDAYNMMISAGFSL---	3	seq101, seq114, seq122, seq136	YLDAYNMMISAGFSL
39.1	4	---LDAYNMMISAGFSLW--	4	seq99, seq121, seq139	LDAYNMMISAGFSLW
39.1	5	----DAYNMMISAGFSLWV-	5	seq98, seq117, seq140	DAYNMMISAGFSLWV
39.1	6	-----AYNMMISAGFSLWVY	6	seq102, seq119, seq143	AYNMMISAGFSLWVY
39.1	7	--------MMISAGFSL---	9	seq1917	MMISAGFSL
40.1	Consensus	PFGEVFNATRFASVYAWNRKRISN	0	0	0
40.1	1	PFGEVFNATRFASVY---------	1	seq1233	PFGEVFNATRFASVY
40.1	2	-FGEVFNATRFASVYA--------	2	seq1227, seq1258	FGEVFNATRFASVYA
40.1	3	--GEVFNATRFASVYAW-------	3	seq1229, seq1259	GEVFNATRFASVYAW
40.1	4	---EVFNATRFASVYAWN------	4	seq1234, seq1260	EVFNATRFASVYAWN
40.1	5	----VFNATRFASVYAWNR-----	5	seq1235, seq1254	VFNATRFASVYAWNR
40.1	6	-----FNATRFASVYAWNRK----	6	seq1264	FNATRFASVYAWNRK
40.1	7	---------RFASVYAWNRKRISN	10	seq1319	RFASVYAWNRKRISN
41.1	Consensus	VQQESPFVMMSAPPAQYELKH	0	0	0
41.1	1	VQQESPFVMMSAPPA------	1	seq888, seq1014	VQQESPFVMMSAPPA
41.1	2	-QQESPFVMMSAPPAQ-----	2	seq887, seq1001, seq1012	QQESPFVMMSAPPAQ
41.1	3	--QESPFVMMSAPPAQY----	3	seq883, seq988, seq1008	QESPFVMMSAPPAQY
41.1	4	---ESPFVMMSAPPAQYE---	4	seq884, seq989, seq1009	ESPFVMMSAPPAQYE
41.1	5	----SPFVMMSAPPAQYEL--	5	seq885, seq990, seq1010	SPFVMMSAPPAQYEL
41.1	6	-----PFVMMSAPPAQYELK-	6	seq886, seq995, seq1011	PFVMMSAPPAQYELK
41.1	7	------FVMMSAPPAQYELKH	7	seq889, seq1016	FVMMSAPPAQYELKH
42.1	Consensus	STKHFYWFFSNYLKRRVVFNG	0	0	0
42.1	1	STKHFYWFFSNYLKR------	1	seq872	STKHFYWFFSNYLKR
42.1	2	-TKHFYWFFSNYLKRR-----	2	seq862	TKHFYWFFSNYLKRR
42.1	3	--KHFYWFFSNYLKRRV----	3	seq860	KHFYWFFSNYLKRRV
42.1	4	---HFYWFFSNYLKRRVV---	4	seq856, seq867	HFYWFFSNYLKRRVV
42.1	5	----FYWFFSNYLKRRVVF--	5	seq853	FYWFFSNYLKRRVVF
42.1	6	-----YWFFSNYLKRRVVFN-	6	seq854	YWFFSNYLKRRVVFN
42.1	7	------WFFSNYLKRRVVFNG	7	seq858	WFFSNYLKRRVVFNG
43.1	Consensus	AIASEFSSLPSYAAFATAQE	0	0	0
43.1	1	AIASEFSSLPSYAAF-----	1	seq543, seq555, seq561	AIASEFSSLPSYAAF
43.1	2	-IASEFSSLPSYAAFA----	2	seq539, seq552, seq558	IASEFSSLPSYAAFA
43.1	3	--ASEFSSLPSYAAFAT---	3	seq538, seq553, seq559	ASEFSSLPSYAAFAT
43.1	4	---SEFSSLPSYAAFATA--	4	seq542, seq554, seq560	SEFSSLPSYAAFATA
43.1	5	----EFSSLPSYAAFATAQ-	5	seq545, seq556, seq562	EFSSLPSYAAFATAQ
43.1	6	-----FSSLPSYAAFATAQE	6	seq563	FSSLPSYAAFATAQE
43.1	7	------SSLPSYAAF-----	7	seq1892	SSLPSYAAF
44.1	Consensus	KATEETFKLSYGIATVREVLS	0	0	0
44.1	1	KATEETFKLSYGIAT------	1	seq214, seq222	KATEETFKLSYGIAT
44.1	2	-ATEETFKLSYGIATV-----	2	seq172, seq199, seq219, seq254	ATEETFKLSYGIATV
44.1	3	--TEETFKLSYGIATVR----	3	seq166, seq196, seq215, seq241	TEETFKLSYGIATVR
44.1	4	---EETFKLSYGIATVRE---	4	seq167, seq200, seq216, seq239	EETFKLSYGIATVRE
44.1	5	----ETFKLSYGIATVREV--	5	seq168, seq201, seq217, seq240	ETFKLSYGIATVREV
44.1	6	-----TFKLSYGIATVREVL-	6	seq170, seq207, seq218, seq242	TFKLSYGIATVREVL
44.1	7	------FKLSYGIATVREVLS	7	seq223	FKLSYGIATVREVLS
45.1	Consensus	QINDMILSLLSKGRLIIREN	0	0	0
45.1	1	QINDMILSLLSKGRL-----	1	seq42	QINDMILSLLSKGRL
45.1	2	-INDMILSLLSKGRLI----	2	seq40, seq46	INDMILSLLSKGRLI
45.1	3	--NDMILSLLSKGRLII---	3	seq38, seq44	NDMILSLLSKGRLII
45.1	4	---DMILSLLSKGRLIIR--	4	seq39, seq43	DMILSLLSKGRLIIR
45.1	5	----MILSLLSKGRLIIRE-	5	seq37, seq45	MILSLLSKGRLIIRE
45.1	6	-----ILSLLSKGRLIIREN	6	seq41	ILSLLSKGRLIIREN
46.1	Consensus	WICLLQFAYANRNRFLYIIK	0	0	0
46.1	1	WICLLQFAYANRNRF-----	1	seq1518	WICLLQFAYANRNRF
46.1	2	-ICLLQFAYANRNRFL----	2	seq1509, seq1561	ICLLQFAYANRNRFL
46.1	3	--CLLQFAYANRNRFLY---	3	seq1508, seq1552, seq1563	CLLQFAYANRNRFLY
46.1	4	---LLQFAYANRNRFLYI--	4	seq1507, seq1550, seq1566	LLQFAYANRNRFLYI
46.1	5	----LQFAYANRNRFLYII-	5	seq1510, seq1553	LQFAYANRNRFLYII
46.1	6	-----QFAYANRNRFLYIIK	6	seq1514	QFAYANRNRFLYIIK
47.1	Consensus	NALAYYNTTKGGRFVLALL	0	0	0
47.1	1	NALAYYNTTKGGRFV----	1	seq530	NALAYYNTTKGGRFV
47.1	2	-ALAYYNTTKGGRFVL---	2	seq526	ALAYYNTTKGGRFVL
47.1	3	-ALAYYNTTK---------	2	seq1901	ALAYYNTTK
47.1	4	--LAYYNTTKGGRFVLA--	3	seq525	LAYYNTTKGGRFVLA
47.1	5	---AYYNTTKGGRFVLAL-	4	seq529	AYYNTTKGGRFVLAL
47.1	6	----YYNTTKGGRFVLALL	5	seq533	YYNTTKGGRFVLALL
48.1	Consensus	KDTEKYCALAPNMMVTNNTF	0	0	0
48.1	1	KDTEKYCALAPNMMV-----	1	seq1063, seq1092, seq1110, seq1135	KDTEKYCALAPNMMV
48.1	2	-DTEKYCALAPNMMVT----	2	seq1061, seq1088, seq1102, seq1130	DTEKYCALAPNMMVT
48.1	3	--TEKYCALAPNMMVTN---	3	seq1058, seq1089, seq1103, seq1131	TEKYCALAPNMMVTN
48.1	4	---EKYCALAPNMMVTNN--	4	seq1059, seq1090, seq1107, seq1132	EKYCALAPNMMVTNN
48.1	5	----KYCALAPNMMVTNNT-	5	seq1062, seq1114, seq1136	KYCALAPNMMVTNNT
48.1	6	-----------NMMVTNNTF	12	seq1867	NMMVTNNTF
49.1	Consensus	DGQVDLFRNARNGVLITEGS	0	0	0
49.1	1	DGQVDLFRNARNGVL-----	1	seq61	DGQVDLFRNARNGVL
49.1	2	-GQVDLFRNARNGVLI----	2	seq58, seq64, seq85	GQVDLFRNARNGVLI
49.1	3	--QVDLFRNARNGVLIT---	3	seq50, seq55, seq56, seq63, seq86	QVDLFRNARNGVLIT
49.1	4	---VDLFRNARNGVLITE--	4	seq57, seq66	VDLFRNARNGVLITE
49.1	5	----DLFRNARNGVLITEG-	5	seq59	DLFRNARNGVLITEG
49.1	6	-----LFRNARNGVLITEGS	6	seq60	LFRNARNGVLITEGS
50.1	Consensus	YGARFYFYTSKTTVASLINT	0	0	0
50.1	1	YGARFYFYTSKTTVA-----	1	seq972, seq1003	YGARFYFYTSKTTVA
50.1	2	-GARFYFYTSKTTVAS----	2	seq907, seq970, seq996, seq1031	GARFYFYTSKTTVAS
50.1	3	--ARFYFYTSKTTVASL---	3	seq893, seq961, seq987, seq1025	ARFYFYTSKTTVASL
50.1	4	---RFYFYTSKTTVASLI--	4	seq891, seq960, seq986, seq1021	RFYFYTSKTTVASLI
50.1	5	----FYFYTSKTTVASLIN-	5	seq903, seq967, seq994, seq1029	FYFYTSKTTVASLIN
50.1	6	-----YFYTSKTTVASLINT	6	seq979, seq1005	YFYTSKTTVASLINT
51.1	Consensus	TVAYFNMVYMPASWVMRIMT	0	0	0
51.1	1	TVAYFNMVYMPASWV-----	1	seq643, seq670	TVAYFNMVYMPASWV
51.1	2	-VAYFNMVYMPASWVM----	2	seq627, seq658, seq663, seq694	VAYFNMVYMPASWVM
51.1	3	--AYFNMVYMPASWVMR---	3	seq624, seq651, seq661, seq688	AYFNMVYMPASWVMR
51.1	4	---YFNMVYMPASWVMRI--	4	seq623, seq648, seq650, seq662, seq687	YFNMVYMPASWVMRI
51.1	5	----FNMVYMPASWVMRIM-	5	seq625, seq652, seq671, seq689	FNMVYMPASWVMRIM
51.1	6	-----NMVYMPASWVMRIMT	6	seq630, seq657, seq699	NMVYMPASWVMRIMT
52.1	Consensus	GFIQQKLALGGSVAIKITEH	0	0	0
52.1	1	GFIQQKLALGGSVAI-----	1	seq31	GFIQQKLALGGSVAI
52.1	2	-FIQQKLALGGSVAIK----	2	seq4, seq28	FIQQKLALGGSVAIK
52.1	3	--IQQKLALGGSVAIKI---	3	seq1, seq11, seq25	IQQKLALGGSVAIKI
52.1	4	---QQKLALGGSVAIKIT--	4	seq2, seq10, seq26	QQKLALGGSVAIKIT
52.1	5	----QKLALGGSVAIKITE-	5	seq3, seq12, seq27	QKLALGGSVAIKITE
52.1	6	-----KLALGGSVAIKITEH	6	seq15, seq29	KLALGGSVAIKITEH
53.1	Consensus	LNVGDYFVLTSHTVMPLSAP	0	0	0
53.1	1	LNVGDYFVLTSHTVM-----	1	seq178, seq203, seq234	LNVGDYFVLTSHTVM
53.1	2	-NVGDYFVLTSHTVMP----	2	seq173, seq204, seq229, seq247	NVGDYFVLTSHTVMP
53.1	3	--VGDYFVLTSHTVMPL---	3	seq171, seq194, seq221, seq243	VGDYFVLTSHTVMPL
53.1	4	---GDYFVLTSHTVMPLS--	4	seq169, seq195, seq220, seq244	GDYFVLTSHTVMPLS
53.1	5	----DYFVLTSHTVMPLSA-	5	seq176, seq198, seq225, seq251	DYFVLTSHTVMPLSA
53.1	6	-----YFVLTSHTVMPLSAP	6	seq208	YFVLTSHTVMPLSAP
54.1	Consensus	SQSIIAYTMSLGAENSVAYS	0	0	0
54.1	1	SQSIIAYTMSLGAEN-----	1	seq1252, seq1291	SQSIIAYTMSLGAEN
54.1	2	-QSIIAYTMSLGAENS----	2	seq1203, seq1241, seq1247, seq1277	QSIIAYTMSLGAENS
54.1	3	--SIIAYTMSLGAENSV---	3	seq1195, seq1238, seq1243, seq1269	SIIAYTMSLGAENSV
54.1	4	---IIAYTMSLGAENSVA--	4	seq1194, seq1242, seq1244, seq1268	IIAYTMSLGAENSVA
54.1	5	----IAYTMSLGAENSVAY-	5	seq1199, seq1248, seq1270	IAYTMSLGAENSVAY
54.1	6	-----AYTMSLGAENSVAYS	6	seq1257, seq1286	AYTMSLGAENSVAYS
55.1	Consensus	KKCKSAFYILPSIISNEKQE	0	0	0
55.1	1	KKCKSAFYILPSIIS-----	1	seq906, seq1024	KKCKSAFYILPSIIS
55.1	2	-KCKSAFYILPSIISN----	2	seq895, seq1017	KCKSAFYILPSIISN
55.1	3	--CKSAFYILPSIISNE---	3	seq892, seq1015	CKSAFYILPSIISNE
55.1	4	---KSAFYILPSIISNEK--	4	seq890, seq1013	KSAFYILPSIISNEK
55.1	5	----SAFYILPSIISNEKQ-	5	seq896, seq1018	SAFYILPSIISNEKQ
55.1	6	-----AFYILPSIISNEKQE	6	seq904, seq1023	AFYILPSIISNEKQE
56.1	Consensus	RVVVLSFELLHAPATVCGPK	0	0	0
56.1	1	RVVVLSFELLHAPAT-----	1	seq1292	RVVVLSFELLHAPAT
56.1	2	-VVVLSFELLHAPATV----	2	seq1191, seq1280	VVVLSFELLHAPATV
56.1	3	--VVLSFELLHAPATVC---	3	seq1192, seq1281	VVLSFELLHAPATVC
56.1	4	---VLSFELLHAPATVCG--	4	seq1190, seq1282	VLSFELLHAPATVCG
56.1	5	----LSFELLHAPATVCGP-	5	seq1193, seq1285	LSFELLHAPATVCGP
56.1	6	-----SFELLHAPATVCGPK	6	seq1202, seq1298	SFELLHAPATVCGPK
57.1	Consensus	ILSPLYAFASEAARVVRSIF	0	0	0
57.1	1	ILSPLYAFASEAARV-----	1	seq1125	ILSPLYAFASEAARV
57.1	2	-LSPLYAFASEAARVV----	2	seq1094, seq1109, seq1141	LSPLYAFASEAARVV
57.1	3	--SPLYAFASEAARVVR---	3	seq1067, seq1085, seq1104, seq1139	SPLYAFASEAARVVR
57.1	4	---PLYAFASEAARVVRS--	4	seq1065, seq1086, seq1105, seq1140	PLYAFASEAARVVRS
57.1	5	----LYAFASEAARVVRSI-	5	seq1066, seq1084, seq1106	LYAFASEAARVVRSI
57.1	6	-----YAFASEAARVVRSIF	6	seq1116	YAFASEAARVVRSIF
58.1	Consensus	DDQIGYYRRATRRIRGGDGK	0	0	0
58.1	1	DDQIGYYRRATRRIR-----	1	seq1768	DDQIGYYRRATRRIR
58.1	2	-DQIGYYRRATRRIRG----	2	seq1766	DQIGYYRRATRRIRG
58.1	3	--QIGYYRRATRRIRGG---	3	seq1765	QIGYYRRATRRIRGG
58.1	4	---IGYYRRATRRIRGGD--	4	seq1767	IGYYRRATRRIRGGD
58.1	5	----GYYRRATRRIRGGDG-	5	seq1769	GYYRRATRRIRGGDG
58.1	6	-----YYRRATRRIRGGDGK	6	seq1770	YYRRATRRIRGGDGK
59.1	Consensus	SRTLSYYKLGASQRVAGDSG	0	0	0
59.1	1	SRTLSYYKLGASQRV-----	1	seq1505, seq1524, seq1530	SRTLSYYKLGASQRV
59.1	2	-RTLSYYKLGASQRVA----	2	seq1501, seq1520, seq1528, seq1536	RTLSYYKLGASQRVA
59.1	3	--TLSYYKLGASQRVAG---	3	seq1502, seq1523, seq1529, seq1537	TLSYYKLGASQRVAG
59.1	4	---LSYYKLGASQRVAGD--	4	seq1503, seq1531, seq1540	LSYYKLGASQRVAGD
59.1	5	----SYYKLGASQRVAGDS-	5	seq1504, seq1532	SYYKLGASQRVAGDS
59.1	6	-----YYKLGASQRVAGDSG	6	seq1506	YYKLGASQRVAGDSG
60.1	Consensus	AKAYKDYLASGGQPITNCV	0	0	0
60.1	1	AKAYKDYLASGGQPI----	1	seq471	AKAYKDYLASGGQPI
60.1	2	-KAYKDYLASGGQPIT---	2	seq465, seq468, seq489	KAYKDYLASGGQPIT
60.1	3	--AYKDYLASGGQPITN--	3	seq463, seq466, seq469, seq490	AYKDYLASGGQPITN
60.1	4	---YKDYLASGGQPITNC-	4	seq464, seq467, seq470, seq491	YKDYLASGGQPITNC
60.1	5	----KDYLASGGQPITNCV	5	seq472	KDYLASGGQPITNCV
60.1	6	------YLASGGQPI----	7	seq1910	YLASGGQPI
61.1	Consensus	ITSGWTFGAGAALQIPFAMQ	0	0	0
61.1	1	ITSGWTFGAGAALQI-----	1	seq1251	ITSGWTFGAGAALQI
61.1	2	-TSGWTFGAGAALQIP----	2	seq1250	TSGWTFGAGAALQIP
61.1	3	--SGWTFGAGAALQIPF---	3	seq1246	SGWTFGAGAALQIPF
61.1	4	---GWTFGAGAALQIPFA--	4	seq1214, seq1245	GWTFGAGAALQIPFA
61.1	5	----WTFGAGAALQIPFAM-	5	seq1249	WTFGAGAALQIPFAM
61.1	6	-----TFGAGAALQIPFAMQ	6	seq1255	TFGAGAALQIPFAMQ
62.1	Consensus	GDSEVVLKKLKKSLNVAKSE	0	0	0
62.1	1	GDSEVVLKKLKKSLN-----	1	seq574	GDSEVVLKKLKKSLN
62.1	2	-DSEVVLKKLKKSLNV----	2	seq572	DSEVVLKKLKKSLNV
62.1	3	--SEVVLKKLKKSLNVA---	3	seq568	SEVVLKKLKKSLNVA
62.1	4	---EVVLKKLKKSLNVAK--	4	seq564	EVVLKKLKKSLNVAK
62.1	5	----VVLKKLKKSLNVAKS-	5	seq565	VVLKKLKKSLNVAKS
62.1	6	-----VLKKLKKSLNVAKSE	6	seq573	VLKKLKKSLNVAKSE
63.1	Consensus	VDTVSALVYDNKLKAHKDKS	0	0	0
63.1	1	VDTVSALVYDNKLKA-----	1	seq184	VDTVSALVYDNKLKA
63.1	2	-DTVSALVYDNKLKAH----	2	seq181	DTVSALVYDNKLKAH
63.1	3	--TVSALVYDNKLKAHK---	3	seq179	TVSALVYDNKLKAHK
63.1	4	---VSALVYDNKLKAHKD--	4	seq180	VSALVYDNKLKAHKD
63.1	5	----SALVYDNKLKAHKDK-	5	seq182	SALVYDNKLKAHKDK
63.1	6	-----ALVYDNKLKAHKDKS	6	seq183	ALVYDNKLKAHKDKS
64.1	Consensus	VCLGSLIYSTAALGVLMSNL	0	0	0
64.1	1	VCLGSLIYSTAALGV-----	1	seq969, seq998	VCLGSLIYSTAALGV
64.1	2	-CLGSLIYSTAALGVL----	2	seq917, seq962, seq991	CLGSLIYSTAALGVL
64.1	3	--LGSLIYSTAALGVLM---	3	seq905, seq963, seq992	LGSLIYSTAALGVLM
64.1	4	---GSLIYSTAALGVLMS--	4	seq914, seq964, seq993	GSLIYSTAALGVLMS
64.1	5	----SLIYSTAALGVLMSN-	5	seq968, seq997	SLIYSTAALGVLMSN
64.1	6	-----LIYSTAALGVLMSNL	6	seq983	LIYSTAALGVLMSNL
65.1	Consensus	GWEIVKFISTCACEIVGGQI	0	0	0
65.1	1	GWEIVKFISTCACEI-----	1	seq1082, seq1121, seq1163	GWEIVKFISTCACEI
65.1	2	-WEIVKFISTCACEIV----	2	seq1078, seq1115	WEIVKFISTCACEIV
65.1	3	--EIVKFISTCACEIVG---	3	seq1079, seq1117	EIVKFISTCACEIVG
65.1	4	---IVKFISTCACEIVGG--	4	seq1081, seq1119	IVKFISTCACEIVGG
65.1	5	----VKFISTCACEIVGGQ-	5	seq1083, seq1122	VKFISTCACEIVGGQ
65.1	6	-----KFISTCACEIVGGQI	6	seq1095	KFISTCACEIVGGQI
66.1	Consensus	ATPSDFVRATATIPIQASLP	0	0	0
66.1	1	ATPSDFVRATATIPI-----	1	seq1379, seq1396	ATPSDFVRATATIPI
66.1	2	-TPSDFVRATATIPIQ----	2	seq1372, seq1393, seq1406	TPSDFVRATATIPIQ
66.1	3	--PSDFVRATATIPIQA---	3	seq1348, seq1369, seq1390, seq1404	PSDFVRATATIPIQA
66.1	4	---SDFVRATATIPIQAS--	4	seq1347, seq1370, seq1391, seq1403	SDFVRATATIPIQAS
66.1	5	----DFVRATATIPIQASL-	5	seq1350, seq1373, seq1394, seq1405	DFVRATATIPIQASL
66.1	6	-----FVRATATIPIQASLP	6	seq1374, seq1399	FVRATATIPIQASLP
67.1	Consensus	TQMNLKYAISAKNRARTVAG	0	0	0
67.1	1	TQMNLKYAISAKNRA-----	1	seq358, seq379, seq411	TQMNLKYAISAKNRA
67.1	2	-QMNLKYAISAKNRAR----	2	seq291, seq355, seq371, seq403	QMNLKYAISAKNRAR
67.1	3	--MNLKYAISAKNRART---	3	seq296, seq359, seq380, seq401	MNLKYAISAKNRART
67.1	4	---NLKYAISAKNRARTV--	4	seq398	NLKYAISAKNRARTV
67.1	5	----LKYAISAKNRARTVA-	5	seq402	LKYAISAKNRARTVA
67.1	6	-----KYAISAKNRARTVAG	6	seq408	KYAISAKNRARTVAG
68.1	Consensus	FVDDIVKTDGTLMIERFVSL	0	0	0
68.1	1	FVDDIVKTDGTLMIE-----	1	seq319	FVDDIVKTDGTLMIE
68.1	2	-VDDIVKTDGTLMIER----	2	seq308	VDDIVKTDGTLMIER
68.1	3	--DDIVKTDGTLMIERF---	3	seq304	DDIVKTDGTLMIERF
68.1	4	---DIVKTDGTLMIERFV--	4	seq300	DIVKTDGTLMIERFV
68.1	5	----IVKTDGTLMIERFVS-	5	seq313	IVKTDGTLMIERFVS
68.1	6	-----------LMIERFVSL	12	seq1913	LMIERFVSL
69.1	Consensus	LEEAARYMRSLKVPATVSVS	0	0	0
69.1	1	LEEAARYMRSLKVPA-----	1	seq1044	LEEAARYMRSLKVPA
69.1	2	-EEAARYMRSLKVPAT----	2	seq916, seq1030, seq1041	EEAARYMRSLKVPAT
69.1	3	--EAARYMRSLKVPATV---	3	seq897, seq1022, seq1039, seq1051	EAARYMRSLKVPATV
69.1	4	---AARYMRSLKVPATVS--	4	seq894, seq1019, seq1038, seq1052	AARYMRSLKVPATVS
69.1	5	----ARYMRSLKVPATVSV-	5	seq898, seq1020, seq1040	ARYMRSLKVPATVSV
69.1	6	-----RYMRSLKVPATVSVS	6	seq909, seq1026, seq1042	RYMRSLKVPATVSVS
70.1	Consensus	KIILFLALITLATCELYHY	0	0	0
70.1	1	KIILFLALI----------	1	seq1858	KIILFLALI
70.1	2	--ILFLALITLATCELY--	3	seq1644	ILFLALITLATCELY
70.1	3	--ILFLALITL--------	3	seq1856	ILFLALITL
70.1	4	---LFLALITLATCELYH-	4	seq1643	LFLALITLATCELYH
70.1	5	----FLALITLATCELYHY	5	seq1648	FLALITLATCELYHY
70.1	6	--------ITLATCELY--	9	seq1855	ITLATCELY
71.1	Consensus	LFVAAIFYLITPVHVMSKHT	0	0	0
71.1	1	LFVAAIFYLITPVHV-----	1	seq801	LFVAAIFYLITPVHV
71.1	2	-FVAAIFYLITPVHVM----	2	seq764, seq793, seq827	FVAAIFYLITPVHVM
71.1	3	--VAAIFYLITPVHVMS---	3	seq753, seq794, seq815, seq823, seq873	VAAIFYLITPVHVMS
71.1	4	---AAIFYLITPVHVMSK--	4	seq748, seq791, seq807, seq819, seq868	AAIFYLITPVHVMSK
71.1	5	----AIFYLITPVHVMSKH-	5	seq749, seq792, seq811, seq822, seq881	AIFYLITPVHVMSKH
71.1	6	-----IFYLITPVHVMSKHT	6	seq756, seq795, seq832	IFYLITPVHVMSKHT
72.1	Consensus	LMCQPILLLDQALVSDVGDS	0	0	0
72.1	1	LMCQPILLLDQALVS-----	1	seq949	LMCQPILLLDQALVS
72.1	2	-MCQPILLLDQALVSD----	2	seq926	MCQPILLLDQALVSD
72.1	3	--CQPILLLDQALVSDV---	3	seq922	CQPILLLDQALVSDV
72.1	4	---QPILLLDQALVSDVG--	4	seq920	QPILLLDQALVSDVG
72.1	5	----PILLLDQALVSDVGD-	5	seq925	PILLLDQALVSDVGD
72.1	6	-----ILLLDQALVSDVGDS	6	seq951	ILLLDQALVSDVGDS
73.1	Consensus	EIPVAYRKVLLRKNGNKGA	0	0	0
73.1	1	EIPVAYRKVLLRKNG----	1	seq1188	EIPVAYRKVLLRKNG
73.1	2	-IPVAYRKVLLRKNGN---	2	seq1187	IPVAYRKVLLRKNGN
73.1	3	--PVAYRKVLLRKNGNK--	3	seq1185	PVAYRKVLLRKNGNK
73.1	4	---VAYRKVLLRKNGNKG-	4	seq1186	VAYRKVLLRKNGNKG
73.1	5	----AYRKVLLRKNGNKGA	5	seq1189	AYRKVLLRKNGNKGA
74.1	Consensus	AIPTNFTISVTTEILPVSM	0	0	0
74.1	1	AIPTNFTISVTTEIL----	1	seq1230	AIPTNFTISVTTEIL
74.1	2	-IPTNFTISVTTEILP---	2	seq1232	IPTNFTISVTTEILP
74.1	3	--PTNFTISVTTEILPV--	3	seq1228	PTNFTISVTTEILPV
74.1	4	---TNFTISVTTEILPVS-	4	seq1231	TNFTISVTTEILPVS
74.1	5	----NFTISVTTEILPVSM	5	seq1239	NFTISVTTEILPVSM
75.1	Consensus	NESGLKTILRKGGRTIAFG	0	0	0
75.1	1	NESGLKTILRKGGRT----	1	seq1151	NESGLKTILRKGGRT
75.1	2	-ESGLKTILRKGGRTI---	2	seq1149	ESGLKTILRKGGRTI
75.1	3	--SGLKTILRKGGRTIA--	3	seq1145	SGLKTILRKGGRTIA
75.1	4	---GLKTILRKGGRTIAF-	4	seq1146	GLKTILRKGGRTIAF
75.1	5	----LKTILRKGGRTIAFG	5	seq1150	LKTILRKGGRTIAFG
76.1	Consensus	YGDAVVYRGTTTYKLNVGD	0	0	0
76.1	1	YGDAVVYRGTTTYKL----	1	seq212	YGDAVVYRGTTTYKL
76.1	2	-GDAVVYRGTTTYKLN---	2	seq210	GDAVVYRGTTTYKLN
76.1	3	--DAVVYRGTTTYKLNV--	3	seq202, seq224	DAVVYRGTTTYKLNV
76.1	4	---AVVYRGTTTYKLNVG-	4	seq206, seq228	AVVYRGTTTYKLNVG
76.1	5	----VVYRGTTTYKLNVGD	5	seq211	VVYRGTTTYKLNVGD
77.1	Consensus	CLTPVYSFLPGVYSVIYLY	0	0	0
77.1	1	CLTPVYSFLPGVYSV----	1	seq770, seq837	CLTPVYSFLPGVYSV
77.1	2	-LTPVYSFLPGVYSVI---	2	seq762, seq814, seq831	LTPVYSFLPGVYSVI
77.1	3	--TPVYSFLPGVYSVIY--	3	seq755, seq808, seq826	TPVYSFLPGVYSVIY
77.1	4	---PVYSFLPGVYSVIYL-	4	seq758, seq810, seq829	PVYSFLPGVYSVIYL
77.1	5	----VYSFLPGVYSVIYLY	5	seq767, seq836	VYSFLPGVYSVIYLY
78.1	Consensus	CDLKGKYVQIPTTCANDPV	0	0	0
78.1	1	CDLKGKYVQIPTTCA----	1	seq486	CDLKGKYVQIPTTCA
78.1	2	-DLKGKYVQIPTTCAN---	2	seq479	DLKGKYVQIPTTCAN
78.1	3	--LKGKYVQIPTTCAND--	3	seq480	LKGKYVQIPTTCAND
78.1	4	---KGKYVQIPTTCANDP-	4	seq483	KGKYVQIPTTCANDP
78.1	5	----GKYVQIPTTCANDPV	5	seq487	GKYVQIPTTCANDPV
79.1	Consensus	LLQLCTFTRSTNSRIKASM	0	0	0
79.1	1	LLQLCTFTRSTNSRI----	1	seq974	LLQLCTFTRSTNSRI
79.1	2	-LQLCTFTRSTNSRIK---	2	seq971	LQLCTFTRSTNSRIK
79.1	3	--QLCTFTRSTNSRIKA--	3	seq965	QLCTFTRSTNSRIKA
79.1	4	---LCTFTRSTNSRIKAS-	4	seq966	LCTFTRSTNSRIKAS
79.1	5	----CTFTRSTNSRIKASM	5	seq973	CTFTRSTNSRIKASM
80.1	Consensus	NMFITREEAIRHVRAWIGFDVEG	0	0	0
80.1	1	NMFITREEAIRHVRA--------	1	seq113	NMFITREEAIRHVRA
80.1	2	----TREEAIRHVRAWIGF----	5	seq164	TREEAIRHVRAWIGF
80.1	3	------EEAIRHVRAWIGFDV--	7	seq161	EEAIRHVRAWIGFDV
80.1	4	-------EAIRHVRAWIGFDVE-	8	seq160	EAIRHVRAWIGFDVE
80.1	5	--------AIRHVRAWIGFDVEG	9	seq162	AIRHVRAWIGFDVEG
81.1	Consensus	CFSTQFAFACPDGVKHVYQ	0	0	0
81.1	1	CFSTQFAFACPDGVK----	1	seq1639	CFSTQFAFACPDGVK
81.1	2	-FSTQFAFACPDGVKH---	2	seq1640	FSTQFAFACPDGVKH
81.1	3	--STQFAFACPDGVKHV--	3	seq1631	STQFAFACPDGVKHV
81.1	4	---TQFAFACPDGVKHVY-	4	seq1636	TQFAFACPDGVKHVY
81.1	5	----QFAFACPDGVKHVYQ	5	seq1642	QFAFACPDGVKHVYQ
82.1	Consensus	IDIGNYTVSCSPFTINCQ	0	0	0
82.1	1	IDIGNYTVSCSPFTI---	1	seq1678, seq1689	IDIGNYTVSCSPFTI
82.1	2	-DIGNYTVSCSPFTIN--	2	seq1677, seq1686	DIGNYTVSCSPFTIN
82.1	3	--IGNYTVSCSPFTINC-	3	seq1679, seq1688	IGNYTVSCSPFTINC
82.1	4	---GNYTVSCSPFTINCQ	4	seq1690	GNYTVSCSPFTINCQ
82.1	5	------TVSCSPFTI---	7	seq1823	TVSCSPFTI
83.1	Consensus	NLNRGMVLGSLAATVRLQ	0	0	0
83.1	1	NLNRGMVLGSLAATV---	1	seq537	NLNRGMVLGSLAATV
83.1	2	-LNRGMVLGSLAATVR--	2	seq531	LNRGMVLGSLAATVR
83.1	3	--NRGMVLGSLAATVRL-	3	seq500, seq502, seq527	NRGMVLGSLAATVRL
83.1	4	---RGMVLGSLAATVRLQ	4	seq499, seq503, seq528	RGMVLGSLAATVRLQ
83.1	5	----GMVLGSLAA-----	5	seq1902	GMVLGSLAA
84.1	Consensus	TQLCQYLNTLTLAVPYNMR	0	0	0
84.1	1	TQLCQYLNTLTLAVP----	1	seq34	TQLCQYLNTLTLAVP
84.1	2	-QLCQYLNTLTLAVPY---	2	seq5, seq20, seq32	QLCQYLNTLTLAVPY
84.1	3	--LCQYLNTLTLAVPYN--	3	seq21, seq33	LCQYLNTLTLAVPYN
84.1	4	---CQYLNTLTLAVPYNM-	4	seq22, seq35	CQYLNTLTLAVPYNM
84.1	5	----QYLNTLTLAVPYNMR	5	seq23, seq36	QYLNTLTLAVPYNMR
85.1	Consensus	VSTQEFRYMNSQGLLPPKN	0	0	0
85.1	1	VSTQEFRYMNSQGLL----	1	seq635, seq645, seq654, seq669	VSTQEFRYMNSQGLL
85.1	2	-STQEFRYMNSQGLLP---	2	seq633, seq646, seq653, seq666	STQEFRYMNSQGLLP
85.1	3	--TQEFRYMNSQGLLPP--	3	seq634, seq647, seq655, seq667	TQEFRYMNSQGLLPP
85.1	4	---QEFRYMNSQGLLPPK-	4	seq638, seq649, seq656, seq668	QEFRYMNSQGLLPPK
85.1	5	----EFRYMNSQGLLPPKN	5	seq660, seq673	EFRYMNSQGLLPPKN
86.1	Consensus	LSSNFGAISSVLNDILSRLDKV	0	0	0
86.1	1	LSSNFGAISSVLNDI-------	1	seq1296	LSSNFGAISSVLNDI
86.1	2	-SSNFGAISSVLNDIL------	2	seq1293	SSNFGAISSVLNDIL
86.1	3	--SNFGAISSVLNDILS-----	3	seq1303	SNFGAISSVLNDILS
86.1	4	------AISSVLNDILSRLDK-	7	seq1224	AISSVLNDILSRLDK
86.1	5	-------ISSVLNDILSRLDKV	8	seq1225	ISSVLNDILSRLDKV
87.1	Consensus	AALQIPFAMQMAYRFNGIG	0	0	0
87.1	1	AALQIPFAMQMAYRF----	1	seq1263, seq1295	AALQIPFAMQMAYRF
87.1	2	-ALQIPFAMQMAYRFN---	2	seq1208, seq1262, seq1289, seq1334	ALQIPFAMQMAYRFN
87.1	3	--LQIPFAMQMAYRFNG--	3	seq1207, seq1267, seq1288, seq1336	LQIPFAMQMAYRFNG
87.1	4	---QIPFAMQMAYRFNGI-	4	seq1205, seq1290, seq1337	QIPFAMQMAYRFNGI
87.1	5	----IPFAMQMAYRFNGIG	5	seq1212, seq1294	IPFAMQMAYRFNGIG
88.1	Consensus	AASGNLLLDKRTTCFSVAA	0	0	0
88.1	1	AASGNLLLDKRTTCF----	1	seq310	AASGNLLLDKRTTCF
88.1	2	-ASGNLLLDKRTTCFS---	2	seq306	ASGNLLLDKRTTCFS
88.1	3	--SGNLLLDKRTTCFSV--	3	seq303	SGNLLLDKRTTCFSV
88.1	4	---GNLLLDKRTTCFSVA-	4	seq307	GNLLLDKRTTCFSVA
88.1	5	----NLLLDKRTTCFSVAA	5	seq316	NLLLDKRTTCFSVAA
89.1	Consensus	PDSATLVSDIDITFLKKDA	0	0	0
89.1	1	PDSATLVSDIDITFL----	1	seq944	PDSATLVSDIDITFL
89.1	2	-DSATLVSDIDITFLK---	2	seq923	DSATLVSDIDITFLK
89.1	3	--SATLVSDIDITFLKK--	3	seq919	SATLVSDIDITFLKK
89.1	4	---ATLVSDIDITFLKKD-	4	seq921	ATLVSDIDITFLKKD
89.1	5	----TLVSDIDITFLKKDA	5	seq929	TLVSDIDITFLKKDA
90.1	Consensus	ICAQKFNGLTVLPPLLTDE	0	0	0
90.1	1	ICAQKFNGLTVLPPL----	1	seq1287	ICAQKFNGLTVLPPL
90.1	2	-CAQKFNGLTVLPPLL---	2	seq1278	CAQKFNGLTVLPPLL
90.1	3	--AQKFNGLTVLPPLLT--	3	seq1206, seq1272	AQKFNGLTVLPPLLT
90.1	4	---QKFNGLTVLPPLLTD-	4	seq1204, seq1274	QKFNGLTVLPPLLTD
90.1	5	----KFNGLTVLPPLLTDE	5	seq1211, seq1283	KFNGLTVLPPLLTDE
91.1	Consensus	TPSGTWLTYTGAIKLDDKD	0	0	0
91.1	1	TPSGTWLTYTGAIKL----	1	seq1744, seq1759, seq1774	TPSGTWLTYTGAIKL
91.1	2	-PSGTWLTYTGAIKLD---	2	seq1739, seq1745, seq1757, seq1771	PSGTWLTYTGAIKLD
91.1	3	--SGTWLTYTGAIKLDD--	3	seq1747, seq1761	SGTWLTYTGAIKLDD
91.1	4	---GTWLTYTGAIKLDDK-	4	seq1736, seq1746, seq1760	GTWLTYTGAIKLDDK
91.1	5	----TWLTYTGAIKLDDKD	5	seq1748	TWLTYTGAIKLDDKD
92.1	Consensus	SPRWYFYYLGTGPEAGLPY	0	0	0
92.1	1	SPRWYFYYLGTGPEA----	1	seq1734	SPRWYFYYLGTGPEA
92.1	2	-PRWYFYYLGTGPEAG---	2	seq1725, seq1764	PRWYFYYLGTGPEAG
92.1	3	--RWYFYYLGTGPEAGL--	3	seq1718, seq1762	RWYFYYLGTGPEAGL
92.1	4	---WYFYYLGTGPEAGLP-	4	seq1719, seq1763	WYFYYLGTGPEAGLP
92.1	5	----YFYYLGTGPEAGLPY	5	seq1721	YFYYLGTGPEAGLPY
93.1	Consensus	PPGDQFKHLIPLMYKGLPW	0	0	0
93.1	1	PPGDQFKHLIPLMYK----	1	seq137	PPGDQFKHLIPLMYK
93.1	2	-PGDQFKHLIPLMYKG---	2	seq134	PGDQFKHLIPLMYKG
93.1	3	--GDQFKHLIPLMYKGL--	3	seq133	GDQFKHLIPLMYKGL
93.1	4	---DQFKHLIPLMYKGLP-	4	seq138	DQFKHLIPLMYKGLP
93.1	5	----QFKHLIPLMYKGLPW	5	seq142	QFKHLIPLMYKGLPW
94.1	Consensus	YADSFVIRGDEVRQIAPGQ	0	0	0
94.1	1	YADSFVIRGDEVRQI----	1	seq1226	YADSFVIRGDEVRQI
94.1	2	-ADSFVIRGDEVRQIA---	2	seq1216	ADSFVIRGDEVRQIA
94.1	3	--DSFVIRGDEVRQIAP--	3	seq1217	DSFVIRGDEVRQIAP
94.1	4	---SFVIRGDEVRQIAPG-	4	seq1218	SFVIRGDEVRQIAPG
94.1	5	----FVIRGDEVRQIAPGQ	5	seq1221	FVIRGDEVRQIAPGQ
95.1	Consensus	CTERLKLFAAETLKATEET	0	0	0
95.1	1	CTERLKLFAAETLKA----	1	seq250	CTERLKLFAAETLKA
95.1	2	-TERLKLFAAETLKAT---	2	seq174, seq226, seq237, seq267	TERLKLFAAETLKAT
95.1	3	--ERLKLFAAETLKATE--	3	seq175, seq231, seq236, seq269	ERLKLFAAETLKATE
95.1	4	---RLKLFAAETLKATEE-	4	seq177, seq238, seq272	RLKLFAAETLKATEE
95.1	5	----LKLFAAETLKATEET	5	seq253	LKLFAAETLKATEET
96.1	Consensus	LVFLGIIITVAAFHQECS	0	0	0
96.1	1	LVFLGIIITVAAFHQ---	1	seq1717	LVFLGIIITVAAFHQ
96.1	2	-VFLGIIITVAAFHQE--	2	seq1697, seq1705	VFLGIIITVAAFHQE
96.1	3	--FLGIIITVAAFHQEC-	3	seq1713	FLGIIITVAAFHQEC
96.1	4	---LGIIITVAAFHQECS	4	seq1715	LGIIITVAAFHQECS
96.1	5	----GIIITVAAF-----	5	seq1818	GIIITVAAF
97.1	Consensus	NYVFTGYRVTKNSKVQIGE	0	0	0
97.1	1	NYVFTGYRVTKNSKV----	1	seq209	NYVFTGYRVTKNSKV
97.1	2	-YVFTGYRVTKNSKVQ---	2	seq205	YVFTGYRVTKNSKVQ
97.1	3	--VFTGYRVTKNSKVQI--	3	seq193, seq227	VFTGYRVTKNSKVQI
97.1	4	---FTGYRVTKNSKVQIG-	4	seq197	FTGYRVTKNSKVQIG
97.1	5	----TGYRVTKNSKVQIGE	5	seq213	TGYRVTKNSKVQIGE
98.1	Consensus	HTPINLVRDLPQGFSALEP	0	0	0
98.1	1	HTPINLVRDLPQGFS----	1	seq1222	HTPINLVRDLPQGFS
98.1	2	-TPINLVRDLPQGFSA---	2	seq1219	TPINLVRDLPQGFSA
98.1	3	--PINLVRDLPQGFSAL--	3	seq1215	PINLVRDLPQGFSAL
98.1	4	---INLVRDLPQGFSALE-	4	seq1220	INLVRDLPQGFSALE
98.1	5	----NLVRDLPQGFSALEP	5	seq1223	NLVRDLPQGFSALEP
99.1	Consensus	AFLCLFLLPSLATVAYFNM	0	0	0
99.1	1	AFLCLFLLPSLATVA----	1	seq637, seq679	AFLCLFLLPSLATVA
99.1	2	-FLCLFLLPSLATVAY---	2	seq628, seq677	FLCLFLLPSLATVAY
99.1	3	--LCLFLLPSLATVAYF--	3	seq626, seq678	LCLFLLPSLATVAYF
99.1	4	---CLFLLPSLATVAYFN-	4	seq629	CLFLLPSLATVAYFN
99.1	5	----LFLLPSLATVAYFNM	5	seq632	LFLLPSLATVAYFNM
100.1	Consensus	KDGIIWVATEGALNTPKD	0	0	0
100.1	1	KDGIIWVATEGALNT---	1	seq1726	KDGIIWVATEGALNT
100.1	2	-DGIIWVATEGALNTP--	2	seq1728	DGIIWVATEGALNTP
100.1	3	--GIIWVATEGALNTPK-	3	seq1722	GIIWVATEGALNTPK
100.1	4	---IIWVATEGALNTPKD	4	seq1731	IIWVATEGALNTPKD
101.1	Consensus	ELAKNVSLDNVLSTFISA	0	0	0
101.1	1	ELAKNVSLDNVLSTF---	1	seq959	ELAKNVSLDNVLSTF
101.1	2	-LAKNVSLDNVLSTFI--	2	seq932	LAKNVSLDNVLSTFI
101.1	3	--AKNVSLDNVLSTFIS-	3	seq928	AKNVSLDNVLSTFIS
101.1	4	---KNVSLDNVLSTFISA	4	seq942	KNVSLDNVLSTFISA
102.1	Consensus	NFCALILAYCNKTVGELG	0	0	0
102.1	1	NFCALILAYCNKTVG---	1	seq1048	NFCALILAYCNKTVG
102.1	2	-FCALILAYCNKTVGE--	2	seq1049	FCALILAYCNKTVGE
102.1	3	--CALILAYCNKTVGEL-	3	seq1047	CALILAYCNKTVGEL
102.1	4	---ALILAYCNKTVGELG	4	seq1050	ALILAYCNKTVGELG
103.1	Consensus	LSHRFYRLANECAQVLSE	0	0	0
103.1	1	LSHRFYRLANECAQV---	1	seq384	LSHRFYRLANECAQV
103.1	2	-SHRFYRLANECAQVL--	2	seq287, seq373	SHRFYRLANECAQVL
103.1	3	--HRFYRLANECAQVLS-	3	seq288, seq376	HRFYRLANECAQVLS
103.1	4	---RFYRLANECAQVLSE	4	seq387	RFYRLANECAQVLSE
104.1	Consensus	NEFACVVADAVIKTLQPV	0	0	0
104.1	1	NEFACVVADAVIKTL---	1	seq953	NEFACVVADAVIKTL
104.1	2	-EFACVVADAVIKTLQ--	2	seq933	EFACVVADAVIKTLQ
104.1	3	--FACVVADAVIKTLQP-	3	seq934	FACVVADAVIKTLQP
104.1	4	---ACVVADAVIKTLQPV	4	seq956	ACVVADAVIKTLQPV
105.1	Consensus	LPKEITVATSRTLSYYKL	0	0	0
105.1	1	LPKEITVATSRTLSY---	1	seq1526	LPKEITVATSRTLSY
105.1	2	-PKEITVATSRTLSYY--	2	seq1517, seq1522	PKEITVATSRTLSYY
105.1	3	--KEITVATSRTLSYYK-	3	seq1511, seq1527	KEITVATSRTLSYYK
105.1	4	---EITVATSRTLSYYKL	4	seq1513	EITVATSRTLSYYKL
106.1	Consensus	VFHLYLQYIRKLHDELTG	0	0	0
106.1	1	VFHLYLQYIRKLHDE---	1	seq428	VFHLYLQYIRKLHDE
106.1	2	-FHLYLQYIRKLHDEL--	2	seq415	FHLYLQYIRKLHDEL
106.1	3	--HLYLQYIRKLHDELT-	3	seq425	HLYLQYIRKLHDELT
106.1	4	---LYLQYIRKLHDELTG	4	seq433	LYLQYIRKLHDELTG
107.1	Consensus	LEASFNYLKSPNFSKLIN	0	0	0
107.1	1	LEASFNYLKSPNFSK---	1	seq912, seq1006, seq1035	LEASFNYLKSPNFSK
107.1	2	-EASFNYLKSPNFSKL--	2	seq899, seq975, seq999, seq1027	EASFNYLKSPNFSKL
107.1	3	--ASFNYLKSPNFSKLI-	3	seq900, seq976, seq1000, seq1028	ASFNYLKSPNFSKLI
107.1	4	---SFNYLKSPNFSKLIN	4	seq913	SFNYLKSPNFSKLIN
108.1	Consensus	NNAAIVLQLPQGTTLPK	0	0	0
108.1	1	NNAAIVLQLPQGTTL--	1	seq1732	NNAAIVLQLPQGTTL
108.1	2	-NAAIVLQLPQGTTLP-	2	seq1733	NAAIVLQLPQGTTLP
108.1	3	--AAIVLQLPQGTTLPK	3	seq1738	AAIVLQLPQGTTLPK
108.1	4	------LQLPQGTTL--	7	seq1816	LQLPQGTTL
109.1	Consensus	LIINLVQMAPISAMVRMY	0	0	0
109.1	1	LIINLVQMAPISAMV---	1	seq915	LIINLVQMAPISAMV
109.1	2	-IINLVQMAPISAMVR--	2	seq901, seq1033	IINLVQMAPISAMVR
109.1	3	--INLVQMAPISAMVRM-	3	seq902, seq1036	INLVQMAPISAMVRM
109.1	4	---NLVQMAPISAMVRMY	4	seq918	NLVQMAPISAMVRMY
110.1	Consensus	ENPDILRVYANLGERVRQ	0	0	0
110.1	1	ENPDILRVYANLGER---	1	seq462	ENPDILRVYANLGER
110.1	2	-NPDILRVYANLGERV--	2	seq453	NPDILRVYANLGERV
110.1	3	--PDILRVYANLGERVR-	3	seq454	PDILRVYANLGERVR
110.1	4	---DILRVYANLGERVRQ	4	seq459	DILRVYANLGERVRQ
111.1	Consensus	SNHNFLVQAGNVQLRVIG	0	0	0
111.1	1	SNHNFLVQAGNVQLR---	1	seq726	SNHNFLVQAGNVQLR
111.1	2	-NHNFLVQAGNVQLRV--	2	seq724	NHNFLVQAGNVQLRV
111.1	3	--HNFLVQAGNVQLRVI-	3	seq725	HNFLVQAGNVQLRVI
111.1	4	---NFLVQAGNVQLRVIG	4	seq727	NFLVQAGNVQLRVIG
112.1	Consensus	NCVLKLKVDTANPKTPKY	0	0	0
112.1	1	NCVLKLKVDTANPKT---	1	seq729	NCVLKLKVDTANPKT
112.1	2	-CVLKLKVDTANPKTP--	2	seq730	CVLKLKVDTANPKTP
112.1	3	--VLKLKVDTANPKTPK-	3	seq728	VLKLKVDTANPKTPK
112.1	4	---LKLKVDTANPKTPKY	4	seq731	LKLKVDTANPKTPKY
113.1	Consensus	TNGDFLHFLPRVFSAVGN	0	0	0
113.1	1	TNGDFLHFLPRVFSA---	1	seq851, seq878	TNGDFLHFLPRVFSA
113.1	2	-NGDFLHFLPRVFSAV--	2	seq850, seq869	NGDFLHFLPRVFSAV
113.1	3	--GDFLHFLPRVFSAVG-	3	seq852, seq877	GDFLHFLPRVFSAVG
113.1	4	---DFLHFLPRVFSAVGN	4	seq857	DFLHFLPRVFSAVGN
114.1	Consensus	TSMKYFVKIGPERTCCLC	0	0	0
114.1	1	TSMKYFVKIGPERTC---	1	seq105	TSMKYFVKIGPERTC
114.1	2	-SMKYFVKIGPERTCC--	2	seq104	SMKYFVKIGPERTCC
114.1	3	--MKYFVKIGPERTCCL-	3	seq95, seq145	MKYFVKIGPERTCCL
114.1	4	---KYFVKIGPERTCCLC	4	seq108	KYFVKIGPERTCCLC
115.1	Consensus	STSHKLVLSVNPYVCNAP	0	0	0
115.1	1	STSHKLVLSVNPYVC---	1	seq271	STSHKLVLSVNPYVC
115.1	2	-TSHKLVLSVNPYVCN--	2	seq268	TSHKLVLSVNPYVCN
115.1	3	--SHKLVLSVNPYVCNA-	3	seq264	SHKLVLSVNPYVCNA
115.1	4	---HKLVLSVNPYVCNAP	4	seq266	HKLVLSVNPYVCNAP
116.1	Consensus	AALALLLLDRLNQLESKM	0	0	0
116.1	1	AALALLLLDRLNQLE---	1	seq1743	AALALLLLDRLNQLE
116.1	2	-ALALLLLDRLNQLES--	2	seq1741	ALALLLLDRLNQLES
116.1	3	--LALLLLDRLNQLESK-	3	seq1740	LALLLLDRLNQLESK
116.1	4	---ALLLLDRLNQLESKM	4	seq1742	ALLLLDRLNQLESKM
117.1	Consensus	NVNRFNVAITRAKVGILC	0	0	0
117.1	1	NVNRFNVAITRAKVG---	1	seq258	NVNRFNVAITRAKVG
117.1	2	-VNRFNVAITRAKVGI--	2	seq255	VNRFNVAITRAKVGI
117.1	3	--NRFNVAITRAKVGIL-	3	seq256	NRFNVAITRAKVGIL
117.1	4	---RFNVAITRAKVGILC	4	seq259	RFNVAITRAKVGILC
118.1	Consensus	YLTFYLTNDVSFLAHIQW	0	0	0
118.1	1	YLTFYLTNDVSFLAH---	1	seq788	YLTFYLTNDVSFLAH
118.1	2	-LTFYLTNDVSFLAHI--	2	seq784	LTFYLTNDVSFLAHI
118.1	3	--TFYLTNDVSFLAHIQ-	3	seq785	TFYLTNDVSFLAHIQ
118.1	4	---FYLTNDVSFLAHIQW	4	seq790	FYLTNDVSFLAHIQW
119.1	Consensus	DYCIPYNSVTSSIVITSG	0	0	0
119.1	1	DYCIPYNSVTSSIVI---	1	seq1380, seq1402	DYCIPYNSVTSSIVI
119.1	2	-YCIPYNSVTSSIVIT--	2	seq1375, seq1397	YCIPYNSVTSSIVIT
119.1	3	--CIPYNSVTSSIVITS-	3	seq1378, seq1398	CIPYNSVTSSIVITS
119.1	4	---IPYNSVTSSIVITSG	4	seq1381, seq1401	IPYNSVTSSIVITSG
120.1	Consensus	PVPEVKILNNLGVDIAAN	0	0	0
120.1	1	PVPEVKILNNLGVDI---	1	seq87	PVPEVKILNNLGVDI
120.1	2	-VPEVKILNNLGVDIA--	2	seq80	VPEVKILNNLGVDIA
120.1	3	--PEVKILNNLGVDIAA-	3	seq81	PEVKILNNLGVDIAA
120.1	4	---EVKILNNLGVDIAAN	4	seq84	EVKILNNLGVDIAAN
121.1	Consensus	SKGRLIIRENNRVVISSD	0	0	0
121.1	1	SKGRLIIRENNRVVI---	1	seq9, seq49	SKGRLIIRENNRVVI
121.1	2	-KGRLIIRENNRVVIS--	2	seq7, seq47	KGRLIIRENNRVVIS
121.1	3	--GRLIIRENNRVVISS-	3	seq6, seq48	GRLIIRENNRVVISS
121.1	4	---RLIIRENNRVVISSD	4	seq8	RLIIRENNRVVISSD
122.1	Consensus	AWPLIVTALRANSAVKLQ	0	0	0
122.1	1	AWPLIVTALRANSAV---	1	seq546	AWPLIVTALRANSAV
122.1	2	-WPLIVTALRANSAVK--	2	seq544	WPLIVTALRANSAVK
122.1	3	--PLIVTALRANSAVKL-	3	seq540	PLIVTALRANSAVKL
122.1	4	---LIVTALRANSAVKLQ	4	seq541, seq551	LIVTALRANSAVKLQ
123.1	Consensus	MWALIISVTSNYSGVVT	0	0	0
123.1	1	MWALIISVTSNYSGV--	1	seq696	MWALIISVTSNYSGV
123.1	2	-WALIISVTSNYSGVV-	2	seq695	WALIISVTSNYSGVV
123.1	3	--ALIISVTSNYSGVVT	3	seq701	ALIISVTSNYSGVVT
123.1	4	---LIISVTSNY-----	4	seq1876	LIISVTSNY
124.1	Consensus	DFFKFRIDGDMVPHISRQ	0	0	0
124.1	1	DFFKFRIDGDMVPHI---	1	seq314	DFFKFRIDGDMVPHI
124.1	2	-FFKFRIDGDMVPHIS--	2	seq301	FFKFRIDGDMVPHIS
124.1	3	--FKFRIDGDMVPHISR-	3	seq297	FKFRIDGDMVPHISR
124.1	4	---KFRIDGDMVPHISRQ	4	seq309	KFRIDGDMVPHISRQ
125.1	Consensus	TAVLRQWLPTGTLLVDSD	0	0	0
125.1	1	TAVLRQWLPTGTLLV---	1	seq13	TAVLRQWLPTGTLLV
125.1	2	-AVLRQWLPTGTLLVD--	2	seq16	AVLRQWLPTGTLLVD
125.1	3	--VLRQWLPTGTLLVDS-	3	seq14, seq30	VLRQWLPTGTLLVDS
125.1	4	---LRQWLPTGTLLVDSD	4	seq24	LRQWLPTGTLLVDSD
126.1	Consensus	CVNFNFNGLTGTGVLTES	0	0	0
126.1	1	CVNFNFNGLTGTGVL---	1	seq1261	CVNFNFNGLTGTGVL
126.1	2	-VNFNFNGLTGTGVLT--	2	seq1210, seq1253	VNFNFNGLTGTGVLT
126.1	3	--NFNFNGLTGTGVLTE-	3	seq1213, seq1256	NFNFNGLTGTGVLTE
126.1	4	---FNFNGLTGTGVLTES	4	seq1265	FNFNGLTGTGVLTES
127.1	Consensus	ANSIVCRFDTRVLSNLNL	0	0	0
127.1	1	ANSIVCRFDTRVLSN---	1	seq112	ANSIVCRFDTRVLSN
127.1	2	-NSIVCRFDTRVLSNL--	2	seq109	NSIVCRFDTRVLSNL
127.1	3	--SIVCRFDTRVLSNLN-	3	seq110	SIVCRFDTRVLSNLN
127.1	4	---IVCRFDTRVLSNLNL	4	seq111	IVCRFDTRVLSNLNL
128.1	Consensus	EIQQVVDADSKIVQLSE	0	0	0
128.1	1	EIQQVVDADSKIVQL--	1	seq548	EIQQVVDADSKIVQL
128.1	2	-IQQVVDADSKIVQLS-	2	seq547	IQQVVDADSKIVQLS
128.1	3	--QQVVDADSKIVQLSE	3	seq549	QQVVDADSKIVQLSE
129.1	Consensus	CFKMFYKGVITHDVSSA	0	0	0
129.1	1	CFKMFYKGVITHDVS--	1	seq249	CFKMFYKGVITHDVS
129.1	2	-FKMFYKGVITHDVSS-	2	seq245	FKMFYKGVITHDVSS
129.1	3	--KMFYKGVITHDVSSA	3	seq246	KMFYKGVITHDVSSA
130.1	Consensus	PETNILLNVPLHGTILT	0	0	0
130.1	1	PETNILLNVPLHGTI--	1	seq1515	PETNILLNVPLHGTI
130.1	2	-ETNILLNVPLHGTIL-	2	seq1512	ETNILLNVPLHGTIL
130.1	3	--TNILLNVPLHGTILT	3	seq1516	TNILLNVPLHGTILT
131.1	Consensus	LSRVLGLKTLATHGLAA	0	0	0
131.1	1	LSRVLGLKTLATHGL--	1	seq910, seq1032	LSRVLGLKTLATHGL
131.1	2	-SRVLGLKTLATHGLA-	2	seq908, seq1034	SRVLGLKTLATHGLA
131.1	3	--RVLGLKTLATHGLAA	3	seq911	RVLGLKTLATHGLAA
132.1	Consensus	DAPYIVGDVVQEGVLTA	0	0	0
132.1	1	DAPYIVGDVVQEGVL--	1	seq954	DAPYIVGDVVQEGVL
132.1	2	-APYIVGDVVQEGVLT-	2	seq939	APYIVGDVVQEGVLT
132.1	3	--PYIVGDVVQEGVLTA	3	seq957	PYIVGDVVQEGVLTA
133.1	Consensus	ELKHFFFAQDGNAAISD	0	0	0
133.1	1	ELKHFFFAQDGNAAI--	1	seq290, seq395	ELKHFFFAQDGNAAI
133.1	2	-LKHFFFAQDGNAAIS-	2	seq282, seq381	LKHFFFAQDGNAAIS
133.1	3	--KHFFFAQDGNAAISD	3	seq285, seq386	KHFFFAQDGNAAISD
134.1	Consensus	WEPEFYEAMYTPHTVLQ	0	0	0
134.1	1	WEPEFYEAMYTPHTV--	1	seq393	WEPEFYEAMYTPHTV
134.1	2	-EPEFYEAMYTPHTVL-	2	seq369	EPEFYEAMYTPHTVL
134.1	3	--PEFYEAMYTPHTVLQ	3	seq294, seq367	PEFYEAMYTPHTVLQ
135.1	Consensus	KELLVYAADPAMHAASG	0	0	0
135.1	1	KELLVYAADPAMHAA--	1	seq295, seq326, seq377	KELLVYAADPAMHAA
135.1	2	-ELLVYAADPAMHAAS-	2	seq289, seq324, seq378	ELLVYAADPAMHAAS
135.1	3	--LLVYAADPAMHAASG	3	seq293, seq327, seq383	LLVYAADPAMHAASG
136.1	Consensus	KKQQTVTLLPAADLDDF	0	0	0
136.1	1	KKQQTVTLLPAADLD--	1	seq1729	KKQQTVTLLPAADLD
136.1	2	-KQQTVTLLPAADLDD-	2	seq1737	KQQTVTLLPAADLDD
136.1	3	--QQTVTLLPAADLDDF	3	seq1730	QQTVTLLPAADLDDF
137.1	Consensus	TADIVVFDEISMATNYD	0	0	0
137.1	1	TADIVVFDEISMATN--	1	seq188	TADIVVFDEISMATN
137.1	2	-ADIVVFDEISMATNY-	2	seq185	ADIVVFDEISMATNY
137.1	3	--DIVVFDEISMATNYD	3	seq189	DIVVFDEISMATNYD
138.1	Consensus	NGDVVAIDYKHYTPSFK	0	0	0
138.1	1	NGDVVAIDYKHYTPS--	1	seq945	NGDVVAIDYKHYTPS
138.1	2	-GDVVAIDYKHYTPSF-	2	seq930	GDVVAIDYKHYTPSF
138.1	3	--DVVAIDYKHYTPSFK	3	seq946	DVVAIDYKHYTPSFK
139.1	Consensus	FKDQVILLNKHIDAYKTF	0	0	0
139.1	1	FKDQVILLNKHIDAY---	1	seq1775	FKDQVILLNKHIDAY
139.1	2	-KDQVILLNKHIDAYK--	2	seq1772	KDQVILLNKHIDAYK
139.1	3	---QVILLNKHIDAYKTF	4	seq1773	QVILLNKHIDAYKTF
140.1	Consensus	IPLMYKGLPWNVVRIKI	0	0	0
140.1	1	IPLMYKGLPWNVVRI--	1	seq96, seq120	IPLMYKGLPWNVVRI
140.1	2	-PLMYKGLPWNVVRIK-	2	seq97, seq124	PLMYKGLPWNVVRIK
140.1	3	--LMYKGLPWNVVRIKI	3	seq100	LMYKGLPWNVVRIKI
141.1	Consensus	TQYNRYLALYNKYKYFS	0	0	0
141.1	1	TQYNRYLALYNKYKY--	1	seq882	TQYNRYLALYNKYKY
141.1	2	-QYNRYLALYNKYKYF-	2	seq870	QYNRYLALYNKYKYF
141.1	3	--YNRYLALYNKYKYFS	3	seq880	YNRYLALYNKYKYFS
142.1	Consensus	VNITFELDERIDKVLNE	0	0	0
142.1	1	VNITFELDERIDKVL--	1	seq938	VNITFELDERIDKVL
142.1	2	-NITFELDERIDKVLN-	2	seq943	NITFELDERIDKVLN
142.1	3	--ITFELDERIDKVLNE	3	seq952	ITFELDERIDKVLNE
143.1	Consensus	VNINIVGDFKLNEEIAI	0	0	0
143.1	1	VNINIVGDFKLNEEI--	1	seq1071	VNINIVGDFKLNEEI
143.1	2	-NINIVGDFKLNEEIA-	2	seq1070	NINIVGDFKLNEEIA
143.1	3	--INIVGDFKLNEEIAI	3	seq1072	INIVGDFKLNEEIAI
144.1	Consensus	ANYIFWRNTNPIQLSSY	0	0	0
144.1	1	ANYIFWRNTNPIQLS--	1	seq17	ANYIFWRNTNPIQLS
144.1	2	-NYIFWRNTNPIQLSS-	2	seq18	NYIFWRNTNPIQLSS
144.1	3	--YIFWRNTNPIQLSSY	3	seq19	YIFWRNTNPIQLSSY
145.1	Consensus	SYFAVHFISNSWLMWLI	0	0	0
145.1	1	SYFAVHFISNSWLMW--	1	seq980	SYFAVHFISNSWLMW
145.1	2	-YFAVHFISNSWLMWL-	2	seq977	YFAVHFISNSWLMWL
145.1	3	--FAVHFISNSWLMWLI	3	seq984	FAVHFISNSWLMWLI
146.1	Consensus	VGILCIMSDRDLYDKLQ	0	0	0
146.1	1	VGILCIMSDRDLYDK--	1	seq192	VGILCIMSDRDLYDK
146.1	2	-GILCIMSDRDLYDKL-	2	seq186	GILCIMSDRDLYDKL
146.1	3	--ILCIMSDRDLYDKLQ	3	seq190	ILCIMSDRDLYDKLQ
147.1	Consensus	YSTQLSTDTGVEHVTFF	0	0	0
147.1	1	YSTQLSTDTGVEHVT--	1	seq1364	YSTQLSTDTGVEHVT
147.1	2	-STQLSTDTGVEHVTF-	2	seq1359	STQLSTDTGVEHVTF
147.1	3	--TQLSTDTGVEHVTFF	3	seq1365	TQLSTDTGVEHVTFF
148.1	Consensus	KVVKVTIDYTEISFMLW	0	0	0
148.1	1	KVVKVTIDYTEISFM--	1	seq53	KVVKVTIDYTEISFM
148.1	2	-VVKVTIDYTEISFML-	2	seq51	VVKVTIDYTEISFML
148.1	3	--VKVTIDYTEISFMLW	3	seq54	VKVTIDYTEISFMLW
149.1	Consensus	ELEDFIPMDSTVKNYFI	0	0	0
149.1	1	ELEDFIPMDSTVKNY--	1	seq68	ELEDFIPMDSTVKNY
149.1	2	-LEDFIPMDSTVKNYF-	2	seq62	LEDFIPMDSTVKNYF
149.1	3	--EDFIPMDSTVKNYFI	3	seq69	EDFIPMDSTVKNYFI
150.1	Consensus	QPYVFIKRSDARTAPHG	0	0	0
150.1	1	QPYVFIKRSDARTAP--	1	seq1177	QPYVFIKRSDARTAP
150.1	2	-PYVFIKRSDARTAPH-	2	seq1173	PYVFIKRSDARTAPH
150.1	3	--YVFIKRSDARTAPHG	3	seq1175	YVFIKRSDARTAPHG
151.1	Consensus	VKTTEVVGDIILKPANN	0	0	0
151.1	1	VKTTEVVGDIILKPA--	1	seq955	VKTTEVVGDIILKPA
151.1	2	-KTTEVVGDIILKPAN-	2	seq935	KTTEVVGDIILKPAN
151.1	3	--TTEVVGDIILKPANN	3	seq940	TTEVVGDIILKPANN
152.1	Consensus	TPFEIKLAKKFDTFNG	0	0	0
152.1	1	TPFEIKLAKKFDTFN-	1	seq1153	TPFEIKLAKKFDTFN
152.1	2	-PFEIKLAKKFDTFNG	2	seq1154	PFEIKLAKKFDTFNG
153.1	Consensus	NFNVLFSTVFPPTSFG	0	0	0
153.1	1	NFNVLFSTVFPPTSF-	1	seq390	NFNVLFSTVFPPTSF
153.1	2	-FNVLFSTVFPPTSFG	2	seq394	FNVLFSTVFPPTSFG
154.1	Consensus	LIDSYFVVKRHTFSNY	0	0	0
154.1	1	LIDSYFVVKRHTFSN-	1	seq432	LIDSYFVVKRHTFSN
154.1	2	-IDSYFVVKRHTFSNY	2	seq429	IDSYFVVKRHTFSNY
155.1	Consensus	VLQQLRVESSSKLWAQ	0	0	0
155.1	1	VLQQLRVESSSKLWA-	1	seq594, seq609, seq610	VLQQLRVESSSKLWA
155.1	2	-LQQLRVESSSKLWAQ	2	seq595, seq608, seq611	LQQLRVESSSKLWAQ
156.1	Consensus	GTTFTYASALWEIQQ	0	0	0
156.1	1	GTTFTYASALWEIQQ	1	seq557	GTTFTYASALWEIQQ
156.1	2	-TTFTYASAL-----	2	seq1895	TTFTYASAL
157.1	Consensus	TNSRIKASMPTTIAKN	0	0	0
157.1	1	TNSRIKASMPTTIAK-	1	seq982, seq1002	TNSRIKASMPTTIAK
157.1	2	-NSRIKASMPTTIAKN	2	seq1004	NSRIKASMPTTIAKN
158.1	Consensus	AVGNICYTPSKLIEYT	0	0	0
158.1	1	AVGNICYTPSKLIEY-	1	seq797	AVGNICYTPSKLIEY
158.1	2	-VGNICYTPSKLIEYT	2	seq798	VGNICYTPSKLIEYT
159.1	Consensus	LIVNSVLLFL	0	0	0
159.1	1	LIVNSVLLF-	1	seq1841	LIVNSVLLF
159.1	2	-IVNSVLLFL	2	seq1843	IVNSVLLFL
160.1	Consensus	PINVIVFDGKSKCEES	0	0	0
160.1	1	PINVIVFDGKSKCEE-	1	seq958	PINVIVFDGKSKCEE
160.1	2	-INVIVFDGKSKCEES	2	seq950	INVIVFDGKSKCEES
161.1	Consensus	CTSVVLLSVL	0	0	0
161.1	1	CTSVVLLSV-	1	seq1881	CTSVVLLSV
161.1	2	-TSVVLLSVL	2	seq1882	TSVVLLSVL
162.1	Consensus	DIDYVPLKSATCITRC	0	0	0
162.1	1	DIDYVPLKSATCITR-	1	seq106	DIDYVPLKSATCITR
162.1	2	-IDYVPLKSATCITRC	2	seq103	IDYVPLKSATCITRC
163.1	Consensus	TVREVLSDRELHLSWE	0	0	0
163.1	1	TVREVLSDRELHLSW-	1	seq187	TVREVLSDRELHLSW
163.1	2	-VREVLSDRELHLSWE	2	seq191	VREVLSDRELHLSWE
164.1	Consensus	QLSEISMDNSPNLAW	0	0	0
164.1	1	QLSEISMDNSPNLAW	1	seq550	QLSEISMDNSPNLAW
164.1	2	----ISMDNSPNL--	5	seq1893	ISMDNSPNL
165.1	Consensus	AARVVRSIFSRTLETA	0	0	0
165.1	1	AARVVRSIFSRTLET-	1	seq1162	AARVVRSIFSRTLET
165.1	2	-ARVVRSIFSRTLETA	2	seq1160	ARVVRSIFSRTLETA
166.1	Consensus	PQLEQPYVFI	0	0	0
166.1	1	PQLEQPYVF-	1	seq1864	PQLEQPYVF
166.1	2	-QLEQPYVFI	2	seq1865	QLEQPYVFI
167.1	Consensus	AIVFITLCFTLKRKTE	0	0	0
167.1	1	AIVFITLCFTLKRKT-	1	seq1622	AIVFITLCFTLKRKT
167.1	2	-IVFITLCFTLKRKTE	2	seq1621, seq1654	IVFITLCFTLKRKTE
168.1	Consensus	GTTEMLAKALRKVPTD	0	0	0
168.1	1	GTTEMLAKALRKVPT-	1	seq1043	GTTEMLAKALRKVPT
168.1	2	-TTEMLAKALRKVPTD	2	seq1046	TTEMLAKALRKVPTD
169.1	Consensus	PEYFNSVCRLMKTIGP	0	0	0
169.1	1	PEYFNSVCRLMKTIG-	1	seq260	PEYFNSVCRLMKTIG
169.1	2	-EYFNSVCRLMKTIGP	2	seq257	EYFNSVCRLMKTIGP
170.1	Consensus	IQWMVMFTPLVPFWIT	0	0	0
170.1	1	IQWMVMFTPLVPFWI-	1	seq840	IQWMVMFTPLVPFWI
170.1	2	-QWMVMFTPLVPFWIT	2	seq838	QWMVMFTPLVPFWIT
171.1	Consensus	EHYVRITGLYPTLNIS	0	0	0
171.1	1	EHYVRITGLYPTLNI-	1	seq248	EHYVRITGLYPTLNI
171.1	2	-HYVRITGLYPTLNIS	2	seq252	HYVRITGLYPTLNIS
172.1	Singleton	HLKDGTCGL	0	seq1863	HLKDGTCGL
173.1	Singleton	YRINWITGGIAIAMA	0	seq1535	YRINWITGGIAIAMA
174.1	Singleton	EMLDNRATL	0	seq1885	EMLDNRATL
175.1	Singleton	NLPFKLTCATTRQVV	0	seq978, seq1007	NLPFKLTCATTRQVV
176.1	Singleton	VSFCYMHHM	0	seq1872	VSFCYMHHM
177.1	Singleton	TTLPVNVAF	0	seq1918	TTLPVNVAF
178.1	Singleton	YSLFDMSKF	0	seq1923	YSLFDMSKF
179.1	Singleton	CTDDNALAY	0	seq1896	CTDDNALAY
180.1	Singleton	NTASWFTAL	0	seq1815	NTASWFTAL
181.1	Singleton	SFYEDFLEY	0	seq1819	SFYEDFLEY
182.1	Singleton	VNTFSSTFNVPMEKL	0	seq985	VNTFSSTFNVPMEKL
183.1	Singleton	MLVYCFLGY	0	seq1875	MLVYCFLGY
184.1	Singleton	FLNRFTTTL	0	seq1873	FLNRFTTTL
185.1	Singleton	CVRGTTVLL	0	seq1857	CVRGTTVLL
186.1	Singleton	RIKIVQMLSDTLKNL	0	seq165	RIKIVQMLSDTLKNL
187.1	Singleton	FLAFVVFLL	0	seq1842	FLAFVVFLL
188.1	Singleton	GTYEGNSPF	0	seq1853	GTYEGNSPF
189.1	Singleton	VLLSVLQQL	0	seq1884	VLLSVLQQL
190.1	Singleton	QSCTQHQPY	0	seq1821	QSCTQHQPY
191.1	Singleton	LLLDDFVEI	0	seq1920	LLLDDFVEI
192.1	Singleton	EYHDVRVVL	0	seq1824	EYHDVRVVL
193.1	Singleton	VSIINNTVY	0	seq1919	VSIINNTVY
194.1	Singleton	FLIVAAIVF	0	seq1854	FLIVAAIVF
195.1	Singleton	LVAEWFLAY	0	seq1868	LVAEWFLAY
196.1	Singleton	ITVTPEANM	0	seq1908	ITVTPEANM
197.1	Singleton	YVFCTVNAL	0	seq1914	YVFCTVNAL
198.1	Singleton	FLELAMDEFIERYKL	0	seq52	FLELAMDEFIERYKL
199.1	Singleton	FGGASCCLY	0	seq1907	FGGASCCLY
200.1	Singleton	DVKCTSVVL	0	seq1887	DVKCTSVVL
201.1	Singleton	ELYSPIFLI	0	seq1859	ELYSPIFLI
202.1	Singleton	HSIGFDYVY	0	seq1915	HSIGFDYVY
203.1	Singleton	MVMCGGSLY	0	seq1911	MVMCGGSLY
204.1	Singleton	FLARGIVFM	0	seq1877	FLARGIVFM
205.1	Singleton	FLFLTWICL	0	seq1838	FLFLTWICL
206.1	Singleton	YVMHANYIF	0	seq1922	YVMHANYIF
207.1	Singleton	YYQLYSTQL	0	seq1850	YYQLYSTQL
208.1	Singleton	GTGTIYTEL	0	seq1898	GTGTIYTEL
209.1	Singleton	TMADLVYAL	0	seq1912	TMADLVYAL
210.1	Singleton	WLIVGVALL	0	seq1851	WLIVGVALL
211.1	Singleton	IQYIDIGNY	0	seq1817	IQYIDIGNY
212.1	Singleton	ILRGHLRIAGHHLGR	0	seq1551	ILRGHLRIAGHHLGR
213.1	Singleton	AYRFNGIGVTQNVLY	0	seq1300	AYRFNGIGVTQNVLY
214.1	Singleton	KSDGTGTIY	0	seq1897	KSDGTGTIY
215.1	Singleton	VMVELVAEL	0	seq1861	VMVELVAEL
216.1	Singleton	YSVMLTNDNTSRYWE	0	seq328	YSVMLTNDNTSRYWE
217.1	Singleton	RTAPHGHVM	0	seq1866	RTAPHGHVM
218.1	Singleton	HSMQNCVLK	0	seq1874	HSMQNCVLK
219.1	Singleton	TELEPPCRF	0	seq1899	TELEPPCRF
220.1	Singleton	TVIEVQGYKSVNITF	0	seq1053	TVIEVQGYKSVNITF
221.1	Singleton	FLNKVVSTTTNIVTR	0	seq981	FLNKVVSTTTNIVTR
222.1	Singleton	GKGYHLMSFPQSAPH	0	seq1301	GKGYHLMSFPQSAPH
223.1	Singleton	ITFDNLKTLLSLREV	0	seq1037	ITFDNLKTLLSLREV
224.1	Singleton	FVFLVLLPL	0	seq1813	FVFLVLLPL
225.1	Singleton	FVTVYSHLL	0	seq1847	FVTVYSHLL
226.1	Singleton	TSNFRVQPTESIVRF	0	seq1297	TSNFRVQPTESIVRF
227.1	Singleton	FTSDYYQLY	0	seq1845	FTSDYYQLY
228.1	Singleton	HVGEIPVAY	0	seq1860	HVGEIPVAY
229.1	Singleton	RTILGSALL	0	seq1871	RTILGSALL
230.1	Singleton	FVCNLLLLF	0	seq1849	FVCNLLLLF
231.1	Singleton	QLRKQIRSAAKKNNL	0	seq1045	QLRKQIRSAAKKNNL
232.1	Singleton	NNDYYRSLPGVFCGV	0	seq812	NNDYYRSLPGVFCGV
233.1	Singleton	SLVVRCSFY	0	seq1820	SLVVRCSFY
234.1	Singleton	NSIDAFKLNIKLLGV	0	seq718	NSIDAFKLNIKLLGV
235.1	Singleton	YLQPRTFLL	0	seq1812	YLQPRTFLL
236.1	Singleton	YFKIYSKHTPINLVR	0	seq1240	YFKIYSKHTPINLVR
