# Supplementary material for: Designing of cytotoxic and helper T cell epitope map provides insights into the highly contagious nature of the pandemic novel coronavirus SARS-CoV-2
Source: R Soc Open Sci. 2020 Sep 16;7(9):201141. doi: 10.1098/rsos.201141 (PMC7540743; doi:10.1098/rsos.201141)
Supplement: Table S4 [file rsos201141supp4.xls]

## Sheet: Sheet1
PickPocket-1.1 Server Output - DTU Health Tech
# Input is in FSA format
# Peptide length 9
-----------------------------------------------------------------------------------
pos HLA peptide Identity 1-log50k(aff)
-----------------------------------------------------------------------------------
0 HLA-A*01:01 MESLVPGFN YP_009724389_1_ 0.072
0 HLA-A*01:01 ESLVPGFNE YP_009724389_1_ 0.039
0 HLA-A*01:01 SLVPGFNEK YP_009724389_1_ 0.271
0 HLA-A*01:01 LVPGFNEKT YP_009724389_1_ 0.103
0 HLA-A*01:01 VPGFNEKTH YP_009724389_1_ 0.000
0 HLA-A*01:01 PGFNEKTHV YP_009724389_1_ 0.000
0 HLA-A*01:01 GFNEKTHVQ YP_009724389_1_ 0.041
0 HLA-A*01:01 FNEKTHVQL YP_009724389_1_ 0.108
0 HLA-A*01:01 NEKTHVQLS YP_009724389_1_ 0.000
0 HLA-A*01:01 EKTHVQLSL YP_009724389_1_ 0.000
0 HLA-A*01:01 KTHVQLSLP YP_009724389_1_ 0.130
0 HLA-A*01:01 THVQLSLPV YP_009724389_1_ 0.049
0 HLA-A*01:01 HVQLSLPVL YP_009724389_1_ 0.121
0 HLA-A*01:01 VQLSLPVLQ YP_009724389_1_ 0.092
0 HLA-A*01:01 QLSLPVLQV YP_009724389_1_ 0.173
0 HLA-A*01:01 LSLPVLQVR YP_009724389_1_ 0.243
0 HLA-A*01:01 SLPVLQVRD YP_009724389_1_ 0.066
0 HLA-A*01:01 LPVLQVRDV YP_009724389_1_ 0.000
0 HLA-A*01:01 PVLQVRDVL YP_009724389_1_ 0.066
0 HLA-A*01:01 VLQVRDVLV YP_009724389_1_ 0.162
0 HLA-A*01:01 LQVRDVLVR YP_009724389_1_ 0.209
0 HLA-A*01:01 QVRDVLVRG YP_009724389_1_ 0.113
0 HLA-A*01:01 VRDVLVRGF YP_009724389_1_ 0.050
0 HLA-A*01:01 RDVLVRGFG YP_009724389_1_ 0.000
0 HLA-A*01:01 DVLVRGFGD YP_009724389_1_ 0.044
0 HLA-A*01:01 VLVRGFGDS YP_009724389_1_ 0.065
0 HLA-A*01:01 LVRGFGDSV YP_009724389_1_ 0.142
0 HLA-A*01:01 VRGFGDSVE YP_009724389_1_ 0.000
0 HLA-A*01:01 RGFGDSVEE YP_009724389_1_ 0.040
0 HLA-A*01:01 GFGDSVEEV YP_009724389_1_ 0.065
0 HLA-A*01:01 FGDSVEEVL YP_009724389_1_ 0.192
0 HLA-A*01:01 GDSVEEVLS YP_009724389_1_ 0.000
0 HLA-A*01:01 DSVEEVLSE YP_009724389_1_ 0.056
0 HLA-A*01:01 SVEEVLSEA YP_009724389_1_ 0.206
0 HLA-A*01:01 VEEVLSEAR YP_009724389_1_ 0.179
0 HLA-A*01:01 EEVLSEARQ YP_009724389_1_ 0.000
0 HLA-A*01:01 EVLSEARQH YP_009724389_1_ 0.061
0 HLA-A*01:01 VLSEARQHL YP_009724389_1_ 0.139
0 HLA-A*01:01 LSEARQHLK YP_009724389_1_ 0.387
0 HLA-A*01:01 SEARQHLKD YP_009724389_1_ 0.035
0 HLA-A*01:01 EARQHLKDG YP_009724389_1_ 0.000
0 HLA-A*01:01 ARQHLKDGT YP_009724389_1_ 0.000
0 HLA-A*01:01 RQHLKDGTC YP_009724389_1_ 0.032
0 HLA-A*01:01 QHLKDGTCG YP_009724389_1_ 0.000
0 HLA-A*01:01 HLKDGTCGL YP_009724389_1_ 0.155
0 HLA-A*01:01 LKDGTCGLV YP_009724389_1_ 0.113
0 HLA-A*01:01 KDGTCGLVE YP_009724389_1_ 0.022
0 HLA-A*01:01 DGTCGLVEV YP_009724389_1_ 0.000
0 HLA-A*01:01 GTCGLVEVE YP_009724389_1_ 0.169
0 HLA-A*01:01 TCGLVEVEK YP_009724389_1_ 0.158
0 HLA-A*01:01 CGLVEVEKG YP_009724389_1_ 0.000
0 HLA-A*01:01 GLVEVEKGV YP_009724389_1_ 0.030
0 HLA-A*01:01 LVEVEKGVL YP_009724389_1_ 0.147
0 HLA-A*01:01 VEVEKGVLP YP_009724389_1_ 0.000
0 HLA-A*01:01 EVEKGVLPQ YP_009724389_1_ 0.169
0 HLA-A*01:01 VEKGVLPQL YP_009724389_1_ 0.000
0 HLA-A*01:01 EKGVLPQLE YP_009724389_1_ 0.000
0 HLA-A*01:01 KGVLPQLEQ YP_009724389_1_ 0.000
0 HLA-A*01:01 GVLPQLEQP YP_009724389_1_ 0.020
0 HLA-A*01:01 VLPQLEQPY YP_009724389_1_ 0.273
0 HLA-A*01:01 LPQLEQPYV YP_009724389_1_ 0.000
0 HLA-A*01:01 PQLEQPYVF YP_009724389_1_ 0.087
0 HLA-A*01:01 QLEQPYVFI YP_009724389_1_ 0.212
0 HLA-A*01:01 LEQPYVFIK YP_009724389_1_ 0.223
0 HLA-A*01:01 EQPYVFIKR YP_009724389_1_ 0.120
0 HLA-A*01:01 QPYVFIKRS YP_009724389_1_ 0.000
0 HLA-A*01:01 PYVFIKRSD YP_009724389_1_ 0.000
0 HLA-A*01:01 YVFIKRSDA YP_009724389_1_ 0.134
0 HLA-A*01:01 VFIKRSDAR YP_009724389_1_ 0.169
0 HLA-A*01:01 FIKRSDART YP_009724389_1_ 0.017
0 HLA-A*01:01 IKRSDARTA YP_009724389_1_ 0.000
0 HLA-A*01:01 KRSDARTAP YP_009724389_1_ 0.000
0 HLA-A*01:01 RSDARTAPH YP_009724389_1_ 0.354
0 HLA-A*01:01 SDARTAPHG YP_009724389_1_ 0.000
0 HLA-A*01:01 DARTAPHGH YP_009724389_1_ 0.065
0 HLA-A*01:01 ARTAPHGHV YP_009724389_1_ 0.000
0 HLA-A*01:01 RTAPHGHVM YP_009724389_1_ 0.299
0 HLA-A*01:01 TAPHGHVMV YP_009724389_1_ 0.052
0 HLA-A*01:01 APHGHVMVE YP_009724389_1_ 0.000
0 HLA-A*01:01 PHGHVMVEL YP_009724389_1_ 0.000
0 HLA-A*01:01 HGHVMVELV YP_009724389_1_ 0.085
0 HLA-A*01:01 GHVMVELVA YP_009724389_1_ 0.000
0 HLA-A*01:01 HVMVELVAE YP_009724389_1_ 0.149
0 HLA-A*01:01 VMVELVAEL YP_009724389_1_ 0.146
0 HLA-A*01:01 MVELVAELE YP_009724389_1_ 0.241
0 HLA-A*01:01 VELVAELEG YP_009724389_1_ 0.000
0 HLA-A*01:01 ELVAELEGI YP_009724389_1_ 0.085
0 HLA-A*01:01 LVAELEGIQ YP_009724389_1_ 0.143
0 HLA-A*01:01 VAELEGIQY YP_009724389_1_ 0.285
0 HLA-A*01:01 AELEGIQYG YP_009724389_1_ 0.000
0 HLA-A*01:01 ELEGIQYGR YP_009724389_1_ 0.308
0 HLA-A*01:01 LEGIQYGRS YP_009724389_1_ 0.000
0 HLA-A*01:01 EGIQYGRSG YP_009724389_1_ 0.000
0 HLA-A*01:01 GIQYGRSGE YP_009724389_1_ 0.024
0 HLA-A*01:01 IQYGRSGET YP_009724389_1_ 0.040
0 HLA-A*01:01 QYGRSGETL YP_009724389_1_ 0.027
0 HLA-A*01:01 YGRSGETLG YP_009724389_1_ 0.073
0 HLA-A*01:01 GRSGETLGV YP_009724389_1_ 0.009
0 HLA-A*01:01 RSGETLGVL YP_009724389_1_ 0.186
0 HLA-A*01:01 SGETLGVLV YP_009724389_1_ 0.154
0 HLA-A*01:01 GETLGVLVP YP_009724389_1_ 0.000
0 HLA-A*01:01 ETLGVLVPH YP_009724389_1_ 0.215
0 HLA-A*01:01 TLGVLVPHV YP_009724389_1_ 0.110
0 HLA-A*01:01 LGVLVPHVG YP_009724389_1_ 0.006
0 HLA-A*01:01 GVLVPHVGE YP_009724389_1_ 0.034
0 HLA-A*01:01 VLVPHVGEI YP_009724389_1_ 0.114
0 HLA-A*01:01 LVPHVGEIP YP_009724389_1_ 0.040
0 HLA-A*01:01 VPHVGEIPV YP_009724389_1_ 0.000
0 HLA-A*01:01 PHVGEIPVA YP_009724389_1_ 0.000
0 HLA-A*01:01 HVGEIPVAY YP_009724389_1_ 0.389
0 HLA-A*01:01 VGEIPVAYR YP_009724389_1_ 0.166
0 HLA-A*01:01 GEIPVAYRK YP_009724389_1_ 0.146
0 HLA-A*01:01 EIPVAYRKV YP_009724389_1_ 0.000
0 HLA-A*01:01 IPVAYRKVL YP_009724389_1_ 0.000
0 HLA-A*01:01 PVAYRKVLL YP_009724389_1_ 0.147
0 HLA-A*01:01 VAYRKVLLR YP_009724389_1_ 0.298
0 HLA-A*01:01 AYRKVLLRK YP_009724389_1_ 0.175
0 HLA-A*01:01 YRKVLLRKN YP_009724389_1_ 0.000
0 HLA-A*01:01 RKVLLRKNG YP_009724389_1_ 0.000
0 HLA-A*01:01 KVLLRKNGN YP_009724389_1_ 0.064
0 HLA-A*01:01 VLLRKNGNK YP_009724389_1_ 0.209
0 HLA-A*01:01 LLRKNGNKG YP_009724389_1_ 0.099
0 HLA-A*01:01 LRKNGNKGA YP_009724389_1_ 0.000
0 HLA-A*01:01 RKNGNKGAG YP_009724389_1_ 0.000
0 HLA-A*01:01 KNGNKGAGG YP_009724389_1_ 0.000
0 HLA-A*01:01 NGNKGAGGH YP_009724389_1_ 0.087
0 HLA-A*01:01 GNKGAGGHS YP_009724389_1_ 0.000
0 HLA-A*01:01 NKGAGGHSY YP_009724389_1_ 0.143
0 HLA-A*01:01 KGAGGHSYG YP_009724389_1_ 0.077
0 HLA-A*01:01 GAGGHSYGA YP_009724389_1_ 0.096
0 HLA-A*01:01 AGGHSYGAD YP_009724389_1_ 0.004
0 HLA-A*01:01 GGHSYGADL YP_009724389_1_ 0.016
0 HLA-A*01:01 GHSYGADLK YP_009724389_1_ 0.152
0 HLA-A*01:01 HSYGADLKS YP_009724389_1_ 0.172
0 HLA-A*01:01 SYGADLKSF YP_009724389_1_ 0.045
0 HLA-A*01:01 YGADLKSFD YP_009724389_1_ 0.088
0 HLA-A*01:01 GADLKSFDL YP_009724389_1_ 0.213
0 HLA-A*01:01 ADLKSFDLG YP_009724389_1_ 0.000
0 HLA-A*01:01 DLKSFDLGD YP_009724389_1_ 0.059
0 HLA-A*01:01 LKSFDLGDE YP_009724389_1_ 0.000
0 HLA-A*01:01 KSFDLGDEL YP_009724389_1_ 0.204
0 HLA-A*01:01 SFDLGDELG YP_009724389_1_ 0.201
0 HLA-A*01:01 FDLGDELGT YP_009724389_1_ 0.000
0 HLA-A*01:01 DLGDELGTD YP_009724389_1_ 0.038
0 HLA-A*01:01 LGDELGTDP YP_009724389_1_ 0.085
0 HLA-A*01:01 GDELGTDPY YP_009724389_1_ 0.207
0 HLA-A*01:01 DELGTDPYE YP_009724389_1_ 0.000
0 HLA-A*01:01 ELGTDPYED YP_009724389_1_ 0.113
0 HLA-A*01:01 LGTDPYEDF YP_009724389_1_ 0.085
0 HLA-A*01:01 GTDPYEDFQ YP_009724389_1_ 0.293
0 HLA-A*01:01 TDPYEDFQE YP_009724389_1_ 0.000
0 HLA-A*01:01 DPYEDFQEN YP_009724389_1_ 0.000
0 HLA-A*01:01 PYEDFQENW YP_009724389_1_ 0.054
0 HLA-A*01:01 YEDFQENWN YP_009724389_1_ 0.123
0 HLA-A*01:01 EDFQENWNT YP_009724389_1_ 0.000
0 HLA-A*01:01 DFQENWNTK YP_009724389_1_ 0.150
0 HLA-A*01:01 FQENWNTKH YP_009724389_1_ 0.242
0 HLA-A*01:01 QENWNTKHS YP_009724389_1_ 0.000
0 HLA-A*01:01 ENWNTKHSS YP_009724389_1_ 0.000
0 HLA-A*01:01 NWNTKHSSG YP_009724389_1_ 0.021
0 HLA-A*01:01 WNTKHSSGV YP_009724389_1_ 0.029
0 HLA-A*01:01 NTKHSSGVT YP_009724389_1_ 0.062
0 HLA-A*01:01 TKHSSGVTR YP_009724389_1_ 0.061
0 HLA-A*01:01 KHSSGVTRE YP_009724389_1_ 0.000
0 HLA-A*01:01 HSSGVTREL YP_009724389_1_ 0.157
0 HLA-A*01:01 SSGVTRELM YP_009724389_1_ 0.243
0 HLA-A*01:01 SGVTRELMR YP_009724389_1_ 0.170
0 HLA-A*01:01 GVTRELMRE YP_009724389_1_ 0.089
0 HLA-A*01:01 VTRELMREL YP_009724389_1_ 0.134
0 HLA-A*01:01 TRELMRELN YP_009724389_1_ 0.017
0 HLA-A*01:01 RELMRELNG YP_009724389_1_ 0.000
0 HLA-A*01:01 ELMRELNGG YP_009724389_1_ 0.111
0 HLA-A*01:01 LMRELNGGA YP_009724389_1_ 0.151
0 HLA-A*01:01 MRELNGGAY YP_009724389_1_ 0.192
0 HLA-A*01:01 RELNGGAYT YP_009724389_1_ 0.000
0 HLA-A*01:01 ELNGGAYTR YP_009724389_1_ 0.274
0 HLA-A*01:01 LNGGAYTRY YP_009724389_1_ 0.211
0 HLA-A*01:01 NGGAYTRYV YP_009724389_1_ 0.072
0 HLA-A*01:01 GGAYTRYVD YP_009724389_1_ 0.010
0 HLA-A*01:01 GAYTRYVDN YP_009724389_1_ 0.050
0 HLA-A*01:01 AYTRYVDNN YP_009724389_1_ 0.020
0 HLA-A*01:01 YTRYVDNNF YP_009724389_1_ 0.250
0 HLA-A*01:01 TRYVDNNFC YP_009724389_1_ 0.000
0 HLA-A*01:01 RYVDNNFCG YP_009724389_1_ 0.062
0 HLA-A*01:01 YVDNNFCGP YP_009724389_1_ 0.274
0 HLA-A*01:01 VDNNFCGPD YP_009724389_1_ 0.002
0 HLA-A*01:01 DNNFCGPDG YP_009724389_1_ 0.000
0 HLA-A*01:01 NNFCGPDGY YP_009724389_1_ 0.213
0 HLA-A*01:01 NFCGPDGYP YP_009724389_1_ 0.000
0 HLA-A*01:01 FCGPDGYPL YP_009724389_1_ 0.089
0 HLA-A*01:01 CGPDGYPLE YP_009724389_1_ 0.000
0 HLA-A*01:01 GPDGYPLEC YP_009724389_1_ 0.166
0 HLA-A*01:01 PDGYPLECI YP_009724389_1_ 0.000
0 HLA-A*01:01 DGYPLECIK YP_009724389_1_ 0.137
0 HLA-A*01:01 GYPLECIKD YP_009724389_1_ 0.000
0 HLA-A*01:01 YPLECIKDL YP_009724389_1_ 0.000
0 HLA-A*01:01 PLECIKDLL YP_009724389_1_ 0.177
0 HLA-A*01:01 LECIKDLLA YP_009724389_1_ 0.109
0 HLA-A*01:01 ECIKDLLAR YP_009724389_1_ 0.150
0 HLA-A*01:01 CIKDLLARA YP_009724389_1_ 0.059
0 HLA-A*01:01 IKDLLARAG YP_009724389_1_ 0.000
0 HLA-A*01:01 KDLLARAGK YP_009724389_1_ 0.037
0 HLA-A*01:01 DLLARAGKA YP_009724389_1_ 0.011
0 HLA-A*01:01 LLARAGKAS YP_009724389_1_ 0.102
0 HLA-A*01:01 LARAGKASC YP_009724389_1_ 0.013
0 HLA-A*01:01 ARAGKASCT YP_009724389_1_ 0.000
0 HLA-A*01:01 RAGKASCTL YP_009724389_1_ 0.124
0 HLA-A*01:01 AGKASCTLS YP_009724389_1_ 0.007
0 HLA-A*01:01 GKASCTLSE YP_009724389_1_ 0.012
0 HLA-A*01:01 KASCTLSEQ YP_009724389_1_ 0.064
0 HLA-A*01:01 ASCTLSEQL YP_009724389_1_ 0.214
0 HLA-A*01:01 SCTLSEQLD YP_009724389_1_ 0.000
0 HLA-A*01:01 CTLSEQLDF YP_009724389_1_ 0.263
0 HLA-A*01:01 TLSEQLDFI YP_009724389_1_ 0.205
0 HLA-A*01:01 LSEQLDFID YP_009724389_1_ 0.219
0 HLA-A*01:01 SEQLDFIDT YP_009724389_1_ 0.000
0 HLA-A*01:01 EQLDFIDTK YP_009724389_1_ 0.137
0 HLA-A*01:01 QLDFIDTKR YP_009724389_1_ 0.352
0 HLA-A*01:01 LDFIDTKRG YP_009724389_1_ 0.000
0 HLA-A*01:01 DFIDTKRGV YP_009724389_1_ 0.000
0 HLA-A*01:01 FIDTKRGVY YP_009724389_1_ 0.398
0 HLA-A*01:01 IDTKRGVYC YP_009724389_1_ 0.000
0 HLA-A*01:01 DTKRGVYCC YP_009724389_1_ 0.072
0 HLA-A*01:01 TKRGVYCCR YP_009724389_1_ 0.071
0 HLA-A*01:01 KRGVYCCRE YP_009724389_1_ 0.000
0 HLA-A*01:01 RGVYCCREH YP_009724389_1_ 0.010
0 HLA-A*01:01 GVYCCREHE YP_009724389_1_ 0.083
0 HLA-A*01:01 VYCCREHEH YP_009724389_1_ 0.115
0 HLA-A*01:01 YCCREHEHE YP_009724389_1_ 0.022
0 HLA-A*01:01 CCREHEHEI YP_009724389_1_ 0.019
0 HLA-A*01:01 CREHEHEIA YP_009724389_1_ 0.000
0 HLA-A*01:01 REHEHEIAW YP_009724389_1_ 0.061
0 HLA-A*01:01 EHEHEIAWY YP_009724389_1_ 0.094
0 HLA-A*01:01 HEHEIAWYT YP_009724389_1_ 0.052
0 HLA-A*01:01 EHEIAWYTE YP_009724389_1_ 0.000
0 HLA-A*01:01 HEIAWYTER YP_009724389_1_ 0.211
0 HLA-A*01:01 EIAWYTERS YP_009724389_1_ 0.161
0 HLA-A*01:01 IAWYTERSE YP_009724389_1_ 0.000
0 HLA-A*01:01 AWYTERSEK YP_009724389_1_ 0.162
0 HLA-A*01:01 WYTERSEKS YP_009724389_1_ 0.000
0 HLA-A*01:01 YTERSEKSY YP_009724389_1_ 0.359
0 HLA-A*01:01 TERSEKSYE YP_009724389_1_ 0.000
0 HLA-A*01:01 ERSEKSYEL YP_009724389_1_ 0.000
0 HLA-A*01:01 RSEKSYELQ YP_009724389_1_ 0.214
0 HLA-A*01:01 SEKSYELQT YP_009724389_1_ 0.001
0 HLA-A*01:01 EKSYELQTP YP_009724389_1_ 0.000
0 HLA-A*01:01 KSYELQTPF YP_009724389_1_ 0.251
0 HLA-A*01:01 SYELQTPFE YP_009724389_1_ 0.045
0 HLA-A*01:01 YELQTPFEI YP_009724389_1_ 0.083
0 HLA-A*01:01 ELQTPFEIK YP_009724389_1_ 0.216
0 HLA-A*01:01 LQTPFEIKL YP_009724389_1_ 0.117
0 HLA-A*01:01 QTPFEIKLA YP_009724389_1_ 0.074
0 HLA-A*01:01 TPFEIKLAK YP_009724389_1_ 0.180
0 HLA-A*01:01 PFEIKLAKK YP_009724389_1_ 0.106
0 HLA-A*01:01 FEIKLAKKF YP_009724389_1_ 0.013
0 HLA-A*01:01 EIKLAKKFD YP_009724389_1_ 0.000
0 HLA-A*01:01 IKLAKKFDT YP_009724389_1_ 0.000
0 HLA-A*01:01 KLAKKFDTF YP_009724389_1_ 0.217
0 HLA-A*01:01 LAKKFDTFN YP_009724389_1_ 0.051
0 HLA-A*01:01 AKKFDTFNG YP_009724389_1_ 0.000
0 HLA-A*01:01 KKFDTFNGE YP_009724389_1_ 0.000
0 HLA-A*01:01 KFDTFNGEC YP_009724389_1_ 0.194
0 HLA-A*01:01 FDTFNGECP YP_009724389_1_ 0.000
0 HLA-A*01:01 DTFNGECPN YP_009724389_1_ 0.156
0 HLA-A*01:01 TFNGECPNF YP_009724389_1_ 0.074
0 HLA-A*01:01 FNGECPNFV YP_009724389_1_ 0.126
0 HLA-A*01:01 NGECPNFVF YP_009724389_1_ 0.165
0 HLA-A*01:01 GECPNFVFP YP_009724389_1_ 0.005
0 HLA-A*01:01 ECPNFVFPL YP_009724389_1_ 0.036
0 HLA-A*01:01 CPNFVFPLN YP_009724389_1_ 0.035
0 HLA-A*01:01 PNFVFPLNS YP_009724389_1_ 0.035
0 HLA-A*01:01 NFVFPLNSI YP_009724389_1_ 0.002
0 HLA-A*01:01 FVFPLNSII YP_009724389_1_ 0.205
0 HLA-A*01:01 VFPLNSIIK YP_009724389_1_ 0.166
0 HLA-A*01:01 FPLNSIIKT YP_009724389_1_ 0.000
0 HLA-A*01:01 PLNSIIKTI YP_009724389_1_ 0.059
0 HLA-A*01:01 LNSIIKTIQ YP_009724389_1_ 0.000
0 HLA-A*01:01 NSIIKTIQP YP_009724389_1_ 0.086
0 HLA-A*01:01 SIIKTIQPR YP_009724389_1_ 0.249
0 HLA-A*01:01 IIKTIQPRV YP_009724389_1_ 0.032
0 HLA-A*01:01 IKTIQPRVE YP_009724389_1_ 0.000
0 HLA-A*01:01 KTIQPRVEK YP_009724389_1_ 0.309
0 HLA-A*01:01 TIQPRVEKK YP_009724389_1_ 0.227
0 HLA-A*01:01 IQPRVEKKK YP_009724389_1_ 0.062
0 HLA-A*01:01 QPRVEKKKL YP_009724389_1_ 0.000
0 HLA-A*01:01 PRVEKKKLD YP_009724389_1_ 0.000
0 HLA-A*01:01 RVEKKKLDG YP_009724389_1_ 0.179
0 HLA-A*01:01 VEKKKLDGF YP_009724389_1_ 0.000
0 HLA-A*01:01 EKKKLDGFM YP_009724389_1_ 0.000
0 HLA-A*01:01 KKKLDGFMG YP_009724389_1_ 0.000
0 HLA-A*01:01 KKLDGFMGR YP_009724389_1_ 0.097
0 HLA-A*01:01 KLDGFMGRI YP_009724389_1_ 0.255
0 HLA-A*01:01 LDGFMGRIR YP_009724389_1_ 0.068
0 HLA-A*01:01 DGFMGRIRS YP_009724389_1_ 0.000
0 HLA-A*01:01 GFMGRIRSV YP_009724389_1_ 0.000
0 HLA-A*01:01 FMGRIRSVY YP_009724389_1_ 0.341
0 HLA-A*01:01 MGRIRSVYP YP_009724389_1_ 0.000
0 HLA-A*01:01 GRIRSVYPV YP_009724389_1_ 0.000
0 HLA-A*01:01 RIRSVYPVA YP_009724389_1_ 0.109
0 HLA-A*01:01 IRSVYPVAS YP_009724389_1_ 0.000
0 HLA-A*01:01 RSVYPVASP YP_009724389_1_ 0.000
0 HLA-A*01:01 SVYPVASPN YP_009724389_1_ 0.174
0 HLA-A*01:01 VYPVASPNE YP_009724389_1_ 0.000
0 HLA-A*01:01 YPVASPNEC YP_009724389_1_ 0.011
0 HLA-A*01:01 PVASPNECN YP_009724389_1_ 0.108
0 HLA-A*01:01 VASPNECNQ YP_009724389_1_ 0.057
0 HLA-A*01:01 ASPNECNQM YP_009724389_1_ 0.137
0 HLA-A*01:01 SPNECNQMC YP_009724389_1_ 0.038
0 HLA-A*01:01 PNECNQMCL YP_009724389_1_ 0.077
0 HLA-A*01:01 NECNQMCLS YP_009724389_1_ 0.068
0 HLA-A*01:01 ECNQMCLST YP_009724389_1_ 0.035
0 HLA-A*01:01 CNQMCLSTL YP_009724389_1_ 0.048
0 HLA-A*01:01 NQMCLSTLM YP_009724389_1_ 0.214
0 HLA-A*01:01 QMCLSTLMK YP_009724389_1_ 0.396
0 HLA-A*01:01 MCLSTLMKC YP_009724389_1_ 0.044
0 HLA-A*01:01 CLSTLMKCD YP_009724389_1_ 0.076
0 HLA-A*01:01 LSTLMKCDH YP_009724389_1_ 0.191
0 HLA-A*01:01 STLMKCDHC YP_009724389_1_ 0.129
0 HLA-A*01:01 TLMKCDHCG YP_009724389_1_ 0.146
0 HLA-A*01:01 LMKCDHCGE YP_009724389_1_ 0.076
0 HLA-A*01:01 MKCDHCGET YP_009724389_1_ 0.006
0 HLA-A*01:01 KCDHCGETS YP_009724389_1_ 0.106
0 HLA-A*01:01 CDHCGETSW YP_009724389_1_ 0.000
0 HLA-A*01:01 DHCGETSWQ YP_009724389_1_ 0.000
0 HLA-A*01:01 HCGETSWQT YP_009724389_1_ 0.045
0 HLA-A*01:01 CGETSWQTG YP_009724389_1_ 0.068
0 HLA-A*01:01 GETSWQTGD YP_009724389_1_ 0.000
0 HLA-A*01:01 ETSWQTGDF YP_009724389_1_ 0.205
0 HLA-A*01:01 TSWQTGDFV YP_009724389_1_ 0.178
0 HLA-A*01:01 SWQTGDFVK YP_009724389_1_ 0.220
0 HLA-A*01:01 WQTGDFVKA YP_009724389_1_ 0.061
0 HLA-A*01:01 QTGDFVKAT YP_009724389_1_ 0.142
0 HLA-A*01:01 TGDFVKATC YP_009724389_1_ 0.095
0 HLA-A*01:01 GDFVKATCE YP_009724389_1_ 0.000
0 HLA-A*01:01 DFVKATCEF YP_009724389_1_ 0.046
0 HLA-A*01:01 FVKATCEFC YP_009724389_1_ 0.155
0 HLA-A*01:01 VKATCEFCG YP_009724389_1_ 0.011
0 HLA-A*01:01 KATCEFCGT YP_009724389_1_ 0.069
0 HLA-A*01:01 ATCEFCGTE YP_009724389_1_ 0.184
0 HLA-A*01:01 TCEFCGTEN YP_009724389_1_ 0.048
0 HLA-A*01:01 CEFCGTENL YP_009724389_1_ 0.064
0 HLA-A*01:01 EFCGTENLT YP_009724389_1_ 0.072
0 HLA-A*01:01 FCGTENLTK YP_009724389_1_ 0.225
0 HLA-A*01:01 CGTENLTKE YP_009724389_1_ 0.000
0 HLA-A*01:01 GTENLTKEG YP_009724389_1_ 0.176
0 HLA-A*01:01 TENLTKEGA YP_009724389_1_ 0.000
0 HLA-A*01:01 ENLTKEGAT YP_009724389_1_ 0.000
0 HLA-A*01:01 NLTKEGATT YP_009724389_1_ 0.047
0 HLA-A*01:01 LTKEGATTC YP_009724389_1_ 0.124
0 HLA-A*01:01 TKEGATTCG YP_009724389_1_ 0.000
0 HLA-A*01:01 KEGATTCGY YP_009724389_1_ 0.247
0 HLA-A*01:01 EGATTCGYL YP_009724389_1_ 0.066
0 HLA-A*01:01 GATTCGYLP YP_009724389_1_ 0.058
0 HLA-A*01:01 ATTCGYLPQ YP_009724389_1_ 0.220
0 HLA-A*01:01 TTCGYLPQN YP_009724389_1_ 0.203
0 HLA-A*01:01 TCGYLPQNA YP_009724389_1_ 0.000
0 HLA-A*01:01 CGYLPQNAV YP_009724389_1_ 0.053
0 HLA-A*01:01 GYLPQNAVV YP_009724389_1_ 0.000
0 HLA-A*01:01 YLPQNAVVK YP_009724389_1_ 0.279
0 HLA-A*01:01 LPQNAVVKI YP_009724389_1_ 0.000
0 HLA-A*01:01 PQNAVVKIY YP_009724389_1_ 0.192
0 HLA-A*01:01 QNAVVKIYC YP_009724389_1_ 0.067
0 HLA-A*01:01 NAVVKIYCP YP_009724389_1_ 0.000
0 HLA-A*01:01 AVVKIYCPA YP_009724389_1_ 0.148
0 HLA-A*01:01 VVKIYCPAC YP_009724389_1_ 0.074
0 HLA-A*01:01 VKIYCPACH YP_009724389_1_ 0.000
0 HLA-A*01:01 KIYCPACHN YP_009724389_1_ 0.130
0 HLA-A*01:01 IYCPACHNS YP_009724389_1_ 0.013
0 HLA-A*01:01 YCPACHNSE YP_009724389_1_ 0.000
0 HLA-A*01:01 CPACHNSEV YP_009724389_1_ 0.042
0 HLA-A*01:01 PACHNSEVG YP_009724389_1_ 0.048
0 HLA-A*01:01 ACHNSEVGP YP_009724389_1_ 0.000
0 HLA-A*01:01 CHNSEVGPE YP_009724389_1_ 0.000
0 HLA-A*01:01 HNSEVGPEH YP_009724389_1_ 0.104
0 HLA-A*01:01 NSEVGPEHS YP_009724389_1_ 0.139
0 HLA-A*01:01 SEVGPEHSL YP_009724389_1_ 0.000
0 HLA-A*01:01 EVGPEHSLA YP_009724389_1_ 0.142
0 HLA-A*01:01 VGPEHSLAE YP_009724389_1_ 0.029
0 HLA-A*01:01 GPEHSLAEY YP_009724389_1_ 0.147
0 HLA-A*01:01 PEHSLAEYH YP_009724389_1_ 0.050
0 HLA-A*01:01 EHSLAEYHN YP_009724389_1_ 0.000
0 HLA-A*01:01 HSLAEYHNE YP_009724389_1_ 0.096
0 HLA-A*01:01 SLAEYHNES YP_009724389_1_ 0.233
0 HLA-A*01:01 LAEYHNESG YP_009724389_1_ 0.121
0 HLA-A*01:01 AEYHNESGL YP_009724389_1_ 0.016
0 HLA-A*01:01 EYHNESGLK YP_009724389_1_ 0.127
0 HLA-A*01:01 YHNESGLKT YP_009724389_1_ 0.078
0 HLA-A*01:01 HNESGLKTI YP_009724389_1_ 0.035
0 HLA-A*01:01 NESGLKTIL YP_009724389_1_ 0.000
0 HLA-A*01:01 ESGLKTILR YP_009724389_1_ 0.308
0 HLA-A*01:01 SGLKTILRK YP_009724389_1_ 0.158
0 HLA-A*01:01 GLKTILRKG YP_009724389_1_ 0.000
0 HLA-A*01:01 LKTILRKGG YP_009724389_1_ 0.000
0 HLA-A*01:01 KTILRKGGR YP_009724389_1_ 0.247
0 HLA-A*01:01 TILRKGGRT YP_009724389_1_ 0.032
0 HLA-A*01:01 ILRKGGRTI YP_009724389_1_ 0.022
0 HLA-A*01:01 LRKGGRTIA YP_009724389_1_ 0.000
0 HLA-A*01:01 RKGGRTIAF YP_009724389_1_ 0.081
0 HLA-A*01:01 KGGRTIAFG YP_009724389_1_ 0.020
0 HLA-A*01:01 GGRTIAFGG YP_009724389_1_ 0.039
0 HLA-A*01:01 GRTIAFGGC YP_009724389_1_ 0.000
0 HLA-A*01:01 RTIAFGGCV YP_009724389_1_ 0.224
0 HLA-A*01:01 TIAFGGCVF YP_009724389_1_ 0.240
0 HLA-A*01:01 IAFGGCVFS YP_009724389_1_ 0.111
0 HLA-A*01:01 AFGGCVFSY YP_009724389_1_ 0.297
0 HLA-A*01:01 FGGCVFSYV YP_009724389_1_ 0.110
0 HLA-A*01:01 GGCVFSYVG YP_009724389_1_ 0.069
0 HLA-A*01:01 GCVFSYVGC YP_009724389_1_ 0.000
0 HLA-A*01:01 CVFSYVGCH YP_009724389_1_ 0.264
0 HLA-A*01:01 VFSYVGCHN YP_009724389_1_ 0.061
0 HLA-A*01:01 FSYVGCHNK YP_009724389_1_ 0.292
0 HLA-A*01:01 SYVGCHNKC YP_009724389_1_ 0.000
0 HLA-A*01:01 YVGCHNKCA YP_009724389_1_ 0.144
0 HLA-A*01:01 VGCHNKCAY YP_009724389_1_ 0.243
0 HLA-A*01:01 GCHNKCAYW YP_009724389_1_ 0.000
0 HLA-A*01:01 CHNKCAYWV YP_009724389_1_ 0.047
0 HLA-A*01:01 HNKCAYWVP YP_009724389_1_ 0.000
0 HLA-A*01:01 NKCAYWVPR YP_009724389_1_ 0.182
0 HLA-A*01:01 KCAYWVPRA YP_009724389_1_ 0.025
0 HLA-A*01:01 CAYWVPRAS YP_009724389_1_ 0.028
0 HLA-A*01:01 AYWVPRASA YP_009724389_1_ 0.000
0 HLA-A*01:01 YWVPRASAN YP_009724389_1_ 0.023
0 HLA-A*01:01 WVPRASANI YP_009724389_1_ 0.064
0 HLA-A*01:01 VPRASANIG YP_009724389_1_ 0.000
0 HLA-A*01:01 PRASANIGC YP_009724389_1_ 0.000
0 HLA-A*01:01 RASANIGCN YP_009724389_1_ 0.081
0 HLA-A*01:01 ASANIGCNH YP_009724389_1_ 0.262
0 HLA-A*01:01 SANIGCNHT YP_009724389_1_ 0.068
0 HLA-A*01:01 ANIGCNHTG YP_009724389_1_ 0.047
0 HLA-A*01:01 NIGCNHTGV YP_009724389_1_ 0.151
0 HLA-A*01:01 IGCNHTGVV YP_009724389_1_ 0.077
0 HLA-A*01:01 GCNHTGVVG YP_009724389_1_ 0.000
0 HLA-A*01:01 CNHTGVVGE YP_009724389_1_ 0.000
0 HLA-A*01:01 NHTGVVGEG YP_009724389_1_ 0.000
0 HLA-A*01:01 HTGVVGEGS YP_009724389_1_ 0.186
0 HLA-A*01:01 TGVVGEGSE YP_009724389_1_ 0.000
0 HLA-A*01:01 GVVGEGSEG YP_009724389_1_ 0.050
0 HLA-A*01:01 VVGEGSEGL YP_009724389_1_ 0.194
0 HLA-A*01:01 VGEGSEGLN YP_009724389_1_ 0.081
0 HLA-A*01:01 GEGSEGLND YP_009724389_1_ 0.000
0 HLA-A*01:01 EGSEGLNDN YP_009724389_1_ 0.005
0 HLA-A*01:01 GSEGLNDNL YP_009724389_1_ 0.185
0 HLA-A*01:01 SEGLNDNLL YP_009724389_1_ 0.093
0 HLA-A*01:01 EGLNDNLLE YP_009724389_1_ 0.035
0 HLA-A*01:01 GLNDNLLEI YP_009724389_1_ 0.237
0 HLA-A*01:01 LNDNLLEIL YP_009724389_1_ 0.201
0 HLA-A*01:01 NDNLLEILQ YP_009724389_1_ 0.032
0 HLA-A*01:01 DNLLEILQK YP_009724389_1_ 0.080
0 HLA-A*01:01 NLLEILQKE YP_009724389_1_ 0.058
0 HLA-A*01:01 LLEILQKEK YP_009724389_1_ 0.277
0 HLA-A*01:01 LEILQKEKV YP_009724389_1_ 0.000
0 HLA-A*01:01 EILQKEKVN YP_009724389_1_ 0.000
0 HLA-A*01:01 ILQKEKVNI YP_009724389_1_ 0.070
0 HLA-A*01:01 LQKEKVNIN YP_009724389_1_ 0.015
0 HLA-A*01:01 QKEKVNINI YP_009724389_1_ 0.008
0 HLA-A*01:01 KEKVNINIV YP_009724389_1_ 0.000
0 HLA-A*01:01 EKVNINIVG YP_009724389_1_ 0.000
0 HLA-A*01:01 KVNINIVGD YP_009724389_1_ 0.126
0 HLA-A*01:01 VNINIVGDF YP_009724389_1_ 0.093
0 HLA-A*01:01 NINIVGDFK YP_009724389_1_ 0.305
0 HLA-A*01:01 INIVGDFKL YP_009724389_1_ 0.072
0 HLA-A*01:01 NIVGDFKLN YP_009724389_1_ 0.064
0 HLA-A*01:01 IVGDFKLNE YP_009724389_1_ 0.149
0 HLA-A*01:01 VGDFKLNEE YP_009724389_1_ 0.119
0 HLA-A*01:01 GDFKLNEEI YP_009724389_1_ 0.019
0 HLA-A*01:01 DFKLNEEIA YP_009724389_1_ 0.000
0 HLA-A*01:01 FKLNEEIAI YP_009724389_1_ 0.000
0 HLA-A*01:01 KLNEEIAII YP_009724389_1_ 0.126
0 HLA-A*01:01 LNEEIAIIL YP_009724389_1_ 0.145
0 HLA-A*01:01 NEEIAIILA YP_009724389_1_ 0.045
0 HLA-A*01:01 EEIAIILAS YP_009724389_1_ 0.030
0 HLA-A*01:01 EIAIILASF YP_009724389_1_ 0.165
0 HLA-A*01:01 IAIILASFS YP_009724389_1_ 0.090
0 HLA-A*01:01 AIILASFSA YP_009724389_1_ 0.177
0 HLA-A*01:01 IILASFSAS YP_009724389_1_ 0.104
0 HLA-A*01:01 ILASFSAST YP_009724389_1_ 0.148
0 HLA-A*01:01 LASFSASTS YP_009724389_1_ 0.078
0 HLA-A*01:01 ASFSASTSA YP_009724389_1_ 0.147
0 HLA-A*01:01 SFSASTSAF YP_009724389_1_ 0.179
0 HLA-A*01:01 FSASTSAFV YP_009724389_1_ 0.228
0 HLA-A*01:01 SASTSAFVE YP_009724389_1_ 0.115
0 HLA-A*01:01 ASTSAFVET YP_009724389_1_ 0.138
0 HLA-A*01:01 STSAFVETV YP_009724389_1_ 0.254
0 HLA-A*01:01 TSAFVETVK YP_009724389_1_ 0.301
0 HLA-A*01:01 SAFVETVKG YP_009724389_1_ 0.079
0 HLA-A*01:01 AFVETVKGL YP_009724389_1_ 0.000
0 HLA-A*01:01 FVETVKGLD YP_009724389_1_ 0.182
0 HLA-A*01:01 VETVKGLDY YP_009724389_1_ 0.182
0 HLA-A*01:01 ETVKGLDYK YP_009724389_1_ 0.259
0 HLA-A*01:01 TVKGLDYKA YP_009724389_1_ 0.093
0 HLA-A*01:01 VKGLDYKAF YP_009724389_1_ 0.000
0 HLA-A*01:01 KGLDYKAFK YP_009724389_1_ 0.165
0 HLA-A*01:01 GLDYKAFKQ YP_009724389_1_ 0.206
0 HLA-A*01:01 LDYKAFKQI YP_009724389_1_ 0.000
0 HLA-A*01:01 DYKAFKQIV YP_009724389_1_ 0.000
0 HLA-A*01:01 YKAFKQIVE YP_009724389_1_ 0.001
0 HLA-A*01:01 KAFKQIVES YP_009724389_1_ 0.064
0 HLA-A*01:01 AFKQIVESC YP_009724389_1_ 0.000
0 HLA-A*01:01 FKQIVESCG YP_009724389_1_ 0.000
0 HLA-A*01:01 KQIVESCGN YP_009724389_1_ 0.082
0 HLA-A*01:01 QIVESCGNF YP_009724389_1_ 0.119
0 HLA-A*01:01 IVESCGNFK YP_009724389_1_ 0.364
0 HLA-A*01:01 VESCGNFKV YP_009724389_1_ 0.071
0 HLA-A*01:01 ESCGNFKVT YP_009724389_1_ 0.071
0 HLA-A*01:01 SCGNFKVTK YP_009724389_1_ 0.159
0 HLA-A*01:01 CGNFKVTKG YP_009724389_1_ 0.023
0 HLA-A*01:01 GNFKVTKGK YP_009724389_1_ 0.119
0 HLA-A*01:01 NFKVTKGKA YP_009724389_1_ 0.000
0 HLA-A*01:01 FKVTKGKAK YP_009724389_1_ 0.002
0 HLA-A*01:01 KVTKGKAKK YP_009724389_1_ 0.190
0 HLA-A*01:01 VTKGKAKKG YP_009724389_1_ 0.011
0 HLA-A*01:01 TKGKAKKGA YP_009724389_1_ 0.000
0 HLA-A*01:01 KGKAKKGAW YP_009724389_1_ 0.000
0 HLA-A*01:01 GKAKKGAWN YP_009724389_1_ 0.000
0 HLA-A*01:01 KAKKGAWNI YP_009724389_1_ 0.027
0 HLA-A*01:01 AKKGAWNIG YP_009724389_1_ 0.000
0 HLA-A*01:01 KKGAWNIGE YP_009724389_1_ 0.022
0 HLA-A*01:01 KGAWNIGEQ YP_009724389_1_ 0.003
0 HLA-A*01:01 GAWNIGEQK YP_009724389_1_ 0.196
0 HLA-A*01:01 AWNIGEQKS YP_009724389_1_ 0.001
0 HLA-A*01:01 WNIGEQKSI YP_009724389_1_ 0.000
0 HLA-A*01:01 NIGEQKSIL YP_009724389_1_ 0.114
0 HLA-A*01:01 IGEQKSILS YP_009724389_1_ 0.110
0 HLA-A*01:01 GEQKSILSP YP_009724389_1_ 0.000
0 HLA-A*01:01 EQKSILSPL YP_009724389_1_ 0.022
0 HLA-A*01:01 QKSILSPLY YP_009724389_1_ 0.149
0 HLA-A*01:01 KSILSPLYA YP_009724389_1_ 0.234
0 HLA-A*01:01 SILSPLYAF YP_009724389_1_ 0.206
0 HLA-A*01:01 ILSPLYAFA YP_009724389_1_ 0.180
0 HLA-A*01:01 LSPLYAFAS YP_009724389_1_ 0.185
0 HLA-A*01:01 SPLYAFASE YP_009724389_1_ 0.000
0 HLA-A*01:01 PLYAFASEA YP_009724389_1_ 0.129
0 HLA-A*01:01 LYAFASEAA YP_009724389_1_ 0.071
0 HLA-A*01:01 YAFASEAAR YP_009724389_1_ 0.241
0 HLA-A*01:01 AFASEAARV YP_009724389_1_ 0.052
0 HLA-A*01:01 FASEAARVV YP_009724389_1_ 0.035
0 HLA-A*01:01 ASEAARVVR YP_009724389_1_ 0.296
0 HLA-A*01:01 SEAARVVRS YP_009724389_1_ 0.024
0 HLA-A*01:01 EAARVVRSI YP_009724389_1_ 0.004
0 HLA-A*01:01 AARVVRSIF YP_009724389_1_ 0.081
0 HLA-A*01:01 ARVVRSIFS YP_009724389_1_ 0.000
0 HLA-A*01:01 RVVRSIFSR YP_009724389_1_ 0.270
0 HLA-A*01:01 VVRSIFSRT YP_009724389_1_ 0.113
0 HLA-A*01:01 VRSIFSRTL YP_009724389_1_ 0.000
0 HLA-A*01:01 RSIFSRTLE YP_009724389_1_ 0.165
0 HLA-A*01:01 SIFSRTLET YP_009724389_1_ 0.221
0 HLA-A*01:01 IFSRTLETA YP_009724389_1_ 0.055
0 HLA-A*01:01 FSRTLETAQ YP_009724389_1_ 0.107
0 HLA-A*01:01 SRTLETAQN YP_009724389_1_ 0.000
0 HLA-A*01:01 RTLETAQNS YP_009724389_1_ 0.144
0 HLA-A*01:01 TLETAQNSV YP_009724389_1_ 0.184
0 HLA-A*01:01 LETAQNSVR YP_009724389_1_ 0.132
0 HLA-A*01:01 ETAQNSVRV YP_009724389_1_ 0.195
0 HLA-A*01:01 TAQNSVRVL YP_009724389_1_ 0.014
0 HLA-A*01:01 AQNSVRVLQ YP_009724389_1_ 0.123
0 HLA-A*01:01 QNSVRVLQK YP_009724389_1_ 0.189
0 HLA-A*01:01 NSVRVLQKA YP_009724389_1_ 0.066
0 HLA-A*01:01 SVRVLQKAA YP_009724389_1_ 0.080
0 HLA-A*01:01 VRVLQKAAI YP_009724389_1_ 0.000
0 HLA-A*01:01 RVLQKAAIT YP_009724389_1_ 0.074
0 HLA-A*01:01 VLQKAAITI YP_009724389_1_ 0.137
0 HLA-A*01:01 LQKAAITIL YP_009724389_1_ 0.023
0 HLA-A*01:01 QKAAITILD YP_009724389_1_ 0.062
0 HLA-A*01:01 KAAITILDG YP_009724389_1_ 0.108
0 HLA-A*01:01 AAITILDGI YP_009724389_1_ 0.107
0 HLA-A*01:01 AITILDGIS YP_009724389_1_ 0.091
0 HLA-A*01:01 ITILDGISQ YP_009724389_1_ 0.142
0 HLA-A*01:01 TILDGISQY YP_009724389_1_ 0.250
0 HLA-A*01:01 ILDGISQYS YP_009724389_1_ 0.270
0 HLA-A*01:01 LDGISQYSL YP_009724389_1_ 0.050
0 HLA-A*01:01 DGISQYSLR YP_009724389_1_ 0.157
0 HLA-A*01:01 GISQYSLRL YP_009724389_1_ 0.237
0 HLA-A*01:01 ISQYSLRLI YP_009724389_1_ 0.095
0 HLA-A*01:01 SQYSLRLID YP_009724389_1_ 0.125
0 HLA-A*01:01 QYSLRLIDA YP_009724389_1_ 0.008
0 HLA-A*01:01 YSLRLIDAM YP_009724389_1_ 0.197
0 HLA-A*01:01 SLRLIDAMM YP_009724389_1_ 0.174
0 HLA-A*01:01 LRLIDAMMF YP_009724389_1_ 0.015
0 HLA-A*01:01 RLIDAMMFT YP_009724389_1_ 0.221
0 HLA-A*01:01 LIDAMMFTS YP_009724389_1_ 0.322
0 HLA-A*01:01 IDAMMFTSD YP_009724389_1_ 0.000
0 HLA-A*01:01 DAMMFTSDL YP_009724389_1_ 0.092
0 HLA-A*01:01 AMMFTSDLA YP_009724389_1_ 0.232
0 HLA-A*01:01 MMFTSDLAT YP_009724389_1_ 0.252
0 HLA-A*01:01 MFTSDLATN YP_009724389_1_ 0.048
0 HLA-A*01:01 FTSDLATNN YP_009724389_1_ 0.216
0 HLA-A*01:01 TSDLATNNL YP_009724389_1_ 0.279
0 HLA-A*01:01 SDLATNNLV YP_009724389_1_ 0.061
0 HLA-A*01:01 DLATNNLVV YP_009724389_1_ 0.198
0 HLA-A*01:01 LATNNLVVM YP_009724389_1_ 0.159
0 HLA-A*01:01 ATNNLVVMA YP_009724389_1_ 0.249
0 HLA-A*01:01 TNNLVVMAY YP_009724389_1_ 0.283
0 HLA-A*01:01 NNLVVMAYI YP_009724389_1_ 0.000
0 HLA-A*01:01 NLVVMAYIT YP_009724389_1_ 0.103
0 HLA-A*01:01 LVVMAYITG YP_009724389_1_ 0.131
0 HLA-A*01:01 VVMAYITGG YP_009724389_1_ 0.191
0 HLA-A*01:01 VMAYITGGV YP_009724389_1_ 0.207
0 HLA-A*01:01 MAYITGGVV YP_009724389_1_ 0.097
0 HLA-A*01:01 AYITGGVVQ YP_009724389_1_ 0.000
0 HLA-A*01:01 YITGGVVQL YP_009724389_1_ 0.192
0 HLA-A*01:01 ITGGVVQLT YP_009724389_1_ 0.212
0 HLA-A*01:01 TGGVVQLTS YP_009724389_1_ 0.080
0 HLA-A*01:01 GGVVQLTSQ YP_009724389_1_ 0.000
0 HLA-A*01:01 GVVQLTSQW YP_009724389_1_ 0.132
0 HLA-A*01:01 VVQLTSQWL YP_009724389_1_ 0.134
0 HLA-A*01:01 VQLTSQWLT YP_009724389_1_ 0.108
0 HLA-A*01:01 QLTSQWLTN YP_009724389_1_ 0.184
0 HLA-A*01:01 LTSQWLTNI YP_009724389_1_ 0.250
0 HLA-A*01:01 TSQWLTNIF YP_009724389_1_ 0.226
0 HLA-A*01:01 SQWLTNIFG YP_009724389_1_ 0.142
0 HLA-A*01:01 QWLTNIFGT YP_009724389_1_ 0.024
0 HLA-A*01:01 WLTNIFGTV YP_009724389_1_ 0.160
0 HLA-A*01:01 LTNIFGTVY YP_009724389_1_ 0.394
0 HLA-A*01:01 TNIFGTVYE YP_009724389_1_ 0.070
0 HLA-A*01:01 NIFGTVYEK YP_009724389_1_ 0.315
0 HLA-A*01:01 IFGTVYEKL YP_009724389_1_ 0.084
0 HLA-A*01:01 FGTVYEKLK YP_009724389_1_ 0.181
0 HLA-A*01:01 GTVYEKLKP YP_009724389_1_ 0.038
0 HLA-A*01:01 TVYEKLKPV YP_009724389_1_ 0.118
0 HLA-A*01:01 VYEKLKPVL YP_009724389_1_ 0.013
0 HLA-A*01:01 YEKLKPVLD YP_009724389_1_ 0.000
0 HLA-A*01:01 EKLKPVLDW YP_009724389_1_ 0.000
0 HLA-A*01:01 KLKPVLDWL YP_009724389_1_ 0.093
0 HLA-A*01:01 LKPVLDWLE YP_009724389_1_ 0.000
0 HLA-A*01:01 KPVLDWLEE YP_009724389_1_ 0.000
0 HLA-A*01:01 PVLDWLEEK YP_009724389_1_ 0.260
0 HLA-A*01:01 VLDWLEEKF YP_009724389_1_ 0.295
0 HLA-A*01:01 LDWLEEKFK YP_009724389_1_ 0.086
0 HLA-A*01:01 DWLEEKFKE YP_009724389_1_ 0.000
0 HLA-A*01:01 WLEEKFKEG YP_009724389_1_ 0.129
0 HLA-A*01:01 LEEKFKEGV YP_009724389_1_ 0.036
0 HLA-A*01:01 EEKFKEGVE YP_009724389_1_ 0.000
0 HLA-A*01:01 EKFKEGVEF YP_009724389_1_ 0.000
0 HLA-A*01:01 KFKEGVEFL YP_009724389_1_ 0.063
0 HLA-A*01:01 FKEGVEFLR YP_009724389_1_ 0.229
0 HLA-A*01:01 KEGVEFLRD YP_009724389_1_ 0.007
0 HLA-A*01:01 EGVEFLRDG YP_009724389_1_ 0.000
0 HLA-A*01:01 GVEFLRDGW YP_009724389_1_ 0.185
0 HLA-A*01:01 VEFLRDGWE YP_009724389_1_ 0.000
0 HLA-A*01:01 EFLRDGWEI YP_009724389_1_ 0.008
0 HLA-A*01:01 FLRDGWEIV YP_009724389_1_ 0.165
0 HLA-A*01:01 LRDGWEIVK YP_009724389_1_ 0.251
0 HLA-A*01:01 RDGWEIVKF YP_009724389_1_ 0.030
0 HLA-A*01:01 DGWEIVKFI YP_009724389_1_ 0.000
0 HLA-A*01:01 GWEIVKFIS YP_009724389_1_ 0.062
0 HLA-A*01:01 WEIVKFIST YP_009724389_1_ 0.002
0 HLA-A*01:01 EIVKFISTC YP_009724389_1_ 0.032
0 HLA-A*01:01 IVKFISTCA YP_009724389_1_ 0.072
0 HLA-A*01:01 VKFISTCAC YP_009724389_1_ 0.005
0 HLA-A*01:01 KFISTCACE YP_009724389_1_ 0.004
0 HLA-A*01:01 FISTCACEI YP_009724389_1_ 0.210
0 HLA-A*01:01 ISTCACEIV YP_009724389_1_ 0.123
0 HLA-A*01:01 STCACEIVG YP_009724389_1_ 0.240
0 HLA-A*01:01 TCACEIVGG YP_009724389_1_ 0.006
0 HLA-A*01:01 CACEIVGGQ YP_009724389_1_ 0.084
0 HLA-A*01:01 ACEIVGGQI YP_009724389_1_ 0.024
0 HLA-A*01:01 CEIVGGQIV YP_009724389_1_ 0.000
0 HLA-A*01:01 EIVGGQIVT YP_009724389_1_ 0.057
0 HLA-A*01:01 IVGGQIVTC YP_009724389_1_ 0.123
0 HLA-A*01:01 VGGQIVTCA YP_009724389_1_ 0.037
0 HLA-A*01:01 GGQIVTCAK YP_009724389_1_ 0.176
0 HLA-A*01:01 GQIVTCAKE YP_009724389_1_ 0.000
0 HLA-A*01:01 QIVTCAKEI YP_009724389_1_ 0.048
0 HLA-A*01:01 IVTCAKEIK YP_009724389_1_ 0.225
0 HLA-A*01:01 VTCAKEIKE YP_009724389_1_ 0.176
0 HLA-A*01:01 TCAKEIKES YP_009724389_1_ 0.000
0 HLA-A*01:01 CAKEIKESV YP_009724389_1_ 0.010
0 HLA-A*01:01 AKEIKESVQ YP_009724389_1_ 0.000
0 HLA-A*01:01 KEIKESVQT YP_009724389_1_ 0.000
0 HLA-A*01:01 EIKESVQTF YP_009724389_1_ 0.083
0 HLA-A*01:01 IKESVQTFF YP_009724389_1_ 0.096
0 HLA-A*01:01 KESVQTFFK YP_009724389_1_ 0.253
0 HLA-A*01:01 ESVQTFFKL YP_009724389_1_ 0.136
0 HLA-A*01:01 SVQTFFKLV YP_009724389_1_ 0.171
0 HLA-A*01:01 VQTFFKLVN YP_009724389_1_ 0.107
0 HLA-A*01:01 QTFFKLVNK YP_009724389_1_ 0.313
0 HLA-A*01:01 TFFKLVNKF YP_009724389_1_ 0.127
0 HLA-A*01:01 FFKLVNKFL YP_009724389_1_ 0.022
0 HLA-A*01:01 FKLVNKFLA YP_009724389_1_ 0.004
0 HLA-A*01:01 KLVNKFLAL YP_009724389_1_ 0.200
0 HLA-A*01:01 LVNKFLALC YP_009724389_1_ 0.220
0 HLA-A*01:01 VNKFLALCA YP_009724389_1_ 0.019
0 HLA-A*01:01 NKFLALCAD YP_009724389_1_ 0.000
0 HLA-A*01:01 KFLALCADS YP_009724389_1_ 0.001
0 HLA-A*01:01 FLALCADSI YP_009724389_1_ 0.189
0 HLA-A*01:01 LALCADSII YP_009724389_1_ 0.039
0 HLA-A*01:01 ALCADSIII YP_009724389_1_ 0.214
0 HLA-A*01:01 LCADSIIIG YP_009724389_1_ 0.046
0 HLA-A*01:01 CADSIIIGG YP_009724389_1_ 0.206
0 HLA-A*01:01 ADSIIIGGA YP_009724389_1_ 0.000
0 HLA-A*01:01 DSIIIGGAK YP_009724389_1_ 0.217
0 HLA-A*01:01 SIIIGGAKL YP_009724389_1_ 0.115
0 HLA-A*01:01 IIIGGAKLK YP_009724389_1_ 0.255
0 HLA-A*01:01 IIGGAKLKA YP_009724389_1_ 0.121
0 HLA-A*01:01 IGGAKLKAL YP_009724389_1_ 0.013
0 HLA-A*01:01 GGAKLKALN YP_009724389_1_ 0.027
0 HLA-A*01:01 GAKLKALNL YP_009724389_1_ 0.030
0 HLA-A*01:01 AKLKALNLG YP_009724389_1_ 0.000
0 HLA-A*01:01 KLKALNLGE YP_009724389_1_ 0.138
0 HLA-A*01:01 LKALNLGET YP_009724389_1_ 0.000
0 HLA-A*01:01 KALNLGETF YP_009724389_1_ 0.122
0 HLA-A*01:01 ALNLGETFV YP_009724389_1_ 0.188
0 HLA-A*01:01 LNLGETFVT YP_009724389_1_ 0.051
0 HLA-A*01:01 NLGETFVTH YP_009724389_1_ 0.232
0 HLA-A*01:01 LGETFVTHS YP_009724389_1_ 0.076
0 HLA-A*01:01 GETFVTHSK YP_009724389_1_ 0.141
0 HLA-A*01:01 ETFVTHSKG YP_009724389_1_ 0.115
0 HLA-A*01:01 TFVTHSKGL YP_009724389_1_ 0.000
0 HLA-A*01:01 FVTHSKGLY YP_009724389_1_ 0.329
0 HLA-A*01:01 VTHSKGLYR YP_009724389_1_ 0.365
0 HLA-A*01:01 THSKGLYRK YP_009724389_1_ 0.158
0 HLA-A*01:01 HSKGLYRKC YP_009724389_1_ 0.013
0 HLA-A*01:01 SKGLYRKCV YP_009724389_1_ 0.000
0 HLA-A*01:01 KGLYRKCVK YP_009724389_1_ 0.093
0 HLA-A*01:01 GLYRKCVKS YP_009724389_1_ 0.088
0 HLA-A*01:01 LYRKCVKSR YP_009724389_1_ 0.060
0 HLA-A*01:01 YRKCVKSRE YP_009724389_1_ 0.000
0 HLA-A*01:01 RKCVKSREE YP_009724389_1_ 0.000
0 HLA-A*01:01 KCVKSREET YP_009724389_1_ 0.000
0 HLA-A*01:01 CVKSREETG YP_009724389_1_ 0.055
0 HLA-A*01:01 VKSREETGL YP_009724389_1_ 0.000
0 HLA-A*01:01 KSREETGLL YP_009724389_1_ 0.194
0 HLA-A*01:01 SREETGLLM YP_009724389_1_ 0.156
0 HLA-A*01:01 REETGLLMP YP_009724389_1_ 0.065
0 HLA-A*01:01 EETGLLMPL YP_009724389_1_ 0.037
0 HLA-A*01:01 ETGLLMPLK YP_009724389_1_ 0.302
0 HLA-A*01:01 TGLLMPLKA YP_009724389_1_ 0.041
0 HLA-A*01:01 GLLMPLKAP YP_009724389_1_ 0.000
0 HLA-A*01:01 LLMPLKAPK YP_009724389_1_ 0.284
0 HLA-A*01:01 LMPLKAPKE YP_009724389_1_ 0.003
0 HLA-A*01:01 MPLKAPKEI YP_009724389_1_ 0.000
0 HLA-A*01:01 PLKAPKEII YP_009724389_1_ 0.000
0 HLA-A*01:01 LKAPKEIIF YP_009724389_1_ 0.054
0 HLA-A*01:01 KAPKEIIFL YP_009724389_1_ 0.069
0 HLA-A*01:01 APKEIIFLE YP_009724389_1_ 0.000
0 HLA-A*01:01 PKEIIFLEG YP_009724389_1_ 0.000
0 HLA-A*01:01 KEIIFLEGE YP_009724389_1_ 0.000
0 HLA-A*01:01 EIIFLEGET YP_009724389_1_ 0.083
0 HLA-A*01:01 IIFLEGETL YP_009724389_1_ 0.142
0 HLA-A*01:01 IFLEGETLP YP_009724389_1_ 0.000
0 HLA-A*01:01 FLEGETLPT YP_009724389_1_ 0.259
0 HLA-A*01:01 LEGETLPTE YP_009724389_1_ 0.000
0 HLA-A*01:01 EGETLPTEV YP_009724389_1_ 0.062
0 HLA-A*01:01 GETLPTEVL YP_009724389_1_ 0.000
0 HLA-A*01:01 ETLPTEVLT YP_009724389_1_ 0.141
0 HLA-A*01:01 TLPTEVLTE YP_009724389_1_ 0.098
0 HLA-A*01:01 LPTEVLTEE YP_009724389_1_ 0.000
0 HLA-A*01:01 PTEVLTEEV YP_009724389_1_ 0.212
0 HLA-A*01:01 TEVLTEEVV YP_009724389_1_ 0.000
0 HLA-A*01:01 EVLTEEVVL YP_009724389_1_ 0.083
0 HLA-A*01:01 VLTEEVVLK YP_009724389_1_ 0.322
0 HLA-A*01:01 LTEEVVLKT YP_009724389_1_ 0.270
0 HLA-A*01:01 TEEVVLKTG YP_009724389_1_ 0.000
0 HLA-A*01:01 EEVVLKTGD YP_009724389_1_ 0.000
0 HLA-A*01:01 EVVLKTGDL YP_009724389_1_ 0.068
0 HLA-A*01:01 VVLKTGDLQ YP_009724389_1_ 0.108
0 HLA-A*01:01 VLKTGDLQP YP_009724389_1_ 0.052
0 HLA-A*01:01 LKTGDLQPL YP_009724389_1_ 0.000
0 HLA-A*01:01 KTGDLQPLE YP_009724389_1_ 0.194
0 HLA-A*01:01 TGDLQPLEQ YP_009724389_1_ 0.164
0 HLA-A*01:01 GDLQPLEQP YP_009724389_1_ 0.000
0 HLA-A*01:01 DLQPLEQPT YP_009724389_1_ 0.055
0 HLA-A*01:01 LQPLEQPTS YP_009724389_1_ 0.000
0 HLA-A*01:01 QPLEQPTSE YP_009724389_1_ 0.000
0 HLA-A*01:01 PLEQPTSEA YP_009724389_1_ 0.119
0 HLA-A*01:01 LEQPTSEAV YP_009724389_1_ 0.024
0 HLA-A*01:01 EQPTSEAVE YP_009724389_1_ 0.000
0 HLA-A*01:01 QPTSEAVEA YP_009724389_1_ 0.000
0 HLA-A*01:01 PTSEAVEAP YP_009724389_1_ 0.089
0 HLA-A*01:01 TSEAVEAPL YP_009724389_1_ 0.205
0 HLA-A*01:01 SEAVEAPLV YP_009724389_1_ 0.032
0 HLA-A*01:01 EAVEAPLVG YP_009724389_1_ 0.037
0 HLA-A*01:01 AVEAPLVGT YP_009724389_1_ 0.173
0 HLA-A*01:01 VEAPLVGTP YP_009724389_1_ 0.000
0 HLA-A*01:01 EAPLVGTPV YP_009724389_1_ 0.000
0 HLA-A*01:01 APLVGTPVC YP_009724389_1_ 0.000
0 HLA-A*01:01 PLVGTPVCI YP_009724389_1_ 0.061
0 HLA-A*01:01 LVGTPVCIN YP_009724389_1_ 0.158
0 HLA-A*01:01 VGTPVCING YP_009724389_1_ 0.029
0 HLA-A*01:01 GTPVCINGL YP_009724389_1_ 0.112
0 HLA-A*01:01 TPVCINGLM YP_009724389_1_ 0.054
0 HLA-A*01:01 PVCINGLML YP_009724389_1_ 0.212
0 HLA-A*01:01 VCINGLMLL YP_009724389_1_ 0.136
0 HLA-A*01:01 CINGLMLLE YP_009724389_1_ 0.246
0 HLA-A*01:01 INGLMLLEI YP_009724389_1_ 0.108
0 HLA-A*01:01 NGLMLLEIK YP_009724389_1_ 0.145
0 HLA-A*01:01 GLMLLEIKD YP_009724389_1_ 0.110
0 HLA-A*01:01 LMLLEIKDT YP_009724389_1_ 0.004
0 HLA-A*01:01 MLLEIKDTE YP_009724389_1_ 0.089
0 HLA-A*01:01 LLEIKDTEK YP_009724389_1_ 0.299
0 HLA-A*01:01 LEIKDTEKY YP_009724389_1_ 0.186
0 HLA-A*01:01 EIKDTEKYC YP_009724389_1_ 0.000
0 HLA-A*01:01 IKDTEKYCA YP_009724389_1_ 0.028
0 HLA-A*01:01 KDTEKYCAL YP_009724389_1_ 0.042
0 HLA-A*01:01 DTEKYCALA YP_009724389_1_ 0.208
0 HLA-A*01:01 TEKYCALAP YP_009724389_1_ 0.000
0 HLA-A*01:01 EKYCALAPN YP_009724389_1_ 0.000
0 HLA-A*01:01 KYCALAPNM YP_009724389_1_ 0.090
0 HLA-A*01:01 YCALAPNMM YP_009724389_1_ 0.149
0 HLA-A*01:01 CALAPNMMV YP_009724389_1_ 0.117
0 HLA-A*01:01 ALAPNMMVT YP_009724389_1_ 0.195
0 HLA-A*01:01 LAPNMMVTN YP_009724389_1_ 0.047
0 HLA-A*01:01 APNMMVTNN YP_009724389_1_ 0.000
0 HLA-A*01:01 PNMMVTNNT YP_009724389_1_ 0.015
0 HLA-A*01:01 NMMVTNNTF YP_009724389_1_ 0.241
0 HLA-A*01:01 MMVTNNTFT YP_009724389_1_ 0.194
0 HLA-A*01:01 MVTNNTFTL YP_009724389_1_ 0.290
0 HLA-A*01:01 VTNNTFTLK YP_009724389_1_ 0.405
0 HLA-A*01:01 TNNTFTLKG YP_009724389_1_ 0.124
0 HLA-A*01:01 NNTFTLKGG YP_009724389_1_ 0.000
0 HLA-A*01:01 NTFTLKGGA YP_009724389_1_ 0.150
0 HLA-A*01:01 TFTLKGGAP YP_009724389_1_ 0.000
0 HLA-A*01:01 FTLKGGAPT YP_009724389_1_ 0.123
0 HLA-A*01:01 TLKGGAPTK YP_009724389_1_ 0.163
0 HLA-A*01:01 LKGGAPTKV YP_009724389_1_ 0.000
0 HLA-A*01:01 KGGAPTKVT YP_009724389_1_ 0.000
0 HLA-A*01:01 GGAPTKVTF YP_009724389_1_ 0.077
0 HLA-A*01:01 GAPTKVTFG YP_009724389_1_ 0.011
0 HLA-A*01:01 APTKVTFGD YP_009724389_1_ 0.010
0 HLA-A*01:01 PTKVTFGDD YP_009724389_1_ 0.000
0 HLA-A*01:01 TKVTFGDDT YP_009724389_1_ 0.000
0 HLA-A*01:01 KVTFGDDTV YP_009724389_1_ 0.138
0 HLA-A*01:01 VTFGDDTVI YP_009724389_1_ 0.185
0 HLA-A*01:01 TFGDDTVIE YP_009724389_1_ 0.055
0 HLA-A*01:01 FGDDTVIEV YP_009724389_1_ 0.212
0 HLA-A*01:01 GDDTVIEVQ YP_009724389_1_ 0.032
0 HLA-A*01:01 DDTVIEVQG YP_009724389_1_ 0.000
0 HLA-A*01:01 DTVIEVQGY YP_009724389_1_ 0.233
0 HLA-A*01:01 TVIEVQGYK YP_009724389_1_ 0.323
0 HLA-A*01:01 VIEVQGYKS YP_009724389_1_ 0.155
0 HLA-A*01:01 IEVQGYKSV YP_009724389_1_ 0.000
0 HLA-A*01:01 EVQGYKSVN YP_009724389_1_ 0.078
0 HLA-A*01:01 VQGYKSVNI YP_009724389_1_ 0.074
0 HLA-A*01:01 QGYKSVNIT YP_009724389_1_ 0.010
0 HLA-A*01:01 GYKSVNITF YP_009724389_1_ 0.038
0 HLA-A*01:01 YKSVNITFE YP_009724389_1_ 0.000
0 HLA-A*01:01 KSVNITFEL YP_009724389_1_ 0.237
0 HLA-A*01:01 SVNITFELD YP_009724389_1_ 0.198
0 HLA-A*01:01 VNITFELDE YP_009724389_1_ 0.056
0 HLA-A*01:01 NITFELDER YP_009724389_1_ 0.233
0 HLA-A*01:01 ITFELDERI YP_009724389_1_ 0.206
0 HLA-A*01:01 TFELDERID YP_009724389_1_ 0.000
0 HLA-A*01:01 FELDERIDK YP_009724389_1_ 0.107
0 HLA-A*01:01 ELDERIDKV YP_009724389_1_ 0.166
0 HLA-A*01:01 LDERIDKVL YP_009724389_1_ 0.006
0 HLA-A*01:01 DERIDKVLN YP_009724389_1_ 0.000
0 HLA-A*01:01 ERIDKVLNE YP_009724389_1_ 0.000
0 HLA-A*01:01 RIDKVLNEK YP_009724389_1_ 0.418
0 HLA-A*01:01 IDKVLNEKC YP_009724389_1_ 0.000
0 HLA-A*01:01 DKVLNEKCS YP_009724389_1_ 0.000
0 HLA-A*01:01 KVLNEKCSA YP_009724389_1_ 0.087
0 HLA-A*01:01 VLNEKCSAY YP_009724389_1_ 0.338
0 HLA-A*01:01 LNEKCSAYT YP_009724389_1_ 0.067
0 HLA-A*01:01 NEKCSAYTV YP_009724389_1_ 0.000
0 HLA-A*01:01 EKCSAYTVE YP_009724389_1_ 0.000
0 HLA-A*01:01 KCSAYTVEL YP_009724389_1_ 0.147
0 HLA-A*01:01 CSAYTVELG YP_009724389_1_ 0.216
0 HLA-A*01:01 SAYTVELGT YP_009724389_1_ 0.133
0 HLA-A*01:01 AYTVELGTE YP_009724389_1_ 0.000
0 HLA-A*01:01 YTVELGTEV YP_009724389_1_ 0.211
0 HLA-A*01:01 TVELGTEVN YP_009724389_1_ 0.195
0 HLA-A*01:01 VELGTEVNE YP_009724389_1_ 0.000
0 HLA-A*01:01 ELGTEVNEF YP_009724389_1_ 0.181
0 HLA-A*01:01 LGTEVNEFA YP_009724389_1_ 0.100
0 HLA-A*01:01 GTEVNEFAC YP_009724389_1_ 0.250
0 HLA-A*01:01 TEVNEFACV YP_009724389_1_ 0.000
0 HLA-A*01:01 EVNEFACVV YP_009724389_1_ 0.179
0 HLA-A*01:01 VNEFACVVA YP_009724389_1_ 0.060
0 HLA-A*01:01 NEFACVVAD YP_009724389_1_ 0.010
0 HLA-A*01:01 EFACVVADA YP_009724389_1_ 0.017
0 HLA-A*01:01 FACVVADAV YP_009724389_1_ 0.135
0 HLA-A*01:01 ACVVADAVI YP_009724389_1_ 0.000
0 HLA-A*01:01 CVVADAVIK YP_009724389_1_ 0.264
0 HLA-A*01:01 VVADAVIKT YP_009724389_1_ 0.164
0 HLA-A*01:01 VADAVIKTL YP_009724389_1_ 0.153
0 HLA-A*01:01 ADAVIKTLQ YP_009724389_1_ 0.001
0 HLA-A*01:01 DAVIKTLQP YP_009724389_1_ 0.000
0 HLA-A*01:01 AVIKTLQPV YP_009724389_1_ 0.163
0 HLA-A*01:01 VIKTLQPVS YP_009724389_1_ 0.030
0 HLA-A*01:01 IKTLQPVSE YP_009724389_1_ 0.000
0 HLA-A*01:01 KTLQPVSEL YP_009724389_1_ 0.156
0 HLA-A*01:01 TLQPVSELL YP_009724389_1_ 0.219
0 HLA-A*01:01 LQPVSELLT YP_009724389_1_ 0.097
0 HLA-A*01:01 QPVSELLTP YP_009724389_1_ 0.000
0 HLA-A*01:01 PVSELLTPL YP_009724389_1_ 0.163
0 HLA-A*01:01 VSELLTPLG YP_009724389_1_ 0.209
0 HLA-A*01:01 SELLTPLGI YP_009724389_1_ 0.038
0 HLA-A*01:01 ELLTPLGID YP_009724389_1_ 0.003
0 HLA-A*01:01 LLTPLGIDL YP_009724389_1_ 0.187
0 HLA-A*01:01 LTPLGIDLD YP_009724389_1_ 0.123
0 HLA-A*01:01 TPLGIDLDE YP_009724389_1_ 0.000
0 HLA-A*01:01 PLGIDLDEW YP_009724389_1_ 0.106
0 HLA-A*01:01 LGIDLDEWS YP_009724389_1_ 0.045
0 HLA-A*01:01 GIDLDEWSM YP_009724389_1_ 0.275
0 HLA-A*01:01 IDLDEWSMA YP_009724389_1_ 0.000
0 HLA-A*01:01 DLDEWSMAT YP_009724389_1_ 0.276
0 HLA-A*01:01 LDEWSMATY YP_009724389_1_ 0.180
0 HLA-A*01:01 DEWSMATYY YP_009724389_1_ 0.164
0 HLA-A*01:01 EWSMATYYL YP_009724389_1_ 0.124
0 HLA-A*01:01 WSMATYYLF YP_009724389_1_ 0.351
0 HLA-A*01:01 SMATYYLFD YP_009724389_1_ 0.308
0 HLA-A*01:01 MATYYLFDE YP_009724389_1_ 0.141
0 HLA-A*01:01 ATYYLFDES YP_009724389_1_ 0.199
0 HLA-A*01:01 TYYLFDESG YP_009724389_1_ 0.028
0 HLA-A*01:01 YYLFDESGE YP_009724389_1_ 0.000
0 HLA-A*01:01 YLFDESGEF YP_009724389_1_ 0.254
0 HLA-A*01:01 LFDESGEFK YP_009724389_1_ 0.353
0 HLA-A*01:01 FDESGEFKL YP_009724389_1_ 0.104
0 HLA-A*01:01 DESGEFKLA YP_009724389_1_ 0.000
0 HLA-A*01:01 ESGEFKLAS YP_009724389_1_ 0.159
0 HLA-A*01:01 SGEFKLASH YP_009724389_1_ 0.115
0 HLA-A*01:01 GEFKLASHM YP_009724389_1_ 0.025
0 HLA-A*01:01 EFKLASHMY YP_009724389_1_ 0.139
0 HLA-A*01:01 FKLASHMYC YP_009724389_1_ 0.023
0 HLA-A*01:01 KLASHMYCS YP_009724389_1_ 0.199
0 HLA-A*01:01 LASHMYCSF YP_009724389_1_ 0.193
0 HLA-A*01:01 ASHMYCSFY YP_009724389_1_ 0.371
0 HLA-A*01:01 SHMYCSFYP YP_009724389_1_ 0.051
0 HLA-A*01:01 HMYCSFYPP YP_009724389_1_ 0.168
0 HLA-A*01:01 MYCSFYPPD YP_009724389_1_ 0.068
0 HLA-A*01:01 YCSFYPPDE YP_009724389_1_ 0.025
0 HLA-A*01:01 CSFYPPDED YP_009724389_1_ 0.108
0 HLA-A*01:01 SFYPPDEDE YP_009724389_1_ 0.004
0 HLA-A*01:01 FYPPDEDEE YP_009724389_1_ 0.000
0 HLA-A*01:01 YPPDEDEEE YP_009724389_1_ 0.000
0 HLA-A*01:01 PPDEDEEEG YP_009724389_1_ 0.013
0 HLA-A*01:01 PDEDEEEGD YP_009724389_1_ 0.000
0 HLA-A*01:01 DEDEEEGDC YP_009724389_1_ 0.001
0 HLA-A*01:01 EDEEEGDCE YP_009724389_1_ 0.000
0 HLA-A*01:01 DEEEGDCEE YP_009724389_1_ 0.000
0 HLA-A*01:01 EEEGDCEEE YP_009724389_1_ 0.000
0 HLA-A*01:01 EEGDCEEEE YP_009724389_1_ 0.000
0 HLA-A*01:01 EGDCEEEEF YP_009724389_1_ 0.157
0 HLA-A*01:01 GDCEEEEFE YP_009724389_1_ 0.000
0 HLA-A*01:01 DCEEEEFEP YP_009724389_1_ 0.000
0 HLA-A*01:01 CEEEEFEPS YP_009724389_1_ 0.052
0 HLA-A*01:01 EEEEFEPST YP_009724389_1_ 0.000
0 HLA-A*01:01 EEEFEPSTQ YP_009724389_1_ 0.000
0 HLA-A*01:01 EEFEPSTQY YP_009724389_1_ 0.131
0 HLA-A*01:01 EFEPSTQYE YP_009724389_1_ 0.062
0 HLA-A*01:01 FEPSTQYEY YP_009724389_1_ 0.194
0 HLA-A*01:01 EPSTQYEYG YP_009724389_1_ 0.000
0 HLA-A*01:01 PSTQYEYGT YP_009724389_1_ 0.116
0 HLA-A*01:01 STQYEYGTE YP_009724389_1_ 0.113
0 HLA-A*01:01 TQYEYGTED YP_009724389_1_ 0.099
0 HLA-A*01:01 QYEYGTEDD YP_009724389_1_ 0.015
0 HLA-A*01:01 YEYGTEDDY YP_009724389_1_ 0.199
0 HLA-A*01:01 EYGTEDDYQ YP_009724389_1_ 0.000
0 HLA-A*01:01 YGTEDDYQG YP_009724389_1_ 0.066
0 HLA-A*01:01 GTEDDYQGK YP_009724389_1_ 0.331
0 HLA-A*01:01 TEDDYQGKP YP_009724389_1_ 0.055
0 HLA-A*01:01 EDDYQGKPL YP_009724389_1_ 0.022
0 HLA-A*01:01 DDYQGKPLE YP_009724389_1_ 0.000
0 HLA-A*01:01 DYQGKPLEF YP_009724389_1_ 0.063
0 HLA-A*01:01 YQGKPLEFG YP_009724389_1_ 0.128
0 HLA-A*01:01 QGKPLEFGA YP_009724389_1_ 0.001
0 HLA-A*01:01 GKPLEFGAT YP_009724389_1_ 0.000
0 HLA-A*01:01 KPLEFGATS YP_009724389_1_ 0.000
0 HLA-A*01:01 PLEFGATSA YP_009724389_1_ 0.115
0 HLA-A*01:01 LEFGATSAA YP_009724389_1_ 0.032
0 HLA-A*01:01 EFGATSAAL YP_009724389_1_ 0.056
0 HLA-A*01:01 FGATSAALQ YP_009724389_1_ 0.069
0 HLA-A*01:01 GATSAALQP YP_009724389_1_ 0.021
0 HLA-A*01:01 ATSAALQPE YP_009724389_1_ 0.176
0 HLA-A*01:01 TSAALQPEE YP_009724389_1_ 0.138
0 HLA-A*01:01 SAALQPEEE YP_009724389_1_ 0.085
0 HLA-A*01:01 AALQPEEEQ YP_009724389_1_ 0.000
0 HLA-A*01:01 ALQPEEEQE YP_009724389_1_ 0.065
0 HLA-A*01:01 LQPEEEQEE YP_009724389_1_ 0.000
0 HLA-A*01:01 QPEEEQEED YP_009724389_1_ 0.000
0 HLA-A*01:01 PEEEQEEDW YP_009724389_1_ 0.000
0 HLA-A*01:01 EEEQEEDWL YP_009724389_1_ 0.000
0 HLA-A*01:01 EEQEEDWLD YP_009724389_1_ 0.000
0 HLA-A*01:01 EQEEDWLDD YP_009724389_1_ 0.094
0 HLA-A*01:01 QEEDWLDDD YP_009724389_1_ 0.024
0 HLA-A*01:01 EEDWLDDDS YP_009724389_1_ 0.037
0 HLA-A*01:01 EDWLDDDSQ YP_009724389_1_ 0.000
0 HLA-A*01:01 DWLDDDSQQ YP_009724389_1_ 0.000
0 HLA-A*01:01 WLDDDSQQT YP_009724389_1_ 0.230
0 HLA-A*01:01 LDDDSQQTV YP_009724389_1_ 0.117
0 HLA-A*01:01 DDDSQQTVG YP_009724389_1_ 0.029
0 HLA-A*01:01 DDSQQTVGQ YP_009724389_1_ 0.000
0 HLA-A*01:01 DSQQTVGQQ YP_009724389_1_ 0.012
0 HLA-A*01:01 SQQTVGQQD YP_009724389_1_ 0.028
0 HLA-A*01:01 QQTVGQQDG YP_009724389_1_ 0.010
0 HLA-A*01:01 QTVGQQDGS YP_009724389_1_ 0.109
0 HLA-A*01:01 TVGQQDGSE YP_009724389_1_ 0.089
0 HLA-A*01:01 VGQQDGSED YP_009724389_1_ 0.000
0 HLA-A*01:01 GQQDGSEDN YP_009724389_1_ 0.035
0 HLA-A*01:01 QQDGSEDNQ YP_009724389_1_ 0.104
0 HLA-A*01:01 QDGSEDNQT YP_009724389_1_ 0.000
0 HLA-A*01:01 DGSEDNQTT YP_009724389_1_ 0.000
0 HLA-A*01:01 GSEDNQTTT YP_009724389_1_ 0.150
0 HLA-A*01:01 SEDNQTTTI YP_009724389_1_ 0.144
0 HLA-A*01:01 EDNQTTTIQ YP_009724389_1_ 0.000
0 HLA-A*01:01 DNQTTTIQT YP_009724389_1_ 0.000
0 HLA-A*01:01 NQTTTIQTI YP_009724389_1_ 0.036
0 HLA-A*01:01 QTTTIQTIV YP_009724389_1_ 0.182
0 HLA-A*01:01 TTTIQTIVE YP_009724389_1_ 0.166
0 HLA-A*01:01 TTIQTIVEV YP_009724389_1_ 0.197
0 HLA-A*01:01 TIQTIVEVQ YP_009724389_1_ 0.103
0 HLA-A*01:01 IQTIVEVQP YP_009724389_1_ 0.000
0 HLA-A*01:01 QTIVEVQPQ YP_009724389_1_ 0.126
0 HLA-A*01:01 TIVEVQPQL YP_009724389_1_ 0.092
0 HLA-A*01:01 IVEVQPQLE YP_009724389_1_ 0.169
0 HLA-A*01:01 VEVQPQLEM YP_009724389_1_ 0.058
0 HLA-A*01:01 EVQPQLEME YP_009724389_1_ 0.079
0 HLA-A*01:01 VQPQLEMEL YP_009724389_1_ 0.093
0 HLA-A*01:01 QPQLEMELT YP_009724389_1_ 0.000
0 HLA-A*01:01 PQLEMELTP YP_009724389_1_ 0.000
0 HLA-A*01:01 QLEMELTPV YP_009724389_1_ 0.179
0 HLA-A*01:01 LEMELTPVV YP_009724389_1_ 0.045
0 HLA-A*01:01 EMELTPVVQ YP_009724389_1_ 0.124
0 HLA-A*01:01 MELTPVVQT YP_009724389_1_ 0.000
0 HLA-A*01:01 ELTPVVQTI YP_009724389_1_ 0.102
0 HLA-A*01:01 LTPVVQTIE YP_009724389_1_ 0.102
0 HLA-A*01:01 TPVVQTIEV YP_009724389_1_ 0.000
0 HLA-A*01:01 PVVQTIEVN YP_009724389_1_ 0.027
0 HLA-A*01:01 VVQTIEVNS YP_009724389_1_ 0.122
0 HLA-A*01:01 VQTIEVNSF YP_009724389_1_ 0.112
0 HLA-A*01:01 QTIEVNSFS YP_009724389_1_ 0.223
0 HLA-A*01:01 TIEVNSFSG YP_009724389_1_ 0.215
0 HLA-A*01:01 IEVNSFSGY YP_009724389_1_ 0.130
0 HLA-A*01:01 EVNSFSGYL YP_009724389_1_ 0.205
0 HLA-A*01:01 VNSFSGYLK YP_009724389_1_ 0.257
0 HLA-A*01:01 NSFSGYLKL YP_009724389_1_ 0.226
0 HLA-A*01:01 SFSGYLKLT YP_009724389_1_ 0.089
0 HLA-A*01:01 FSGYLKLTD YP_009724389_1_ 0.159
0 HLA-A*01:01 SGYLKLTDN YP_009724389_1_ 0.014
0 HLA-A*01:01 GYLKLTDNV YP_009724389_1_ 0.000
0 HLA-A*01:01 YLKLTDNVY YP_009724389_1_ 0.288
0 HLA-A*01:01 LKLTDNVYI YP_009724389_1_ 0.000
0 HLA-A*01:01 KLTDNVYIK YP_009724389_1_ 0.322
0 HLA-A*01:01 LTDNVYIKN YP_009724389_1_ 0.330
0 HLA-A*01:01 TDNVYIKNA YP_009724389_1_ 0.000
0 HLA-A*01:01 DNVYIKNAD YP_009724389_1_ 0.000
0 HLA-A*01:01 NVYIKNADI YP_009724389_1_ 0.105
0 HLA-A*01:01 VYIKNADIV YP_009724389_1_ 0.030
0 HLA-A*01:01 YIKNADIVE YP_009724389_1_ 0.080
0 HLA-A*01:01 IKNADIVEE YP_009724389_1_ 0.000
0 HLA-A*01:01 KNADIVEEA YP_009724389_1_ 0.095
0 HLA-A*01:01 NADIVEEAK YP_009724389_1_ 0.307
0 HLA-A*01:01 ADIVEEAKK YP_009724389_1_ 0.056
0 HLA-A*01:01 DIVEEAKKV YP_009724389_1_ 0.000
0 HLA-A*01:01 IVEEAKKVK YP_009724389_1_ 0.210
0 HLA-A*01:01 VEEAKKVKP YP_009724389_1_ 0.000
0 HLA-A*01:01 EEAKKVKPT YP_009724389_1_ 0.000
0 HLA-A*01:01 EAKKVKPTV YP_009724389_1_ 0.000
0 HLA-A*01:01 AKKVKPTVV YP_009724389_1_ 0.000
0 HLA-A*01:01 KKVKPTVVV YP_009724389_1_ 0.000
0 HLA-A*01:01 KVKPTVVVN YP_009724389_1_ 0.085
0 HLA-A*01:01 VKPTVVVNA YP_009724389_1_ 0.000
0 HLA-A*01:01 KPTVVVNAA YP_009724389_1_ 0.000
0 HLA-A*01:01 PTVVVNAAN YP_009724389_1_ 0.079
0 HLA-A*01:01 TVVVNAANV YP_009724389_1_ 0.077
0 HLA-A*01:01 VVVNAANVY YP_009724389_1_ 0.287
0 HLA-A*01:01 VVNAANVYL YP_009724389_1_ 0.254
0 HLA-A*01:01 VNAANVYLK YP_009724389_1_ 0.304
0 HLA-A*01:01 NAANVYLKH YP_009724389_1_ 0.227
0 HLA-A*01:01 AANVYLKHG YP_009724389_1_ 0.045
0 HLA-A*01:01 ANVYLKHGG YP_009724389_1_ 0.000
0 HLA-A*01:01 NVYLKHGGG YP_009724389_1_ 0.103
0 HLA-A*01:01 VYLKHGGGV YP_009724389_1_ 0.000
0 HLA-A*01:01 YLKHGGGVA YP_009724389_1_ 0.078
0 HLA-A*01:01 LKHGGGVAG YP_009724389_1_ 0.000
0 HLA-A*01:01 KHGGGVAGA YP_009724389_1_ 0.000
0 HLA-A*01:01 HGGGVAGAL YP_009724389_1_ 0.076
0 HLA-A*01:01 GGGVAGALN YP_009724389_1_ 0.006
0 HLA-A*01:01 GGVAGALNK YP_009724389_1_ 0.162
0 HLA-A*01:01 GVAGALNKA YP_009724389_1_ 0.130
0 HLA-A*01:01 VAGALNKAT YP_009724389_1_ 0.058
0 HLA-A*01:01 AGALNKATN YP_009724389_1_ 0.000
0 HLA-A*01:01 GALNKATNN YP_009724389_1_ 0.000
0 HLA-A*01:01 ALNKATNNA YP_009724389_1_ 0.160
0 HLA-A*01:01 LNKATNNAM YP_009724389_1_ 0.077
0 HLA-A*01:01 NKATNNAMQ YP_009724389_1_ 0.000
0 HLA-A*01:01 KATNNAMQV YP_009724389_1_ 0.121
0 HLA-A*01:01 ATNNAMQVE YP_009724389_1_ 0.152
0 HLA-A*01:01 TNNAMQVES YP_009724389_1_ 0.086
0 HLA-A*01:01 NNAMQVESD YP_009724389_1_ 0.016
0 HLA-A*01:01 NAMQVESDD YP_009724389_1_ 0.029
0 HLA-A*01:01 AMQVESDDY YP_009724389_1_ 0.284
0 HLA-A*01:01 MQVESDDYI YP_009724389_1_ 0.109
0 HLA-A*01:01 QVESDDYIA YP_009724389_1_ 0.190
0 HLA-A*01:01 VESDDYIAT YP_009724389_1_ 0.036
0 HLA-A*01:01 ESDDYIATN YP_009724389_1_ 0.204
0 HLA-A*01:01 SDDYIATNG YP_009724389_1_ 0.086
0 HLA-A*01:01 DDYIATNGP YP_009724389_1_ 0.000
0 HLA-A*01:01 DYIATNGPL YP_009724389_1_ 0.021
0 HLA-A*01:01 YIATNGPLK YP_009724389_1_ 0.359
0 HLA-A*01:01 IATNGPLKV YP_009724389_1_ 0.110
0 HLA-A*01:01 ATNGPLKVG YP_009724389_1_ 0.113
0 HLA-A*01:01 TNGPLKVGG YP_009724389_1_ 0.014
0 HLA-A*01:01 NGPLKVGGS YP_009724389_1_ 0.000
0 HLA-A*01:01 GPLKVGGSC YP_009724389_1_ 0.000
0 HLA-A*01:01 PLKVGGSCV YP_009724389_1_ 0.000
0 HLA-A*01:01 LKVGGSCVL YP_009724389_1_ 0.000
0 HLA-A*01:01 KVGGSCVLS YP_009724389_1_ 0.198
0 HLA-A*01:01 VGGSCVLSG YP_009724389_1_ 0.095
0 HLA-A*01:01 GGSCVLSGH YP_009724389_1_ 0.099
0 HLA-A*01:01 GSCVLSGHN YP_009724389_1_ 0.120
0 HLA-A*01:01 SCVLSGHNL YP_009724389_1_ 0.000
0 HLA-A*01:01 CVLSGHNLA YP_009724389_1_ 0.186
0 HLA-A*01:01 VLSGHNLAK YP_009724389_1_ 0.376
0 HLA-A*01:01 LSGHNLAKH YP_009724389_1_ 0.197
0 HLA-A*01:01 SGHNLAKHC YP_009724389_1_ 0.000
0 HLA-A*01:01 GHNLAKHCL YP_009724389_1_ 0.000
0 HLA-A*01:01 HNLAKHCLH YP_009724389_1_ 0.149
0 HLA-A*01:01 NLAKHCLHV YP_009724389_1_ 0.206
0 HLA-A*01:01 LAKHCLHVV YP_009724389_1_ 0.035
0 HLA-A*01:01 AKHCLHVVG YP_009724389_1_ 0.000
0 HLA-A*01:01 KHCLHVVGP YP_009724389_1_ 0.000
0 HLA-A*01:01 HCLHVVGPN YP_009724389_1_ 0.000
0 HLA-A*01:01 CLHVVGPNV YP_009724389_1_ 0.082
0 HLA-A*01:01 LHVVGPNVN YP_009724389_1_ 0.000
0 HLA-A*01:01 HVVGPNVNK YP_009724389_1_ 0.237
0 HLA-A*01:01 VVGPNVNKG YP_009724389_1_ 0.145
0 HLA-A*01:01 VGPNVNKGE YP_009724389_1_ 0.000
0 HLA-A*01:01 GPNVNKGED YP_009724389_1_ 0.000
0 HLA-A*01:01 PNVNKGEDI YP_009724389_1_ 0.000
0 HLA-A*01:01 NVNKGEDIQ YP_009724389_1_ 0.092
0 HLA-A*01:01 VNKGEDIQL YP_009724389_1_ 0.000
0 HLA-A*01:01 NKGEDIQLL YP_009724389_1_ 0.000
0 HLA-A*01:01 KGEDIQLLK YP_009724389_1_ 0.337
0 HLA-A*01:01 GEDIQLLKS YP_009724389_1_ 0.096
0 HLA-A*01:01 EDIQLLKSA YP_009724389_1_ 0.000
0 HLA-A*01:01 DIQLLKSAY YP_009724389_1_ 0.216
0 HLA-A*01:01 IQLLKSAYE YP_009724389_1_ 0.000
0 HLA-A*01:01 QLLKSAYEN YP_009724389_1_ 0.117
0 HLA-A*01:01 LLKSAYENF YP_009724389_1_ 0.147
0 HLA-A*01:01 LKSAYENFN YP_009724389_1_ 0.061
0 HLA-A*01:01 KSAYENFNQ YP_009724389_1_ 0.173
0 HLA-A*01:01 SAYENFNQH YP_009724389_1_ 0.194
0 HLA-A*01:01 AYENFNQHE YP_009724389_1_ 0.037
0 HLA-A*01:01 YENFNQHEV YP_009724389_1_ 0.103
0 HLA-A*01:01 ENFNQHEVL YP_009724389_1_ 0.036
0 HLA-A*01:01 NFNQHEVLL YP_009724389_1_ 0.142
0 HLA-A*01:01 FNQHEVLLA YP_009724389_1_ 0.118
0 HLA-A*01:01 NQHEVLLAP YP_009724389_1_ 0.065
0 HLA-A*01:01 QHEVLLAPL YP_009724389_1_ 0.038
0 HLA-A*01:01 HEVLLAPLL YP_009724389_1_ 0.009
0 HLA-A*01:01 EVLLAPLLS YP_009724389_1_ 0.154
0 HLA-A*01:01 VLLAPLLSA YP_009724389_1_ 0.155
0 HLA-A*01:01 LLAPLLSAG YP_009724389_1_ 0.190
0 HLA-A*01:01 LAPLLSAGI YP_009724389_1_ 0.029
0 HLA-A*01:01 APLLSAGIF YP_009724389_1_ 0.000
0 HLA-A*01:01 PLLSAGIFG YP_009724389_1_ 0.095
0 HLA-A*01:01 LLSAGIFGA YP_009724389_1_ 0.213
0 HLA-A*01:01 LSAGIFGAD YP_009724389_1_ 0.168
0 HLA-A*01:01 SAGIFGADP YP_009724389_1_ 0.000
0 HLA-A*01:01 AGIFGADPI YP_009724389_1_ 0.060
0 HLA-A*01:01 GIFGADPIH YP_009724389_1_ 0.140
0 HLA-A*01:01 IFGADPIHS YP_009724389_1_ 0.059
0 HLA-A*01:01 FGADPIHSL YP_009724389_1_ 0.077
0 HLA-A*01:01 GADPIHSLR YP_009724389_1_ 0.340
0 HLA-A*01:01 ADPIHSLRV YP_009724389_1_ 0.000
0 HLA-A*01:01 DPIHSLRVC YP_009724389_1_ 0.000
0 HLA-A*01:01 PIHSLRVCV YP_009724389_1_ 0.072
0 HLA-A*01:01 IHSLRVCVD YP_009724389_1_ 0.000
0 HLA-A*01:01 HSLRVCVDT YP_009724389_1_ 0.097
0 HLA-A*01:01 SLRVCVDTV YP_009724389_1_ 0.118
0 HLA-A*01:01 LRVCVDTVR YP_009724389_1_ 0.039
0 HLA-A*01:01 RVCVDTVRT YP_009724389_1_ 0.178
0 HLA-A*01:01 VCVDTVRTN YP_009724389_1_ 0.000
0 HLA-A*01:01 CVDTVRTNV YP_009724389_1_ 0.253
0 HLA-A*01:01 VDTVRTNVY YP_009724389_1_ 0.164
0 HLA-A*01:01 DTVRTNVYL YP_009724389_1_ 0.159
0 HLA-A*01:01 TVRTNVYLA YP_009724389_1_ 0.210
0 HLA-A*01:01 VRTNVYLAV YP_009724389_1_ 0.036
0 HLA-A*01:01 RTNVYLAVF YP_009724389_1_ 0.292
0 HLA-A*01:01 TNVYLAVFD YP_009724389_1_ 0.007
0 HLA-A*01:01 NVYLAVFDK YP_009724389_1_ 0.308
0 HLA-A*01:01 VYLAVFDKN YP_009724389_1_ 0.000
0 HLA-A*01:01 YLAVFDKNL YP_009724389_1_ 0.171
0 HLA-A*01:01 LAVFDKNLY YP_009724389_1_ 0.245
0 HLA-A*01:01 AVFDKNLYD YP_009724389_1_ 0.224
0 HLA-A*01:01 VFDKNLYDK YP_009724389_1_ 0.323
0 HLA-A*01:01 FDKNLYDKL YP_009724389_1_ 0.000
0 HLA-A*01:01 DKNLYDKLV YP_009724389_1_ 0.000
0 HLA-A*01:01 KNLYDKLVS YP_009724389_1_ 0.000
0 HLA-A*01:01 NLYDKLVSS YP_009724389_1_ 0.134
0 HLA-A*01:01 LYDKLVSSF YP_009724389_1_ 0.196
0 HLA-A*01:01 YDKLVSSFL YP_009724389_1_ 0.023
0 HLA-A*01:01 DKLVSSFLE YP_009724389_1_ 0.000
0 HLA-A*01:01 KLVSSFLEM YP_009724389_1_ 0.243
0 HLA-A*01:01 LVSSFLEMK YP_009724389_1_ 0.361
0 HLA-A*01:01 VSSFLEMKS YP_009724389_1_ 0.168
0 HLA-A*01:01 SSFLEMKSE YP_009724389_1_ 0.047
0 HLA-A*01:01 SFLEMKSEK YP_009724389_1_ 0.147
0 HLA-A*01:01 FLEMKSEKQ YP_009724389_1_ 0.144
0 HLA-A*01:01 LEMKSEKQV YP_009724389_1_ 0.000
0 HLA-A*01:01 EMKSEKQVE YP_009724389_1_ 0.000
0 HLA-A*01:01 MKSEKQVEQ YP_009724389_1_ 0.000
0 HLA-A*01:01 KSEKQVEQK YP_009724389_1_ 0.303
0 HLA-A*01:01 SEKQVEQKI YP_009724389_1_ 0.000
0 HLA-A*01:01 EKQVEQKIA YP_009724389_1_ 0.000
0 HLA-A*01:01 KQVEQKIAE YP_009724389_1_ 0.010
0 HLA-A*01:01 QVEQKIAEI YP_009724389_1_ 0.129
0 HLA-A*01:01 VEQKIAEIP YP_009724389_1_ 0.000
0 HLA-A*01:01 EQKIAEIPK YP_009724389_1_ 0.103
0 HLA-A*01:01 QKIAEIPKE YP_009724389_1_ 0.000
0 HLA-A*01:01 KIAEIPKEE YP_009724389_1_ 0.108
0 HLA-A*01:01 IAEIPKEEV YP_009724389_1_ 0.055
0 HLA-A*01:01 AEIPKEEVK YP_009724389_1_ 0.116
0 HLA-A*01:01 EIPKEEVKP YP_009724389_1_ 0.000
0 HLA-A*01:01 IPKEEVKPF YP_009724389_1_ 0.000
0 HLA-A*01:01 PKEEVKPFI YP_009724389_1_ 0.000
0 HLA-A*01:01 KEEVKPFIT YP_009724389_1_ 0.055
0 HLA-A*01:01 EEVKPFITE YP_009724389_1_ 0.000
0 HLA-A*01:01 EVKPFITES YP_009724389_1_ 0.029
0 HLA-A*01:01 VKPFITESK YP_009724389_1_ 0.076
0 HLA-A*01:01 KPFITESKP YP_009724389_1_ 0.000
0 HLA-A*01:01 PFITESKPS YP_009724389_1_ 0.000
0 HLA-A*01:01 FITESKPSV YP_009724389_1_ 0.082
0 HLA-A*01:01 ITESKPSVE YP_009724389_1_ 0.163
0 HLA-A*01:01 TESKPSVEQ YP_009724389_1_ 0.000
0 HLA-A*01:01 ESKPSVEQR YP_009724389_1_ 0.152
0 HLA-A*01:01 SKPSVEQRK YP_009724389_1_ 0.027
0 HLA-A*01:01 KPSVEQRKQ YP_009724389_1_ 0.000
0 HLA-A*01:01 PSVEQRKQD YP_009724389_1_ 0.000
0 HLA-A*01:01 SVEQRKQDD YP_009724389_1_ 0.089
0 HLA-A*01:01 VEQRKQDDK YP_009724389_1_ 0.082
0 HLA-A*01:01 EQRKQDDKK YP_009724389_1_ 0.102
0 HLA-A*01:01 QRKQDDKKI YP_009724389_1_ 0.000
0 HLA-A*01:01 RKQDDKKIK YP_009724389_1_ 0.000
0 HLA-A*01:01 KQDDKKIKA YP_009724389_1_ 0.155
0 HLA-A*01:01 QDDKKIKAC YP_009724389_1_ 0.000
0 HLA-A*01:01 DDKKIKACV YP_009724389_1_ 0.000
0 HLA-A*01:01 DKKIKACVE YP_009724389_1_ 0.000
0 HLA-A*01:01 KKIKACVEE YP_009724389_1_ 0.000
0 HLA-A*01:01 KIKACVEEV YP_009724389_1_ 0.112
0 HLA-A*01:01 IKACVEEVT YP_009724389_1_ 0.000
0 HLA-A*01:01 KACVEEVTT YP_009724389_1_ 0.062
0 HLA-A*01:01 ACVEEVTTT YP_009724389_1_ 0.000
0 HLA-A*01:01 CVEEVTTTL YP_009724389_1_ 0.250
0 HLA-A*01:01 VEEVTTTLE YP_009724389_1_ 0.060
0 HLA-A*01:01 EEVTTTLEE YP_009724389_1_ 0.000
0 HLA-A*01:01 EVTTTLEET YP_009724389_1_ 0.100
0 HLA-A*01:01 VTTTLEETK YP_009724389_1_ 0.314
0 HLA-A*01:01 TTTLEETKF YP_009724389_1_ 0.184
0 HLA-A*01:01 TTLEETKFL YP_009724389_1_ 0.173
0 HLA-A*01:01 TLEETKFLT YP_009724389_1_ 0.241
0 HLA-A*01:01 LEETKFLTE YP_009724389_1_ 0.063
0 HLA-A*01:01 EETKFLTEN YP_009724389_1_ 0.000
0 HLA-A*01:01 ETKFLTENL YP_009724389_1_ 0.133
0 HLA-A*01:01 TKFLTENLL YP_009724389_1_ 0.032
0 HLA-A*01:01 KFLTENLLL YP_009724389_1_ 0.156
0 HLA-A*01:01 FLTENLLLY YP_009724389_1_ 0.456
0 HLA-A*01:01 LTENLLLYI YP_009724389_1_ 0.353
0 HLA-A*01:01 TENLLLYID YP_009724389_1_ 0.028
0 HLA-A*01:01 ENLLLYIDI YP_009724389_1_ 0.000
0 HLA-A*01:01 NLLLYIDIN YP_009724389_1_ 0.093
0 HLA-A*01:01 LLLYIDING YP_009724389_1_ 0.118
0 HLA-A*01:01 LLYIDINGN YP_009724389_1_ 0.123
0 HLA-A*01:01 LYIDINGNL YP_009724389_1_ 0.071
0 HLA-A*01:01 YIDINGNLH YP_009724389_1_ 0.406
0 HLA-A*01:01 IDINGNLHP YP_009724389_1_ 0.000
0 HLA-A*01:01 DINGNLHPD YP_009724389_1_ 0.101
0 HLA-A*01:01 INGNLHPDS YP_009724389_1_ 0.000
0 HLA-A*01:01 NGNLHPDSA YP_009724389_1_ 0.034
0 HLA-A*01:01 GNLHPDSAT YP_009724389_1_ 0.000
0 HLA-A*01:01 NLHPDSATL YP_009724389_1_ 0.101
0 HLA-A*01:01 LHPDSATLV YP_009724389_1_ 0.012
0 HLA-A*01:01 HPDSATLVS YP_009724389_1_ 0.157
0 HLA-A*01:01 PDSATLVSD YP_009724389_1_ 0.000
0 HLA-A*01:01 DSATLVSDI YP_009724389_1_ 0.117
0 HLA-A*01:01 SATLVSDID YP_009724389_1_ 0.041
0 HLA-A*01:01 ATLVSDIDI YP_009724389_1_ 0.152
0 HLA-A*01:01 TLVSDIDIT YP_009724389_1_ 0.053
0 HLA-A*01:01 LVSDIDITF YP_009724389_1_ 0.273
0 HLA-A*01:01 VSDIDITFL YP_009724389_1_ 0.268
0 HLA-A*01:01 SDIDITFLK YP_009724389_1_ 0.293
0 HLA-A*01:01 DIDITFLKK YP_009724389_1_ 0.358
0 HLA-A*01:01 IDITFLKKD YP_009724389_1_ 0.000
0 HLA-A*01:01 DITFLKKDA YP_009724389_1_ 0.000
0 HLA-A*01:01 ITFLKKDAP YP_009724389_1_ 0.076
0 HLA-A*01:01 TFLKKDAPY YP_009724389_1_ 0.160
0 HLA-A*01:01 FLKKDAPYI YP_009724389_1_ 0.074
0 HLA-A*01:01 LKKDAPYIV YP_009724389_1_ 0.000
0 HLA-A*01:01 KKDAPYIVG YP_009724389_1_ 0.079
0 HLA-A*01:01 KDAPYIVGD YP_009724389_1_ 0.018
0 HLA-A*01:01 DAPYIVGDV YP_009724389_1_ 0.000
0 HLA-A*01:01 APYIVGDVV YP_009724389_1_ 0.000
0 HLA-A*01:01 PYIVGDVVQ YP_009724389_1_ 0.000
0 HLA-A*01:01 YIVGDVVQE YP_009724389_1_ 0.092
0 HLA-A*01:01 IVGDVVQEG YP_009724389_1_ 0.150
0 HLA-A*01:01 VGDVVQEGV YP_009724389_1_ 0.155
0 HLA-A*01:01 GDVVQEGVL YP_009724389_1_ 0.000
0 HLA-A*01:01 DVVQEGVLT YP_009724389_1_ 0.070
0 HLA-A*01:01 VVQEGVLTA YP_009724389_1_ 0.189
0 HLA-A*01:01 VQEGVLTAV YP_009724389_1_ 0.141
0 HLA-A*01:01 QEGVLTAVV YP_009724389_1_ 0.000
0 HLA-A*01:01 EGVLTAVVI YP_009724389_1_ 0.000
0 HLA-A*01:01 GVLTAVVIP YP_009724389_1_ 0.024
0 HLA-A*01:01 VLTAVVIPT YP_009724389_1_ 0.178
0 HLA-A*01:01 LTAVVIPTK YP_009724389_1_ 0.297
0 HLA-A*01:01 TAVVIPTKK YP_009724389_1_ 0.156
0 HLA-A*01:01 AVVIPTKKA YP_009724389_1_ 0.015
0 HLA-A*01:01 VVIPTKKAG YP_009724389_1_ 0.066
0 HLA-A*01:01 VIPTKKAGG YP_009724389_1_ 0.002
0 HLA-A*01:01 IPTKKAGGT YP_009724389_1_ 0.000
0 HLA-A*01:01 PTKKAGGTT YP_009724389_1_ 0.000
0 HLA-A*01:01 TKKAGGTTE YP_009724389_1_ 0.000
0 HLA-A*01:01 KKAGGTTEM YP_009724389_1_ 0.068
0 HLA-A*01:01 KAGGTTEML YP_009724389_1_ 0.156
0 HLA-A*01:01 AGGTTEMLA YP_009724389_1_ 0.112
0 HLA-A*01:01 GGTTEMLAK YP_009724389_1_ 0.188
0 HLA-A*01:01 GTTEMLAKA YP_009724389_1_ 0.124
0 HLA-A*01:01 TTEMLAKAL YP_009724389_1_ 0.215
0 HLA-A*01:01 TEMLAKALR YP_009724389_1_ 0.119
0 HLA-A*01:01 EMLAKALRK YP_009724389_1_ 0.266
0 HLA-A*01:01 MLAKALRKV YP_009724389_1_ 0.109
0 HLA-A*01:01 LAKALRKVP YP_009724389_1_ 0.000
0 HLA-A*01:01 AKALRKVPT YP_009724389_1_ 0.000
0 HLA-A*01:01 KALRKVPTD YP_009724389_1_ 0.000
0 HLA-A*01:01 ALRKVPTDN YP_009724389_1_ 0.095
0 HLA-A*01:01 LRKVPTDNY YP_009724389_1_ 0.040
0 HLA-A*01:01 RKVPTDNYI YP_009724389_1_ 0.000
0 HLA-A*01:01 KVPTDNYIT YP_009724389_1_ 0.113
0 HLA-A*01:01 VPTDNYITT YP_009724389_1_ 0.000
0 HLA-A*01:01 PTDNYITTY YP_009724389_1_ 0.434
0 HLA-A*01:01 TDNYITTYP YP_009724389_1_ 0.004
0 HLA-A*01:01 DNYITTYPG YP_009724389_1_ 0.028
0 HLA-A*01:01 NYITTYPGQ YP_009724389_1_ 0.000
0 HLA-A*01:01 YITTYPGQG YP_009724389_1_ 0.176
0 HLA-A*01:01 ITTYPGQGL YP_009724389_1_ 0.143
0 HLA-A*01:01 TTYPGQGLN YP_009724389_1_ 0.224
0 HLA-A*01:01 TYPGQGLNG YP_009724389_1_ 0.000
0 HLA-A*01:01 YPGQGLNGY YP_009724389_1_ 0.213
0 HLA-A*01:01 PGQGLNGYT YP_009724389_1_ 0.000
0 HLA-A*01:01 GQGLNGYTV YP_009724389_1_ 0.095
0 HLA-A*01:01 QGLNGYTVE YP_009724389_1_ 0.000
0 HLA-A*01:01 GLNGYTVEE YP_009724389_1_ 0.183
0 HLA-A*01:01 LNGYTVEEA YP_009724389_1_ 0.050
0 HLA-A*01:01 NGYTVEEAK YP_009724389_1_ 0.181
0 HLA-A*01:01 GYTVEEAKT YP_009724389_1_ 0.000
0 HLA-A*01:01 YTVEEAKTV YP_009724389_1_ 0.125
0 HLA-A*01:01 TVEEAKTVL YP_009724389_1_ 0.165
0 HLA-A*01:01 VEEAKTVLK YP_009724389_1_ 0.255
0 HLA-A*01:01 EEAKTVLKK YP_009724389_1_ 0.155
0 HLA-A*01:01 EAKTVLKKC YP_009724389_1_ 0.000
0 HLA-A*01:01 AKTVLKKCK YP_009724389_1_ 0.000
0 HLA-A*01:01 KTVLKKCKS YP_009724389_1_ 0.083
0 HLA-A*01:01 TVLKKCKSA YP_009724389_1_ 0.021
0 HLA-A*01:01 VLKKCKSAF YP_009724389_1_ 0.100
0 HLA-A*01:01 LKKCKSAFY YP_009724389_1_ 0.083
0 HLA-A*01:01 KKCKSAFYI YP_009724389_1_ 0.071
0 HLA-A*01:01 KCKSAFYIL YP_009724389_1_ 0.006
0 HLA-A*01:01 CKSAFYILP YP_009724389_1_ 0.028
0 HLA-A*01:01 KSAFYILPS YP_009724389_1_ 0.254
0 HLA-A*01:01 SAFYILPSI YP_009724389_1_ 0.075
0 HLA-A*01:01 AFYILPSII YP_009724389_1_ 0.070
0 HLA-A*01:01 FYILPSIIS YP_009724389_1_ 0.033
0 HLA-A*01:01 YILPSIISN YP_009724389_1_ 0.132
0 HLA-A*01:01 ILPSIISNE YP_009724389_1_ 0.022
0 HLA-A*01:01 LPSIISNEK YP_009724389_1_ 0.158
0 HLA-A*01:01 PSIISNEKQ YP_009724389_1_ 0.042
0 HLA-A*01:01 SIISNEKQE YP_009724389_1_ 0.057
0 HLA-A*01:01 IISNEKQEI YP_009724389_1_ 0.109
0 HLA-A*01:01 ISNEKQEIL YP_009724389_1_ 0.178
0 HLA-A*01:01 SNEKQEILG YP_009724389_1_ 0.109
0 HLA-A*01:01 NEKQEILGT YP_009724389_1_ 0.000
0 HLA-A*01:01 EKQEILGTV YP_009724389_1_ 0.000
0 HLA-A*01:01 KQEILGTVS YP_009724389_1_ 0.094
0 HLA-A*01:01 QEILGTVSW YP_009724389_1_ 0.043
0 HLA-A*01:01 EILGTVSWN YP_009724389_1_ 0.033
0 HLA-A*01:01 ILGTVSWNL YP_009724389_1_ 0.199
0 HLA-A*01:01 LGTVSWNLR YP_009724389_1_ 0.214
0 HLA-A*01:01 GTVSWNLRE YP_009724389_1_ 0.193
0 HLA-A*01:01 TVSWNLREM YP_009724389_1_ 0.159
0 HLA-A*01:01 VSWNLREML YP_009724389_1_ 0.190
0 HLA-A*01:01 SWNLREMLA YP_009724389_1_ 0.121
0 HLA-A*01:01 WNLREMLAH YP_009724389_1_ 0.123
0 HLA-A*01:01 NLREMLAHA YP_009724389_1_ 0.081
0 HLA-A*01:01 LREMLAHAE YP_009724389_1_ 0.000
0 HLA-A*01:01 REMLAHAEE YP_009724389_1_ 0.000
0 HLA-A*01:01 EMLAHAEET YP_009724389_1_ 0.100
0 HLA-A*01:01 MLAHAEETR YP_009724389_1_ 0.303
0 HLA-A*01:01 LAHAEETRK YP_009724389_1_ 0.179
0 HLA-A*01:01 AHAEETRKL YP_009724389_1_ 0.000
0 HLA-A*01:01 HAEETRKLM YP_009724389_1_ 0.161
0 HLA-A*01:01 AEETRKLMP YP_009724389_1_ 0.000
0 HLA-A*01:01 EETRKLMPV YP_009724389_1_ 0.000
0 HLA-A*01:01 ETRKLMPVC YP_009724389_1_ 0.077
0 HLA-A*01:01 TRKLMPVCV YP_009724389_1_ 0.000
0 HLA-A*01:01 RKLMPVCVE YP_009724389_1_ 0.000
0 HLA-A*01:01 KLMPVCVET YP_009724389_1_ 0.178
0 HLA-A*01:01 LMPVCVETK YP_009724389_1_ 0.246
0 HLA-A*01:01 MPVCVETKA YP_009724389_1_ 0.000
0 HLA-A*01:01 PVCVETKAI YP_009724389_1_ 0.085
0 HLA-A*01:01 VCVETKAIV YP_009724389_1_ 0.000
0 HLA-A*01:01 CVETKAIVS YP_009724389_1_ 0.190
0 HLA-A*01:01 VETKAIVST YP_009724389_1_ 0.000
0 HLA-A*01:01 ETKAIVSTI YP_009724389_1_ 0.104
0 HLA-A*01:01 TKAIVSTIQ YP_009724389_1_ 0.000
0 HLA-A*01:01 KAIVSTIQR YP_009724389_1_ 0.236
0 HLA-A*01:01 AIVSTIQRK YP_009724389_1_ 0.199
0 HLA-A*01:01 IVSTIQRKY YP_009724389_1_ 0.258
0 HLA-A*01:01 VSTIQRKYK YP_009724389_1_ 0.208
0 HLA-A*01:01 STIQRKYKG YP_009724389_1_ 0.154
0 HLA-A*01:01 TIQRKYKGI YP_009724389_1_ 0.063
0 HLA-A*01:01 IQRKYKGIK YP_009724389_1_ 0.153
0 HLA-A*01:01 QRKYKGIKI YP_009724389_1_ 0.000
0 HLA-A*01:01 RKYKGIKIQ YP_009724389_1_ 0.000
0 HLA-A*01:01 KYKGIKIQE YP_009724389_1_ 0.000
0 HLA-A*01:01 YKGIKIQEG YP_009724389_1_ 0.000
0 HLA-A*01:01 KGIKIQEGV YP_009724389_1_ 0.062
0 HLA-A*01:01 GIKIQEGVV YP_009724389_1_ 0.001
0 HLA-A*01:01 IKIQEGVVD YP_009724389_1_ 0.000
0 HLA-A*01:01 KIQEGVVDY YP_009724389_1_ 0.307
0 HLA-A*01:01 IQEGVVDYG YP_009724389_1_ 0.127
0 HLA-A*01:01 QEGVVDYGA YP_009724389_1_ 0.012
0 HLA-A*01:01 EGVVDYGAR YP_009724389_1_ 0.059
0 HLA-A*01:01 GVVDYGARF YP_009724389_1_ 0.151
0 HLA-A*01:01 VVDYGARFY YP_009724389_1_ 0.393
0 HLA-A*01:01 VDYGARFYF YP_009724389_1_ 0.125
0 HLA-A*01:01 DYGARFYFY YP_009724389_1_ 0.229
0 HLA-A*01:01 YGARFYFYT YP_009724389_1_ 0.197
0 HLA-A*01:01 GARFYFYTS YP_009724389_1_ 0.092
0 HLA-A*01:01 ARFYFYTSK YP_009724389_1_ 0.108
0 HLA-A*01:01 RFYFYTSKT YP_009724389_1_ 0.105
0 HLA-A*01:01 FYFYTSKTT YP_009724389_1_ 0.000
0 HLA-A*01:01 YFYTSKTTV YP_009724389_1_ 0.076
0 HLA-A*01:01 FYTSKTTVA YP_009724389_1_ 0.037
0 HLA-A*01:01 YTSKTTVAS YP_009724389_1_ 0.263
0 HLA-A*01:01 TSKTTVASL YP_009724389_1_ 0.074
0 HLA-A*01:01 SKTTVASLI YP_009724389_1_ 0.011
0 HLA-A*01:01 KTTVASLIN YP_009724389_1_ 0.210
0 HLA-A*01:01 TTVASLINT YP_009724389_1_ 0.155
0 HLA-A*01:01 TVASLINTL YP_009724389_1_ 0.207
0 HLA-A*01:01 VASLINTLN YP_009724389_1_ 0.148
0 HLA-A*01:01 ASLINTLND YP_009724389_1_ 0.140
0 HLA-A*01:01 SLINTLNDL YP_009724389_1_ 0.190
0 HLA-A*01:01 LINTLNDLN YP_009724389_1_ 0.234
0 HLA-A*01:01 INTLNDLNE YP_009724389_1_ 0.016
0 HLA-A*01:01 NTLNDLNET YP_009724389_1_ 0.134
0 HLA-A*01:01 TLNDLNETL YP_009724389_1_ 0.224
0 HLA-A*01:01 LNDLNETLV YP_009724389_1_ 0.195
0 HLA-A*01:01 NDLNETLVT YP_009724389_1_ 0.000
0 HLA-A*01:01 DLNETLVTM YP_009724389_1_ 0.181
0 HLA-A*01:01 LNETLVTMP YP_009724389_1_ 0.042
0 HLA-A*01:01 NETLVTMPL YP_009724389_1_ 0.075
0 HLA-A*01:01 ETLVTMPLG YP_009724389_1_ 0.099
0 HLA-A*01:01 TLVTMPLGY YP_009724389_1_ 0.356
0 HLA-A*01:01 LVTMPLGYV YP_009724389_1_ 0.159
0 HLA-A*01:01 VTMPLGYVT YP_009724389_1_ 0.230
0 HLA-A*01:01 TMPLGYVTH YP_009724389_1_ 0.182
0 HLA-A*01:01 MPLGYVTHG YP_009724389_1_ 0.000
0 HLA-A*01:01 PLGYVTHGL YP_009724389_1_ 0.152
0 HLA-A*01:01 LGYVTHGLN YP_009724389_1_ 0.078
0 HLA-A*01:01 GYVTHGLNL YP_009724389_1_ 0.029
0 HLA-A*01:01 YVTHGLNLE YP_009724389_1_ 0.197
0 HLA-A*01:01 VTHGLNLEE YP_009724389_1_ 0.217
0 HLA-A*01:01 THGLNLEEA YP_009724389_1_ 0.017
0 HLA-A*01:01 HGLNLEEAA YP_009724389_1_ 0.025
0 HLA-A*01:01 GLNLEEAAR YP_009724389_1_ 0.218
0 HLA-A*01:01 LNLEEAARY YP_009724389_1_ 0.145
0 HLA-A*01:01 NLEEAARYM YP_009724389_1_ 0.178
0 HLA-A*01:01 LEEAARYMR YP_009724389_1_ 0.206
0 HLA-A*01:01 EEAARYMRS YP_009724389_1_ 0.012
0 HLA-A*01:01 EAARYMRSL YP_009724389_1_ 0.044
0 HLA-A*01:01 AARYMRSLK YP_009724389_1_ 0.206
0 HLA-A*01:01 ARYMRSLKV YP_009724389_1_ 0.000
0 HLA-A*01:01 RYMRSLKVP YP_009724389_1_ 0.000
0 HLA-A*01:01 YMRSLKVPA YP_009724389_1_ 0.176
0 HLA-A*01:01 MRSLKVPAT YP_009724389_1_ 0.000
0 HLA-A*01:01 RSLKVPATV YP_009724389_1_ 0.111
0 HLA-A*01:01 SLKVPATVS YP_009724389_1_ 0.029
0 HLA-A*01:01 LKVPATVSV YP_009724389_1_ 0.000
0 HLA-A*01:01 KVPATVSVS YP_009724389_1_ 0.092
0 HLA-A*01:01 VPATVSVSS YP_009724389_1_ 0.015
0 HLA-A*01:01 PATVSVSSP YP_009724389_1_ 0.000
0 HLA-A*01:01 ATVSVSSPD YP_009724389_1_ 0.136
0 HLA-A*01:01 TVSVSSPDA YP_009724389_1_ 0.098
0 HLA-A*01:01 VSVSSPDAV YP_009724389_1_ 0.127
0 HLA-A*01:01 SVSSPDAVT YP_009724389_1_ 0.105
0 HLA-A*01:01 VSSPDAVTA YP_009724389_1_ 0.148
0 HLA-A*01:01 SSPDAVTAY YP_009724389_1_ 0.283
0 HLA-A*01:01 SPDAVTAYN YP_009724389_1_ 0.144
0 HLA-A*01:01 PDAVTAYNG YP_009724389_1_ 0.000
0 HLA-A*01:01 DAVTAYNGY YP_009724389_1_ 0.166
0 HLA-A*01:01 AVTAYNGYL YP_009724389_1_ 0.244
0 HLA-A*01:01 VTAYNGYLT YP_009724389_1_ 0.273
0 HLA-A*01:01 TAYNGYLTS YP_009724389_1_ 0.143
0 HLA-A*01:01 AYNGYLTSS YP_009724389_1_ 0.063
0 HLA-A*01:01 YNGYLTSSS YP_009724389_1_ 0.078
0 HLA-A*01:01 NGYLTSSSK YP_009724389_1_ 0.153
0 HLA-A*01:01 GYLTSSSKT YP_009724389_1_ 0.000
0 HLA-A*01:01 YLTSSSKTP YP_009724389_1_ 0.056
0 HLA-A*01:01 LTSSSKTPE YP_009724389_1_ 0.158
0 HLA-A*01:01 TSSSKTPEE YP_009724389_1_ 0.110
0 HLA-A*01:01 SSSKTPEEH YP_009724389_1_ 0.245
0 HLA-A*01:01 SSKTPEEHF YP_009724389_1_ 0.103
0 HLA-A*01:01 SKTPEEHFI YP_009724389_1_ 0.000
0 HLA-A*01:01 KTPEEHFIE YP_009724389_1_ 0.151
0 HLA-A*01:01 TPEEHFIET YP_009724389_1_ 0.048
0 HLA-A*01:01 PEEHFIETI YP_009724389_1_ 0.000
0 HLA-A*01:01 EEHFIETIS YP_009724389_1_ 0.000
0 HLA-A*01:01 EHFIETISL YP_009724389_1_ 0.014
0 HLA-A*01:01 HFIETISLA YP_009724389_1_ 0.094
0 HLA-A*01:01 FIETISLAG YP_009724389_1_ 0.267

## Sheet: Sheet2
		PickPocket 1.1 Server - prediction results Technical University of Denmark
# Input is in FSA format
# Peptide length 9
-----------------------------------------------------------------------------------
pos HLA peptide Identity 1-log50k(aff)
-----------------------------------------------------------------------------------
0 HLA-A*01:01 CVADYSVLY YP_009724390_1_ 0.475
0 HLA-A*01:01 LTDEMIAQY YP_009724390_1_ 0.450
0 HLA-A*01:01 MTSCCSCLK YP_009724390_1_ 0.449
0 HLA-A*01:01 LIDLQELGK YP_009724390_1_ 0.425
0 HLA-A*01:01 TSNQVAVLY YP_009724390_1_ 0.411
0 HLA-A*01:01 ALDPLSETK YP_009724390_1_ 0.406
0 HLA-A*01:01 RVDFCGKGY YP_009724390_1_ 0.401
0 HLA-A*01:01 NIDGYFKIY YP_009724390_1_ 0.399
0 HLA-A*01:01 WTAGAAAYY YP_009724390_1_ 0.398
0 HLA-A*01:01 FIEDLLFNK YP_009724390_1_ 0.394
0 HLA-A*01:01 SANNCTFEY YP_009724390_1_ 0.384
0 HLA-A*01:01 STEKSNIIR YP_009724390_1_ 0.374
0 HLA-A*01:01 STECSNLLL YP_009724390_1_ 0.373
0 HLA-A*01:01 KTSVDCTMY YP_009724390_1_ 0.371
0 HLA-A*01:01 NSASFSTFK YP_009724390_1_ 0.363
0 HLA-A*01:01 LSETKCTLK YP_009724390_1_ 0.358
0 HLA-A*01:01 ITDAVDCAL YP_009724390_1_ 0.357
0 HLA-A*01:01 VGGNYNYLY YP_009724390_1_ 0.356
0 HLA-A*01:01 RLFRKSNLK YP_009724390_1_ 0.354
0 HLA-A*01:01 TLADAGFIK YP_009724390_1_ 0.353
0 HLA-A*01:01 NSFTRGVYY YP_009724390_1_ 0.347
0 HLA-A*01:01 SSTASALGK YP_009724390_1_ 0.346
0 HLA-A*01:01 STQDLFLPF YP_009724390_1_ 0.341
0 HLA-A*01:01 KSNLKPFER YP_009724390_1_ 0.339
0 HLA-A*01:01 QIDRLITGR YP_009724390_1_ 0.336
0 HLA-A*01:01 GAAAYYVGY YP_009724390_1_ 0.335
0 HLA-A*01:01 FVFKNIDGY YP_009724390_1_ 0.334
0 HLA-A*01:01 CNDPFLGVY YP_009724390_1_ 0.333
0 HLA-A*01:01 AQALNTLVK YP_009724390_1_ 0.322
0 HLA-A*01:01 RISNCVADY YP_009724390_1_ 0.322
0 HLA-A*01:01 RSFIEDLLF YP_009724390_1_ 0.314
0 HLA-A*01:01 YNYLYRLFR YP_009724390_1_ 0.314
0 HLA-A*01:01 WMESEFRVY YP_009724390_1_ 0.313
0 HLA-A*01:01 ILDITPCSF YP_009724390_1_ 0.312
0 HLA-A*01:01 YSSANNCTF YP_009724390_1_ 0.312
0 HLA-A*01:01 KSWMESEFR YP_009724390_1_ 0.307
0 HLA-A*01:01 GSFCTQLNR YP_009724390_1_ 0.306
0 HLA-A*01:01 VVLSFELLH YP_009724390_1_ 0.306
0 HLA-A*01:01 FTNVYADSF YP_009724390_1_ 0.306
0 HLA-A*01:01 YLQPRTFLL YP_009724390_1_ 0.305
0 HLA-A*01:01 TTDNTFVSG YP_009724390_1_ 0.304
0 HLA-A*01:01 ITSGWTFGA YP_009724390_1_ 0.304
0 HLA-A*01:01 GVEGFNCYF YP_009724390_1_ 0.302
0 HLA-A*01:01 SVDCTMYIC YP_009724390_1_ 0.300
0 HLA-A*01:01 RFDNPVLPF YP_009724390_1_ 0.300
0 HLA-A*01:01 HVSGTNGTK YP_009724390_1_ 0.299
0 HLA-A*01:01 VTYVPAQEK YP_009724390_1_ 0.298
0 HLA-A*01:01 GIYQTSNFR YP_009724390_1_ 0.298
0 HLA-A*01:01 ASANLAATK YP_009724390_1_ 0.297
0 HLA-A*01:01 LGAENSVAY YP_009724390_1_ 0.295
0 HLA-A*01:01 KVFRSSVLH YP_009724390_1_ 0.292
0 HLA-A*01:01 GVVFLHVTY YP_009724390_1_ 0.290
0 HLA-A*01:01 MIAQYTSAL YP_009724390_1_ 0.289
0 HLA-A*01:01 TTEILPVSM YP_009724390_1_ 0.288
0 HLA-A*01:01 ASFSTFKCY YP_009724390_1_ 0.288
0 HLA-A*01:01 SIIAYTMSL YP_009724390_1_ 0.287
0 HLA-A*01:01 GAEHVNNSY YP_009724390_1_ 0.287
0 HLA-A*01:01 FLPFQQFGR YP_009724390_1_ 0.286
0 HLA-A*01:01 FVIRGDEVR YP_009724390_1_ 0.285
0 HLA-A*01:01 AVDCALDPL YP_009724390_1_ 0.285
0 HLA-A*01:01 QIAPGQTGK YP_009724390_1_ 0.284
0 HLA-A*01:01 TLDSKTQSL YP_009724390_1_ 0.283
0 HLA-A*01:01 LQPRTFLLK YP_009724390_1_ 0.281
0 HLA-A*01:01 FVFLVLLPL YP_009724390_1_ 0.281
0 HLA-A*01:01 VASQSIIAY YP_009724390_1_ 0.280
0 HLA-A*01:01 FASVYAWNR YP_009724390_1_ 0.276
0 HLA-A*01:01 TLKSFTVEK YP_009724390_1_ 0.276
0 HLA-A*01:01 TTDAVRDPQ YP_009724390_1_ 0.274
0 HLA-A*01:01 GVYFASTEK YP_009724390_1_ 0.272
0 HLA-A*01:01 VLKGVKLHY YP_009724390_1_ 0.271
0 HLA-A*01:01 FTTAPAICH YP_009724390_1_ 0.271
0 HLA-A*01:01 ITRFQTLLA YP_009724390_1_ 0.271
0 HLA-A*01:01 SVYAWNRKR YP_009724390_1_ 0.270
0 HLA-A*01:01 SVLNDILSR YP_009724390_1_ 0.269
0 HLA-A*01:01 IADTTDAVR YP_009724390_1_ 0.268
0 HLA-A*01:01 TQDLFLPFF YP_009724390_1_ 0.268
0 HLA-A*01:01 FVSNGTHWF YP_009724390_1_ 0.266
0 HLA-A*01:01 FTISVTTEI YP_009724390_1_ 0.266
0 HLA-A*01:01 KIADYNYKL YP_009724390_1_ 0.266
0 HLA-A*01:01 FFSNVTWFH YP_009724390_1_ 0.266
0 HLA-A*01:01 GTHWFVTQR YP_009724390_1_ 0.265
0 HLA-A*01:01 KQGNFKNLR YP_009724390_1_ 0.260
0 HLA-A*01:01 VLPFNDGVY YP_009724390_1_ 0.259
0 HLA-A*01:01 VADYSVLYN YP_009724390_1_ 0.258
0 HLA-A*01:01 FQTLLALHR YP_009724390_1_ 0.257
0 HLA-A*01:01 VSGTNGTKR YP_009724390_1_ 0.257
0 HLA-A*01:01 EDDSEPVLK YP_009724390_1_ 0.256
0 HLA-A*01:01 YADSFVIRG YP_009724390_1_ 0.256
0 HLA-A*01:01 MSFPQSAPH YP_009724390_1_ 0.254
0 HLA-A*01:01 GTITSGWTF YP_009724390_1_ 0.254
0 HLA-A*01:01 GGNYNYLYR YP_009724390_1_ 0.252
0 HLA-A*01:01 ELDKYFKNH YP_009724390_1_ 0.251
0 HLA-A*01:01 STGSNVFQT YP_009724390_1_ 0.250
0 HLA-A*01:01 RLDKVEAEV YP_009724390_1_ 0.249
0 HLA-A*01:01 VSNGTHWFV YP_009724390_1_ 0.248
0 HLA-A*01:01 KVCEFQFCN YP_009724390_1_ 0.248
0 HLA-A*01:01 FAQVKQIYK YP_009724390_1_ 0.247
0 HLA-A*01:01 ELDSFKEEL YP_009724390_1_ 0.246
0 HLA-A*01:01 ITTDNTFVS YP_009724390_1_ 0.246
0 HLA-A*01:01 TQEVFAQVK YP_009724390_1_ 0.246
0 HLA-A*01:01 QTQTNSPRR YP_009724390_1_ 0.246
0 HLA-A*01:01 YQTQTNSPR YP_009724390_1_ 0.246
0 HLA-A*01:01 QLIRAAEIR YP_009724390_1_ 0.245
0 HLA-A*01:01 ESNKKFLPF YP_009724390_1_ 0.245
0 HLA-A*01:01 EILPVSMTK YP_009724390_1_ 0.244
0 HLA-A*01:01 YTMSLGAEN YP_009724390_1_ 0.244
0 HLA-A*01:01 CTEVPVAIH YP_009724390_1_ 0.244
0 HLA-A*01:01 TLLALHRSY YP_009724390_1_ 0.244
0 HLA-A*01:01 DSFKEELDK YP_009724390_1_ 0.242
0 HLA-A*01:01 KVGGNYNYL YP_009724390_1_ 0.242
0 HLA-A*01:01 NQFNSAIGK YP_009724390_1_ 0.241
0 HLA-A*01:01 VLHSTQDLF YP_009724390_1_ 0.241
0 HLA-A*01:01 MVTIMLCCM YP_009724390_1_ 0.240
0 HLA-A*01:01 QLTPTWRVY YP_009724390_1_ 0.239
0 HLA-A*01:01 NLCPFGEVF YP_009724390_1_ 0.239
0 HLA-A*01:01 NASVVNIQK YP_009724390_1_ 0.238
0 HLA-A*01:01 FQPTNGVGY YP_009724390_1_ 0.238
0 HLA-A*01:01 CSCGSCCKF YP_009724390_1_ 0.237
0 HLA-A*01:01 YQDVNCTEV YP_009724390_1_ 0.237
0 HLA-A*01:01 IPFAMQMAY YP_009724390_1_ 0.236
0 HLA-A*01:01 CVNFNFNGL YP_009724390_1_ 0.236
0 HLA-A*01:01 ECSNLLLQY YP_009724390_1_ 0.235
0 HLA-A*01:01 YTNSFTRGV YP_009724390_1_ 0.235
0 HLA-A*01:01 KLNDLCFTN YP_009724390_1_ 0.234
0 HLA-A*01:01 NATRFASVY YP_009724390_1_ 0.234
0 HLA-A*01:01 SQCVNLTTR YP_009724390_1_ 0.234
0 HLA-A*01:01 WFVTQRNFY YP_009724390_1_ 0.233
0 HLA-A*01:01 VFAQVKQIY YP_009724390_1_ 0.231
0 HLA-A*01:01 GVYYHKNNK YP_009724390_1_ 0.231
0 HLA-A*01:01 HTSPDVDLG YP_009724390_1_ 0.230
0 HLA-A*01:01 QSAPHGVVF YP_009724390_1_ 0.230
0 HLA-A*01:01 IGVTQNVLY YP_009724390_1_ 0.230
0 HLA-A*01:01 FNDGVYFAS YP_009724390_1_ 0.230
0 HLA-A*01:01 YTSALLAGT YP_009724390_1_ 0.229
0 HLA-A*01:01 YVSQPFLMD YP_009724390_1_ 0.229
0 HLA-A*01:01 MLCCMTSCC YP_009724390_1_ 0.227
0 HLA-A*01:01 QIYKTPPIK YP_009724390_1_ 0.227
0 HLA-A*01:01 ASVYAWNRK YP_009724390_1_ 0.227
0 HLA-A*01:01 FSNVTWFHA YP_009724390_1_ 0.227
0 HLA-A*01:01 QTYVTQQLI YP_009724390_1_ 0.226
0 HLA-A*01:01 VTIMLCCMT YP_009724390_1_ 0.224
0 HLA-A*01:01 QTNSPRRAR YP_009724390_1_ 0.224
0 HLA-A*01:01 LTESNKKFL YP_009724390_1_ 0.224
0 HLA-A*01:01 LTGTGVLTE YP_009724390_1_ 0.224
0 HLA-A*01:01 SLIDLQELG YP_009724390_1_ 0.223
0 HLA-A*01:01 PAYTNSFTR YP_009724390_1_ 0.223
0 HLA-A*01:01 EIDRLNEVA YP_009724390_1_ 0.222
0 HLA-A*01:01 VTQNVLYEN YP_009724390_1_ 0.222
0 HLA-A*01:01 RVVVLSFEL YP_009724390_1_ 0.221
0 HLA-A*01:01 WLGFIAGLI YP_009724390_1_ 0.220
0 HLA-A*01:01 NSIAIPTNF YP_009724390_1_ 0.220
0 HLA-A*01:01 HADQLTPTW YP_009724390_1_ 0.220
0 HLA-A*01:01 KSTNLVKNK YP_009724390_1_ 0.220
0 HLA-A*01:01 STEIYQAGS YP_009724390_1_ 0.220
0 HLA-A*01:01 ITNLCPFGE YP_009724390_1_ 0.220
0 HLA-A*01:01 LTVLPPLLT YP_009724390_1_ 0.219
0 HLA-A*01:01 TNGVGYQPY YP_009724390_1_ 0.219
0 HLA-A*01:01 NVYADSFVI YP_009724390_1_ 0.219
0 HLA-A*01:01 IVMVTIMLC YP_009724390_1_ 0.218
0 HLA-A*01:01 TSVDCTMYI YP_009724390_1_ 0.217
0 HLA-A*01:01 STASALGKL YP_009724390_1_ 0.215
0 HLA-A*01:01 NLDSKVGGN YP_009724390_1_ 0.215
0 HLA-A*01:01 LLALHRSYL YP_009724390_1_ 0.215
0 HLA-A*01:01 WIFGTTLDS YP_009724390_1_ 0.215
0 HLA-A*01:01 IGIVNNTVY YP_009724390_1_ 0.214
0 HLA-A*01:01 FAMQMAYRF YP_009724390_1_ 0.214
0 HLA-A*01:01 LQPELDSFK YP_009724390_1_ 0.213
0 HLA-A*01:01 KLIANQFNS YP_009724390_1_ 0.213
0 HLA-A*01:01 SVASQSIIA YP_009724390_1_ 0.213
0 HLA-A*01:01 IGAGICASY YP_009724390_1_ 0.213
0 HLA-A*01:01 VTWFHAIHV YP_009724390_1_ 0.213
0 HLA-A*01:01 KTQSLLIVN YP_009724390_1_ 0.212
0 HLA-A*01:01 LVRDLPQGF YP_009724390_1_ 0.211
0 HLA-A*01:01 MQMAYRFNG YP_009724390_1_ 0.209
0 HLA-A*01:01 GVLTESNKK YP_009724390_1_ 0.209
0 HLA-A*01:01 ERDISTEIY YP_009724390_1_ 0.208
0 HLA-A*01:01 KMSECVLGQ YP_009724390_1_ 0.207
0 HLA-A*01:01 VVNQNAQAL YP_009724390_1_ 0.207
0 HLA-A*01:01 CVIAWNSNN YP_009724390_1_ 0.207
0 HLA-A*01:01 RLQSLQTYV YP_009724390_1_ 0.205
0 HLA-A*01:01 FTRGVYYPD YP_009724390_1_ 0.205
0 HLA-A*01:01 LLFNKVTLA YP_009724390_1_ 0.204
0 HLA-A*01:01 NNATNVVIK YP_009724390_1_ 0.204
0 HLA-A*01:01 FVTQRNFYE YP_009724390_1_ 0.203
0 HLA-A*01:01 LQIPFAMQM YP_009724390_1_ 0.203
0 HLA-A*01:01 FGEVFNATR YP_009724390_1_ 0.203
0 HLA-A*01:01 WTFGAGAAL YP_009724390_1_ 0.202
0 HLA-A*01:01 YICGDSTEC YP_009724390_1_ 0.202
0 HLA-A*01:01 QTGKIADYN YP_009724390_1_ 0.202
0 HLA-A*01:01 VSSQCVNLT YP_009724390_1_ 0.202
0 HLA-A*01:01 VVFLHVTYV YP_009724390_1_ 0.201
0 HLA-A*01:01 SLSSTASAL YP_009724390_1_ 0.201
0 HLA-A*01:01 SSSGWTAGA YP_009724390_1_ 0.201
0 HLA-A*01:01 SVAYSNNSI YP_009724390_1_ 0.200
0 HLA-A*01:01 LTPTWRVYS YP_009724390_1_ 0.200
0 HLA-A*01:01 VSQPFLMDL YP_009724390_1_ 0.200
0 HLA-A*01:01 YIWLGFIAG YP_009724390_1_ 0.199
0 HLA-A*01:01 QTRAGCLIG YP_009724390_1_ 0.199
0 HLA-A*01:01 NITRFQTLL YP_009724390_1_ 0.199
0 HLA-A*01:01 TSCCSCLKG YP_009724390_1_ 0.197
0 HLA-A*01:01 AIVMVTIML YP_009724390_1_ 0.197
0 HLA-A*01:01 QIITTDNTF YP_009724390_1_ 0.197
0 HLA-A*01:01 MSECVLGQS YP_009724390_1_ 0.197
0 HLA-A*01:01 WNSNNLDSK YP_009724390_1_ 0.197
0 HLA-A*01:01 VYADSFVIR YP_009724390_1_ 0.197
0 HLA-A*01:01 FSALEPLVD YP_009724390_1_ 0.197
0 HLA-A*01:01 LVSSQCVNL YP_009724390_1_ 0.197
0 HLA-A*01:01 NLNESLIDL YP_009724390_1_ 0.196
0 HLA-A*01:01 VLNDILSRL YP_009724390_1_ 0.196
0 HLA-A*01:01 LVDLPIGIN YP_009724390_1_ 0.196
0 HLA-A*01:01 CSNLLLQYG YP_009724390_1_ 0.195
0 HLA-A*01:01 SSQCVNLTT YP_009724390_1_ 0.195
0 HLA-A*01:01 KEELDKYFK YP_009724390_1_ 0.194
0 HLA-A*01:01 HLMSFPQSA YP_009724390_1_ 0.194
0 HLA-A*01:01 NSYECDIPI YP_009724390_1_ 0.194
0 HLA-A*01:01 VIAWNSNNL YP_009724390_1_ 0.194
0 HLA-A*01:01 SSANNCTFE YP_009724390_1_ 0.194
0 HLA-A*01:01 TNSFTRGVY YP_009724390_1_ 0.194
0 HLA-A*01:01 ITGRLQSLQ YP_009724390_1_ 0.193
0 HLA-A*01:01 YSTGSNVFQ YP_009724390_1_ 0.193
0 HLA-A*01:01 DVDLGDISG YP_009724390_1_ 0.192
0 HLA-A*01:01 AGAALQIPF YP_009724390_1_ 0.192
0 HLA-A*01:01 SVTTEILPV YP_009724390_1_ 0.192
0 HLA-A*01:01 TISVTTEIL YP_009724390_1_ 0.192
0 HLA-A*01:01 SIAIPTNFT YP_009724390_1_ 0.192
0 HLA-A*01:01 VLSFELLHA YP_009724390_1_ 0.192
0 HLA-A*01:01 FLGVYYHKN YP_009724390_1_ 0.192
0 HLA-A*01:01 RLITGRLQS YP_009724390_1_ 0.191
0 HLA-A*01:01 LADAGFIKQ YP_009724390_1_ 0.191
0 HLA-A*01:01 ATRFASVYA YP_009724390_1_ 0.191
0 HLA-A*01:01 IVNNATNVV YP_009724390_1_ 0.191
0 HLA-A*01:01 AQYTSALLA YP_009724390_1_ 0.190
0 HLA-A*01:01 GWTAGAAAY YP_009724390_1_ 0.190
0 HLA-A*01:01 KHTPINLVR YP_009724390_1_ 0.190
0 HLA-A*01:01 GVFVSNGTH YP_009724390_1_ 0.189
0 HLA-A*01:01 VTLADAGFI YP_009724390_1_ 0.189
0 HLA-A*01:01 LIANQFNSA YP_009724390_1_ 0.188
0 HLA-A*01:01 LICAQKFNG YP_009724390_1_ 0.188
0 HLA-A*01:01 NIIRGWIFG YP_009724390_1_ 0.188
0 HLA-A*01:01 LIAIVMVTI YP_009724390_1_ 0.187
0 HLA-A*01:01 SQSIIAYTM YP_009724390_1_ 0.187
0 HLA-A*01:01 GTGVLTESN YP_009724390_1_ 0.187
0 HLA-A*01:01 VVVLSFELL YP_009724390_1_ 0.187
0 HLA-A*01:01 YYVGYLQPR YP_009724390_1_ 0.187
0 HLA-A*01:01 LTTRTQLPP YP_009724390_1_ 0.187
0 HLA-A*01:01 IQDSLSSTA YP_009724390_1_ 0.186
0 HLA-A*01:01 NTSNQVAVL YP_009724390_1_ 0.186
0 HLA-A*01:01 NVTWFHAIH YP_009724390_1_ 0.186
0 HLA-A*01:01 FVSGNCDVV YP_009724390_1_ 0.185
0 HLA-A*01:01 YVTQQLIRA YP_009724390_1_ 0.185
0 HLA-A*01:01 SSNFGAISS YP_009724390_1_ 0.184
0 HLA-A*01:01 LQDVVNQNA YP_009724390_1_ 0.184
0 HLA-A*01:01 IFGTTLDSK YP_009724390_1_ 0.184
0 HLA-A*01:01 YGDCLGDIA YP_009724390_1_ 0.183
0 HLA-A*01:01 STFKCYGVS YP_009724390_1_ 0.183
0 HLA-A*01:01 AALQIPFAM YP_009724390_1_ 0.182
0 HLA-A*01:01 CCSCGSCCK YP_009724390_1_ 0.181
0 HLA-A*01:01 HDGKAHFPR YP_009724390_1_ 0.181
0 HLA-A*01:01 LLLQYGSFC YP_009724390_1_ 0.181
0 HLA-A*01:01 ISNCVADYS YP_009724390_1_ 0.181
0 HLA-A*01:01 CTMYICGDS YP_009724390_1_ 0.180
0 HLA-A*01:01 TGSNVFQTR YP_009724390_1_ 0.180
0 HLA-A*01:01 FSTFKCYGV YP_009724390_1_ 0.180
0 HLA-A*01:01 RVYSSANNC YP_009724390_1_ 0.180
0 HLA-A*01:01 EQDKNTQEV YP_009724390_1_ 0.179
0 HLA-A*01:01 GTNTSNQVA YP_009724390_1_ 0.179
0 HLA-A*01:01 LEGKQGNFK YP_009724390_1_ 0.179
0 HLA-A*01:01 TIMLCCMTS YP_009724390_1_ 0.178
0 HLA-A*01:01 ISSVLNDIL YP_009724390_1_ 0.178
0 HLA-A*01:01 QPRTFLLKY YP_009724390_1_ 0.178
0 HLA-A*01:01 VMVTIMLCC YP_009724390_1_ 0.177
0 HLA-A*01:01 VEAEVQIDR YP_009724390_1_ 0.177
0 HLA-A*01:01 GVTQNVLYE YP_009724390_1_ 0.177
0 HLA-A*01:01 NDLCFTNVY YP_009724390_1_ 0.177
0 HLA-A*01:01 RTFLLKYNE YP_009724390_1_ 0.177
0 HLA-A*01:01 QLSSNFGAI YP_009724390_1_ 0.176
0 HLA-A*01:01 LSSTASALG YP_009724390_1_ 0.176
0 HLA-A*01:01 STNLVKNKC YP_009724390_1_ 0.176
0 HLA-A*01:01 AAAYYVGYL YP_009724390_1_ 0.176
0 HLA-A*01:01 LMDLEGKQG YP_009724390_1_ 0.176
0 HLA-A*01:01 AISSVLNDI YP_009724390_1_ 0.175
0 HLA-A*01:01 QMAYRFNGI YP_009724390_1_ 0.175
0 HLA-A*01:01 VLYNSASFS YP_009724390_1_ 0.175
0 HLA-A*01:01 YSVLYNSAS YP_009724390_1_ 0.175
0 HLA-A*01:01 KNLREFVFK YP_009724390_1_ 0.174
0 HLA-A*01:01 GLIAIVMVT YP_009724390_1_ 0.173
0 HLA-A*01:01 VLYENQKLI YP_009724390_1_ 0.173
0 HLA-A*01:01 NGVEGFNCY YP_009724390_1_ 0.173
0 HLA-A*01:01 FLVLLPLVS YP_009724390_1_ 0.173
0 HLA-A*01:01 IIAYTMSLG YP_009724390_1_ 0.172
0 HLA-A*01:01 RFQTLLALH YP_009724390_1_ 0.172
0 HLA-A*01:01 HSTQDLFLP YP_009724390_1_ 0.172
0 HLA-A*01:01 CMTSCCSCL YP_009724390_1_ 0.171
0 HLA-A*01:01 VSGNCDVVI YP_009724390_1_ 0.171
0 HLA-A*01:01 CTQLNRALT YP_009724390_1_ 0.171
0 HLA-A*01:01 DSTECSNLL YP_009724390_1_ 0.171
0 HLA-A*01:01 ALEPLVDLP YP_009724390_1_ 0.171
0 HLA-A*01:01 FKNIDGYFK YP_009724390_1_ 0.171
0 HLA-A*01:01 CTFEYVSQP YP_009724390_1_ 0.171
0 HLA-A*01:01 FTVEKGIYQ YP_009724390_1_ 0.170
0 HLA-A*01:01 SSVLNDILS YP_009724390_1_ 0.169
0 HLA-A*01:01 TITSGWTFG YP_009724390_1_ 0.169
0 HLA-A*01:01 TSALLAGTI YP_009724390_1_ 0.169
0 HLA-A*01:01 RVYSTGSNV YP_009724390_1_ 0.169
0 HLA-A*01:01 KIYSKHTPI YP_009724390_1_ 0.169
0 HLA-A*01:01 DLCFTNVYA YP_009724390_1_ 0.168
0 HLA-A*01:01 AICHDGKAH YP_009724390_1_ 0.166
0 HLA-A*01:01 TGIAVEQDK YP_009724390_1_ 0.166
0 HLA-A*01:01 PTKLNDLCF YP_009724390_1_ 0.166
0 HLA-A*01:01 EQYIKWPWY YP_009724390_1_ 0.165
0 HLA-A*01:01 VIGIVNNTV YP_009724390_1_ 0.164
0 HLA-A*01:01 AIGKIQDSL YP_009724390_1_ 0.163
0 HLA-A*01:01 ARDLICAQK YP_009724390_1_ 0.163
0 HLA-A*01:01 QVAVLYQDV YP_009724390_1_ 0.163
0 HLA-A*01:01 LDSKVGGNY YP_009724390_1_ 0.163
0 HLA-A*01:01 CSFGGVSVI YP_009724390_1_ 0.162
0 HLA-A*01:01 NCYFPLQSY YP_009724390_1_ 0.162
0 HLA-A*01:01 TFEYVSQPF YP_009724390_1_ 0.162
0 HLA-A*01:01 QFCNDPFLG YP_009724390_1_ 0.162
0 HLA-A*01:01 IITTDNTFV YP_009724390_1_ 0.161
0 HLA-A*01:01 FLHVTYVPA YP_009724390_1_ 0.161
0 HLA-A*01:01 SASFSTFKC YP_009724390_1_ 0.161
0 HLA-A*01:01 SVLYNSASF YP_009724390_1_ 0.161
0 HLA-A*01:01 VQPTESIVR YP_009724390_1_ 0.161
0 HLA-A*01:01 SFTVEKGIY YP_009724390_1_ 0.161
0 HLA-A*01:01 LPIGINITR YP_009724390_1_ 0.161
0 HLA-A*01:01 NLREFVFKN YP_009724390_1_ 0.161
0 HLA-A*01:01 LLQYGSFCT YP_009724390_1_ 0.160
0 HLA-A*01:01 VVIKVCEFQ YP_009724390_1_ 0.160
0 HLA-A*01:01 VYYPDKVFR YP_009724390_1_ 0.160
0 HLA-A*01:01 ELGKYEQYI YP_009724390_1_ 0.159
0 HLA-A*01:01 SFIEDLLFN YP_009724390_1_ 0.159
0 HLA-A*01:01 TVEKGIYQT YP_009724390_1_ 0.159
0 HLA-A*01:01 TAGAAAYYV YP_009724390_1_ 0.159
0 HLA-A*01:01 VIKVCEFQF YP_009724390_1_ 0.159
0 HLA-A*01:01 NVVIKVCEF YP_009724390_1_ 0.159
0 HLA-A*01:01 VTQRNFYEP YP_009724390_1_ 0.158
0 HLA-A*01:01 NTQEVFAQV YP_009724390_1_ 0.158
0 HLA-A*01:01 YNSASFSTF YP_009724390_1_ 0.158
0 HLA-A*01:01 NDPFLGVYY YP_009724390_1_ 0.158
0 HLA-A*01:01 GINASVVNI YP_009724390_1_ 0.157
0 HLA-A*01:01 TYVTQQLIR YP_009724390_1_ 0.157
0 HLA-A*01:01 SLGAENSVA YP_009724390_1_ 0.157
0 HLA-A*01:01 IAGLIAIVM YP_009724390_1_ 0.156
0 HLA-A*01:01 FIAGLIAIV YP_009724390_1_ 0.156
0 HLA-A*01:01 NTLVKQLSS YP_009724390_1_ 0.156
0 HLA-A*01:01 PFAMQMAYR YP_009724390_1_ 0.156
0 HLA-A*01:01 DIAARDLIC YP_009724390_1_ 0.156
0 HLA-A*01:01 KVTLADAGF YP_009724390_1_ 0.156
0 HLA-A*01:01 LPDPSKPSK YP_009724390_1_ 0.156
0 HLA-A*01:01 IKDFGGFNF YP_009724390_1_ 0.156
0 HLA-A*01:01 CGDSTECSN YP_009724390_1_ 0.156
0 HLA-A*01:01 SECVLGQSK YP_009724390_1_ 0.155
0 HLA-A*01:01 ALLAGTITS YP_009724390_1_ 0.155
0 HLA-A*01:01 HVNNSYECD YP_009724390_1_ 0.155
0 HLA-A*01:01 FTGCVIAWN YP_009724390_1_ 0.155
0 HLA-A*01:01 GTITDAVDC YP_009724390_1_ 0.155
0 HLA-A*01:01 LAGTITSGW YP_009724390_1_ 0.154
0 HLA-A*01:01 YGSFCTQLN YP_009724390_1_ 0.154
0 HLA-A*01:01 IIRGWIFGT YP_009724390_1_ 0.154
0 HLA-A*01:01 RLNEVAKNL YP_009724390_1_ 0.153
0 HLA-A*01:01 TTAPAICHD YP_009724390_1_ 0.153
0 HLA-A*01:01 ALGKLQDVV YP_009724390_1_ 0.153
0 HLA-A*01:01 SQILPDPSK YP_009724390_1_ 0.153
0 HLA-A*01:01 LIGAEHVNN YP_009724390_1_ 0.153
0 HLA-A*01:01 DIADTTDAV YP_009724390_1_ 0.153
0 HLA-A*01:01 RTQLPPAYT YP_009724390_1_ 0.153
0 HLA-A*01:01 STPCNGVEG YP_009724390_1_ 0.152
0 HLA-A*01:01 CSCLKGCCS YP_009724390_1_ 0.151
0 HLA-A*01:01 YIKWPWYIW YP_009724390_1_ 0.151
0 HLA-A*01:01 FCGKGYHLM YP_009724390_1_ 0.151
0 HLA-A*01:01 KVEAEVQID YP_009724390_1_ 0.151
0 HLA-A*01:01 GLTVLPPLL YP_009724390_1_ 0.151
0 HLA-A*01:01 LNDLCFTNV YP_009724390_1_ 0.151
0 HLA-A*01:01 LSSNFGAIS YP_009724390_1_ 0.150
0 HLA-A*01:01 VRDPQTLEI YP_009724390_1_ 0.150
0 HLA-A*01:01 GVGYQPYRV YP_009724390_1_ 0.150
0 HLA-A*01:01 YSKHTPINL YP_009724390_1_ 0.150
0 HLA-A*01:01 IAIPTNFTI YP_009724390_1_ 0.149
0 HLA-A*01:01 GQTGKIADY YP_009724390_1_ 0.149
0 HLA-A*01:01 VVIGIVNNT YP_009724390_1_ 0.148
0 HLA-A*01:01 ASALGKLQD YP_009724390_1_ 0.148
0 HLA-A*01:01 SMTKTSVDC YP_009724390_1_ 0.148
0 HLA-A*01:01 SFKEELDKY YP_009724390_1_ 0.147
0 HLA-A*01:01 LVKQLSSNF YP_009724390_1_ 0.147
0 HLA-A*01:01 IAYTMSLGA YP_009724390_1_ 0.147
0 HLA-A*01:01 LSFELLHAP YP_009724390_1_ 0.147
0 HLA-A*01:01 FLLKYNENG YP_009724390_1_ 0.147
0 HLA-A*01:01 ASTEKSNII YP_009724390_1_ 0.147
0 HLA-A*01:01 EVAKNLNES YP_009724390_1_ 0.146
0 HLA-A*01:01 LFNKVTLAD YP_009724390_1_ 0.146
0 HLA-A*01:01 FSQILPDPS YP_009724390_1_ 0.146
0 HLA-A*01:01 VTTEILPVS YP_009724390_1_ 0.146
0 HLA-A*01:01 APATVCGPK YP_009724390_1_ 0.146
0 HLA-A*01:01 NSNNLDSKV YP_009724390_1_ 0.146
0 HLA-A*01:01 RGDEVRQIA YP_009724390_1_ 0.146
0 HLA-A*01:01 ESEFRVYSS YP_009724390_1_ 0.146
0 HLA-A*01:01 KLQDVVNQN YP_009724390_1_ 0.145
0 HLA-A*01:01 LTGIAVEQD YP_009724390_1_ 0.145
0 HLA-A*01:01 QLNRALTGI YP_009724390_1_ 0.145
0 HLA-A*01:01 FQFCNDPFL YP_009724390_1_ 0.145
0 HLA-A*01:01 VNIQKEIDR YP_009724390_1_ 0.144
0 HLA-A*01:01 ATKMSECVL YP_009724390_1_ 0.143
0 HLA-A*01:01 NLAATKMSE YP_009724390_1_ 0.143
0 HLA-A*01:01 LLAGTITSG YP_009724390_1_ 0.143
0 HLA-A*01:01 GLTGTGVLT YP_009724390_1_ 0.143
0 HLA-A*01:01 ISTEIYQAG YP_009724390_1_ 0.143
0 HLA-A*01:01 SSGWTAGAA YP_009724390_1_ 0.143
0 HLA-A*01:01 NAQALNTLV YP_009724390_1_ 0.142
0 HLA-A*01:01 TMSLGAENS YP_009724390_1_ 0.142
0 HLA-A*01:01 VITPGTNTS YP_009724390_1_ 0.142
0 HLA-A*01:01 DLEGKQGNF YP_009724390_1_ 0.142
0 HLA-A*01:01 LGDISGINA YP_009724390_1_ 0.141
0 HLA-A*01:01 VYDPLQPEL YP_009724390_1_ 0.141
0 HLA-A*01:01 ALNTLVKQL YP_009724390_1_ 0.141
0 HLA-A*01:01 GIGVTQNVL YP_009724390_1_ 0.141
0 HLA-A*01:01 TSNFRVQPT YP_009724390_1_ 0.141
0 HLA-A*01:01 YLTPGDSSS YP_009724390_1_ 0.141
0 HLA-A*01:01 SVLHSTQDL YP_009724390_1_ 0.141
0 HLA-A*01:01 NDILSRLDK YP_009724390_1_ 0.140
0 HLA-A*01:01 FQTRAGCLI YP_009724390_1_ 0.140
0 HLA-A*01:01 APHGVVFLH YP_009724390_1_ 0.139
0 HLA-A*01:01 NLLLQYGSF YP_009724390_1_ 0.139
0 HLA-A*01:01 LVKNKCVNF YP_009724390_1_ 0.139
0 HLA-A*01:01 LLIVNNATN YP_009724390_1_ 0.139
0 HLA-A*01:01 RVQPTESIV YP_009724390_1_ 0.138
0 HLA-A*01:01 KTPPIKDFG YP_009724390_1_ 0.137
0 HLA-A*01:01 GINITRFQT YP_009724390_1_ 0.137
0 HLA-A*01:01 PFLGVYYHK YP_009724390_1_ 0.137
0 HLA-A*01:01 TSGWTFGAG YP_009724390_1_ 0.136
0 HLA-A*01:01 EMIAQYTSA YP_009724390_1_ 0.136
0 HLA-A*01:01 LLTDEMIAQ YP_009724390_1_ 0.136
0 HLA-A*01:01 VSMTKTSVD YP_009724390_1_ 0.136
0 HLA-A*01:01 RSVASQSII YP_009724390_1_ 0.136
0 HLA-A*01:01 QTLEILDIT YP_009724390_1_ 0.136
0 HLA-A*01:01 EIRASANLA YP_009724390_1_ 0.135
0 HLA-A*01:01 LITGRLQSL YP_009724390_1_ 0.135
0 HLA-A*01:01 CLIGAEHVN YP_009724390_1_ 0.135
0 HLA-A*01:01 VLTESNKKF YP_009724390_1_ 0.135
0 HLA-A*01:01 NTFVSGNCD YP_009724390_1_ 0.134
0 HLA-A*01:01 DVNCTEVPV YP_009724390_1_ 0.134
0 HLA-A*01:01 NGVGYQPYR YP_009724390_1_ 0.134
0 HLA-A*01:01 YNYKLPDDF YP_009724390_1_ 0.134
0 HLA-A*01:01 VFNATRFAS YP_009724390_1_ 0.134
0 HLA-A*01:01 LHSTQDLFL YP_009724390_1_ 0.134
0 HLA-A*01:01 NSVAYSNNS YP_009724390_1_ 0.133
0 HLA-A*01:01 GSNVFQTRA YP_009724390_1_ 0.133
0 HLA-A*01:01 TGKIADYNY YP_009724390_1_ 0.133
0 HLA-A*01:01 YVGYLQPRT YP_009724390_1_ 0.133
0 HLA-A*01:01 KSNIIRGWI YP_009724390_1_ 0.133
0 HLA-A*01:01 ADAGFIKQY YP_009724390_1_ 0.132
0 HLA-A*01:01 MSLGAENSV YP_009724390_1_ 0.132
0 HLA-A*01:01 RSYLTPGDS YP_009724390_1_ 0.132
0 HLA-A*01:01 RSSVLHSTQ YP_009724390_1_ 0.132
0 HLA-A*01:01 ISGINASVV YP_009724390_1_ 0.131
0 HLA-A*01:01 SLQTYVTQQ YP_009724390_1_ 0.131
0 HLA-A*01:01 QNVLYENQK YP_009724390_1_ 0.131
0 HLA-A*01:01 NYLYRLFRK YP_009724390_1_ 0.131
0 HLA-A*01:01 LPDDFTGCV YP_009724390_1_ 0.131
0 HLA-A*01:01 KCYGVSPTK YP_009724390_1_ 0.131
0 HLA-A*01:01 DSKTQSLLI YP_009724390_1_ 0.131
0 HLA-A*01:01 APAICHDGK YP_009724390_1_ 0.130
0 HLA-A*01:01 IANQFNSAI YP_009724390_1_ 0.130
0 HLA-A*01:01 YFPLQSYGF YP_009724390_1_ 0.130
0 HLA-A*01:01 FNCYFPLQS YP_009724390_1_ 0.130
0 HLA-A*01:01 SKVGGNYNY YP_009724390_1_ 0.130
0 HLA-A*01:01 QTSNFRVQP YP_009724390_1_ 0.130
0 HLA-A*01:01 ASYQTQTNS YP_009724390_1_ 0.129
0 HLA-A*01:01 TTRTQLPPA YP_009724390_1_ 0.129
0 HLA-A*01:01 PVAIHADQL YP_009724390_1_ 0.128
0 HLA-A*01:01 TLEILDITP YP_009724390_1_ 0.128
0 HLA-A*01:01 GTKRFDNPV YP_009724390_1_ 0.128
0 HLA-A*01:01 IAIVMVTIM YP_009724390_1_ 0.127
0 HLA-A*01:01 LQSLQTYVT YP_009724390_1_ 0.127
0 HLA-A*01:01 FGAGAALQI YP_009724390_1_ 0.127
0 HLA-A*01:01 TMYICGDST YP_009724390_1_ 0.127
0 HLA-A*01:01 AWNSNNLDS YP_009724390_1_ 0.127
0 HLA-A*01:01 GKIADYNYK YP_009724390_1_ 0.127
0 HLA-A*01:01 QYIKWPWYI YP_009724390_1_ 0.126
0 HLA-A*01:01 YVPAQEKNF YP_009724390_1_ 0.126
0 HLA-A*01:01 NQNAQALNT YP_009724390_1_ 0.126
0 HLA-A*01:01 AAYYVGYLQ YP_009724390_1_ 0.126
0 HLA-A*01:01 FLMDLEGKQ YP_009724390_1_ 0.126
0 HLA-A*01:01 SLLIVNNAT YP_009724390_1_ 0.126
0 HLA-A*01:01 FIKQYGDCL YP_009724390_1_ 0.125
0 HLA-A*01:01 ALTGIAVEQ YP_009724390_1_ 0.125
0 HLA-A*01:01 QSIIAYTMS YP_009724390_1_ 0.125
0 HLA-A*01:01 VLYQDVNCT YP_009724390_1_ 0.125
0 HLA-A*01:01 SANLAATKM YP_009724390_1_ 0.124
0 HLA-A*01:01 DLFLPFFSN YP_009724390_1_ 0.124
0 HLA-A*01:01 QELGKYEQY YP_009724390_1_ 0.123
0 HLA-A*01:01 TSPDVDLGD YP_009724390_1_ 0.123
0 HLA-A*01:01 FGAISSVLN YP_009724390_1_ 0.123
0 HLA-A*01:01 ITPCSFGGV YP_009724390_1_ 0.123
0 HLA-A*01:01 FLPFFSNVT YP_009724390_1_ 0.123
0 HLA-A*01:01 IVNNTVYDP YP_009724390_1_ 0.122
0 HLA-A*01:01 EGFNCYFPL YP_009724390_1_ 0.122
0 HLA-A*01:01 YNENGTITD YP_009724390_1_ 0.122
0 HLA-A*01:01 SWMESEFRV YP_009724390_1_ 0.122
0 HLA-A*01:01 ATNVVIKVC YP_009724390_1_ 0.122
0 HLA-A*01:01 WPWYIWLGF YP_009724390_1_ 0.121
0 HLA-A*01:01 MAYRFNGIG YP_009724390_1_ 0.121
0 HLA-A*01:01 LLHAPATVC YP_009724390_1_ 0.121
0 HLA-A*01:01 LGKYEQYIK YP_009724390_1_ 0.120
0 HLA-A*01:01 LIRAAEIRA YP_009724390_1_ 0.120
0 HLA-A*01:01 MTKTSVDCT YP_009724390_1_ 0.119
0 HLA-A*01:01 DITPCSFGG YP_009724390_1_ 0.119
0 HLA-A*01:01 RFPNITNLC YP_009724390_1_ 0.119
0 HLA-A*01:01 TVYDPLQPE YP_009724390_1_ 0.118
0 HLA-A*01:01 GIVNNTVYD YP_009724390_1_ 0.118
0 HLA-A*01:01 TECSNLLLQ YP_009724390_1_ 0.118
0 HLA-A*01:01 GICASYQTQ YP_009724390_1_ 0.118
0 HLA-A*01:01 AGCLIGAEH YP_009724390_1_ 0.118
0 HLA-A*01:01 ITPGTNTSN YP_009724390_1_ 0.118
0 HLA-A*01:01 GVSPTKLND YP_009724390_1_ 0.118
0 HLA-A*01:01 NITNLCPFG YP_009724390_1_ 0.118
0 HLA-A*01:01 DGYFKIYSK YP_009724390_1_ 0.118
0 HLA-A*01:01 GSCCKFDED YP_009724390_1_ 0.117
0 HLA-A*01:01 PLQPELDSF YP_009724390_1_ 0.117
0 HLA-A*01:01 ASQSIIAYT YP_009724390_1_ 0.117
0 HLA-A*01:01 PTWRVYSTG YP_009724390_1_ 0.117
0 HLA-A*01:01 AVRDPQTLE YP_009724390_1_ 0.117
0 HLA-A*01:01 IVRFPNITN YP_009724390_1_ 0.117
0 HLA-A*01:01 KQLSSNFGA YP_009724390_1_ 0.116
0 HLA-A*01:01 PLSETKCTL YP_009724390_1_ 0.116
0 HLA-A*01:01 TVLPPLLTD YP_009724390_1_ 0.115
0 HLA-A*01:01 NFNFNGLTG YP_009724390_1_ 0.115
0 HLA-A*01:01 CTLKSFTVE YP_009724390_1_ 0.115
0 HLA-A*01:01 YECDIPIGA YP_009724390_1_ 0.114
0 HLA-A*01:01 QSYGFQPTN YP_009724390_1_ 0.114
0 HLA-A*01:01 YQAGSTPCN YP_009724390_1_ 0.114
0 HLA-A*01:01 LIVNNATNV YP_009724390_1_ 0.114
0 HLA-A*01:01 AQEKNFTTA YP_009724390_1_ 0.113
0 HLA-A*01:01 PTNGVGYQP YP_009724390_1_ 0.113
0 HLA-A*01:01 DSSSGWTAG YP_009724390_1_ 0.113
0 HLA-A*01:01 SIVRFPNIT YP_009724390_1_ 0.112
0 HLA-A*01:01 ALHRSYLTP YP_009724390_1_ 0.112
0 HLA-A*01:01 LQTYVTQQL YP_009724390_1_ 0.111
0 HLA-A*01:01 CLGDIAARD YP_009724390_1_ 0.111
0 HLA-A*01:01 IEDLLFNKV YP_009724390_1_ 0.111
0 HLA-A*01:01 KSFTVEKGI YP_009724390_1_ 0.111
0 HLA-A*01:01 PIGINITRF YP_009724390_1_ 0.111
0 HLA-A*01:01 EYVSQPFLM YP_009724390_1_ 0.111
0 HLA-A*01:01 ANNCTFEYV YP_009724390_1_ 0.111
0 HLA-A*01:01 FCNDPFLGV YP_009724390_1_ 0.111
0 HLA-A*01:01 PVLKGVKLH YP_009724390_1_ 0.110
0 HLA-A*01:01 IMLCCMTSC YP_009724390_1_ 0.110
0 HLA-A*01:01 NVFQTRAGC YP_009724390_1_ 0.110
0 HLA-A*01:01 GNYNYLYRL YP_009724390_1_ 0.110
0 HLA-A*01:01 IADYNYKLP YP_009724390_1_ 0.110
0 HLA-A*01:01 QTLLALHRS YP_009724390_1_ 0.110
0 HLA-A*01:01 AVEQDKNTQ YP_009724390_1_ 0.109
0 HLA-A*01:01 VYSTGSNVF YP_009724390_1_ 0.109
0 HLA-A*01:01 AIHADQLTP YP_009724390_1_ 0.109
0 HLA-A*01:01 YLYRLFRKS YP_009724390_1_ 0.109
0 HLA-A*01:01 MFVFLVLLP YP_009724390_1_ 0.109
0 HLA-A*01:01 KFNGLTVLP YP_009724390_1_ 0.108
0 HLA-A*01:01 GVSVITPGT YP_009724390_1_ 0.108
0 HLA-A*01:01 LTPGDSSSG YP_009724390_1_ 0.108
0 HLA-A*01:01 VNNTVYDPL YP_009724390_1_ 0.107
0 HLA-A*01:01 RASANLAAT YP_009724390_1_ 0.106
0 HLA-A*01:01 CAQKFNGLT YP_009724390_1_ 0.106
0 HLA-A*01:01 PTNFTISVT YP_009724390_1_ 0.106
0 HLA-A*01:01 PLVDLPIGI YP_009724390_1_ 0.106
0 HLA-A*01:01 HTPINLVRD YP_009724390_1_ 0.106
0 HLA-A*01:01 KNIDGYFKI YP_009724390_1_ 0.106
0 HLA-A*01:01 AMQMAYRFN YP_009724390_1_ 0.105
0 HLA-A*01:01 SVITPGTNT YP_009724390_1_ 0.105
0 HLA-A*01:01 YGFQPTNGV YP_009724390_1_ 0.105
0 HLA-A*01:01 SNIIRGWIF YP_009724390_1_ 0.105
0 HLA-A*01:01 TRTQLPPAY YP_009724390_1_ 0.105
0 HLA-A*01:01 SFSTFKCYG YP_009724390_1_ 0.104
0 HLA-A*01:01 TITDAVDCA YP_009724390_1_ 0.104
0 HLA-A*01:01 NLTTRTQLP YP_009724390_1_ 0.104
0 HLA-A*01:01 VAYSNNSIA YP_009724390_1_ 0.103
0 HLA-A*01:01 IAWNSNNLD YP_009724390_1_ 0.103
0 HLA-A*01:01 EVFNATRFA YP_009724390_1_ 0.103
0 HLA-A*01:01 SNGTHWFVT YP_009724390_1_ 0.102
0 HLA-A*01:01 LAATKMSEC YP_009724390_1_ 0.102
0 HLA-A*01:01 KIQDSLSST YP_009724390_1_ 0.102
0 HLA-A*01:01 VSPTKLNDL YP_009724390_1_ 0.102
0 HLA-A*01:01 GFIAGLIAI YP_009724390_1_ 0.101
0 HLA-A*01:01 LMSFPQSAP YP_009724390_1_ 0.101
0 HLA-A*01:01 KQYGDCLGD YP_009724390_1_ 0.101
0 HLA-A*01:01 SNNSIAIPT YP_009724390_1_ 0.101
0 HLA-A*01:01 VNNSYECDI YP_009724390_1_ 0.101
0 HLA-A*01:01 PFLMDLEGK YP_009724390_1_ 0.101
0 HLA-A*01:01 TTLDSKTQS YP_009724390_1_ 0.101
0 HLA-A*01:01 IDRLNEVAK YP_009724390_1_ 0.099
0 HLA-A*01:01 NTVYDPLQP YP_009724390_1_ 0.099
0 HLA-A*01:01 LNDILSRLD YP_009724390_1_ 0.099
0 HLA-A*01:01 LALHRSYLT YP_009724390_1_ 0.099
0 HLA-A*01:01 VNNATNVVI YP_009724390_1_ 0.099
0 HLA-A*01:01 GVYYPDKVF YP_009724390_1_ 0.099
0 HLA-A*01:01 SAPHGVVFL YP_009724390_1_ 0.098
0 HLA-A*01:01 AYSNNSIAI YP_009724390_1_ 0.098
0 HLA-A*01:01 PFNDGVYFA YP_009724390_1_ 0.098
0 HLA-A*01:01 NSAIGKIQD YP_009724390_1_ 0.097
0 HLA-A*01:01 PIGAGICAS YP_009724390_1_ 0.097
0 HLA-A*01:01 VNFNFNGLT YP_009724390_1_ 0.097
0 HLA-A*01:01 SVVNIQKEI YP_009724390_1_ 0.096
0 HLA-A*01:01 NFGAISSVL YP_009724390_1_ 0.096
0 HLA-A*01:01 IAQYTSALL YP_009724390_1_ 0.096
0 HLA-A*01:01 YSNNSIAIP YP_009724390_1_ 0.096
0 HLA-A*01:01 QSLLIVNNA YP_009724390_1_ 0.096
0 HLA-A*01:01 RAAEIRASA YP_009724390_1_ 0.095
0 HLA-A*01:01 VTQQLIRAA YP_009724390_1_ 0.095
0 HLA-A*01:01 PLQSYGFQP YP_009724390_1_ 0.095
0 HLA-A*01:01 KLPDDFTGC YP_009724390_1_ 0.095
0 HLA-A*01:01 KGIYQTSNF YP_009724390_1_ 0.095
0 HLA-A*01:01 AGAAAYYVG YP_009724390_1_ 0.095
0 HLA-A*01:01 LPFNDGVYF YP_009724390_1_ 0.095
0 HLA-A*01:01 DLGDISGIN YP_009724390_1_ 0.094
0 HLA-A*01:01 SFELLHAPA YP_009724390_1_ 0.094
0 HLA-A*01:01 DISGINASV YP_009724390_1_ 0.093
0 HLA-A*01:01 KNKCVNFNF YP_009724390_1_ 0.093
0 HLA-A*01:01 LVLLPLVSS YP_009724390_1_ 0.093
0 HLA-A*01:01 VVNIQKEID YP_009724390_1_ 0.092
0 HLA-A*01:01 PVLPFNDGV YP_009724390_1_ 0.092
0 HLA-A*01:01 IAARDLICA YP_009724390_1_ 0.091
0 HLA-A*01:01 AVLYQDVNC YP_009724390_1_ 0.091
0 HLA-A*01:01 PNITNLCPF YP_009724390_1_ 0.091
0 HLA-A*01:01 EFQFCNDPF YP_009724390_1_ 0.091
0 HLA-A*01:01 KFDEDDSEP YP_009724390_1_ 0.090
0 HLA-A*01:01 LQELGKYEQ YP_009724390_1_ 0.090
0 HLA-A*01:01 QSKRVDFCG YP_009724390_1_ 0.090
0 HLA-A*01:01 VQIDRLITG YP_009724390_1_ 0.090
0 HLA-A*01:01 EVQIDRLIT YP_009724390_1_ 0.090
0 HLA-A*01:01 GIAVEQDKN YP_009724390_1_ 0.090
0 HLA-A*01:01 ISVTTEILP YP_009724390_1_ 0.090
0 HLA-A*01:01 CASYQTQTN YP_009724390_1_ 0.090
0 HLA-A*01:01 LYNSASFST YP_009724390_1_ 0.090
0 HLA-A*01:01 PTESIVRFP YP_009724390_1_ 0.090
0 HLA-A*01:01 KNNKSWMES YP_009724390_1_ 0.090
0 HLA-A*01:01 LLPLVSSQC YP_009724390_1_ 0.090
0 HLA-A*01:01 LSRLDKVEA YP_009724390_1_ 0.089
0 HLA-A*01:01 LYENQKLIA YP_009724390_1_ 0.089
0 HLA-A*01:01 NVLYENQKL YP_009724390_1_ 0.089
0 HLA-A*01:01 WYIWLGFIA YP_009724390_1_ 0.088
0 HLA-A*01:01 SFCTQLNRA YP_009724390_1_ 0.088
0 HLA-A*01:01 GAENSVAYS YP_009724390_1_ 0.088
0 HLA-A*01:01 TGVLTESNK YP_009724390_1_ 0.088
0 HLA-A*01:01 LQSYGFQPT YP_009724390_1_ 0.088
0 HLA-A*01:01 GNCDVVIGI YP_009724390_1_ 0.087
0 HLA-A*01:01 MESEFRVYS YP_009724390_1_ 0.087
0 HLA-A*01:01 AIPTNFTIS YP_009724390_1_ 0.086
0 HLA-A*01:01 CVNLTTRTQ YP_009724390_1_ 0.086
0 HLA-A*01:01 LNESLIDLQ YP_009724390_1_ 0.085
0 HLA-A*01:01 LQYGSFCTQ YP_009724390_1_ 0.085
0 HLA-A*01:01 RFASVYAWN YP_009724390_1_ 0.085
0 HLA-A*01:01 IDLQELGKY YP_009724390_1_ 0.084
0 HLA-A*01:01 HVTYVPAQE YP_009724390_1_ 0.084
0 HLA-A*01:01 VAIHADQLT YP_009724390_1_ 0.084
0 HLA-A*01:01 NYNYLYRLF YP_009724390_1_ 0.084
0 HLA-A*01:01 ETKCTLKSF YP_009724390_1_ 0.084
0 HLA-A*01:01 GTNGTKRFD YP_009724390_1_ 0.084
0 HLA-A*01:01 SNVTWFHAI YP_009724390_1_ 0.084
0 HLA-A*01:01 DSEPVLKGV YP_009724390_1_ 0.082
0 HLA-A*01:01 CHDGKAHFP YP_009724390_1_ 0.082
0 HLA-A*01:01 FNFSQILPD YP_009724390_1_ 0.082
0 HLA-A*01:01 NATNVVIKV YP_009724390_1_ 0.082
0 HLA-A*01:01 LGFIAGLIA YP_009724390_1_ 0.081
0 HLA-A*01:01 EVFAQVKQI YP_009724390_1_ 0.081
0 HLA-A*01:01 PVSMTKTSV YP_009724390_1_ 0.080
0 HLA-A*01:01 DISTEIYQA YP_009724390_1_ 0.080
0 HLA-A*01:01 GFSALEPLV YP_009724390_1_ 0.080
0 HLA-A*01:01 YENQKLIAN YP_009724390_1_ 0.079
0 HLA-A*01:01 ADQLTPTWR YP_009724390_1_ 0.079
0 HLA-A*01:01 GFNCYFPLQ YP_009724390_1_ 0.079
0 HLA-A*01:01 AAEIRASAN YP_009724390_1_ 0.078
0 HLA-A*01:01 GAISSVLND YP_009724390_1_ 0.078
0 HLA-A*01:01 PATVCGPKK YP_009724390_1_ 0.078
0 HLA-A*01:01 TPCNGVEGF YP_009724390_1_ 0.078
0 HLA-A*01:01 VFKNIDGYF YP_009724390_1_ 0.078
0 HLA-A*01:01 PFFSNVTWF YP_009724390_1_ 0.078
0 HLA-A*01:01 LPPAYTNSF YP_009724390_1_ 0.078
0 HLA-A*01:01 QSLQTYVTQ YP_009724390_1_ 0.077
0 HLA-A*01:01 AQKFNGLTV YP_009724390_1_ 0.077
0 HLA-A*01:01 QAGSTPCNG YP_009724390_1_ 0.077
0 HLA-A*01:01 SNCVADYSV YP_009724390_1_ 0.077
0 HLA-A*01:01 QGFSALEPL YP_009724390_1_ 0.077
0 HLA-A*01:01 GQSKRVDFC YP_009724390_1_ 0.076
0 HLA-A*01:01 HAIHVSGTN YP_009724390_1_ 0.076
0 HLA-A*01:01 LNEVAKNLN YP_009724390_1_ 0.075
0 HLA-A*01:01 NCDVVIGIV YP_009724390_1_ 0.075
0 HLA-A*01:01 FGGFNFSQI YP_009724390_1_ 0.075
0 HLA-A*01:01 KQIYKTPPI YP_009724390_1_ 0.075
0 HLA-A*01:01 LDSKTQSLL YP_009724390_1_ 0.075
0 HLA-A*01:01 FDEDDSEPV YP_009724390_1_ 0.074
0 HLA-A*01:01 FKNLREFVF YP_009724390_1_ 0.074
0 HLA-A*01:01 NNCTFEYVS YP_009724390_1_ 0.074
0 HLA-A*01:01 TRGVYYPDK YP_009724390_1_ 0.074
0 HLA-A*01:01 VLLPLVSSQ YP_009724390_1_ 0.074
0 HLA-A*01:01 ESLIDLQEL YP_009724390_1_ 0.073
0 HLA-A*01:01 NIQKEIDRL YP_009724390_1_ 0.073
0 HLA-A*01:01 SKRVDFCGK YP_009724390_1_ 0.073
0 HLA-A*01:01 AATKMSECV YP_009724390_1_ 0.073
0 HLA-A*01:01 RFNGIGVTQ YP_009724390_1_ 0.073
0 HLA-A*01:01 TQLNRALTG YP_009724390_1_ 0.073
0 HLA-A*01:01 CGKGYHLMS YP_009724390_1_ 0.072
0 HLA-A*01:01 TLVKQLSSN YP_009724390_1_ 0.072
0 HLA-A*01:01 VSVITPGTN YP_009724390_1_ 0.072
0 HLA-A*01:01 SFGGVSVIT YP_009724390_1_ 0.072
0 HLA-A*01:01 TGCVIAWNS YP_009724390_1_ 0.072
0 HLA-A*01:01 SSVLHSTQD YP_009724390_1_ 0.072
0 HLA-A*01:01 YQPYRVVVL YP_009724390_1_ 0.071
0 HLA-A*01:01 GSTPCNGVE YP_009724390_1_ 0.071
0 HLA-A*01:01 PDDFTGCVI YP_009724390_1_ 0.071
0 HLA-A*01:01 WFHAIHVSG YP_009724390_1_ 0.071
0 HLA-A*01:01 KWPWYIWLG YP_009724390_1_ 0.070
0 HLA-A*01:01 RGWIFGTTL YP_009724390_1_ 0.070
0 HLA-A*01:01 YEQYIKWPW YP_009724390_1_ 0.069
0 HLA-A*01:01 TQNVLYENQ YP_009724390_1_ 0.069
0 HLA-A*01:01 LGDIAARDL YP_009724390_1_ 0.069
0 HLA-A*01:01 NFNGLTGTG YP_009724390_1_ 0.069
0 HLA-A*01:01 CYFPLQSYG YP_009724390_1_ 0.069
0 HLA-A*01:01 RQIAPGQTG YP_009724390_1_ 0.069
0 HLA-A*01:01 GYFKIYSKH YP_009724390_1_ 0.069
0 HLA-A*01:01 AIHVSGTNG YP_009724390_1_ 0.069
0 HLA-A*01:01 QNAQALNTL YP_009724390_1_ 0.068
0 HLA-A*01:01 GGFNFSQIL YP_009724390_1_ 0.068
0 HLA-A*01:01 PWYIWLGFI YP_009724390_1_ 0.067
0 HLA-A*01:01 LGQSKRVDF YP_009724390_1_ 0.067
0 HLA-A*01:01 TASALGKLQ YP_009724390_1_ 0.067
0 HLA-A*01:01 TNTSNQVAV YP_009724390_1_ 0.067
0 HLA-A*01:01 TQSLLIVNN YP_009724390_1_ 0.067
0 HLA-A*01:01 TQRNFYEPQ YP_009724390_1_ 0.066
0 HLA-A*01:01 NQKLIANQF YP_009724390_1_ 0.066
0 HLA-A*01:01 NLVKNKCVN YP_009724390_1_ 0.066
0 HLA-A*01:01 PINLVRDLP YP_009724390_1_ 0.066
0 HLA-A*01:01 GWIFGTTLD YP_009724390_1_ 0.066
0 HLA-A*01:01 VFRSSVLHS YP_009724390_1_ 0.066
0 HLA-A*01:01 VDFCGKGYH YP_009724390_1_ 0.064
0 HLA-A*01:01 TFGAGAALQ YP_009724390_1_ 0.064
0 HLA-A*01:01 KFLPFQQFG YP_009724390_1_ 0.064
0 HLA-A*01:01 QIPFAMQMA YP_009724390_1_ 0.063
0 HLA-A*01:01 PLLTDEMIA YP_009724390_1_ 0.063
0 HLA-A*01:01 GFNFSQILP YP_009724390_1_ 0.063
0 HLA-A*01:01 DLPQGFSAL YP_009724390_1_ 0.063
0 HLA-A*01:01 PLVSSQCVN YP_009724390_1_ 0.063
0 HLA-A*01:01 DLLFNKVTL YP_009724390_1_ 0.062
0 HLA-A*01:01 ATVCGPKKS YP_009724390_1_ 0.062
0 HLA-A*01:01 LLKYNENGT YP_009724390_1_ 0.062
0 HLA-A*01:01 VAKNLNESL YP_009724390_1_ 0.061
0 HLA-A*01:01 CNGVEGFNC YP_009724390_1_ 0.060
0 HLA-A*01:01 LCFTNVYAD YP_009724390_1_ 0.060
0 HLA-A*01:01 DPFLGVYYH YP_009724390_1_ 0.060
0 HLA-A*01:01 CVLGQSKRV YP_009724390_1_ 0.059
0 HLA-A*01:01 DLICAQKFN YP_009724390_1_ 0.059
0 HLA-A*01:01 AENSVAYSN YP_009724390_1_ 0.059
0 HLA-A*01:01 IYQTSNFRV YP_009724390_1_ 0.059
0 HLA-A*01:01 SALEPLVDL YP_009724390_1_ 0.059
0 HLA-A*01:01 FKEELDKYF YP_009724390_1_ 0.058
0 HLA-A*01:01 ALQIPFAMQ YP_009724390_1_ 0.058
0 HLA-A*01:01 ICAQKFNGL YP_009724390_1_ 0.058
0 HLA-A*01:01 LCCMTSCCS YP_009724390_1_ 0.057
0 HLA-A*01:01 SPDVDLGDI YP_009724390_1_ 0.057
0 HLA-A*01:01 QQFGRDIAD YP_009724390_1_ 0.057
0 HLA-A*01:01 FQQFGRDIA YP_009724390_1_ 0.057
0 HLA-A*01:01 TRFQTLLAL YP_009724390_1_ 0.057
0 HLA-A*01:01 GRLQSLQTY YP_009724390_1_ 0.056
0 HLA-A*01:01 RAGCLIGAE YP_009724390_1_ 0.056
0 HLA-A*01:01 CCMTSCCSC YP_009724390_1_ 0.055
0 HLA-A*01:01 FNGLTVLPP YP_009724390_1_ 0.055
0 HLA-A*01:01 SNQVAVLYQ YP_009724390_1_ 0.055
0 HLA-A*01:01 QGNFKNLRE YP_009724390_1_ 0.055
0 HLA-A*01:01 SQPFLMDLE YP_009724390_1_ 0.055
0 HLA-A*01:01 SGNCDVVIG YP_009724390_1_ 0.054
0 HLA-A*01:01 VLPPLLTDE YP_009724390_1_ 0.054
0 HLA-A*01:01 QYGSFCTQL YP_009724390_1_ 0.054
0 HLA-A*01:01 RARSVASQS YP_009724390_1_ 0.054
0 HLA-A*01:01 VAVLYQDVN YP_009724390_1_ 0.054
0 HLA-A*01:01 DFTGCVIAW YP_009724390_1_ 0.054
0 HLA-A*01:01 ESIVRFPNI YP_009724390_1_ 0.054
0 HLA-A*01:01 FASTEKSNI YP_009724390_1_ 0.054
0 HLA-A*01:01 YFASTEKSN YP_009724390_1_ 0.054
0 HLA-A*01:01 FYEPQIITT YP_009724390_1_ 0.053
0 HLA-A*01:01 QYTSALLAG YP_009724390_1_ 0.053
0 HLA-A*01:01 TNFTISVTT YP_009724390_1_ 0.053
0 HLA-A*01:01 FNATRFASV YP_009724390_1_ 0.053
0 HLA-A*01:01 TESIVRFPN YP_009724390_1_ 0.053
0 HLA-A*01:01 KDFGGFNFS YP_009724390_1_ 0.052
0 HLA-A*01:01 PYRVVVLSF YP_009724390_1_ 0.052
0 HLA-A*01:01 SGTNGTKRF YP_009724390_1_ 0.052
0 HLA-A*01:01 LPFFSNVTW YP_009724390_1_ 0.052
0 HLA-A*01:01 ILSRLDKVE YP_009724390_1_ 0.051
0 HLA-A*01:01 TDEMIAQYT YP_009724390_1_ 0.051
0 HLA-A*01:01 IGAEHVNNS YP_009724390_1_ 0.051
0 HLA-A*01:01 CLKGCCSCG YP_009724390_1_ 0.050
0 HLA-A*01:01 PIKDFGGFN YP_009724390_1_ 0.050
0 HLA-A*01:01 ADYNYKLPD YP_009724390_1_ 0.050
0 HLA-A*01:01 ENGTITDAV YP_009724390_1_ 0.050
0 HLA-A*01:01 DFCGKGYHL YP_009724390_1_ 0.049
0 HLA-A*01:01 FNGLTGTGV YP_009724390_1_ 0.049
0 HLA-A*01:01 FNFNGLTGT YP_009724390_1_ 0.049
0 HLA-A*01:01 TRFASVYAW YP_009724390_1_ 0.049
0 HLA-A*01:01 PGDSSSGWT YP_009724390_1_ 0.049
0 HLA-A*01:01 SGINASVVN YP_009724390_1_ 0.048
0 HLA-A*01:01 ICASYQTQT YP_009724390_1_ 0.048
0 HLA-A*01:01 EILDITPCS YP_009724390_1_ 0.048
0 HLA-A*01:01 KCTLKSFTV YP_009724390_1_ 0.048
0 HLA-A*01:01 VYFASTEKS YP_009724390_1_ 0.048
0 HLA-A*01:01 LFLPFFSNV YP_009724390_1_ 0.048
0 HLA-A*01:01 QDLFLPFFS YP_009724390_1_ 0.048
0 HLA-A*01:01 DFGGFNFSQ YP_009724390_1_ 0.047
0 HLA-A*01:01 VDCTMYICG YP_009724390_1_ 0.047
0 HLA-A*01:01 QLPPAYTNS YP_009724390_1_ 0.047
0 HLA-A*01:01 RNFYEPQII YP_009724390_1_ 0.046
0 HLA-A*01:01 DSLSSTASA YP_009724390_1_ 0.046
0 HLA-A*01:01 NGIGVTQNV YP_009724390_1_ 0.046
0 HLA-A*01:01 GAALQIPFA YP_009724390_1_ 0.046
0 HLA-A*01:01 NQVAVLYQD YP_009724390_1_ 0.046
0 HLA-A*01:01 YPDKVFRSS YP_009724390_1_ 0.046
0 HLA-A*01:01 SFTRGVYYP YP_009724390_1_ 0.046
0 HLA-A*01:01 VFLVLLPLV YP_009724390_1_ 0.046
0 HLA-A*01:01 KGCCSCGSC YP_009724390_1_ 0.045
0 HLA-A*01:01 TFVSGNCDV YP_009724390_1_ 0.045
0 HLA-A*01:01 EAEVQIDRL YP_009724390_1_ 0.045
0 HLA-A*01:01 LNRALTGIA YP_009724390_1_ 0.045
0 HLA-A*01:01 VIRGDEVRQ YP_009724390_1_ 0.045
0 HLA-A*01:01 VDCALDPLS YP_009724390_1_ 0.045
0 HLA-A*01:01 TNGTKRFDN YP_009724390_1_ 0.045
0 HLA-A*01:01 NFYEPQIIT YP_009724390_1_ 0.044
0 HLA-A*01:01 PAQEKNFTT YP_009724390_1_ 0.044
0 HLA-A*01:01 AGICASYQT YP_009724390_1_ 0.044
0 HLA-A*01:01 AWNRKRISN YP_009724390_1_ 0.044
0 HLA-A*01:01 TQLPPAYTN YP_009724390_1_ 0.044
0 HLA-A*01:01 HFPREGVFV YP_009724390_1_ 0.043
0 HLA-A*01:01 FEYVSQPFL YP_009724390_1_ 0.043
0 HLA-A*01:01 KNTQEVFAQ YP_009724390_1_ 0.042
0 HLA-A*01:01 VFVSNGTHW YP_009724390_1_ 0.041
0 HLA-A*01:01 KCVNFNFNG YP_009724390_1_ 0.041
0 HLA-A*01:01 SETKCTLKS YP_009724390_1_ 0.041
0 HLA-A*01:01 FDNPVLPFN YP_009724390_1_ 0.041
0 HLA-A*01:01 TVCGPKKST YP_009724390_1_ 0.040
0 HLA-A*01:01 AGSTPCNGV YP_009724390_1_ 0.040
0 HLA-A*01:01 VRDLPQGFS YP_009724390_1_ 0.040
0 HLA-A*01:01 INASVVNIQ YP_009724390_1_ 0.039
0 HLA-A*01:01 HWFVTQRNF YP_009724390_1_ 0.039
0 HLA-A*01:01 AARDLICAQ YP_009724390_1_ 0.039
0 HLA-A*01:01 GTTLDSKTQ YP_009724390_1_ 0.039
0 HLA-A*01:01 SEPVLKGVK YP_009724390_1_ 0.038
0 HLA-A*01:01 CGSCCKFDE YP_009724390_1_ 0.038
0 HLA-A*01:01 KAHFPREGV YP_009724390_1_ 0.037
0 HLA-A*01:01 IRASANLAA YP_009724390_1_ 0.037
0 HLA-A*01:01 KRSFIEDLL YP_009724390_1_ 0.037
0 HLA-A*01:01 NCTEVPVAI YP_009724390_1_ 0.037
0 HLA-A*01:01 PKKSTNLVK YP_009724390_1_ 0.037
0 HLA-A*01:01 LHAPATVCG YP_009724390_1_ 0.037
0 HLA-A*01:01 ELLHAPATV YP_009724390_1_ 0.037
0 HLA-A*01:01 GAGICASYQ YP_009724390_1_ 0.036
0 HLA-A*01:01 INITRFQTL YP_009724390_1_ 0.036
0 HLA-A*01:01 YYPDKVFRS YP_009724390_1_ 0.036
0 HLA-A*01:01 KNFTTAPAI YP_009724390_1_ 0.035
0 HLA-A*01:01 RDISTEIYQ YP_009724390_1_ 0.035
0 HLA-A*01:01 KYNENGTIT YP_009724390_1_ 0.035
0 HLA-A*01:01 TAPAICHDG YP_009724390_1_ 0.034
0 HLA-A*01:01 AYRFNGIGV YP_009724390_1_ 0.032
0 HLA-A*01:01 SNLLLQYGS YP_009724390_1_ 0.032
0 HLA-A*01:01 SPTKLNDLC YP_009724390_1_ 0.032
0 HLA-A*01:01 ADYSVLYNS YP_009724390_1_ 0.032
0 HLA-A*01:01 PFGEVFNAT YP_009724390_1_ 0.032
0 HLA-A*01:01 YFKNHTSPD YP_009724390_1_ 0.031
0 HLA-A*01:01 GKGYHLMSF YP_009724390_1_ 0.031
0 HLA-A*01:01 IPTNFTISV YP_009724390_1_ 0.031
0 HLA-A*01:01 TWRVYSTGS YP_009724390_1_ 0.031
0 HLA-A*01:01 CYGVSPTKL YP_009724390_1_ 0.031
0 HLA-A*01:01 LEPLVDLPI YP_009724390_1_ 0.031
0 HLA-A*01:01 DSKVGGNYN YP_009724390_1_ 0.030
0 HLA-A*01:01 KEIDRLNEV YP_009724390_1_ 0.029
0 HLA-A*01:01 TGRLQSLQT YP_009724390_1_ 0.029
0 HLA-A*01:01 LNTLVKQLS YP_009724390_1_ 0.029
0 HLA-A*01:01 VNQNAQALN YP_009724390_1_ 0.029
0 HLA-A*01:01 FERDISTEI YP_009724390_1_ 0.029
0 HLA-A*01:01 PQGFSALEP YP_009724390_1_ 0.029
0 HLA-A*01:01 VCEFQFCND YP_009724390_1_ 0.029
0 HLA-A*01:01 IKWPWYIWL YP_009724390_1_ 0.028
0 HLA-A*01:01 SGWTFGAGA YP_009724390_1_ 0.028
0 HLA-A*01:01 CFTNVYADS YP_009724390_1_ 0.028
0 HLA-A*01:01 QPFLMDLEG YP_009724390_1_ 0.028
0 HLA-A*01:01 RGVYYPDKV YP_009724390_1_ 0.028
0 HLA-A*01:01 NGTHWFVTQ YP_009724390_1_ 0.027
0 HLA-A*01:01 YGVSPTKLN YP_009724390_1_ 0.027
0 HLA-A*01:01 DEDDSEPVL YP_009724390_1_ 0.026
0 HLA-A*01:01 AHFPREGVF YP_009724390_1_ 0.026
0 HLA-A*01:01 FNGIGVTQN YP_009724390_1_ 0.026
0 HLA-A*01:01 RDIADTTDA YP_009724390_1_ 0.026
0 HLA-A*01:01 CPFGEVFNA YP_009724390_1_ 0.026
0 HLA-A*01:01 VGYLQPRTF YP_009724390_1_ 0.026
0 HLA-A*01:01 LHRSYLTPG YP_009724390_1_ 0.026
0 HLA-A*01:01 DVVNQNAQA YP_009724390_1_ 0.025
0 HLA-A*01:01 SALGKLQDV YP_009724390_1_ 0.025
0 HLA-A*01:01 TKTSVDCTM YP_009724390_1_ 0.025
0 HLA-A*01:01 VFQTRAGCL YP_009724390_1_ 0.025
0 HLA-A*01:01 LYQDVNCTE YP_009724390_1_ 0.025
0 HLA-A*01:01 PQTLEILDI YP_009724390_1_ 0.025
0 HLA-A*01:01 TGTGVLTES YP_009724390_1_ 0.025
0 HLA-A*01:01 QPYRVVVLS YP_009724390_1_ 0.025
0 HLA-A*01:01 NFKNLREFV YP_009724390_1_ 0.025
0 HLA-A*01:01 IYQAGSTPC YP_009724390_1_ 0.024
0 HLA-A*01:01 YQTSNFRVQ YP_009724390_1_ 0.024
0 HLA-A*01:01 VYSSANNCT YP_009724390_1_ 0.024
0 HLA-A*01:01 PQSAPHGVV YP_009724390_1_ 0.023
0 HLA-A*01:01 ILPVSMTKT YP_009724390_1_ 0.023
0 HLA-A*01:01 TDNTFVSGN YP_009724390_1_ 0.022
0 HLA-A*01:01 DILSRLDKV YP_009724390_1_ 0.022
0 HLA-A*01:01 SAIGKIQDS YP_009724390_1_ 0.022
0 HLA-A*01:01 LPPLLTDEM YP_009724390_1_ 0.022
0 HLA-A*01:01 AGFIKQYGD YP_009724390_1_ 0.022
0 HLA-A*01:01 VEGFNCYFP YP_009724390_1_ 0.022
0 HLA-A*01:01 GNFKNLREF YP_009724390_1_ 0.022
0 HLA-A*01:01 DSFVIRGDE YP_009724390_1_ 0.021
0 HLA-A*01:01 TFLLKYNEN YP_009724390_1_ 0.021
0 HLA-A*01:01 DLQELGKYE YP_009724390_1_ 0.020
0 HLA-A*01:01 DAGFIKQYG YP_009724390_1_ 0.020
0 HLA-A*01:01 NKCVNFNFN YP_009724390_1_ 0.020
0 HLA-A*01:01 CALDPLSET YP_009724390_1_ 0.020
0 HLA-A*01:01 NLVRDLPQG YP_009724390_1_ 0.020
0 HLA-A*01:01 YYHKNNKSW YP_009724390_1_ 0.020
0 HLA-A*01:01 KNLNESLID YP_009724390_1_ 0.019
0 HLA-A*01:01 EVRQIAPGQ YP_009724390_1_ 0.019
0 HLA-A*01:01 ASVVNIQKE YP_009724390_1_ 0.018
0 HLA-A*01:01 ECVLGQSKR YP_009724390_1_ 0.018
0 HLA-A*01:01 TKMSECVLG YP_009724390_1_ 0.018
0 HLA-A*01:01 ICGDSTECS YP_009724390_1_ 0.018
0 HLA-A*01:01 FGRDIADTT YP_009724390_1_ 0.018
0 HLA-A*01:01 GYHLMSFPQ YP_009724390_1_ 0.017
0 HLA-A*01:01 GDIAARDLI YP_009724390_1_ 0.017
0 HLA-A*01:01 PSKRSFIED YP_009724390_1_ 0.017
0 HLA-A*01:01 NGLTGTGVL YP_009724390_1_ 0.017
0 HLA-A*01:01 GYQPYRVVV YP_009724390_1_ 0.017
0 HLA-A*01:01 SEFRVYSSA YP_009724390_1_ 0.017
0 HLA-A*01:01 LDSFKEELD YP_009724390_1_ 0.016
0 HLA-A*01:01 KGYHLMSFP YP_009724390_1_ 0.016
0 HLA-A*01:01 QFNSAIGKI YP_009724390_1_ 0.016
0 HLA-A*01:01 DQLTPTWRV YP_009724390_1_ 0.016
0 HLA-A*01:01 NESLIDLQE YP_009724390_1_ 0.015
0 HLA-A*01:01 AKNLNESLI YP_009724390_1_ 0.015
0 HLA-A*01:01 SKTQSLLIV YP_009724390_1_ 0.015
0 HLA-A*01:01 TWFHAIHVS YP_009724390_1_ 0.015
0 HLA-A*01:01 GDCLGDIAA YP_009724390_1_ 0.014
0 HLA-A*01:01 MYICGDSTE YP_009724390_1_ 0.014
0 HLA-A*01:01 IHADQLTPT YP_009724390_1_ 0.014
0 HLA-A*01:01 VKNKCVNFN YP_009724390_1_ 0.014
0 HLA-A*01:01 AYYVGYLQP YP_009724390_1_ 0.014
0 HLA-A*01:01 RDLPQGFSA YP_009724390_1_ 0.014
0 HLA-A*01:01 EFRVYSSAN YP_009724390_1_ 0.014
0 HLA-A*01:01 FPREGVFVS YP_009724390_1_ 0.013
0 HLA-A*01:01 SNFGAISSV YP_009724390_1_ 0.013
0 HLA-A*01:01 SYGFQPTNG YP_009724390_1_ 0.013
0 HLA-A*01:01 TPGDSSSGW YP_009724390_1_ 0.013
0 HLA-A*01:01 QYGDCLGDI YP_009724390_1_ 0.012
0 HLA-A*01:01 EIYQAGSTP YP_009724390_1_ 0.012
0 HLA-A*01:01 FHAIHVSGT YP_009724390_1_ 0.012
0 HLA-A*01:01 SCCKFDEDD YP_009724390_1_ 0.011
0 HLA-A*01:01 VFLHVTYVP YP_009724390_1_ 0.011
0 HLA-A*01:01 ILPDPSKPS YP_009724390_1_ 0.011
0 HLA-A*01:01 LFRKSNLKP YP_009724390_1_ 0.010
0 HLA-A*01:01 TESNKKFLP YP_009724390_1_ 0.009
0 HLA-A*01:01 IDGYFKIYS YP_009724390_1_ 0.009
0 HLA-A*01:01 SGWTAGAAA YP_009724390_1_ 0.008
0 HLA-A*01:01 PQIITTDNT YP_009724390_1_ 0.007
0 HLA-A*01:01 ECDIPIGAG YP_009724390_1_ 0.007
0 HLA-A*01:01 VNCTEVPVA YP_009724390_1_ 0.007
0 HLA-A*01:01 SCCSCLKGC YP_009724390_1_ 0.006
0 HLA-A*01:01 PHGVVFLHV YP_009724390_1_ 0.006
0 HLA-A*01:01 VLGQSKRVD YP_009724390_1_ 0.006
0 HLA-A*01:01 GFIKQYGDC YP_009724390_1_ 0.006
0 HLA-A*01:01 LDITPCSFG YP_009724390_1_ 0.006
0 HLA-A*01:01 GDSSSGWTA YP_009724390_1_ 0.006
0 HLA-A*01:01 NKSWMESEF YP_009724390_1_ 0.006
0 HLA-A*01:01 THWFVTQRN YP_009724390_1_ 0.005
0 HLA-A*01:01 FCTQLNRAL YP_009724390_1_ 0.005
0 HLA-A*01:01 IAPGQTGKI YP_009724390_1_ 0.005
0 HLA-A*01:01 FGTTLDSKT YP_009724390_1_ 0.005
0 HLA-A*01:01 NNTVYDPLQ YP_009724390_1_ 0.004
0 HLA-A*01:01 DVVIGIVNN YP_009724390_1_ 0.004
0 HLA-A*01:01 HGVVFLHVT YP_009724390_1_ 0.004
0 HLA-A*01:01 TQQLIRAAE YP_009724390_1_ 0.004
0 HLA-A*01:01 SALLAGTIT YP_009724390_1_ 0.004
0 HLA-A*01:01 RDLICAQKF YP_009724390_1_ 0.004
0 HLA-A*01:01 VYYHKNNKS YP_009724390_1_ 0.004
0 HLA-A*01:01 GCCSCGSCC YP_009724390_1_ 0.003
0 HLA-A*01:01 GWTFGAGAA YP_009724390_1_ 0.003
0 HLA-A*01:01 IGINITRFQ YP_009724390_1_ 0.003
0 HLA-A*01:01 NFTTAPAIC YP_009724390_1_ 0.002
0 HLA-A*01:01 CDIPIGAGI YP_009724390_1_ 0.002
0 HLA-A*01:01 HAPATVCGP YP_009724390_1_ 0.002
0 HLA-A*01:01 NGLTVLPPL YP_009724390_1_ 0.001
0 HLA-A*01:01 TRAGCLIGA YP_009724390_1_ 0.001
0 HLA-A*01:01 FGGVSVITP YP_009724390_1_ 0.001
0 HLA-A*01:01 REGVFVSNG YP_009724390_1_ 0.000
0 HLA-A*01:01 TNVYADSFV YP_009724390_1_ 0.000
0 HLA-A*01:01 LCPFGEVFN YP_009724390_1_ 0.000
0 HLA-A*01:01 IYSKHTPIN YP_009724390_1_ 0.000
0 HLA-A*01:01 LKGVKLHYT YP_009724390_1_ 0.000
0 HLA-A*01:01 EPVLKGVKL YP_009724390_1_ 0.000
0 HLA-A*01:01 DDSEPVLKG YP_009724390_1_ 0.000
0 HLA-A*01:01 CKFDEDDSE YP_009724390_1_ 0.000
0 HLA-A*01:01 CCKFDEDDS YP_009724390_1_ 0.000
0 HLA-A*01:01 SCGSCCKFD YP_009724390_1_ 0.000
0 HLA-A*01:01 LKGCCSCGS YP_009724390_1_ 0.000
0 HLA-A*01:01 SCLKGCCSC YP_009724390_1_ 0.000
0 HLA-A*01:01 CCSCLKGCC YP_009724390_1_ 0.000
0 HLA-A*01:01 AGLIAIVMV YP_009724390_1_ 0.000
0 HLA-A*01:01 IWLGFIAGL YP_009724390_1_ 0.000
0 HLA-A*01:01 KYEQYIKWP YP_009724390_1_ 0.000
0 HLA-A*01:01 GKYEQYIKW YP_009724390_1_ 0.000
0 HLA-A*01:01 NEVAKNLNE YP_009724390_1_ 0.000
0 HLA-A*01:01 DRLNEVAKN YP_009724390_1_ 0.000
0 HLA-A*01:01 QKEIDRLNE YP_009724390_1_ 0.000
0 HLA-A*01:01 IQKEIDRLN YP_009724390_1_ 0.000
0 HLA-A*01:01 GDISGINAS YP_009724390_1_ 0.000
0 HLA-A*01:01 VDLGDISGI YP_009724390_1_ 0.000
0 HLA-A*01:01 PDVDLGDIS YP_009724390_1_ 0.000
0 HLA-A*01:01 NHTSPDVDL YP_009724390_1_ 0.000
0 HLA-A*01:01 KNHTSPDVD YP_009724390_1_ 0.000
0 HLA-A*01:01 FKNHTSPDV YP_009724390_1_ 0.000
0 HLA-A*01:01 KYFKNHTSP YP_009724390_1_ 0.000
0 HLA-A*01:01 DKYFKNHTS YP_009724390_1_ 0.000
0 HLA-A*01:01 LDKYFKNHT YP_009724390_1_ 0.000
0 HLA-A*01:01 EELDKYFKN YP_009724390_1_ 0.000
0 HLA-A*01:01 PELDSFKEE YP_009724390_1_ 0.000
0 HLA-A*01:01 QPELDSFKE YP_009724390_1_ 0.000
0 HLA-A*01:01 DPLQPELDS YP_009724390_1_ 0.000
0 HLA-A*01:01 YDPLQPELD YP_009724390_1_ 0.000
0 HLA-A*01:01 CDVVIGIVN YP_009724390_1_ 0.000
0 HLA-A*01:01 DNTFVSGNC YP_009724390_1_ 0.000
0 HLA-A*01:01 EPQIITTDN YP_009724390_1_ 0.000
0 HLA-A*01:01 YEPQIITTD YP_009724390_1_ 0.000
0 HLA-A*01:01 QRNFYEPQI YP_009724390_1_ 0.000
0 HLA-A*01:01 EGVFVSNGT YP_009724390_1_ 0.000
0 HLA-A*01:01 PREGVFVSN YP_009724390_1_ 0.000
0 HLA-A*01:01 GKAHFPREG YP_009724390_1_ 0.000
0 HLA-A*01:01 DGKAHFPRE YP_009724390_1_ 0.000
0 HLA-A*01:01 ICHDGKAHF YP_009724390_1_ 0.000
0 HLA-A*01:01 PAICHDGKA YP_009724390_1_ 0.000
0 HLA-A*01:01 EKNFTTAPA YP_009724390_1_ 0.000
0 HLA-A*01:01 QEKNFTTAP YP_009724390_1_ 0.000
0 HLA-A*01:01 VPAQEKNFT YP_009724390_1_ 0.000
0 HLA-A*01:01 TYVPAQEKN YP_009724390_1_ 0.000
0 HLA-A*01:01 LHVTYVPAQ YP_009724390_1_ 0.000
0 HLA-A*01:01 FPQSAPHGV YP_009724390_1_ 0.000
0 HLA-A*01:01 SFPQSAPHG YP_009724390_1_ 0.000
0 HLA-A*01:01 YHLMSFPQS YP_009724390_1_ 0.000
0 HLA-A*01:01 KRVDFCGKG YP_009724390_1_ 0.000
0 HLA-A*01:01 ANLAATKMS YP_009724390_1_ 0.000
0 HLA-A*01:01 AEIRASANL YP_009724390_1_ 0.000
0 HLA-A*01:01 IRAAEIRAS YP_009724390_1_ 0.000
0 HLA-A*01:01 QQLIRAAEI YP_009724390_1_ 0.000
0 HLA-A*01:01 DRLITGRLQ YP_009724390_1_ 0.000
0 HLA-A*01:01 IDRLITGRL YP_009724390_1_ 0.000
0 HLA-A*01:01 AEVQIDRLI YP_009724390_1_ 0.000
0 HLA-A*01:01 DKVEAEVQI YP_009724390_1_ 0.000
0 HLA-A*01:01 LDKVEAEVQ YP_009724390_1_ 0.000
0 HLA-A*01:01 SRLDKVEAE YP_009724390_1_ 0.000
0 HLA-A*01:01 VKQLSSNFG YP_009724390_1_ 0.000
0 HLA-A*01:01 QALNTLVKQ YP_009724390_1_ 0.000
0 HLA-A*01:01 QDVVNQNAQ YP_009724390_1_ 0.000
0 HLA-A*01:01 GKLQDVVNQ YP_009724390_1_ 0.000
0 HLA-A*01:01 LGKLQDVVN YP_009724390_1_ 0.000
0 HLA-A*01:01 QDSLSSTAS YP_009724390_1_ 0.000
0 HLA-A*01:01 GKIQDSLSS YP_009724390_1_ 0.000
0 HLA-A*01:01 IGKIQDSLS YP_009724390_1_ 0.000
0 HLA-A*01:01 FNSAIGKIQ YP_009724390_1_ 0.000
0 HLA-A*01:01 ANQFNSAIG YP_009724390_1_ 0.000
0 HLA-A*01:01 QKLIANQFN YP_009724390_1_ 0.000
0 HLA-A*01:01 ENQKLIANQ YP_009724390_1_ 0.000
0 HLA-A*01:01 YRFNGIGVT YP_009724390_1_ 0.000
0 HLA-A*01:01 GAGAALQIP YP_009724390_1_ 0.000
0 HLA-A*01:01 AGTITSGWT YP_009724390_1_ 0.000
0 HLA-A*01:01 DEMIAQYTS YP_009724390_1_ 0.000
0 HLA-A*01:01 PPLLTDEMI YP_009724390_1_ 0.000
0 HLA-A*01:01 QKFNGLTVL YP_009724390_1_ 0.000
0 HLA-A*01:01 DCLGDIAAR YP_009724390_1_ 0.000
0 HLA-A*01:01 IKQYGDCLG YP_009724390_1_ 0.000
0 HLA-A*01:01 NKVTLADAG YP_009724390_1_ 0.000
0 HLA-A*01:01 FNKVTLADA YP_009724390_1_ 0.000
0 HLA-A*01:01 EDLLFNKVT YP_009724390_1_ 0.000
0 HLA-A*01:01 SKRSFIEDL YP_009724390_1_ 0.000
0 HLA-A*01:01 KPSKRSFIE YP_009724390_1_ 0.000
0 HLA-A*01:01 SKPSKRSFI YP_009724390_1_ 0.000
0 HLA-A*01:01 PSKPSKRSF YP_009724390_1_ 0.000
0 HLA-A*01:01 DPSKPSKRS YP_009724390_1_ 0.000
0 HLA-A*01:01 PDPSKPSKR YP_009724390_1_ 0.000
0 HLA-A*01:01 QILPDPSKP YP_009724390_1_ 0.000
0 HLA-A*01:01 NFSQILPDP YP_009724390_1_ 0.000
0 HLA-A*01:01 PPIKDFGGF YP_009724390_1_ 0.000
0 HLA-A*01:01 TPPIKDFGG YP_009724390_1_ 0.000
0 HLA-A*01:01 YKTPPIKDF YP_009724390_1_ 0.000
0 HLA-A*01:01 IYKTPPIKD YP_009724390_1_ 0.000
0 HLA-A*01:01 VKQIYKTPP YP_009724390_1_ 0.000
0 HLA-A*01:01 QVKQIYKTP YP_009724390_1_ 0.000
0 HLA-A*01:01 AQVKQIYKT YP_009724390_1_ 0.000
0 HLA-A*01:01 QEVFAQVKQ YP_009724390_1_ 0.000
0 HLA-A*01:01 DKNTQEVFA YP_009724390_1_ 0.000
0 HLA-A*01:01 QDKNTQEVF YP_009724390_1_ 0.000
0 HLA-A*01:01 VEQDKNTQE YP_009724390_1_ 0.000
0 HLA-A*01:01 IAVEQDKNT YP_009724390_1_ 0.000
0 HLA-A*01:01 RALTGIAVE YP_009724390_1_ 0.000
0 HLA-A*01:01 NRALTGIAV YP_009724390_1_ 0.000
0 HLA-A*01:01 GDSTECSNL YP_009724390_1_ 0.000
0 HLA-A*01:01 DCTMYICGD YP_009724390_1_ 0.000
0 HLA-A*01:01 LPVSMTKTS YP_009724390_1_ 0.000
0 HLA-A*01:01 TEILPVSMT YP_009724390_1_ 0.000
0 HLA-A*01:01 NFTISVTTE YP_009724390_1_ 0.000
0 HLA-A*01:01 NNSIAIPTN YP_009724390_1_ 0.000
0 HLA-A*01:01 ENSVAYSNN YP_009724390_1_ 0.000
0 HLA-A*01:01 AYTMSLGAE YP_009724390_1_ 0.000
0 HLA-A*01:01 ARSVASQSI YP_009724390_1_ 0.000
0 HLA-A*01:01 RRARSVASQ YP_009724390_1_ 0.000
0 HLA-A*01:01 PRRARSVAS YP_009724390_1_ 0.000
0 HLA-A*01:01 SPRRARSVA YP_009724390_1_ 0.000
0 HLA-A*01:01 NSPRRARSV YP_009724390_1_ 0.000
0 HLA-A*01:01 TNSPRRARS YP_009724390_1_ 0.000
0 HLA-A*01:01 TQTNSPRRA YP_009724390_1_ 0.000
0 HLA-A*01:01 SYQTQTNSP YP_009724390_1_ 0.000
0 HLA-A*01:01 IPIGAGICA YP_009724390_1_ 0.000
0 HLA-A*01:01 DIPIGAGIC YP_009724390_1_ 0.000
0 HLA-A*01:01 SYECDIPIG YP_009724390_1_ 0.000
0 HLA-A*01:01 NNSYECDIP YP_009724390_1_ 0.000
0 HLA-A*01:01 EHVNNSYEC YP_009724390_1_ 0.000
0 HLA-A*01:01 AEHVNNSYE YP_009724390_1_ 0.000
0 HLA-A*01:01 GCLIGAEHV YP_009724390_1_ 0.000
0 HLA-A*01:01 SNVFQTRAG YP_009724390_1_ 0.000
0 HLA-A*01:01 WRVYSTGSN YP_009724390_1_ 0.000
0 HLA-A*01:01 TPTWRVYST YP_009724390_1_ 0.000
0 HLA-A*01:01 VPVAIHADQ YP_009724390_1_ 0.000
0 HLA-A*01:01 EVPVAIHAD YP_009724390_1_ 0.000
0 HLA-A*01:01 TEVPVAIHA YP_009724390_1_ 0.000
0 HLA-A*01:01 QDVNCTEVP YP_009724390_1_ 0.000
0 HLA-A*01:01 PGTNTSNQV YP_009724390_1_ 0.000
0 HLA-A*01:01 TPGTNTSNQ YP_009724390_1_ 0.000
0 HLA-A*01:01 GGVSVITPG YP_009724390_1_ 0.000
0 HLA-A*01:01 PCSFGGVSV YP_009724390_1_ 0.000
0 HLA-A*01:01 TPCSFGGVS YP_009724390_1_ 0.000
0 HLA-A*01:01 LEILDITPC YP_009724390_1_ 0.000
0 HLA-A*01:01 DPQTLEILD YP_009724390_1_ 0.000
0 HLA-A*01:01 RDPQTLEIL YP_009724390_1_ 0.000
0 HLA-A*01:01 DAVRDPQTL YP_009724390_1_ 0.000
0 HLA-A*01:01 TDAVRDPQT YP_009724390_1_ 0.000
0 HLA-A*01:01 DTTDAVRDP YP_009724390_1_ 0.000
0 HLA-A*01:01 ADTTDAVRD YP_009724390_1_ 0.000
0 HLA-A*01:01 GRDIADTTD YP_009724390_1_ 0.000
0 HLA-A*01:01 QFGRDIADT YP_009724390_1_ 0.000
0 HLA-A*01:01 PFQQFGRDI YP_009724390_1_ 0.000
0 HLA-A*01:01 LPFQQFGRD YP_009724390_1_ 0.000
0 HLA-A*01:01 KKFLPFQQF YP_009724390_1_ 0.000
0 HLA-A*01:01 NKKFLPFQQ YP_009724390_1_ 0.000
0 HLA-A*01:01 SNKKFLPFQ YP_009724390_1_ 0.000
0 HLA-A*01:01 TNLVKNKCV YP_009724390_1_ 0.000
0 HLA-A*01:01 KKSTNLVKN YP_009724390_1_ 0.000
0 HLA-A*01:01 GPKKSTNLV YP_009724390_1_ 0.000
0 HLA-A*01:01 CGPKKSTNL YP_009724390_1_ 0.000
0 HLA-A*01:01 VCGPKKSTN YP_009724390_1_ 0.000
0 HLA-A*01:01 FELLHAPAT YP_009724390_1_ 0.000
0 HLA-A*01:01 YRVVVLSFE YP_009724390_1_ 0.000
0 HLA-A*01:01 VGYQPYRVV YP_009724390_1_ 0.000
0 HLA-A*01:01 QPTNGVGYQ YP_009724390_1_ 0.000
0 HLA-A*01:01 GFQPTNGVG YP_009724390_1_ 0.000
0 HLA-A*01:01 FPLQSYGFQ YP_009724390_1_ 0.000
0 HLA-A*01:01 PCNGVEGFN YP_009724390_1_ 0.000
0 HLA-A*01:01 TEIYQAGST YP_009724390_1_ 0.000
0 HLA-A*01:01 PFERDISTE YP_009724390_1_ 0.000
0 HLA-A*01:01 KPFERDIST YP_009724390_1_ 0.000
0 HLA-A*01:01 LKPFERDIS YP_009724390_1_ 0.000
0 HLA-A*01:01 NLKPFERDI YP_009724390_1_ 0.000
0 HLA-A*01:01 SNLKPFERD YP_009724390_1_ 0.000
0 HLA-A*01:01 RKSNLKPFE YP_009724390_1_ 0.000
0 HLA-A*01:01 FRKSNLKPF YP_009724390_1_ 0.000
0 HLA-A*01:01 YRLFRKSNL YP_009724390_1_ 0.000
0 HLA-A*01:01 LYRLFRKSN YP_009724390_1_ 0.000
0 HLA-A*01:01 NNLDSKVGG YP_009724390_1_ 0.000
0 HLA-A*01:01 SNNLDSKVG YP_009724390_1_ 0.000
0 HLA-A*01:01 GCVIAWNSN YP_009724390_1_ 0.000
0 HLA-A*01:01 DDFTGCVIA YP_009724390_1_ 0.000
0 HLA-A*01:01 YKLPDDFTG YP_009724390_1_ 0.000
0 HLA-A*01:01 NYKLPDDFT YP_009724390_1_ 0.000
0 HLA-A*01:01 DYNYKLPDD YP_009724390_1_ 0.000
0 HLA-A*01:01 PGQTGKIAD YP_009724390_1_ 0.000
0 HLA-A*01:01 APGQTGKIA YP_009724390_1_ 0.000
0 HLA-A*01:01 VRQIAPGQT YP_009724390_1_ 0.000
0 HLA-A*01:01 DEVRQIAPG YP_009724390_1_ 0.000
0 HLA-A*01:01 GDEVRQIAP YP_009724390_1_ 0.000
0 HLA-A*01:01 IRGDEVRQI YP_009724390_1_ 0.000
0 HLA-A*01:01 SFVIRGDEV YP_009724390_1_ 0.000
0 HLA-A*01:01 ADSFVIRGD YP_009724390_1_ 0.000
0 HLA-A*01:01 TKLNDLCFT YP_009724390_1_ 0.000
0 HLA-A*01:01 FKCYGVSPT YP_009724390_1_ 0.000
0 HLA-A*01:01 TFKCYGVSP YP_009724390_1_ 0.000
0 HLA-A*01:01 DYSVLYNSA YP_009724390_1_ 0.000
0 HLA-A*01:01 NCVADYSVL YP_009724390_1_ 0.000
0 HLA-A*01:01 KRISNCVAD YP_009724390_1_ 0.000
0 HLA-A*01:01 RKRISNCVA YP_009724390_1_ 0.000
0 HLA-A*01:01 NRKRISNCV YP_009724390_1_ 0.000
0 HLA-A*01:01 WNRKRISNC YP_009724390_1_ 0.000
0 HLA-A*01:01 YAWNRKRIS YP_009724390_1_ 0.000
0 HLA-A*01:01 VYAWNRKRI YP_009724390_1_ 0.000
0 HLA-A*01:01 GEVFNATRF YP_009724390_1_ 0.000
0 HLA-A*01:01 TNLCPFGEV YP_009724390_1_ 0.000
0 HLA-A*01:01 FPNITNLCP YP_009724390_1_ 0.000
0 HLA-A*01:01 VRFPNITNL YP_009724390_1_ 0.000
0 HLA-A*01:01 QPTESIVRF YP_009724390_1_ 0.000
0 HLA-A*01:01 FRVQPTESI YP_009724390_1_ 0.000
0 HLA-A*01:01 NFRVQPTES YP_009724390_1_ 0.000
0 HLA-A*01:01 SNFRVQPTE YP_009724390_1_ 0.000
0 HLA-A*01:01 EKGIYQTSN YP_009724390_1_ 0.000
0 HLA-A*01:01 VEKGIYQTS YP_009724390_1_ 0.000
0 HLA-A*01:01 LKSFTVEKG YP_009724390_1_ 0.000
0 HLA-A*01:01 TKCTLKSFT YP_009724390_1_ 0.000
0 HLA-A*01:01 DPLSETKCT YP_009724390_1_ 0.000
0 HLA-A*01:01 LDPLSETKC YP_009724390_1_ 0.000
0 HLA-A*01:01 DCALDPLSE YP_009724390_1_ 0.000
0 HLA-A*01:01 DAVDCALDP YP_009724390_1_ 0.000
0 HLA-A*01:01 TDAVDCALD YP_009724390_1_ 0.000
0 HLA-A*01:01 NGTITDAVD YP_009724390_1_ 0.000
0 HLA-A*01:01 NENGTITDA YP_009724390_1_ 0.000
0 HLA-A*01:01 LKYNENGTI YP_009724390_1_ 0.000
0 HLA-A*01:01 PRTFLLKYN YP_009724390_1_ 0.000
0 HLA-A*01:01 GYLQPRTFL YP_009724390_1_ 0.000
0 HLA-A*01:01 SYLTPGDSS YP_009724390_1_ 0.000
0 HLA-A*01:01 HRSYLTPGD YP_009724390_1_ 0.000
0 HLA-A*01:01 DLPIGINIT YP_009724390_1_ 0.000
0 HLA-A*01:01 VDLPIGINI YP_009724390_1_ 0.000
0 HLA-A*01:01 EPLVDLPIG YP_009724390_1_ 0.000
0 HLA-A*01:01 LPQGFSALE YP_009724390_1_ 0.000
0 HLA-A*01:01 INLVRDLPQ YP_009724390_1_ 0.000
0 HLA-A*01:01 TPINLVRDL YP_009724390_1_ 0.000
0 HLA-A*01:01 SKHTPINLV YP_009724390_1_ 0.000
0 HLA-A*01:01 FKIYSKHTP YP_009724390_1_ 0.000
0 HLA-A*01:01 YFKIYSKHT YP_009724390_1_ 0.000
0 HLA-A*01:01 EFVFKNIDG YP_009724390_1_ 0.000
0 HLA-A*01:01 REFVFKNID YP_009724390_1_ 0.000
0 HLA-A*01:01 LREFVFKNI YP_009724390_1_ 0.000
0 HLA-A*01:01 GKQGNFKNL YP_009724390_1_ 0.000
0 HLA-A*01:01 EGKQGNFKN YP_009724390_1_ 0.000
0 HLA-A*01:01 MDLEGKQGN YP_009724390_1_ 0.000
0 HLA-A*01:01 NCTFEYVSQ YP_009724390_1_ 0.000
0 HLA-A*01:01 FRVYSSANN YP_009724390_1_ 0.000
0 HLA-A*01:01 NNKSWMESE YP_009724390_1_ 0.000
0 HLA-A*01:01 HKNNKSWME YP_009724390_1_ 0.000
0 HLA-A*01:01 YHKNNKSWM YP_009724390_1_ 0.000
0 HLA-A*01:01 LGVYYHKNN YP_009724390_1_ 0.000
0 HLA-A*01:01 CEFQFCNDP YP_009724390_1_ 0.000
0 HLA-A*01:01 IKVCEFQFC YP_009724390_1_ 0.000
0 HLA-A*01:01 TNVVIKVCE YP_009724390_1_ 0.000
0 HLA-A*01:01 IRGWIFGTT YP_009724390_1_ 0.000
0 HLA-A*01:01 EKSNIIRGW YP_009724390_1_ 0.000
0 HLA-A*01:01 TEKSNIIRG YP_009724390_1_ 0.000
0 HLA-A*01:01 DGVYFASTE YP_009724390_1_ 0.000
0 HLA-A*01:01 NDGVYFAST YP_009724390_1_ 0.000
0 HLA-A*01:01 NPVLPFNDG YP_009724390_1_ 0.000
0 HLA-A*01:01 DNPVLPFND YP_009724390_1_ 0.000
0 HLA-A*01:01 KRFDNPVLP YP_009724390_1_ 0.000
0 HLA-A*01:01 TKRFDNPVL YP_009724390_1_ 0.000
0 HLA-A*01:01 NGTKRFDNP YP_009724390_1_ 0.000
0 HLA-A*01:01 IHVSGTNGT YP_009724390_1_ 0.000
0 HLA-A*01:01 FRSSVLHST YP_009724390_1_ 0.000
0 HLA-A*01:01 DKVFRSSVL YP_009724390_1_ 0.000
0 HLA-A*01:01 PDKVFRSSV YP_009724390_1_ 0.000
0 HLA-A*01:01 AYTNSFTRG YP_009724390_1_ 0.000
0 HLA-A*01:01 PPAYTNSFT YP_009724390_1_ 0.000
0 HLA-A*01:01 VNLTTRTQL YP_009724390_1_ 0.000
0 HLA-A*01:01 QCVNLTTRT YP_009724390_1_ 0.000
0 HLA-A*01:01 LPLVSSQCV YP_009724390_1_ 0.000
-----------------------------------------------------------------------------------
-----------------------------------------------------------------------------------
pos HLA peptide Identity 1-log50k(aff)
-----------------------------------------------------------------------------------
0 HLA-A*02:01 YLQPRTFLL YP_009724390_1_ 0.772
0 HLA-A*02:01 FIAGLIAIV YP_009724390_1_ 0.730
0 HLA-A*02:01 RLQSLQTYV YP_009724390_1_ 0.699
0 HLA-A*02:01 LLFNKVTLA YP_009724390_1_ 0.680
0 HLA-A*02:01 FVFLVLLPL YP_009724390_1_ 0.676
0 HLA-A*02:01 VLNDILSRL YP_009724390_1_ 0.674
0 HLA-A*02:01 RLDKVEAEV YP_009724390_1_ 0.670
0 HLA-A*02:01 FQFCNDPFL YP_009724390_1_ 0.669
0 HLA-A*02:01 VVFLHVTYV YP_009724390_1_ 0.668
0 HLA-A*02:01 NLNESLIDL YP_009724390_1_ 0.655
0 HLA-A*02:01 FLHVTYVPA YP_009724390_1_ 0.620
0 HLA-A*02:01 KIADYNYKL YP_009724390_1_ 0.618
0 HLA-A*02:01 ELLHAPATV YP_009724390_1_ 0.595
0 HLA-A*02:01 VLYENQKLI YP_009724390_1_ 0.589
0 HLA-A*02:01 LIVNNATNV YP_009724390_1_ 0.589
0 HLA-A*02:01 SIIAYTMSL YP_009724390_1_ 0.588
0 HLA-A*02:01 VFLVLLPLV YP_009724390_1_ 0.581
0 HLA-A*02:01 HLMSFPQSA YP_009724390_1_ 0.580
0 HLA-A*02:01 QLNRALTGI YP_009724390_1_ 0.579
0 HLA-A*02:01 VTWFHAIHV YP_009724390_1_ 0.578
0 HLA-A*02:01 MIAQYTSAL YP_009724390_1_ 0.576
0 HLA-A*02:01 YQDVNCTEV YP_009724390_1_ 0.576
0 HLA-A*02:01 ALGKLQDVV YP_009724390_1_ 0.575
0 HLA-A*02:01 VLSFELLHA YP_009724390_1_ 0.569
0 HLA-A*02:01 KIYSKHTPI YP_009724390_1_ 0.569
0 HLA-A*02:01 QMAYRFNGI YP_009724390_1_ 0.567
0 HLA-A*02:01 SLSSTASAL YP_009724390_1_ 0.563
0 HLA-A*02:01 FVSGNCDVV YP_009724390_1_ 0.561
0 HLA-A*02:01 LFLPFFSNV YP_009724390_1_ 0.557
0 HLA-A*02:01 TLDSKTQSL YP_009724390_1_ 0.556
0 HLA-A*02:01 VLYQDVNCT YP_009724390_1_ 0.554
0 HLA-A*02:01 RVYSTGSNV YP_009724390_1_ 0.553
0 HLA-A*02:01 RLNEVAKNL YP_009724390_1_ 0.552
0 HLA-A*02:01 LLQYGSFCT YP_009724390_1_ 0.551
0 HLA-A*02:01 NVYADSFVI YP_009724390_1_ 0.550
0 HLA-A*02:01 KQLSSNFGA YP_009724390_1_ 0.549
0 HLA-A*02:01 GLIAIVMVT YP_009724390_1_ 0.548
0 HLA-A*02:01 ALNTLVKQL YP_009724390_1_ 0.548
0 HLA-A*02:01 WLGFIAGLI YP_009724390_1_ 0.538
0 HLA-A*02:01 KQIYKTPPI YP_009724390_1_ 0.537
0 HLA-A*02:01 LLALHRSYL YP_009724390_1_ 0.534
0 HLA-A*02:01 CMTSCCSCL YP_009724390_1_ 0.533
0 HLA-A*02:01 IITTDNTFV YP_009724390_1_ 0.531
0 HLA-A*02:01 GLTVLPPLL YP_009724390_1_ 0.530
0 HLA-A*02:01 RVVVLSFEL YP_009724390_1_ 0.530
0 HLA-A*02:01 SVTTEILPV YP_009724390_1_ 0.525
0 HLA-A*02:01 IMLCCMTSC YP_009724390_1_ 0.524
0 HLA-A*02:01 AIVMVTIML YP_009724390_1_ 0.523
0 HLA-A*02:01 AVDCALDPL YP_009724390_1_ 0.523
0 HLA-A*02:01 QLSSNFGAI YP_009724390_1_ 0.518
0 HLA-A*02:01 KLIANQFNS YP_009724390_1_ 0.515
0 HLA-A*02:01 FLPFFSNVT YP_009724390_1_ 0.515
0 HLA-A*02:01 SWMESEFRV YP_009724390_1_ 0.514
0 HLA-A*02:01 GINASVVNI YP_009724390_1_ 0.510
0 HLA-A*02:01 IVNNATNVV YP_009724390_1_ 0.509
0 HLA-A*02:01 LIAIVMVTI YP_009724390_1_ 0.508
0 HLA-A*02:01 DILSRLDKV YP_009724390_1_ 0.508
0 HLA-A*02:01 FTISVTTEI YP_009724390_1_ 0.505
0 HLA-A*02:01 DQLTPTWRV YP_009724390_1_ 0.505
0 HLA-A*02:01 FLLKYNENG YP_009724390_1_ 0.502
0 HLA-A*02:01 PLVDLPIGI YP_009724390_1_ 0.499
0 HLA-A*02:01 VIAWNSNNL YP_009724390_1_ 0.498
0 HLA-A*02:01 NTQEVFAQV YP_009724390_1_ 0.497
0 HLA-A*02:01 YQPYRVVVL YP_009724390_1_ 0.497
0 HLA-A*02:01 VSNGTHWFV YP_009724390_1_ 0.494
0 HLA-A*02:01 ALLAGTITS YP_009724390_1_ 0.493
0 HLA-A*02:01 KLNDLCFTN YP_009724390_1_ 0.491
0 HLA-A*02:01 YTNSFTRGV YP_009724390_1_ 0.491
0 HLA-A*02:01 YGFQPTNGV YP_009724390_1_ 0.490
0 HLA-A*02:01 FSTFKCYGV YP_009724390_1_ 0.488
0 HLA-A*02:01 GVGYQPYRV YP_009724390_1_ 0.484
0 HLA-A*02:01 LLLQYGSFC YP_009724390_1_ 0.483
0 HLA-A*02:01 YIWLGFIAG YP_009724390_1_ 0.479
0 HLA-A*02:01 ITSGWTFGA YP_009724390_1_ 0.478
0 HLA-A*02:01 DLPQGFSAL YP_009724390_1_ 0.477
0 HLA-A*02:01 AISSVLNDI YP_009724390_1_ 0.473
0 HLA-A*02:01 GNYNYLYRL YP_009724390_1_ 0.473
0 HLA-A*02:01 VIGIVNNTV YP_009724390_1_ 0.472
0 HLA-A*02:01 YLYRLFRKS YP_009724390_1_ 0.472
0 HLA-A*02:01 LIANQFNSA YP_009724390_1_ 0.471
0 HLA-A*02:01 DLLFNKVTL YP_009724390_1_ 0.471
0 HLA-A*02:01 SLLIVNNAT YP_009724390_1_ 0.471
0 HLA-A*02:01 DIADTTDAV YP_009724390_1_ 0.470
0 HLA-A*02:01 VLYNSASFS YP_009724390_1_ 0.470
0 HLA-A*02:01 YVTQQLIRA YP_009724390_1_ 0.467
0 HLA-A*02:01 CVLGQSKRV YP_009724390_1_ 0.466
0 HLA-A*02:01 AGLIAIVMV YP_009724390_1_ 0.464
0 HLA-A*02:01 FNATRFASV YP_009724390_1_ 0.464
0 HLA-A*02:01 LITGRLQSL YP_009724390_1_ 0.462
0 HLA-A*02:01 LLAGTITSG YP_009724390_1_ 0.462
0 HLA-A*02:01 EMIAQYTSA YP_009724390_1_ 0.461
0 HLA-A*02:01 KVGGNYNYL YP_009724390_1_ 0.460
0 HLA-A*02:01 FCNDPFLGV YP_009724390_1_ 0.458
0 HLA-A*02:01 MSLGAENSV YP_009724390_1_ 0.457
0 HLA-A*02:01 KLPDDFTGC YP_009724390_1_ 0.457
0 HLA-A*02:01 IWLGFIAGL YP_009724390_1_ 0.456
0 HLA-A*02:01 DLCFTNVYA YP_009724390_1_ 0.455
0 HLA-A*02:01 SNFGAISSV YP_009724390_1_ 0.454
0 HLA-A*02:01 VLLPLVSSQ YP_009724390_1_ 0.451
0 HLA-A*02:01 SLGAENSVA YP_009724390_1_ 0.450
0 HLA-A*02:01 PVLPFNDGV YP_009724390_1_ 0.450
0 HLA-A*02:01 ITPCSFGGV YP_009724390_1_ 0.446
0 HLA-A*02:01 CVNFNFNGL YP_009724390_1_ 0.446
0 HLA-A*02:01 AQYTSALLA YP_009724390_1_ 0.443
0 HLA-A*02:01 GFIAGLIAI YP_009724390_1_ 0.441
0 HLA-A*02:01 ELGKYEQYI YP_009724390_1_ 0.440
0 HLA-A*02:01 FLGVYYHKN YP_009724390_1_ 0.440
0 HLA-A*02:01 TMYICGDST YP_009724390_1_ 0.439
0 HLA-A*02:01 FSNVTWFHA YP_009724390_1_ 0.439
0 HLA-A*02:01 WTFGAGAAL YP_009724390_1_ 0.438
0 HLA-A*02:01 KMSECVLGQ YP_009724390_1_ 0.437
0 HLA-A*02:01 RVQPTESIV YP_009724390_1_ 0.437
0 HLA-A*02:01 MLCCMTSCC YP_009724390_1_ 0.435
0 HLA-A*02:01 FLMDLEGKQ YP_009724390_1_ 0.435
0 HLA-A*02:01 IIRGWIFGT YP_009724390_1_ 0.434
0 HLA-A*02:01 PLLTDEMIA YP_009724390_1_ 0.432
0 HLA-A*02:01 NGLTVLPPL YP_009724390_1_ 0.431
0 HLA-A*02:01 VVVLSFELL YP_009724390_1_ 0.431
0 HLA-A*02:01 IKWPWYIWL YP_009724390_1_ 0.430
0 HLA-A*02:01 SALGKLQDV YP_009724390_1_ 0.430
0 HLA-A*02:01 SVLHSTQDL YP_009724390_1_ 0.430
0 HLA-A*02:01 FQTRAGCLI YP_009724390_1_ 0.425
0 HLA-A*02:01 TAGAAAYYV YP_009724390_1_ 0.424
0 HLA-A*02:01 DISGINASV YP_009724390_1_ 0.423
0 HLA-A*02:01 ILPVSMTKT YP_009724390_1_ 0.423
0 HLA-A*02:01 NLVRDLPQG YP_009724390_1_ 0.423
0 HLA-A*02:01 VMVTIMLCC YP_009724390_1_ 0.422
0 HLA-A*02:01 LVSSQCVNL YP_009724390_1_ 0.422
0 HLA-A*02:01 KEIDRLNEV YP_009724390_1_ 0.421
0 HLA-A*02:01 PLSETKCTL YP_009724390_1_ 0.421
0 HLA-A*02:01 NIQKEIDRL YP_009724390_1_ 0.415
0 HLA-A*02:01 LQIPFAMQM YP_009724390_1_ 0.415
0 HLA-A*02:01 NSYECDIPI YP_009724390_1_ 0.415
0 HLA-A*02:01 ANNCTFEYV YP_009724390_1_ 0.415
0 HLA-A*02:01 KLQDVVNQN YP_009724390_1_ 0.414
0 HLA-A*02:01 DVNCTEVPV YP_009724390_1_ 0.413
0 HLA-A*02:01 SALEPLVDL YP_009724390_1_ 0.410
0 HLA-A*02:01 FLVLLPLVS YP_009724390_1_ 0.410
0 HLA-A*02:01 VVNQNAQAL YP_009724390_1_ 0.409
0 HLA-A*02:01 IAIPTNFTI YP_009724390_1_ 0.409
0 HLA-A*02:01 GFSALEPLV YP_009724390_1_ 0.409
0 HLA-A*02:01 FKNHTSPDV YP_009724390_1_ 0.408
0 HLA-A*02:01 FIKQYGDCL YP_009724390_1_ 0.407
0 HLA-A*02:01 ELDSFKEEL YP_009724390_1_ 0.406
0 HLA-A*02:01 KIQDSLSST YP_009724390_1_ 0.406
0 HLA-A*02:01 ITDAVDCAL YP_009724390_1_ 0.402
0 HLA-A*02:01 IQDSLSSTA YP_009724390_1_ 0.401
0 HLA-A*02:01 FEYVSQPFL YP_009724390_1_ 0.397
0 HLA-A*02:01 GLTGTGVLT YP_009724390_1_ 0.394
0 HLA-A*02:01 SVASQSIIA YP_009724390_1_ 0.393
0 HLA-A*02:01 DLFLPFFSN YP_009724390_1_ 0.391
0 HLA-A*02:01 AIGKIQDSL YP_009724390_1_ 0.390
0 HLA-A*02:01 VTLADAGFI YP_009724390_1_ 0.390
0 HLA-A*02:01 QVAVLYQDV YP_009724390_1_ 0.390
0 HLA-A*02:01 YLTPGDSSS YP_009724390_1_ 0.389
0 HLA-A*02:01 SLIDLQELG YP_009724390_1_ 0.388
0 HLA-A*02:01 KNIDGYFKI YP_009724390_1_ 0.388
0 HLA-A*02:01 TITDAVDCA YP_009724390_1_ 0.387
0 HLA-A*02:01 DISTEIYQA YP_009724390_1_ 0.385
0 HLA-A*02:01 QQLIRAAEI YP_009724390_1_ 0.384
0 HLA-A*02:01 MVTIMLCCM YP_009724390_1_ 0.382
0 HLA-A*02:01 VLPPLLTDE YP_009724390_1_ 0.381
0 HLA-A*02:01 ALEPLVDLP YP_009724390_1_ 0.381
0 HLA-A*02:01 SLQTYVTQQ YP_009724390_1_ 0.379
0 HLA-A*02:01 NVLYENQKL YP_009724390_1_ 0.376
0 HLA-A*02:01 SVAYSNNSI YP_009724390_1_ 0.376
0 HLA-A*02:01 ILDITPCSF YP_009724390_1_ 0.376
0 HLA-A*02:01 IVMVTIMLC YP_009724390_1_ 0.375
0 HLA-A*02:01 TFVSGNCDV YP_009724390_1_ 0.373
0 HLA-A*02:01 LNDLCFTNV YP_009724390_1_ 0.373
0 HLA-A*02:01 AQVKQIYKT YP_009724390_1_ 0.372
0 HLA-A*02:01 TSVDCTMYI YP_009724390_1_ 0.371
0 HLA-A*02:01 AAAYYVGYL YP_009724390_1_ 0.371
0 HLA-A*02:01 VVIGIVNNT YP_009724390_1_ 0.370
0 HLA-A*02:01 LQTYVTQQL YP_009724390_1_ 0.370
0 HLA-A*02:01 CLIGAEHVN YP_009724390_1_ 0.370
0 HLA-A*02:01 EQDKNTQEV YP_009724390_1_ 0.366
0 HLA-A*02:01 SNVTWFHAI YP_009724390_1_ 0.366
0 HLA-A*02:01 CSFGGVSVI YP_009724390_1_ 0.364
0 HLA-A*02:01 HFPREGVFV YP_009724390_1_ 0.363
0 HLA-A*02:01 IYQTSNFRV YP_009724390_1_ 0.363
0 HLA-A*02:01 NITRFQTLL YP_009724390_1_ 0.362
0 HLA-A*02:01 KNFTTAPAI YP_009724390_1_ 0.361
0 HLA-A*02:01 NGIGVTQNV YP_009724390_1_ 0.361
0 HLA-A*02:01 PLQSYGFQP YP_009724390_1_ 0.360
0 HLA-A*02:01 LLIVNNATN YP_009724390_1_ 0.360
0 HLA-A*02:01 YTSALLAGT YP_009724390_1_ 0.358
0 HLA-A*02:01 STASALGKL YP_009724390_1_ 0.356
0 HLA-A*02:01 LLTDEMIAQ YP_009724390_1_ 0.356
0 HLA-A*02:01 QGFSALEPL YP_009724390_1_ 0.355
0 HLA-A*02:01 FGAGAALQI YP_009724390_1_ 0.353
0 HLA-A*02:01 SNCVADYSV YP_009724390_1_ 0.353
0 HLA-A*02:01 MQMAYRFNG YP_009724390_1_ 0.352
0 HLA-A*02:01 VSQPFLMDL YP_009724390_1_ 0.352
0 HLA-A*02:01 TISVTTEIL YP_009724390_1_ 0.351
0 HLA-A*02:01 TNLCPFGEV YP_009724390_1_ 0.351
0 HLA-A*02:01 SQSIIAYTM YP_009724390_1_ 0.349
0 HLA-A*02:01 LLPLVSSQC YP_009724390_1_ 0.349
0 HLA-A*02:01 YICGDSTEC YP_009724390_1_ 0.348
0 HLA-A*02:01 EGFNCYFPL YP_009724390_1_ 0.348
0 HLA-A*02:01 SAPHGVVFL YP_009724390_1_ 0.347
0 HLA-A*02:01 FVSNGTHWF YP_009724390_1_ 0.346
0 HLA-A*02:01 IAYTMSLGA YP_009724390_1_ 0.345
0 HLA-A*02:01 NATNVVIKV YP_009724390_1_ 0.345
0 HLA-A*02:01 FNFNGLTGT YP_009724390_1_ 0.344
0 HLA-A*02:01 IVNNTVYDP YP_009724390_1_ 0.343
0 HLA-A*02:01 PFNDGVYFA YP_009724390_1_ 0.341
0 HLA-A*02:01 FLPFQQFGR YP_009724390_1_ 0.340
0 HLA-A*02:01 LSFELLHAP YP_009724390_1_ 0.340
0 HLA-A*02:01 CLGDIAARD YP_009724390_1_ 0.339
0 HLA-A*02:01 FNGLTGTGV YP_009724390_1_ 0.339
0 HLA-A*02:01 KCTLKSFTV YP_009724390_1_ 0.339
0 HLA-A*02:01 WIFGTTLDS YP_009724390_1_ 0.339
0 HLA-A*02:01 GIGVTQNVL YP_009724390_1_ 0.338
0 HLA-A*02:01 NLREFVFKN YP_009724390_1_ 0.337
0 HLA-A*02:01 FGGFNFSQI YP_009724390_1_ 0.336
0 HLA-A*02:01 ILPDPSKPS YP_009724390_1_ 0.335
0 HLA-A*02:01 QIPFAMQMA YP_009724390_1_ 0.334
0 HLA-A*02:01 STGSNVFQT YP_009724390_1_ 0.333
0 HLA-A*02:01 AALQIPFAM YP_009724390_1_ 0.332
0 HLA-A*02:01 GAALQIPFA YP_009724390_1_ 0.332
0 HLA-A*02:01 NLLLQYGSF YP_009724390_1_ 0.332
0 HLA-A*02:01 QYIKWPWYI YP_009724390_1_ 0.331
0 HLA-A*02:01 FPQSAPHGV YP_009724390_1_ 0.331
0 HLA-A*02:01 SIAIPTNFT YP_009724390_1_ 0.331
0 HLA-A*02:01 LQDVVNQNA YP_009724390_1_ 0.330
0 HLA-A*02:01 NTSNQVAVL YP_009724390_1_ 0.330
0 HLA-A*02:01 FIEDLLFNK YP_009724390_1_ 0.328
0 HLA-A*02:01 CTFEYVSQP YP_009724390_1_ 0.328
0 HLA-A*02:01 LMSFPQSAP YP_009724390_1_ 0.327
0 HLA-A*02:01 TLVKQLSSN YP_009724390_1_ 0.327
0 HLA-A*02:01 AQKFNGLTV YP_009724390_1_ 0.327
0 HLA-A*02:01 ALTGIAVEQ YP_009724390_1_ 0.327
0 HLA-A*02:01 SFVIRGDEV YP_009724390_1_ 0.327
0 HLA-A*02:01 GNCDVVIGI YP_009724390_1_ 0.326
0 HLA-A*02:01 FVTQRNFYE YP_009724390_1_ 0.326
0 HLA-A*02:01 VRFPNITNL YP_009724390_1_ 0.326
0 HLA-A*02:01 NIIRGWIFG YP_009724390_1_ 0.326
0 HLA-A*02:01 ALHRSYLTP YP_009724390_1_ 0.325
0 HLA-A*02:01 YVGYLQPRT YP_009724390_1_ 0.324
0 HLA-A*02:01 LVLLPLVSS YP_009724390_1_ 0.323
0 HLA-A*02:01 IAARDLICA YP_009724390_1_ 0.322
0 HLA-A*02:01 ALQIPFAMQ YP_009724390_1_ 0.321
0 HLA-A*02:01 RGVYYPDKV YP_009724390_1_ 0.318
0 HLA-A*02:01 VQIDRLITG YP_009724390_1_ 0.317
0 HLA-A*02:01 NLDSKVGGN YP_009724390_1_ 0.316
0 HLA-A*02:01 IEDLLFNKV YP_009724390_1_ 0.315
0 HLA-A*02:01 VGYQPYRVV YP_009724390_1_ 0.315
0 HLA-A*02:01 LQSYGFQPT YP_009724390_1_ 0.315
0 HLA-A*02:01 NAQALNTLV YP_009724390_1_ 0.312
0 HLA-A*02:01 FDEDDSEPV YP_009724390_1_ 0.311
0 HLA-A*02:01 ISGINASVV YP_009724390_1_ 0.311
0 HLA-A*02:01 RLFRKSNLK YP_009724390_1_ 0.311
0 HLA-A*02:01 FAMQMAYRF YP_009724390_1_ 0.309
0 HLA-A*02:01 SMTKTSVDC YP_009724390_1_ 0.309
0 HLA-A*02:01 SSSGWTAGA YP_009724390_1_ 0.309
0 HLA-A*02:01 QLPPAYTNS YP_009724390_1_ 0.309
0 HLA-A*02:01 AQEKNFTTA YP_009724390_1_ 0.308
0 HLA-A*02:01 RLITGRLQS YP_009724390_1_ 0.308
0 HLA-A*02:01 GCLIGAEHV YP_009724390_1_ 0.308
0 HLA-A*02:01 RGWIFGTTL YP_009724390_1_ 0.308
0 HLA-A*02:01 GIVNNTVYD YP_009724390_1_ 0.307
0 HLA-A*02:01 IAQYTSALL YP_009724390_1_ 0.307
0 HLA-A*02:01 EVFNATRFA YP_009724390_1_ 0.307
0 HLA-A*02:01 SVVNIQKEI YP_009724390_1_ 0.306
0 HLA-A*02:01 NLKPFERDI YP_009724390_1_ 0.306
0 HLA-A*02:01 TVYDPLQPE YP_009724390_1_ 0.305
0 HLA-A*02:01 YQAGSTPCN YP_009724390_1_ 0.305
0 HLA-A*02:01 SVLYNSASF YP_009724390_1_ 0.305
0 HLA-A*02:01 NLCPFGEVF YP_009724390_1_ 0.305
0 HLA-A*02:01 TQDLFLPFF YP_009724390_1_ 0.305
0 HLA-A*02:01 EVFAQVKQI YP_009724390_1_ 0.304
0 HLA-A*02:01 LLHAPATVC YP_009724390_1_ 0.304
0 HLA-A*02:01 LQYGSFCTQ YP_009724390_1_ 0.302
0 HLA-A*02:01 TIMLCCMTS YP_009724390_1_ 0.301
0 HLA-A*02:01 LQSLQTYVT YP_009724390_1_ 0.300
0 HLA-A*02:01 GGFNFSQIL YP_009724390_1_ 0.299
0 HLA-A*02:01 NSNNLDSKV YP_009724390_1_ 0.299
0 HLA-A*02:01 SGWTFGAGA YP_009724390_1_ 0.298
0 HLA-A*02:01 SVDCTMYIC YP_009724390_1_ 0.298
0 HLA-A*02:01 NQVAVLYQD YP_009724390_1_ 0.298
0 HLA-A*02:01 KVCEFQFCN YP_009724390_1_ 0.298
0 HLA-A*02:01 VLHSTQDLF YP_009724390_1_ 0.298
0 HLA-A*02:01 GVSVITPGT YP_009724390_1_ 0.295
0 HLA-A*02:01 QTYVTQQLI YP_009724390_1_ 0.293
0 HLA-A*02:01 NLTTRTQLP YP_009724390_1_ 0.293
0 HLA-A*02:01 TNVYADSFV YP_009724390_1_ 0.292
0 HLA-A*02:01 CPFGEVFNA YP_009724390_1_ 0.292
0 HLA-A*02:01 IIAYTMSLG YP_009724390_1_ 0.291
0 HLA-A*02:01 EILDITPCS YP_009724390_1_ 0.291
0 HLA-A*02:01 QTLEILDIT YP_009724390_1_ 0.291
0 HLA-A*02:01 AGSTPCNGV YP_009724390_1_ 0.290
0 HLA-A*02:01 DLPIGINIT YP_009724390_1_ 0.290
0 HLA-A*02:01 TLADAGFIK YP_009724390_1_ 0.289
0 HLA-A*02:01 LALHRSYLT YP_009724390_1_ 0.289
0 HLA-A*02:01 AATKMSECV YP_009724390_1_ 0.288
0 HLA-A*02:01 NLAATKMSE YP_009724390_1_ 0.288
0 HLA-A*02:01 FVFKNIDGY YP_009724390_1_ 0.288
0 HLA-A*02:01 AMQMAYRFN YP_009724390_1_ 0.287
0 HLA-A*02:01 FQQFGRDIA YP_009724390_1_ 0.287
0 HLA-A*02:01 VTQQLIRAA YP_009724390_1_ 0.286
0 HLA-A*02:01 LLKYNENGT YP_009724390_1_ 0.286
0 HLA-A*02:01 SFCTQLNRA YP_009724390_1_ 0.285
0 HLA-A*02:01 VDLGDISGI YP_009724390_1_ 0.284
0 HLA-A*02:01 VFLHVTYVP YP_009724390_1_ 0.284
0 HLA-A*02:01 YECDIPIGA YP_009724390_1_ 0.284
0 HLA-A*02:01 QKFNGLTVL YP_009724390_1_ 0.283
0 HLA-A*02:01 GINITRFQT YP_009724390_1_ 0.283
0 HLA-A*02:01 TMSLGAENS YP_009724390_1_ 0.281
0 HLA-A*02:01 INITRFQTL YP_009724390_1_ 0.281
0 HLA-A*02:01 WYIWLGFIA YP_009724390_1_ 0.279
0 HLA-A*02:01 ASQSIIAYT YP_009724390_1_ 0.279
0 HLA-A*02:01 PLQPELDSF YP_009724390_1_ 0.277
0 HLA-A*02:01 KQYGDCLGD YP_009724390_1_ 0.277
0 HLA-A*02:01 TVEKGIYQT YP_009724390_1_ 0.277
0 HLA-A*02:01 ALDPLSETK YP_009724390_1_ 0.276
0 HLA-A*02:01 LIRAAEIRA YP_009724390_1_ 0.275
0 HLA-A*02:01 SGWTAGAAA YP_009724390_1_ 0.275
0 HLA-A*02:01 QSLLIVNNA YP_009724390_1_ 0.275
0 HLA-A*02:01 GTKRFDNPV YP_009724390_1_ 0.275
0 HLA-A*02:01 SKHTPINLV YP_009724390_1_ 0.273
0 HLA-A*02:01 VYDPLQPEL YP_009724390_1_ 0.270
0 HLA-A*02:01 PVSMTKTSV YP_009724390_1_ 0.270
0 HLA-A*02:01 TRFQTLLAL YP_009724390_1_ 0.270
0 HLA-A*02:01 RVYSSANNC YP_009724390_1_ 0.269
0 HLA-A*02:01 SKTQSLLIV YP_009724390_1_ 0.269
0 HLA-A*02:01 PWYIWLGFI YP_009724390_1_ 0.268
0 HLA-A*02:01 ICAQKFNGL YP_009724390_1_ 0.268
0 HLA-A*02:01 TQLPPAYTN YP_009724390_1_ 0.268
0 HLA-A*02:01 NFGAISSVL YP_009724390_1_ 0.267
0 HLA-A*02:01 PVAIHADQL YP_009724390_1_ 0.265
0 HLA-A*02:01 RDLPQGFSA YP_009724390_1_ 0.265
0 HLA-A*02:01 LPLVSSQCV YP_009724390_1_ 0.265
0 HLA-A*02:01 IANQFNSAI YP_009724390_1_ 0.264
0 HLA-A*02:01 AVLYQDVNC YP_009724390_1_ 0.264
0 HLA-A*02:01 KSFTVEKGI YP_009724390_1_ 0.264
0 HLA-A*02:01 VTIMLCCMT YP_009724390_1_ 0.263
0 HLA-A*02:01 FTGCVIAWN YP_009724390_1_ 0.263
0 HLA-A*02:01 TLEILDITP YP_009724390_1_ 0.262
0 HLA-A*02:01 AEIRASANL YP_009724390_1_ 0.261
0 HLA-A*02:01 AGICASYQT YP_009724390_1_ 0.261
0 HLA-A*02:01 FELLHAPAT YP_009724390_1_ 0.260
0 HLA-A*02:01 TVLPPLLTD YP_009724390_1_ 0.259
0 HLA-A*02:01 VTQRNFYEP YP_009724390_1_ 0.258
0 HLA-A*02:01 LICAQKFNG YP_009724390_1_ 0.258
0 HLA-A*02:01 IPTNFTISV YP_009724390_1_ 0.258
0 HLA-A*02:01 STECSNLLL YP_009724390_1_ 0.255
0 HLA-A*02:01 AYSNNSIAI YP_009724390_1_ 0.255
0 HLA-A*02:01 VAYSNNSIA YP_009724390_1_ 0.255
0 HLA-A*02:01 VSPTKLNDL YP_009724390_1_ 0.255
0 HLA-A*02:01 SVITPGTNT YP_009724390_1_ 0.254
0 HLA-A*02:01 VDLPIGINI YP_009724390_1_ 0.254
0 HLA-A*02:01 QFNSAIGKI YP_009724390_1_ 0.253
0 HLA-A*02:01 YTMSLGAEN YP_009724390_1_ 0.253
0 HLA-A*02:01 SIVRFPNIT YP_009724390_1_ 0.252
0 HLA-A*02:01 FTVEKGIYQ YP_009724390_1_ 0.251
0 HLA-A*02:01 AIPTNFTIS YP_009724390_1_ 0.249
0 HLA-A*02:01 VNNTVYDPL YP_009724390_1_ 0.248
0 HLA-A*02:01 LPDDFTGCV YP_009724390_1_ 0.247
0 HLA-A*02:01 CALDPLSET YP_009724390_1_ 0.247
0 HLA-A*02:01 FNFSQILPD YP_009724390_1_ 0.246
0 HLA-A*02:01 NITNLCPFG YP_009724390_1_ 0.246
0 HLA-A*02:01 YVSQPFLMD YP_009724390_1_ 0.245
0 HLA-A*02:01 MFVFLVLLP YP_009724390_1_ 0.245
0 HLA-A*02:01 ESLIDLQEL YP_009724390_1_ 0.244
0 HLA-A*02:01 PQSAPHGVV YP_009724390_1_ 0.244
0 HLA-A*02:01 NCDVVIGIV YP_009724390_1_ 0.243
0 HLA-A*02:01 VSGNCDVVI YP_009724390_1_ 0.243
0 HLA-A*02:01 TNTSNQVAV YP_009724390_1_ 0.243
0 HLA-A*02:01 TTRTQLPPA YP_009724390_1_ 0.240
0 HLA-A*02:01 SFIEDLLFN YP_009724390_1_ 0.239
0 HLA-A*02:01 ATRFASVYA YP_009724390_1_ 0.239
0 HLA-A*02:01 EIDRLNEVA YP_009724390_1_ 0.238
0 HLA-A*02:01 GYQPYRVVV YP_009724390_1_ 0.238
0 HLA-A*02:01 SFTRGVYYP YP_009724390_1_ 0.238
0 HLA-A*02:01 KWPWYIWLG YP_009724390_1_ 0.237
0 HLA-A*02:01 VTQNVLYEN YP_009724390_1_ 0.237
0 HLA-A*02:01 YFPLQSYGF YP_009724390_1_ 0.236
0 HLA-A*02:01 ESIVRFPNI YP_009724390_1_ 0.236
0 HLA-A*02:01 DFCGKGYHL YP_009724390_1_ 0.235
0 HLA-A*02:01 NLVKNKCVN YP_009724390_1_ 0.235
0 HLA-A*02:01 NQNAQALNT YP_009724390_1_ 0.234
0 HLA-A*02:01 QNAQALNTL YP_009724390_1_ 0.232
0 HLA-A*02:01 DVVNQNAQA YP_009724390_1_ 0.232
0 HLA-A*02:01 QILPDPSKP YP_009724390_1_ 0.232
0 HLA-A*02:01 VNNSYECDI YP_009724390_1_ 0.231
0 HLA-A*02:01 NGLTGTGVL YP_009724390_1_ 0.231
0 HLA-A*02:01 FNDGVYFAS YP_009724390_1_ 0.231
0 HLA-A*02:01 YGDCLGDIA YP_009724390_1_ 0.229
0 HLA-A*02:01 IAIVMVTIM YP_009724390_1_ 0.228
0 HLA-A*02:01 TITSGWTFG YP_009724390_1_ 0.228
0 HLA-A*02:01 ITTDNTFVS YP_009724390_1_ 0.227
0 HLA-A*02:01 VNCTEVPVA YP_009724390_1_ 0.227
0 HLA-A*02:01 FTNVYADSF YP_009724390_1_ 0.227
0 HLA-A*02:01 STQDLFLPF YP_009724390_1_ 0.226
0 HLA-A*02:01 FRVQPTESI YP_009724390_1_ 0.225
0 HLA-A*02:01 TKLNDLCFT YP_009724390_1_ 0.223
0 HLA-A*02:01 ASTEKSNII YP_009724390_1_ 0.223
0 HLA-A*02:01 VFQTRAGCL YP_009724390_1_ 0.222
0 HLA-A*02:01 NFYEPQIIT YP_009724390_1_ 0.221
0 HLA-A*02:01 VLTESNKKF YP_009724390_1_ 0.221
0 HLA-A*02:01 LMDLEGKQG YP_009724390_1_ 0.220
0 HLA-A*02:01 VTTEILPVS YP_009724390_1_ 0.219
0 HLA-A*02:01 KFNGLTVLP YP_009724390_1_ 0.217
0 HLA-A*02:01 FKCYGVSPT YP_009724390_1_ 0.217
0 HLA-A*02:01 YSNNSIAIP YP_009724390_1_ 0.216
0 HLA-A*02:01 NSPRRARSV YP_009724390_1_ 0.216
0 HLA-A*02:01 GTNTSNQVA YP_009724390_1_ 0.215
0 HLA-A*02:01 NVVIKVCEF YP_009724390_1_ 0.215
0 HLA-A*02:01 FRSSVLHST YP_009724390_1_ 0.215
0 HLA-A*02:01 QTLLALHRS YP_009724390_1_ 0.214
0 HLA-A*02:01 FASTEKSNI YP_009724390_1_ 0.214
0 HLA-A*02:01 YSKHTPINL YP_009724390_1_ 0.213
0 HLA-A*02:01 KGYHLMSFP YP_009724390_1_ 0.212
0 HLA-A*02:01 GVTQNVLYE YP_009724390_1_ 0.212
0 HLA-A*02:01 LYNSASFST YP_009724390_1_ 0.212
0 HLA-A*02:01 SEFRVYSSA YP_009724390_1_ 0.212
0 HLA-A*02:01 VNNATNVVI YP_009724390_1_ 0.212
0 HLA-A*02:01 VITPGTNTS YP_009724390_1_ 0.211
0 HLA-A*02:01 CVIAWNSNN YP_009724390_1_ 0.210
0 HLA-A*02:01 YADSFVIRG YP_009724390_1_ 0.210
0 HLA-A*02:01 RAAEIRASA YP_009724390_1_ 0.208
0 HLA-A*02:01 PQTLEILDI YP_009724390_1_ 0.208
0 HLA-A*02:01 FERDISTEI YP_009724390_1_ 0.208
0 HLA-A*02:01 RSVASQSII YP_009724390_1_ 0.207
0 HLA-A*02:01 TRAGCLIGA YP_009724390_1_ 0.207
0 HLA-A*02:01 NRALTGIAV YP_009724390_1_ 0.206
0 HLA-A*02:01 YKLPDDFTG YP_009724390_1_ 0.206
0 HLA-A*02:01 TLLALHRSY YP_009724390_1_ 0.205
0 HLA-A*02:01 DSLSSTASA YP_009724390_1_ 0.204
0 HLA-A*02:01 YYPDKVFRS YP_009724390_1_ 0.204
0 HLA-A*02:01 FCGKGYHLM YP_009724390_1_ 0.203
0 HLA-A*02:01 RASANLAAT YP_009724390_1_ 0.203
0 HLA-A*02:01 KFLPFQQFG YP_009724390_1_ 0.203
0 HLA-A*02:01 RNFYEPQII YP_009724390_1_ 0.202
0 HLA-A*02:01 ILSRLDKVE YP_009724390_1_ 0.202
0 HLA-A*02:01 DITPCSFGG YP_009724390_1_ 0.202
0 HLA-A*02:01 CLKGCCSCG YP_009724390_1_ 0.201
0 HLA-A*02:01 YIKWPWYIW YP_009724390_1_ 0.200
0 HLA-A*02:01 CDIPIGAGI YP_009724390_1_ 0.200
0 HLA-A*02:01 TNLVKNKCV YP_009724390_1_ 0.200
0 HLA-A*02:01 LGFIAGLIA YP_009724390_1_ 0.199
0 HLA-A*02:01 ISSVLNDIL YP_009724390_1_ 0.199
0 HLA-A*02:01 GYLQPRTFL YP_009724390_1_ 0.199
0 HLA-A*02:01 KAHFPREGV YP_009724390_1_ 0.197
0 HLA-A*02:01 GTITSGWTF YP_009724390_1_ 0.195
0 HLA-A*02:01 ADYSVLYNS YP_009724390_1_ 0.195
0 HLA-A*02:01 LKYNENGTI YP_009724390_1_ 0.195
0 HLA-A*02:01 TQLNRALTG YP_009724390_1_ 0.194
0 HLA-A*02:01 AIHADQLTP YP_009724390_1_ 0.194
0 HLA-A*02:01 SFELLHAPA YP_009724390_1_ 0.194
0 HLA-A*02:01 GIYQTSNFR YP_009724390_1_ 0.194
0 HLA-A*02:01 TEVPVAIHA YP_009724390_1_ 0.193
0 HLA-A*02:01 CGPKKSTNL YP_009724390_1_ 0.193
0 HLA-A*02:01 GFNCYFPLQ YP_009724390_1_ 0.193
0 HLA-A*02:01 IAPGQTGKI YP_009724390_1_ 0.193
0 HLA-A*02:01 PLVSSQCVN YP_009724390_1_ 0.193
0 HLA-A*02:01 VNLTTRTQL YP_009724390_1_ 0.191
0 HLA-A*02:01 KTQSLLIVN YP_009724390_1_ 0.190
0 HLA-A*02:01 FFSNVTWFH YP_009724390_1_ 0.190
0 HLA-A*02:01 QIITTDNTF YP_009724390_1_ 0.189
0 HLA-A*02:01 VVIKVCEFQ YP_009724390_1_ 0.189
0 HLA-A*02:01 RFDNPVLPF YP_009724390_1_ 0.189
0 HLA-A*02:01 QQFGRDIAD YP_009724390_1_ 0.188
0 HLA-A*02:01 CVADYSVLY YP_009724390_1_ 0.188
0 HLA-A*02:01 HSTQDLFLP YP_009724390_1_ 0.188
0 HLA-A*02:01 YRLFRKSNL YP_009724390_1_ 0.187
0 HLA-A*02:01 PIGAGICAS YP_009724390_1_ 0.186
0 HLA-A*02:01 TTAPAICHD YP_009724390_1_ 0.185
0 HLA-A*02:01 LGDISGINA YP_009724390_1_ 0.184
0 HLA-A*02:01 ITNLCPFGE YP_009724390_1_ 0.184
0 HLA-A*02:01 LEPLVDLPI YP_009724390_1_ 0.184
0 HLA-A*02:01 LIGAEHVNN YP_009724390_1_ 0.183
0 HLA-A*02:01 HGVVFLHVT YP_009724390_1_ 0.182
0 HLA-A*02:01 AYRFNGIGV YP_009724390_1_ 0.182
0 HLA-A*02:01 RTQLPPAYT YP_009724390_1_ 0.182
0 HLA-A*02:01 FYEPQIITT YP_009724390_1_ 0.181
0 HLA-A*02:01 ITRFQTLLA YP_009724390_1_ 0.181
0 HLA-A*02:01 KVFRSSVLH YP_009724390_1_ 0.181
0 HLA-A*02:01 GQSKRVDFC YP_009724390_1_ 0.180
0 HLA-A*02:01 TSALLAGTI YP_009724390_1_ 0.179
0 HLA-A*02:01 GVEGFNCYF YP_009724390_1_ 0.179
0 HLA-A*02:01 RTFLLKYNE YP_009724390_1_ 0.178
0 HLA-A*02:01 EIYQAGSTP YP_009724390_1_ 0.177
0 HLA-A*02:01 FDNPVLPFN YP_009724390_1_ 0.177
0 HLA-A*02:01 FTRGVYYPD YP_009724390_1_ 0.177
0 HLA-A*02:01 ATKMSECVL YP_009724390_1_ 0.176
0 HLA-A*02:01 SFGGVSVIT YP_009724390_1_ 0.176
0 HLA-A*02:01 IHADQLTPT YP_009724390_1_ 0.175
0 HLA-A*02:01 VRDPQTLEI YP_009724390_1_ 0.175
0 HLA-A*02:01 YRFNGIGVT YP_009724390_1_ 0.174
0 HLA-A*02:01 ENGTITDAV YP_009724390_1_ 0.173
0 HLA-A*02:01 TNFTISVTT YP_009724390_1_ 0.172
0 HLA-A*02:01 SNNSIAIPT YP_009724390_1_ 0.172
0 HLA-A*02:01 FCTQLNRAL YP_009724390_1_ 0.171
0 HLA-A*02:01 NVFQTRAGC YP_009724390_1_ 0.171
0 HLA-A*02:01 LCFTNVYAD YP_009724390_1_ 0.171
0 HLA-A*02:01 VSSQCVNLT YP_009724390_1_ 0.171
0 HLA-A*02:01 YHLMSFPQS YP_009724390_1_ 0.170
0 HLA-A*02:01 GSNVFQTRA YP_009724390_1_ 0.170
0 HLA-A*02:01 NENGTITDA YP_009724390_1_ 0.170
0 HLA-A*02:01 TQSLLIVNN YP_009724390_1_ 0.169
0 HLA-A*02:01 NFSQILPDP YP_009724390_1_ 0.168
0 HLA-A*02:01 KFDEDDSEP YP_009724390_1_ 0.167
0 HLA-A*02:01 SVLNDILSR YP_009724390_1_ 0.167
0 HLA-A*02:01 TWFHAIHVS YP_009724390_1_ 0.167
0 HLA-A*02:01 TTDNTFVSG YP_009724390_1_ 0.166
0 HLA-A*02:01 SNGTHWFVT YP_009724390_1_ 0.166
0 HLA-A*02:01 RDPQTLEIL YP_009724390_1_ 0.164
0 HLA-A*02:01 LKGVKLHYT YP_009724390_1_ 0.163
0 HLA-A*02:01 IAGLIAIVM YP_009724390_1_ 0.163
0 HLA-A*02:01 DLICAQKFN YP_009724390_1_ 0.163
0 HLA-A*02:01 SQPFLMDLE YP_009724390_1_ 0.163
0 HLA-A*02:01 VIKVCEFQF YP_009724390_1_ 0.163
0 HLA-A*02:01 LTVLPPLLT YP_009724390_1_ 0.162
0 HLA-A*02:01 NFKNLREFV YP_009724390_1_ 0.162
0 HLA-A*02:01 PGTNTSNQV YP_009724390_1_ 0.161
0 HLA-A*02:01 SSGWTAGAA YP_009724390_1_ 0.161
0 HLA-A*02:01 FNGLTVLPP YP_009724390_1_ 0.160
0 HLA-A*02:01 QYGSFCTQL YP_009724390_1_ 0.160
0 HLA-A*02:01 TQTNSPRRA YP_009724390_1_ 0.160
0 HLA-A*02:01 FGGVSVITP YP_009724390_1_ 0.160
0 HLA-A*02:01 DLQELGKYE YP_009724390_1_ 0.159
0 HLA-A*02:01 DSEPVLKGV YP_009724390_1_ 0.158
0 HLA-A*02:01 CTLKSFTVE YP_009724390_1_ 0.158
0 HLA-A*02:01 FHAIHVSGT YP_009724390_1_ 0.158
0 HLA-A*02:01 DSTECSNLL YP_009724390_1_ 0.157
0 HLA-A*02:01 RALTGIAVE YP_009724390_1_ 0.155
0 HLA-A*02:01 DLGDISGIN YP_009724390_1_ 0.154
0 HLA-A*02:01 KVTLADAGF YP_009724390_1_ 0.154
0 HLA-A*02:01 FNKVTLADA YP_009724390_1_ 0.154
0 HLA-A*02:01 NCTEVPVAI YP_009724390_1_ 0.153
0 HLA-A*02:01 LHSTQDLFL YP_009724390_1_ 0.153
0 HLA-A*02:01 NQFNSAIGK YP_009724390_1_ 0.152
0 HLA-A*02:01 AAYYVGYLQ YP_009724390_1_ 0.152
0 HLA-A*02:01 GICASYQTQ YP_009724390_1_ 0.151
0 HLA-A*02:01 LTESNKKFL YP_009724390_1_ 0.151
0 HLA-A*02:01 RQIAPGQTG YP_009724390_1_ 0.151
0 HLA-A*02:01 AKNLNESLI YP_009724390_1_ 0.149
0 HLA-A*02:01 PQIITTDNT YP_009724390_1_ 0.149
0 HLA-A*02:01 GVYFASTEK YP_009724390_1_ 0.149
0 HLA-A*02:01 NCVADYSVL YP_009724390_1_ 0.148
0 HLA-A*02:01 AEVQIDRLI YP_009724390_1_ 0.147
0 HLA-A*02:01 IPIGAGICA YP_009724390_1_ 0.146
0 HLA-A*02:01 RISNCVADY YP_009724390_1_ 0.146
0 HLA-A*02:01 YQTSNFRVQ YP_009724390_1_ 0.146
0 HLA-A*02:01 LTDEMIAQY YP_009724390_1_ 0.145
0 HLA-A*02:01 VLPFNDGVY YP_009724390_1_ 0.144
0 HLA-A*02:01 EIRASANLA YP_009724390_1_ 0.143
0 HLA-A*02:01 QYGDCLGDI YP_009724390_1_ 0.143
0 HLA-A*02:01 IGAEHVNNS YP_009724390_1_ 0.143
0 HLA-A*02:01 VLGQSKRVD YP_009724390_1_ 0.142
0 HLA-A*02:01 TSNFRVQPT YP_009724390_1_ 0.142
0 HLA-A*02:01 GKQGNFKNL YP_009724390_1_ 0.141
0 HLA-A*02:01 WMESEFRVY YP_009724390_1_ 0.141
0 HLA-A*02:01 RDIADTTDA YP_009724390_1_ 0.140
0 HLA-A*02:01 YSSANNCTF YP_009724390_1_ 0.139
0 HLA-A*02:01 KSNIIRGWI YP_009724390_1_ 0.139
0 HLA-A*02:01 ISNCVADYS YP_009724390_1_ 0.138
0 HLA-A*02:01 FQPTNGVGY YP_009724390_1_ 0.137
0 HLA-A*02:01 YSVLYNSAS YP_009724390_1_ 0.137
0 HLA-A*02:01 GDSSSGWTA YP_009724390_1_ 0.135
0 HLA-A*02:01 QRNFYEPQI YP_009724390_1_ 0.134
0 HLA-A*02:01 LGDIAARDL YP_009724390_1_ 0.133
0 HLA-A*02:01 KPFERDIST YP_009724390_1_ 0.133
0 HLA-A*02:01 PHGVVFLHV YP_009724390_1_ 0.132
0 HLA-A*02:01 EILPVSMTK YP_009724390_1_ 0.132
0 HLA-A*02:01 AIHVSGTNG YP_009724390_1_ 0.132
0 HLA-A*02:01 IRASANLAA YP_009724390_1_ 0.131
0 HLA-A*02:01 KDFGGFNFS YP_009724390_1_ 0.130
0 HLA-A*02:01 TLKSFTVEK YP_009724390_1_ 0.130
0 HLA-A*02:01 KRSFIEDLL YP_009724390_1_ 0.129
0 HLA-A*02:01 GGVSVITPG YP_009724390_1_ 0.129
0 HLA-A*02:01 VAIHADQLT YP_009724390_1_ 0.128
0 HLA-A*02:01 VNFNFNGLT YP_009724390_1_ 0.128
0 HLA-A*02:01 VVLSFELLH YP_009724390_1_ 0.127
0 HLA-A*02:01 YVPAQEKNF YP_009724390_1_ 0.126
0 HLA-A*02:01 PCSFGGVSV YP_009724390_1_ 0.126
0 HLA-A*02:01 GTITDAVDC YP_009724390_1_ 0.126
0 HLA-A*02:01 HTSPDVDLG YP_009724390_1_ 0.124
0 HLA-A*02:01 CTMYICGDS YP_009724390_1_ 0.124
0 HLA-A*02:01 LTPTWRVYS YP_009724390_1_ 0.124
0 HLA-A*02:01 RFASVYAWN YP_009724390_1_ 0.124
0 HLA-A*02:01 LVDLPIGIN YP_009724390_1_ 0.124
0 HLA-A*02:01 EVAKNLNES YP_009724390_1_ 0.123
0 HLA-A*02:01 ASYQTQTNS YP_009724390_1_ 0.123
0 HLA-A*02:01 PIGINITRF YP_009724390_1_ 0.123
0 HLA-A*02:01 PFFSNVTWF YP_009724390_1_ 0.123
0 HLA-A*02:01 ISVTTEILP YP_009724390_1_ 0.122
0 HLA-A*02:01 HAPATVCGP YP_009724390_1_ 0.122
0 HLA-A*02:01 QLIRAAEIR YP_009724390_1_ 0.121
0 HLA-A*02:01 MTKTSVDCT YP_009724390_1_ 0.121
0 HLA-A*02:01 SSQCVNLTT YP_009724390_1_ 0.121
0 HLA-A*02:01 MSFPQSAPH YP_009724390_1_ 0.120
0 HLA-A*02:01 IRGDEVRQI YP_009724390_1_ 0.120
0 HLA-A*02:01 STFKCYGVS YP_009724390_1_ 0.120
0 HLA-A*02:01 SANLAATKM YP_009724390_1_ 0.119
0 HLA-A*02:01 SNLLLQYGS YP_009724390_1_ 0.119
0 HLA-A*02:01 FGAISSVLN YP_009724390_1_ 0.117
0 HLA-A*02:01 LTGTGVLTE YP_009724390_1_ 0.117
0 HLA-A*02:01 GVYYPDKVF YP_009724390_1_ 0.117
0 HLA-A*02:01 QFGRDIADT YP_009724390_1_ 0.116
0 HLA-A*02:01 YENQKLIAN YP_009724390_1_ 0.115
0 HLA-A*02:01 HVNNSYECD YP_009724390_1_ 0.115
0 HLA-A*02:01 RFPNITNLC YP_009724390_1_ 0.115
0 HLA-A*02:01 CSNLLLQYG YP_009724390_1_ 0.113
0 HLA-A*02:01 ICASYQTQT YP_009724390_1_ 0.113
0 HLA-A*02:01 IAWNSNNLD YP_009724390_1_ 0.113
0 HLA-A*02:01 GFNFSQILP YP_009724390_1_ 0.112
0 HLA-A*02:01 RGDEVRQIA YP_009724390_1_ 0.110
0 HLA-A*02:01 VADYSVLYN YP_009724390_1_ 0.109
0 HLA-A*02:01 LTPGDSSSG YP_009724390_1_ 0.109
0 HLA-A*02:01 TTLDSKTQS YP_009724390_1_ 0.109
0 HLA-A*02:01 SFPQSAPHG YP_009724390_1_ 0.108
0 HLA-A*02:01 SALLAGTIT YP_009724390_1_ 0.107
0 HLA-A*02:01 VFNATRFAS YP_009724390_1_ 0.107
0 HLA-A*02:01 HTPINLVRD YP_009724390_1_ 0.107
0 HLA-A*02:01 QIYKTPPIK YP_009724390_1_ 0.106
0 HLA-A*02:01 EVPVAIHAD YP_009724390_1_ 0.106
0 HLA-A*02:01 KCVNFNFNG YP_009724390_1_ 0.106
0 HLA-A*02:01 WTAGAAAYY YP_009724390_1_ 0.106
0 HLA-A*02:01 QFCNDPFLG YP_009724390_1_ 0.106
0 HLA-A*02:01 GIAVEQDKN YP_009724390_1_ 0.104
0 HLA-A*02:01 LEILDITPC YP_009724390_1_ 0.104
0 HLA-A*02:01 VEGFNCYFP YP_009724390_1_ 0.104
0 HLA-A*02:01 STPCNGVEG YP_009724390_1_ 0.104
0 HLA-A*02:01 MTSCCSCLK YP_009724390_1_ 0.103
0 HLA-A*02:01 RSFIEDLLF YP_009724390_1_ 0.103
0 HLA-A*02:01 FSQILPDPS YP_009724390_1_ 0.103
0 HLA-A*02:01 AGAAAYYVG YP_009724390_1_ 0.103
0 HLA-A*02:01 LQPELDSFK YP_009724390_1_ 0.102
0 HLA-A*02:01 QIDRLITGR YP_009724390_1_ 0.102
0 HLA-A*02:01 QLTPTWRVY YP_009724390_1_ 0.102
0 HLA-A*02:01 PFGEVFNAT YP_009724390_1_ 0.102
0 HLA-A*02:01 SSANNCTFE YP_009724390_1_ 0.102
0 HLA-A*02:01 KRFDNPVLP YP_009724390_1_ 0.102
0 HLA-A*02:01 KYFKNHTSP YP_009724390_1_ 0.101
0 HLA-A*02:01 AGFIKQYGD YP_009724390_1_ 0.101
0 HLA-A*02:01 PTNFTISVT YP_009724390_1_ 0.101
0 HLA-A*02:01 SASFSTFKC YP_009724390_1_ 0.101
0 HLA-A*02:01 DEDDSEPVL YP_009724390_1_ 0.100
0 HLA-A*02:01 DVVIGIVNN YP_009724390_1_ 0.100
0 HLA-A*02:01 NTLVKQLSS YP_009724390_1_ 0.100
0 HLA-A*02:01 FKIYSKHTP YP_009724390_1_ 0.100
0 HLA-A*02:01 VAKNLNESL YP_009724390_1_ 0.099
0 HLA-A*02:01 LTTRTQLPP YP_009724390_1_ 0.098
0 HLA-A*02:01 KTPPIKDFG YP_009724390_1_ 0.097
0 HLA-A*02:01 FVIRGDEVR YP_009724390_1_ 0.097
0 HLA-A*02:01 AGAALQIPF YP_009724390_1_ 0.096
0 HLA-A*02:01 TTEILPVSM YP_009724390_1_ 0.096
0 HLA-A*02:01 WPWYIWLGF YP_009724390_1_ 0.095
0 HLA-A*02:01 DKVEAEVQI YP_009724390_1_ 0.095
0 HLA-A*02:01 GDCLGDIAA YP_009724390_1_ 0.095
0 HLA-A*02:01 ARSVASQSI YP_009724390_1_ 0.095
0 HLA-A*02:01 NTVYDPLQP YP_009724390_1_ 0.094
0 HLA-A*02:01 LQPRTFLLK YP_009724390_1_ 0.094
0 HLA-A*02:01 AYYVGYLQP YP_009724390_1_ 0.094
0 HLA-A*02:01 GWTFGAGAA YP_009724390_1_ 0.093
0 HLA-A*02:01 CYGVSPTKL YP_009724390_1_ 0.093
0 HLA-A*02:01 YNSASFSTF YP_009724390_1_ 0.093
0 HLA-A*02:01 TPINLVRDL YP_009724390_1_ 0.093
0 HLA-A*02:01 FKNLREFVF YP_009724390_1_ 0.093
0 HLA-A*02:01 FGTTLDSKT YP_009724390_1_ 0.092
0 HLA-A*02:01 GAISSVLND YP_009724390_1_ 0.091
0 HLA-A*02:01 PTNGVGYQP YP_009724390_1_ 0.091
0 HLA-A*02:01 KYNENGTIT YP_009724390_1_ 0.091
0 HLA-A*02:01 HVTYVPAQE YP_009724390_1_ 0.090
0 HLA-A*02:01 SSNFGAISS YP_009724390_1_ 0.090
0 HLA-A*02:01 SQILPDPSK YP_009724390_1_ 0.090
0 HLA-A*02:01 LDSKTQSLL YP_009724390_1_ 0.090
0 HLA-A*02:01 EKNFTTAPA YP_009724390_1_ 0.089
0 HLA-A*02:01 SAIGKIQDS YP_009724390_1_ 0.089
0 HLA-A*02:01 GDSTECSNL YP_009724390_1_ 0.089
0 HLA-A*02:01 LIDLQELGK YP_009724390_1_ 0.088
0 HLA-A*02:01 SKRSFIEDL YP_009724390_1_ 0.088
0 HLA-A*02:01 NSVAYSNNS YP_009724390_1_ 0.088
0 HLA-A*02:01 YSTGSNVFQ YP_009724390_1_ 0.086
0 HLA-A*02:01 YEPQIITTD YP_009724390_1_ 0.085
0 HLA-A*02:01 LFNKVTLAD YP_009724390_1_ 0.085
0 HLA-A*02:01 ITPGTNTSN YP_009724390_1_ 0.085
0 HLA-A*02:01 WFHAIHVSG YP_009724390_1_ 0.085
0 HLA-A*02:01 KVEAEVQID YP_009724390_1_ 0.084
0 HLA-A*02:01 ELDKYFKNH YP_009724390_1_ 0.083
0 HLA-A*02:01 QALNTLVKQ YP_009724390_1_ 0.083
0 HLA-A*02:01 KGIYQTSNF YP_009724390_1_ 0.083
0 HLA-A*02:01 QSYGFQPTN YP_009724390_1_ 0.082
0 HLA-A*02:01 QIAPGQTGK YP_009724390_1_ 0.082
0 HLA-A*02:01 SPDVDLGDI YP_009724390_1_ 0.081
0 HLA-A*02:01 GVLTESNKK YP_009724390_1_ 0.081
0 HLA-A*02:01 CYFPLQSYG YP_009724390_1_ 0.081
0 HLA-A*02:01 FNCYFPLQS YP_009724390_1_ 0.081
0 HLA-A*02:01 LADAGFIKQ YP_009724390_1_ 0.080
0 HLA-A*02:01 SKPSKRSFI YP_009724390_1_ 0.080
0 HLA-A*02:01 IKDFGGFNF YP_009724390_1_ 0.079
0 HLA-A*02:01 FGRDIADTT YP_009724390_1_ 0.079
0 HLA-A*02:01 KKFLPFQQF YP_009724390_1_ 0.079
0 HLA-A*02:01 LVKNKCVNF YP_009724390_1_ 0.079
0 HLA-A*02:01 EYVSQPFLM YP_009724390_1_ 0.079
0 HLA-A*02:01 CTQLNRALT YP_009724390_1_ 0.077
0 HLA-A*02:01 SSVLNDILS YP_009724390_1_ 0.076
0 HLA-A*02:01 LVKQLSSNF YP_009724390_1_ 0.076
0 HLA-A*02:01 VSMTKTSVD YP_009724390_1_ 0.075
0 HLA-A*02:01 TGCVIAWNS YP_009724390_1_ 0.075
0 HLA-A*02:01 PAQEKNFTT YP_009724390_1_ 0.074
0 HLA-A*02:01 NIDGYFKIY YP_009724390_1_ 0.074
0 HLA-A*02:01 ATNVVIKVC YP_009724390_1_ 0.074
0 HLA-A*02:01 YNYKLPDDF YP_009724390_1_ 0.073
0 HLA-A*02:01 IKVCEFQFC YP_009724390_1_ 0.073
0 HLA-A*02:01 IHVSGTNGT YP_009724390_1_ 0.073
0 HLA-A*02:01 GVSPTKLND YP_009724390_1_ 0.072
0 HLA-A*02:01 AQALNTLVK YP_009724390_1_ 0.071
0 HLA-A*02:01 IAVEQDKNT YP_009724390_1_ 0.070
0 HLA-A*02:01 SFSTFKCYG YP_009724390_1_ 0.070
0 HLA-A*02:01 TQNVLYENQ YP_009724390_1_ 0.069
0 HLA-A*02:01 DIAARDLIC YP_009724390_1_ 0.069
0 HLA-A*02:01 GDIAARDLI YP_009724390_1_ 0.069
0 HLA-A*02:01 KNTQEVFAQ YP_009724390_1_ 0.069
0 HLA-A*02:01 LTGIAVEQD YP_009724390_1_ 0.069
0 HLA-A*02:01 DLEGKQGNF YP_009724390_1_ 0.069
0 HLA-A*02:01 CCMTSCCSC YP_009724390_1_ 0.068
0 HLA-A*02:01 LAATKMSEC YP_009724390_1_ 0.068
0 HLA-A*02:01 RFNGIGVTQ YP_009724390_1_ 0.068
0 HLA-A*02:01 YRVVVLSFE YP_009724390_1_ 0.068
0 HLA-A*02:01 NSIAIPTNF YP_009724390_1_ 0.067
0 HLA-A*02:01 FASVYAWNR YP_009724390_1_ 0.067
[truncated: 13,232 more rows]

## Sheet: Sheet3
PickPocket-1.1 Server Output - DTU Health Tech
# Input is in FSA format
# Peptide length 9
-----------------------------------------------------------------------------------
pos HLA peptide Identity 1-log50k(aff)
-----------------------------------------------------------------------------------
0 HLA-A*01:01 FTSDYYQLY YP_009724391_1_ 0.494
0 HLA-A*01:01 FLYLYALVY YP_009724391_1_ 0.437
0 HLA-A*01:01 FTIGTVTLK YP_009724391_1_ 0.393
0 HLA-A*01:01 FLCWHTNCY YP_009724391_1_ 0.392
0 HLA-A*01:01 FVCNLLLLF YP_009724391_1_ 0.386
0 HLA-A*01:01 HSYFTSDYY YP_009724391_1_ 0.381
0 HLA-A*01:01 TSDYYQLYS YP_009724391_1_ 0.358
0 HLA-A*01:01 FLQSINFVR YP_009724391_1_ 0.354
0 HLA-A*01:01 LEAPFLYLY YP_009724391_1_ 0.324
0 HLA-A*01:01 YLYALVYFL YP_009724391_1_ 0.322
0 HLA-A*01:01 LLLLFVTVY YP_009724391_1_ 0.308
0 HLA-A*01:01 HVTFFIYNK YP_009724391_1_ 0.305
0 HLA-A*01:01 STDTGVEHV YP_009724391_1_ 0.305
0 HLA-A*01:01 IMRLWLCWK YP_009724391_1_ 0.295
0 HLA-A*01:01 GVEHVTFFI YP_009724391_1_ 0.291
0 HLA-A*01:01 TVYSHLLLV YP_009724391_1_ 0.291
0 HLA-A*01:01 HTNCYDYCI YP_009724391_1_ 0.285
0 HLA-A*01:01 LYDANYFLC YP_009724391_1_ 0.283
0 HLA-A*01:01 AGLEAPFLY YP_009724391_1_ 0.282
0 HLA-A*01:01 YTEKWESGV YP_009724391_1_ 0.281
0 HLA-A*01:01 YQIGGYTEK YP_009724391_1_ 0.273
0 HLA-A*01:01 GLEAPFLYL YP_009724391_1_ 0.272
0 HLA-A*01:01 FVTVYSHLL YP_009724391_1_ 0.272
0 HLA-A*01:01 LLYDANYFL YP_009724391_1_ 0.271
0 HLA-A*01:01 ASKIITLKK YP_009724391_1_ 0.270
0 HLA-A*01:01 VTLKQGEIK YP_009724391_1_ 0.270
0 HLA-A*01:01 NCYDYCIPY YP_009724391_1_ 0.269
0 HLA-A*01:01 VTVYSHLLL YP_009724391_1_ 0.267
0 HLA-A*01:01 LLFVTVYSH YP_009724391_1_ 0.261
0 HLA-A*01:01 SASKIITLK YP_009724391_1_ 0.261
0 HLA-A*01:01 CRSKNPLLY YP_009724391_1_ 0.258
0 HLA-A*01:01 IIMRLWLCW YP_009724391_1_ 0.248
0 HLA-A*01:01 ATATIPIQA YP_009724391_1_ 0.247
0 HLA-A*01:01 SINFVRIIM YP_009724391_1_ 0.243
0 HLA-A*01:01 CWHTNCYDY YP_009724391_1_ 0.241
0 HLA-A*01:01 TSPISEHDY YP_009724391_1_ 0.238
0 HLA-A*01:01 LSTDTGVEH YP_009724391_1_ 0.237
0 HLA-A*01:01 TIDGSSGVV YP_009724391_1_ 0.235
0 HLA-A*01:01 RIIMRLWLC YP_009724391_1_ 0.234
0 HLA-A*01:01 VTSSIVITS YP_009724391_1_ 0.231
0 HLA-A*01:01 VTFFIYNKI YP_009724391_1_ 0.229
0 HLA-A*01:01 RLWLCWKCR YP_009724391_1_ 0.225
0 HLA-A*01:01 IVDEPEEHV YP_009724391_1_ 0.218
0 HLA-A*01:01 WLCWKCRSK YP_009724391_1_ 0.217
0 HLA-A*01:01 LIVGVALLA YP_009724391_1_ 0.215
0 HLA-A*01:01 VEHVTFFIY YP_009724391_1_ 0.213
0 HLA-A*01:01 KDCVVLHSY YP_009724391_1_ 0.213
0 HLA-A*01:01 ASLPFGWLI YP_009724391_1_ 0.213
0 HLA-A*01:01 HTIDGSSGV YP_009724391_1_ 0.212
0 HLA-A*01:01 LHSYFTSDY YP_009724391_1_ 0.212
0 HLA-A*01:01 IQASLPFGW YP_009724391_1_ 0.208
0 HLA-A*01:01 VVNPVMEPI YP_009724391_1_ 0.205
0 HLA-A*01:01 QIGGYTEKW YP_009724391_1_ 0.205
0 HLA-A*01:01 ALSKGVHFV YP_009724391_1_ 0.204
0 HLA-A*01:01 ATIPIQASL YP_009724391_1_ 0.204
0 HLA-A*01:01 IVGVALLAV YP_009724391_1_ 0.201
0 HLA-A*01:01 WLIVGVALL YP_009724391_1_ 0.199
0 HLA-A*01:01 GVKDCVVLH YP_009724391_1_ 0.197
0 HLA-A*01:01 GVHFVCNLL YP_009724391_1_ 0.196
0 HLA-A*01:01 EHDYQIGGY YP_009724391_1_ 0.195
0 HLA-A*01:01 YDANYFLCW YP_009724391_1_ 0.191
0 HLA-A*01:01 YSHLLLVAA YP_009724391_1_ 0.189
0 HLA-A*01:01 SGDGTTSPI YP_009724391_1_ 0.188
0 HLA-A*01:01 QLYSTQLST YP_009724391_1_ 0.187
0 HLA-A*01:01 LLLFVTVYS YP_009724391_1_ 0.186
0 HLA-A*01:01 SSGVVNPVM YP_009724391_1_ 0.184
0 HLA-A*01:01 GTTSPISEH YP_009724391_1_ 0.184
0 HLA-A*01:01 LLAVFQSAS YP_009724391_1_ 0.184
0 HLA-A*01:01 KIVDEPEEH YP_009724391_1_ 0.183
0 HLA-A*01:01 FMRIFTIGT YP_009724391_1_ 0.183
0 HLA-A*01:01 DTGVEHVTF YP_009724391_1_ 0.182
0 HLA-A*01:01 TIGTVTLKQ YP_009724391_1_ 0.179
0 HLA-A*01:01 QSASKIITL YP_009724391_1_ 0.178
0 HLA-A*01:01 SLPFGWLIV YP_009724391_1_ 0.177
0 HLA-A*01:01 PTTTTSVPL YP_009724391_1_ 0.175
0 HLA-A*01:01 TTSPISEHD YP_009724391_1_ 0.175
0 HLA-A*01:01 CVVLHSYFT YP_009724391_1_ 0.174
0 HLA-A*01:01 LLVAAGLEA YP_009724391_1_ 0.174
0 HLA-A*01:01 LVYFLQSIN YP_009724391_1_ 0.173
0 HLA-A*01:01 DATPSDFVR YP_009724391_1_ 0.173
0 HLA-A*01:01 STQLSTDTG YP_009724391_1_ 0.172
0 HLA-A*01:01 HFVCNLLLL YP_009724391_1_ 0.171
0 HLA-A*01:01 GVALLAVFQ YP_009724391_1_ 0.171
0 HLA-A*01:01 GSSGVVNPV YP_009724391_1_ 0.170
0 HLA-A*01:01 QLALSKGVH YP_009724391_1_ 0.170
0 HLA-A*01:01 PSDFVRATA YP_009724391_1_ 0.162
0 HLA-A*01:01 HVQIHTIDG YP_009724391_1_ 0.158
0 HLA-A*01:01 LAVFQSASK YP_009724391_1_ 0.158
0 HLA-A*01:01 VVLHSYFTS YP_009724391_1_ 0.157
0 HLA-A*01:01 LVAAGLEAP YP_009724391_1_ 0.157
0 HLA-A*01:01 YALVYFLQS YP_009724391_1_ 0.156
0 HLA-A*01:01 VAAGLEAPF YP_009724391_1_ 0.156
0 HLA-A*01:01 VMEPIYDEP YP_009724391_1_ 0.155
0 HLA-A*01:01 YSTQLSTDT YP_009724391_1_ 0.155
0 HLA-A*01:01 RIFTIGTVT YP_009724391_1_ 0.155
0 HLA-A*01:01 ITSGDGTTS YP_009724391_1_ 0.151
0 HLA-A*01:01 ITLKKRWQL YP_009724391_1_ 0.150
0 HLA-A*01:01 INFVRIIMR YP_009724391_1_ 0.148
0 HLA-A*01:01 VHFVCNLLL YP_009724391_1_ 0.147
0 HLA-A*01:01 LSKGVHFVC YP_009724391_1_ 0.147
0 HLA-A*01:01 KRWQLALSK YP_009724391_1_ 0.147
0 HLA-A*01:01 VCNLLLLFV YP_009724391_1_ 0.146
0 HLA-A*01:01 YFTSDYYQL YP_009724391_1_ 0.143
0 HLA-A*01:01 SSIVITSGD YP_009724391_1_ 0.143
0 HLA-A*01:01 FVRIIMRLW YP_009724391_1_ 0.143
0 HLA-A*01:01 LYALVYFLQ YP_009724391_1_ 0.143
0 HLA-A*01:01 ISEHDYQIG YP_009724391_1_ 0.141
0 HLA-A*01:01 AVFQSASKI YP_009724391_1_ 0.141
0 HLA-A*01:01 VLHSYFTSD YP_009724391_1_ 0.138
0 HLA-A*01:01 PISEHDYQI YP_009724391_1_ 0.137
0 HLA-A*01:01 PLLYDANYF YP_009724391_1_ 0.135
0 HLA-A*01:01 RSKNPLLYD YP_009724391_1_ 0.133
0 HLA-A*01:01 ATPSDFVRA YP_009724391_1_ 0.131
0 HLA-A*01:01 DLFMRIFTI YP_009724391_1_ 0.127
0 HLA-A*01:01 DANYFLCWH YP_009724391_1_ 0.126
0 HLA-A*01:01 NLLLLFVTV YP_009724391_1_ 0.126
0 HLA-A*01:01 ALLAVFQSA YP_009724391_1_ 0.126
0 HLA-A*01:01 NSVTSSIVI YP_009724391_1_ 0.125
0 HLA-A*01:01 YQLYSTQLS YP_009724391_1_ 0.124
0 HLA-A*01:01 SVTSSIVIT YP_009724391_1_ 0.121
0 HLA-A*01:01 TVTLKQGEI YP_009724391_1_ 0.121
0 HLA-A*01:01 HLLLVAAGL YP_009724391_1_ 0.120
0 HLA-A*01:01 LQSINFVRI YP_009724391_1_ 0.118
0 HLA-A*01:01 IVITSGDGT YP_009724391_1_ 0.116
0 HLA-A*01:01 IKDATPSDF YP_009724391_1_ 0.115
0 HLA-A*01:01 ALVYFLQSI YP_009724391_1_ 0.113
0 HLA-A*01:01 TSSIVITSG YP_009724391_1_ 0.111
0 HLA-A*01:01 VKDCVVLHS YP_009724391_1_ 0.108
0 HLA-A*01:01 TSGDGTTSP YP_009724391_1_ 0.106
0 HLA-A*01:01 VNPVMEPIY YP_009724391_1_ 0.105
0 HLA-A*01:01 TGVEHVTFF YP_009724391_1_ 0.105
0 HLA-A*01:01 QLSTDTGVE YP_009724391_1_ 0.104
0 HLA-A*01:01 VYFLQSINF YP_009724391_1_ 0.104
0 HLA-A*01:01 IYDEPTTTT YP_009724391_1_ 0.103
0 HLA-A*01:01 ESGVKDCVV YP_009724391_1_ 0.103
0 HLA-A*01:01 LALSKGVHF YP_009724391_1_ 0.102
0 HLA-A*01:01 CYDYCIPYN YP_009724391_1_ 0.101
0 HLA-A*01:01 QSINFVRII YP_009724391_1_ 0.100
0 HLA-A*01:01 FIYNKIVDE YP_009724391_1_ 0.098
0 HLA-A*01:01 NPLLYDANY YP_009724391_1_ 0.098
0 HLA-A*01:01 IPIQASLPF YP_009724391_1_ 0.098
0 HLA-A*01:01 YYQLYSTQL YP_009724391_1_ 0.096
0 HLA-A*01:01 LLLVAAGLE YP_009724391_1_ 0.096
0 HLA-A*01:01 TLKKRWQLA YP_009724391_1_ 0.096
0 HLA-A*01:01 FQSASKIIT YP_009724391_1_ 0.096
0 HLA-A*01:01 YFLCWHTNC YP_009724391_1_ 0.095
0 HLA-A*01:01 VYSHLLLVA YP_009724391_1_ 0.095
0 HLA-A*01:01 EAPFLYLYA YP_009724391_1_ 0.094
0 HLA-A*01:01 APFLYLYAL YP_009724391_1_ 0.093
0 HLA-A*01:01 LFMRIFTIG YP_009724391_1_ 0.093
0 HLA-A*01:01 YFLQSINFV YP_009724391_1_ 0.092
0 HLA-A*01:01 VITSGDGTT YP_009724391_1_ 0.091
0 HLA-A*01:01 KIITLKKRW YP_009724391_1_ 0.090
0 HLA-A*01:01 CIPYNSVTS YP_009724391_1_ 0.089
0 HLA-A*01:01 AAGLEAPFL YP_009724391_1_ 0.089
0 HLA-A*01:01 LYLYALVYF YP_009724391_1_ 0.085
0 HLA-A*01:01 FVRATATIP YP_009724391_1_ 0.085
0 HLA-A*01:01 QIHTIDGSS YP_009724391_1_ 0.081
0 HLA-A*01:01 YNSVTSSIV YP_009724391_1_ 0.077
0 HLA-A*01:01 YCIPYNSVT YP_009724391_1_ 0.077
0 HLA-A*01:01 YDEPTTTTS YP_009724391_1_ 0.076
0 HLA-A*01:01 IFTIGTVTL YP_009724391_1_ 0.075
0 HLA-A*01:01 YDYCIPYNS YP_009724391_1_ 0.074
0 HLA-A*01:01 PIQASLPFG YP_009724391_1_ 0.072
0 HLA-A*01:01 PIYDEPTTT YP_009724391_1_ 0.068
0 HLA-A*01:01 SYFTSDYYQ YP_009724391_1_ 0.067
0 HLA-A*01:01 PVMEPIYDE YP_009724391_1_ 0.065
0 HLA-A*01:01 KQGEIKDAT YP_009724391_1_ 0.063
0 HLA-A*01:01 VALLAVFQS YP_009724391_1_ 0.062
0 HLA-A*01:01 VGVALLAVF YP_009724391_1_ 0.061
0 HLA-A*01:01 GTVTLKQGE YP_009724391_1_ 0.059
0 HLA-A*01:01 SIVITSGDG YP_009724391_1_ 0.057
0 HLA-A*01:01 ANYFLCWHT YP_009724391_1_ 0.056
0 HLA-A*01:01 LPFGWLIVG YP_009724391_1_ 0.055
0 HLA-A*01:01 TFFIYNKIV YP_009724391_1_ 0.054
0 HLA-A*01:01 TQLSTDTGV YP_009724391_1_ 0.052
0 HLA-A*01:01 QASLPFGWL YP_009724391_1_ 0.051
0 HLA-A*01:01 KDATPSDFV YP_009724391_1_ 0.051
0 HLA-A*01:01 LFVTVYSHL YP_009724391_1_ 0.050
0 HLA-A*01:01 EPEEHVQIH YP_009724391_1_ 0.049
0 HLA-A*01:01 CNLLLLFVT YP_009724391_1_ 0.048
0 HLA-A*01:01 GVVNPVMEP YP_009724391_1_ 0.046
0 HLA-A*01:01 SEHDYQIGG YP_009724391_1_ 0.045
0 HLA-A*01:01 LCWHTNCYD YP_009724391_1_ 0.044
0 HLA-A*01:01 VQIHTIDGS YP_009724391_1_ 0.043
0 HLA-A*01:01 WHTNCYDYC YP_009724391_1_ 0.042
0 HLA-A*01:01 KGVHFVCNL YP_009724391_1_ 0.042
0 HLA-A*01:01 NFVRIIMRL YP_009724391_1_ 0.039
0 HLA-A*01:01 TIPIQASLP YP_009724391_1_ 0.037
0 HLA-A*01:01 VRATATIPI YP_009724391_1_ 0.037
0 HLA-A*01:01 MDLFMRIFT YP_009724391_1_ 0.037
0 HLA-A*01:01 FFIYNKIVD YP_009724391_1_ 0.036
0 HLA-A*01:01 NYFLCWHTN YP_009724391_1_ 0.036
0 HLA-A*01:01 WQLALSKGV YP_009724391_1_ 0.036
0 HLA-A*01:01 FGWLIVGVA YP_009724391_1_ 0.036
0 HLA-A*01:01 TLKQGEIKD YP_009724391_1_ 0.030
0 HLA-A*01:01 LWLCWKCRS YP_009724391_1_ 0.029
0 HLA-A*01:01 TEKWESGVK YP_009724391_1_ 0.028
0 HLA-A*01:01 KCRSKNPLL YP_009724391_1_ 0.028
0 HLA-A*01:01 PYNSVTSSI YP_009724391_1_ 0.025
0 HLA-A*01:01 LKKRWQLAL YP_009724391_1_ 0.025
0 HLA-A*01:01 KWESGVKDC YP_009724391_1_ 0.021
0 HLA-A*01:01 GWLIVGVAL YP_009724391_1_ 0.021
0 HLA-A*01:01 HDYQIGGYT YP_009724391_1_ 0.019
0 HLA-A*01:01 SKNPLLYDA YP_009724391_1_ 0.016
0 HLA-A*01:01 SDYYQLYST YP_009724391_1_ 0.012
0 HLA-A*01:01 PFLYLYALV YP_009724391_1_ 0.011
0 HLA-A*01:01 SGVKDCVVL YP_009724391_1_ 0.009
0 HLA-A*01:01 SKIITLKKR YP_009724391_1_ 0.007
0 HLA-A*01:01 PFGWLIVGV YP_009724391_1_ 0.007
0 HLA-A*01:01 RATATIPIQ YP_009724391_1_ 0.006
0 HLA-A*01:01 GGYTEKWES YP_009724391_1_ 0.005
0 HLA-A*01:01 LYSTQLSTD YP_009724391_1_ 0.002
0 HLA-A*01:01 VRIIMRLWL YP_009724391_1_ 0.002
0 HLA-A*01:01 DCVVLHSYF YP_009724391_1_ 0.001
0 HLA-A*01:01 EPTTTTSVP YP_009724391_1_ 0.000
0 HLA-A*01:01 DEPTTTTSV YP_009724391_1_ 0.000
0 HLA-A*01:01 EPIYDEPTT YP_009724391_1_ 0.000
0 HLA-A*01:01 MEPIYDEPT YP_009724391_1_ 0.000
0 HLA-A*01:01 NPVMEPIYD YP_009724391_1_ 0.000
0 HLA-A*01:01 SGVVNPVME YP_009724391_1_ 0.000
0 HLA-A*01:01 DGSSGVVNP YP_009724391_1_ 0.000
0 HLA-A*01:01 IDGSSGVVN YP_009724391_1_ 0.000
0 HLA-A*01:01 IHTIDGSSG YP_009724391_1_ 0.000
0 HLA-A*01:01 EHVQIHTID YP_009724391_1_ 0.000
0 HLA-A*01:01 EEHVQIHTI YP_009724391_1_ 0.000
0 HLA-A*01:01 PEEHVQIHT YP_009724391_1_ 0.000
0 HLA-A*01:01 DEPEEHVQI YP_009724391_1_ 0.000
0 HLA-A*01:01 VDEPEEHVQ YP_009724391_1_ 0.000
0 HLA-A*01:01 NKIVDEPEE YP_009724391_1_ 0.000
0 HLA-A*01:01 YNKIVDEPE YP_009724391_1_ 0.000
0 HLA-A*01:01 IYNKIVDEP YP_009724391_1_ 0.000
0 HLA-A*01:01 EHVTFFIYN YP_009724391_1_ 0.000
0 HLA-A*01:01 TDTGVEHVT YP_009724391_1_ 0.000
0 HLA-A*01:01 DYYQLYSTQ YP_009724391_1_ 0.000
0 HLA-A*01:01 WESGVKDCV YP_009724391_1_ 0.000
0 HLA-A*01:01 EKWESGVKD YP_009724391_1_ 0.000
0 HLA-A*01:01 GYTEKWESG YP_009724391_1_ 0.000
0 HLA-A*01:01 IGGYTEKWE YP_009724391_1_ 0.000
0 HLA-A*01:01 DYQIGGYTE YP_009724391_1_ 0.000
0 HLA-A*01:01 SPISEHDYQ YP_009724391_1_ 0.000
0 HLA-A*01:01 DGTTSPISE YP_009724391_1_ 0.000
0 HLA-A*01:01 GDGTTSPIS YP_009724391_1_ 0.000
0 HLA-A*01:01 IPYNSVTSS YP_009724391_1_ 0.000
0 HLA-A*01:01 DYCIPYNSV YP_009724391_1_ 0.000
0 HLA-A*01:01 TNCYDYCIP YP_009724391_1_ 0.000
0 HLA-A*01:01 KNPLLYDAN YP_009724391_1_ 0.000
0 HLA-A*01:01 WKCRSKNPL YP_009724391_1_ 0.000
0 HLA-A*01:01 CWKCRSKNP YP_009724391_1_ 0.000
0 HLA-A*01:01 LCWKCRSKN YP_009724391_1_ 0.000
0 HLA-A*01:01 MRLWLCWKC YP_009724391_1_ 0.000
0 HLA-A*01:01 SHLLLVAAG YP_009724391_1_ 0.000
0 HLA-A*01:01 SKGVHFVCN YP_009724391_1_ 0.000
0 HLA-A*01:01 RWQLALSKG YP_009724391_1_ 0.000
0 HLA-A*01:01 KKRWQLALS YP_009724391_1_ 0.000
0 HLA-A*01:01 IITLKKRWQ YP_009724391_1_ 0.000
0 HLA-A*01:01 VFQSASKII YP_009724391_1_ 0.000
0 HLA-A*01:01 TATIPIQAS YP_009724391_1_ 0.000
0 HLA-A*01:01 DFVRATATI YP_009724391_1_ 0.000
0 HLA-A*01:01 SDFVRATAT YP_009724391_1_ 0.000
0 HLA-A*01:01 TPSDFVRAT YP_009724391_1_ 0.000
0 HLA-A*01:01 EIKDATPSD YP_009724391_1_ 0.000
0 HLA-A*01:01 GEIKDATPS YP_009724391_1_ 0.000
0 HLA-A*01:01 QGEIKDATP YP_009724391_1_ 0.000
0 HLA-A*01:01 LKQGEIKDA YP_009724391_1_ 0.000
0 HLA-A*01:01 IGTVTLKQG YP_009724391_1_ 0.000
0 HLA-A*01:01 MRIFTIGTV YP_009724391_1_ 0.000
-----------------------------------------------------------------------------------
-----------------------------------------------------------------------------------
pos HLA peptide Identity 1-log50k(aff)
-----------------------------------------------------------------------------------
0 HLA-A*02:01 YLYALVYFL YP_009724391_1_ 0.926
0 HLA-A*02:01 LLYDANYFL YP_009724391_1_ 0.809
0 HLA-A*02:01 ALSKGVHFV YP_009724391_1_ 0.775
0 HLA-A*02:01 NLLLLFVTV YP_009724391_1_ 0.768
0 HLA-A*02:01 WLIVGVALL YP_009724391_1_ 0.700
0 HLA-A*02:01 ALLAVFQSA YP_009724391_1_ 0.663
0 HLA-A*02:01 DLFMRIFTI YP_009724391_1_ 0.656
0 HLA-A*02:01 SLPFGWLIV YP_009724391_1_ 0.653
0 HLA-A*02:01 ALVYFLQSI YP_009724391_1_ 0.652
0 HLA-A*02:01 HLLLVAAGL YP_009724391_1_ 0.652
0 HLA-A*02:01 TVYSHLLLV YP_009724391_1_ 0.643
0 HLA-A*02:01 YFLQSINFV YP_009724391_1_ 0.642
0 HLA-A*02:01 GLEAPFLYL YP_009724391_1_ 0.574
0 HLA-A*02:01 FVTVYSHLL YP_009724391_1_ 0.548
0 HLA-A*02:01 LLLFVTVYS YP_009724391_1_ 0.539
0 HLA-A*02:01 TQLSTDTGV YP_009724391_1_ 0.537
0 HLA-A*02:01 IVGVALLAV YP_009724391_1_ 0.536
0 HLA-A*02:01 LLVAAGLEA YP_009724391_1_ 0.535
0 HLA-A*02:01 WQLALSKGV YP_009724391_1_ 0.531
0 HLA-A*02:01 IVDEPEEHV YP_009724391_1_ 0.509
0 HLA-A*02:01 HTIDGSSGV YP_009724391_1_ 0.498
0 HLA-A*02:01 TIDGSSGVV YP_009724391_1_ 0.483
0 HLA-A*02:01 VVNPVMEPI YP_009724391_1_ 0.474
0 HLA-A*02:01 LIVGVALLA YP_009724391_1_ 0.467
0 HLA-A*02:01 STDTGVEHV YP_009724391_1_ 0.466
0 HLA-A*02:01 GVEHVTFFI YP_009724391_1_ 0.456
0 HLA-A*02:01 QLYSTQLST YP_009724391_1_ 0.455
0 HLA-A*02:01 ASLPFGWLI YP_009724391_1_ 0.450
0 HLA-A*02:01 FMRIFTIGT YP_009724391_1_ 0.449
0 HLA-A*02:01 AVFQSASKI YP_009724391_1_ 0.447
0 HLA-A*02:01 FIYNKIVDE YP_009724391_1_ 0.440
0 HLA-A*02:01 YFTSDYYQL YP_009724391_1_ 0.433
0 HLA-A*02:01 RIIMRLWLC YP_009724391_1_ 0.433
0 HLA-A*02:01 HTNCYDYCI YP_009724391_1_ 0.429
0 HLA-A*02:01 LLFVTVYSH YP_009724391_1_ 0.426
0 HLA-A*02:01 LQSINFVRI YP_009724391_1_ 0.423
0 HLA-A*02:01 FLYLYALVY YP_009724391_1_ 0.422
0 HLA-A*02:01 GSSGVVNPV YP_009724391_1_ 0.420
0 HLA-A*02:01 YTEKWESGV YP_009724391_1_ 0.420
0 HLA-A*02:01 PISEHDYQI YP_009724391_1_ 0.413
0 HLA-A*02:01 ATIPIQASL YP_009724391_1_ 0.410
0 HLA-A*02:01 HFVCNLLLL YP_009724391_1_ 0.408
0 HLA-A*02:01 CVVLHSYFT YP_009724391_1_ 0.391
0 HLA-A*02:01 ITLKKRWQL YP_009724391_1_ 0.389
0 HLA-A*02:01 VLHSYFTSD YP_009724391_1_ 0.388
0 HLA-A*02:01 APFLYLYAL YP_009724391_1_ 0.388
0 HLA-A*02:01 VTFFIYNKI YP_009724391_1_ 0.385
0 HLA-A*02:01 VCNLLLLFV YP_009724391_1_ 0.380
0 HLA-A*02:01 FVCNLLLLF YP_009724391_1_ 0.376
0 HLA-A*02:01 NFVRIIMRL YP_009724391_1_ 0.375
0 HLA-A*02:01 PFLYLYALV YP_009724391_1_ 0.374
0 HLA-A*02:01 FLQSINFVR YP_009724391_1_ 0.372
0 HLA-A*02:01 FGWLIVGVA YP_009724391_1_ 0.371
0 HLA-A*02:01 RIFTIGTVT YP_009724391_1_ 0.369
0 HLA-A*02:01 KGVHFVCNL YP_009724391_1_ 0.366
0 HLA-A*02:01 LLLVAAGLE YP_009724391_1_ 0.358
0 HLA-A*02:01 PFGWLIVGV YP_009724391_1_ 0.355
0 HLA-A*02:01 GVHFVCNLL YP_009724391_1_ 0.352
0 HLA-A*02:01 FLCWHTNCY YP_009724391_1_ 0.349
0 HLA-A*02:01 LLLLFVTVY YP_009724391_1_ 0.349
0 HLA-A*02:01 VVLHSYFTS YP_009724391_1_ 0.343
0 HLA-A*02:01 LLAVFQSAS YP_009724391_1_ 0.342
0 HLA-A*02:01 ATPSDFVRA YP_009724391_1_ 0.342
0 HLA-A*02:01 TLKKRWQLA YP_009724391_1_ 0.339
0 HLA-A*02:01 VMEPIYDEP YP_009724391_1_ 0.338
0 HLA-A*02:01 YSHLLLVAA YP_009724391_1_ 0.338
0 HLA-A*02:01 PLLYDANYF YP_009724391_1_ 0.337
0 HLA-A*02:01 VTVYSHLLL YP_009724391_1_ 0.336
0 HLA-A*02:01 MRIFTIGTV YP_009724391_1_ 0.334
0 HLA-A*02:01 YQLYSTQLS YP_009724391_1_ 0.331
0 HLA-A*02:01 LFVTVYSHL YP_009724391_1_ 0.330
0 HLA-A*02:01 TFFIYNKIV YP_009724391_1_ 0.327
0 HLA-A*02:01 QSASKIITL YP_009724391_1_ 0.326
0 HLA-A*02:01 ATATIPIQA YP_009724391_1_ 0.325
0 HLA-A*02:01 YNSVTSSIV YP_009724391_1_ 0.323
0 HLA-A*02:01 YYQLYSTQL YP_009724391_1_ 0.315
0 HLA-A*02:01 IIMRLWLCW YP_009724391_1_ 0.315
0 HLA-A*02:01 KDATPSDFV YP_009724391_1_ 0.305
0 HLA-A*02:01 LVAAGLEAP YP_009724391_1_ 0.301
0 HLA-A*02:01 YFLCWHTNC YP_009724391_1_ 0.299
0 HLA-A*02:01 IFTIGTVTL YP_009724391_1_ 0.298
0 HLA-A*02:01 SKNPLLYDA YP_009724391_1_ 0.290
0 HLA-A*02:01 GWLIVGVAL YP_009724391_1_ 0.288
0 HLA-A*02:01 SGDGTTSPI YP_009724391_1_ 0.286
0 HLA-A*02:01 AAGLEAPFL YP_009724391_1_ 0.286
0 HLA-A*02:01 VQIHTIDGS YP_009724391_1_ 0.282
0 HLA-A*02:01 GVVNPVMEP YP_009724391_1_ 0.279
0 HLA-A*02:01 SVTSSIVIT YP_009724391_1_ 0.278
0 HLA-A*02:01 IVITSGDGT YP_009724391_1_ 0.277
0 HLA-A*02:01 ANYFLCWHT YP_009724391_1_ 0.272
0 HLA-A*02:01 CNLLLLFVT YP_009724391_1_ 0.272
0 HLA-A*02:01 SINFVRIIM YP_009724391_1_ 0.268
0 HLA-A*02:01 NSVTSSIVI YP_009724391_1_ 0.265
0 HLA-A*02:01 IQASLPFGW YP_009724391_1_ 0.265
0 HLA-A*02:01 FQSASKIIT YP_009724391_1_ 0.262
0 HLA-A*02:01 YALVYFLQS YP_009724391_1_ 0.260
0 HLA-A*02:01 PVMEPIYDE YP_009724391_1_ 0.256
0 HLA-A*02:01 IMRLWLCWK YP_009724391_1_ 0.256
0 HLA-A*02:01 PIYDEPTTT YP_009724391_1_ 0.250
0 HLA-A*02:01 CIPYNSVTS YP_009724391_1_ 0.248
0 HLA-A*02:01 VALLAVFQS YP_009724391_1_ 0.237
0 HLA-A*02:01 RLWLCWKCR YP_009724391_1_ 0.235
0 HLA-A*02:01 SDYYQLYST YP_009724391_1_ 0.233
0 HLA-A*02:01 SGVKDCVVL YP_009724391_1_ 0.231
0 HLA-A*02:01 KQGEIKDAT YP_009724391_1_ 0.229
0 HLA-A*02:01 PTTTTSVPL YP_009724391_1_ 0.227
0 HLA-A*02:01 PIQASLPFG YP_009724391_1_ 0.226
0 HLA-A*02:01 VHFVCNLLL YP_009724391_1_ 0.225
0 HLA-A*02:01 VRATATIPI YP_009724391_1_ 0.222
0 HLA-A*02:01 QSINFVRII YP_009724391_1_ 0.220
0 HLA-A*02:01 WESGVKDCV YP_009724391_1_ 0.215
0 HLA-A*02:01 LYLYALVYF YP_009724391_1_ 0.214
0 HLA-A*02:01 VITSGDGTT YP_009724391_1_ 0.213
0 HLA-A*02:01 TVTLKQGEI YP_009724391_1_ 0.203
0 HLA-A*02:01 FTIGTVTLK YP_009724391_1_ 0.202
0 HLA-A*02:01 QLSTDTGVE YP_009724391_1_ 0.201
0 HLA-A*02:01 VYSHLLLVA YP_009724391_1_ 0.200
0 HLA-A*02:01 LFMRIFTIG YP_009724391_1_ 0.200
0 HLA-A*02:01 YQIGGYTEK YP_009724391_1_ 0.198
0 HLA-A*02:01 VTSSIVITS YP_009724391_1_ 0.197
0 HLA-A*02:01 GVALLAVFQ YP_009724391_1_ 0.190
0 HLA-A*02:01 VFQSASKII YP_009724391_1_ 0.189
0 HLA-A*02:01 DFVRATATI YP_009724391_1_ 0.188
0 HLA-A*02:01 YCIPYNSVT YP_009724391_1_ 0.187
0 HLA-A*02:01 WLCWKCRSK YP_009724391_1_ 0.187
0 HLA-A*02:01 YDYCIPYNS YP_009724391_1_ 0.181
0 HLA-A*02:01 ESGVKDCVV YP_009724391_1_ 0.174
0 HLA-A*02:01 LVYFLQSIN YP_009724391_1_ 0.174
0 HLA-A*02:01 TIPIQASLP YP_009724391_1_ 0.173
0 HLA-A*02:01 YSTQLSTDT YP_009724391_1_ 0.161
0 HLA-A*02:01 HVTFFIYNK YP_009724391_1_ 0.156
0 HLA-A*02:01 QASLPFGWL YP_009724391_1_ 0.153
0 HLA-A*02:01 SIVITSGDG YP_009724391_1_ 0.149
0 HLA-A*02:01 FVRATATIP YP_009724391_1_ 0.149
0 HLA-A*02:01 DEPTTTTSV YP_009724391_1_ 0.148
0 HLA-A*02:01 SSGVVNPVM YP_009724391_1_ 0.146
0 HLA-A*02:01 FFIYNKIVD YP_009724391_1_ 0.146
0 HLA-A*02:01 TLKQGEIKD YP_009724391_1_ 0.144
0 HLA-A*02:01 TGVEHVTFF YP_009724391_1_ 0.140
0 HLA-A*02:01 IYDEPTTTT YP_009724391_1_ 0.139
0 HLA-A*02:01 HVQIHTIDG YP_009724391_1_ 0.139
0 HLA-A*02:01 LYDANYFLC YP_009724391_1_ 0.139
0 HLA-A*02:01 WKCRSKNPL YP_009724391_1_ 0.138
0 HLA-A*02:01 MRLWLCWKC YP_009724391_1_ 0.134
0 HLA-A*02:01 LPFGWLIVG YP_009724391_1_ 0.132
0 HLA-A*02:01 QIGGYTEKW YP_009724391_1_ 0.131
0 HLA-A*02:01 FTSDYYQLY YP_009724391_1_ 0.129
0 HLA-A*02:01 TIGTVTLKQ YP_009724391_1_ 0.128
0 HLA-A*02:01 SYFTSDYYQ YP_009724391_1_ 0.127
0 HLA-A*02:01 CYDYCIPYN YP_009724391_1_ 0.123
0 HLA-A*02:01 EAPFLYLYA YP_009724391_1_ 0.123
0 HLA-A*02:01 LALSKGVHF YP_009724391_1_ 0.120
0 HLA-A*02:01 LWLCWKCRS YP_009724391_1_ 0.118
0 HLA-A*02:01 LCWHTNCYD YP_009724391_1_ 0.117
0 HLA-A*02:01 DYCIPYNSV YP_009724391_1_ 0.116
0 HLA-A*02:01 KCRSKNPLL YP_009724391_1_ 0.114
0 HLA-A*02:01 VGVALLAVF YP_009724391_1_ 0.114
0 HLA-A*02:01 MDLFMRIFT YP_009724391_1_ 0.107
0 HLA-A*02:01 KIVDEPEEH YP_009724391_1_ 0.103
0 HLA-A*02:01 VAAGLEAPF YP_009724391_1_ 0.102
0 HLA-A*02:01 VYFLQSINF YP_009724391_1_ 0.099
0 HLA-A*02:01 PYNSVTSSI YP_009724391_1_ 0.098
0 HLA-A*02:01 MEPIYDEPT YP_009724391_1_ 0.097
0 HLA-A*02:01 AGLEAPFLY YP_009724391_1_ 0.092
0 HLA-A*02:01 EEHVQIHTI YP_009724391_1_ 0.091
0 HLA-A*02:01 TSDYYQLYS YP_009724391_1_ 0.091
0 HLA-A*02:01 GGYTEKWES YP_009724391_1_ 0.090
0 HLA-A*02:01 ITSGDGTTS YP_009724391_1_ 0.088
0 HLA-A*02:01 QIHTIDGSS YP_009724391_1_ 0.083
0 HLA-A*02:01 TSGDGTTSP YP_009724391_1_ 0.076
0 HLA-A*02:01 VRIIMRLWL YP_009724391_1_ 0.076
0 HLA-A*02:01 KIITLKKRW YP_009724391_1_ 0.076
0 HLA-A*02:01 YDANYFLCW YP_009724391_1_ 0.075
0 HLA-A*02:01 LKKRWQLAL YP_009724391_1_ 0.075
0 HLA-A*02:01 IYNKIVDEP YP_009724391_1_ 0.074
0 HLA-A*02:01 NYFLCWHTN YP_009724391_1_ 0.074
0 HLA-A*02:01 LKQGEIKDA YP_009724391_1_ 0.074
0 HLA-A*02:01 LEAPFLYLY YP_009724391_1_ 0.073
0 HLA-A*02:01 LYALVYFLQ YP_009724391_1_ 0.070
0 HLA-A*02:01 TTSPISEHD YP_009724391_1_ 0.069
0 HLA-A*02:01 SSIVITSGD YP_009724391_1_ 0.067
0 HLA-A*02:01 VKDCVVLHS YP_009724391_1_ 0.066
0 HLA-A*02:01 HDYQIGGYT YP_009724391_1_ 0.065
0 HLA-A*02:01 DEPEEHVQI YP_009724391_1_ 0.061
0 HLA-A*02:01 IPYNSVTSS YP_009724391_1_ 0.061
0 HLA-A*02:01 SDFVRATAT YP_009724391_1_ 0.060
0 HLA-A*02:01 STQLSTDTG YP_009724391_1_ 0.056
0 HLA-A*02:01 FVRIIMRLW YP_009724391_1_ 0.052
0 HLA-A*02:01 SHLLLVAAG YP_009724391_1_ 0.049
0 HLA-A*02:01 TSSIVITSG YP_009724391_1_ 0.045
0 HLA-A*02:01 HSYFTSDYY YP_009724391_1_ 0.044
0 HLA-A*02:01 NCYDYCIPY YP_009724391_1_ 0.042
0 HLA-A*02:01 RATATIPIQ YP_009724391_1_ 0.037
0 HLA-A*02:01 EIKDATPSD YP_009724391_1_ 0.033
0 HLA-A*02:01 IPIQASLPF YP_009724391_1_ 0.028
0 HLA-A*02:01 PSDFVRATA YP_009724391_1_ 0.022
0 HLA-A*02:01 QLALSKGVH YP_009724391_1_ 0.016
0 HLA-A*02:01 GEIKDATPS YP_009724391_1_ 0.013
0 HLA-A*02:01 GVKDCVVLH YP_009724391_1_ 0.011
0 HLA-A*02:01 RWQLALSKG YP_009724391_1_ 0.011
0 HLA-A*02:01 LSKGVHFVC YP_009724391_1_ 0.010
0 HLA-A*02:01 GTVTLKQGE YP_009724391_1_ 0.007
0 HLA-A*02:01 EPTTTTSVP YP_009724391_1_ 0.000
0 HLA-A*02:01 YDEPTTTTS YP_009724391_1_ 0.000
0 HLA-A*02:01 EPIYDEPTT YP_009724391_1_ 0.000
0 HLA-A*02:01 NPVMEPIYD YP_009724391_1_ 0.000
0 HLA-A*02:01 VNPVMEPIY YP_009724391_1_ 0.000
0 HLA-A*02:01 SGVVNPVME YP_009724391_1_ 0.000
0 HLA-A*02:01 DGSSGVVNP YP_009724391_1_ 0.000
0 HLA-A*02:01 IDGSSGVVN YP_009724391_1_ 0.000
0 HLA-A*02:01 IHTIDGSSG YP_009724391_1_ 0.000
0 HLA-A*02:01 EHVQIHTID YP_009724391_1_ 0.000
0 HLA-A*02:01 PEEHVQIHT YP_009724391_1_ 0.000
0 HLA-A*02:01 EPEEHVQIH YP_009724391_1_ 0.000
0 HLA-A*02:01 VDEPEEHVQ YP_009724391_1_ 0.000
0 HLA-A*02:01 NKIVDEPEE YP_009724391_1_ 0.000
0 HLA-A*02:01 YNKIVDEPE YP_009724391_1_ 0.000
0 HLA-A*02:01 EHVTFFIYN YP_009724391_1_ 0.000
0 HLA-A*02:01 VEHVTFFIY YP_009724391_1_ 0.000
0 HLA-A*02:01 DTGVEHVTF YP_009724391_1_ 0.000
0 HLA-A*02:01 TDTGVEHVT YP_009724391_1_ 0.000
0 HLA-A*02:01 LSTDTGVEH YP_009724391_1_ 0.000
0 HLA-A*02:01 LYSTQLSTD YP_009724391_1_ 0.000
0 HLA-A*02:01 DYYQLYSTQ YP_009724391_1_ 0.000
0 HLA-A*02:01 LHSYFTSDY YP_009724391_1_ 0.000
0 HLA-A*02:01 DCVVLHSYF YP_009724391_1_ 0.000
0 HLA-A*02:01 KDCVVLHSY YP_009724391_1_ 0.000
0 HLA-A*02:01 KWESGVKDC YP_009724391_1_ 0.000
0 HLA-A*02:01 EKWESGVKD YP_009724391_1_ 0.000
0 HLA-A*02:01 TEKWESGVK YP_009724391_1_ 0.000
0 HLA-A*02:01 GYTEKWESG YP_009724391_1_ 0.000
0 HLA-A*02:01 IGGYTEKWE YP_009724391_1_ 0.000
0 HLA-A*02:01 DYQIGGYTE YP_009724391_1_ 0.000
0 HLA-A*02:01 EHDYQIGGY YP_009724391_1_ 0.000
0 HLA-A*02:01 SEHDYQIGG YP_009724391_1_ 0.000
0 HLA-A*02:01 ISEHDYQIG YP_009724391_1_ 0.000
0 HLA-A*02:01 SPISEHDYQ YP_009724391_1_ 0.000
0 HLA-A*02:01 TSPISEHDY YP_009724391_1_ 0.000
0 HLA-A*02:01 GTTSPISEH YP_009724391_1_ 0.000
0 HLA-A*02:01 DGTTSPISE YP_009724391_1_ 0.000
0 HLA-A*02:01 GDGTTSPIS YP_009724391_1_ 0.000
0 HLA-A*02:01 TNCYDYCIP YP_009724391_1_ 0.000
0 HLA-A*02:01 WHTNCYDYC YP_009724391_1_ 0.000
0 HLA-A*02:01 CWHTNCYDY YP_009724391_1_ 0.000
0 HLA-A*02:01 DANYFLCWH YP_009724391_1_ 0.000
0 HLA-A*02:01 NPLLYDANY YP_009724391_1_ 0.000
0 HLA-A*02:01 KNPLLYDAN YP_009724391_1_ 0.000
0 HLA-A*02:01 RSKNPLLYD YP_009724391_1_ 0.000
0 HLA-A*02:01 CRSKNPLLY YP_009724391_1_ 0.000
0 HLA-A*02:01 CWKCRSKNP YP_009724391_1_ 0.000
0 HLA-A*02:01 LCWKCRSKN YP_009724391_1_ 0.000
0 HLA-A*02:01 INFVRIIMR YP_009724391_1_ 0.000
0 HLA-A*02:01 SKGVHFVCN YP_009724391_1_ 0.000
0 HLA-A*02:01 KRWQLALSK YP_009724391_1_ 0.000
0 HLA-A*02:01 KKRWQLALS YP_009724391_1_ 0.000
0 HLA-A*02:01 IITLKKRWQ YP_009724391_1_ 0.000
0 HLA-A*02:01 SKIITLKKR YP_009724391_1_ 0.000
0 HLA-A*02:01 ASKIITLKK YP_009724391_1_ 0.000
0 HLA-A*02:01 SASKIITLK YP_009724391_1_ 0.000
0 HLA-A*02:01 LAVFQSASK YP_009724391_1_ 0.000
0 HLA-A*02:01 TATIPIQAS YP_009724391_1_ 0.000
0 HLA-A*02:01 TPSDFVRAT YP_009724391_1_ 0.000
0 HLA-A*02:01 DATPSDFVR YP_009724391_1_ 0.000
0 HLA-A*02:01 IKDATPSDF YP_009724391_1_ 0.000
0 HLA-A*02:01 QGEIKDATP YP_009724391_1_ 0.000
0 HLA-A*02:01 VTLKQGEIK YP_009724391_1_ 0.000
0 HLA-A*02:01 IGTVTLKQG YP_009724391_1_ 0.000
-----------------------------------------------------------------------------------
-----------------------------------------------------------------------------------
pos HLA peptide Identity 1-log50k(aff)
-----------------------------------------------------------------------------------
0 HLA-A*03:01 HVTFFIYNK YP_009724391_1_ 0.484
0 HLA-A*03:01 FTIGTVTLK YP_009724391_1_ 0.450
0 HLA-A*03:01 HSYFTSDYY YP_009724391_1_ 0.428
0 HLA-A*03:01 RLWLCWKCR YP_009724391_1_ 0.426
0 HLA-A*03:01 ASKIITLKK YP_009724391_1_ 0.422
0 HLA-A*03:01 FLYLYALVY YP_009724391_1_ 0.414
0 HLA-A*03:01 FLQSINFVR YP_009724391_1_ 0.409
0 HLA-A*03:01 IMRLWLCWK YP_009724391_1_ 0.408
0 HLA-A*03:01 YLYALVYFL YP_009724391_1_ 0.379
0 HLA-A*03:01 LLFVTVYSH YP_009724391_1_ 0.370
0 HLA-A*03:01 TVYSHLLLV YP_009724391_1_ 0.369
0 HLA-A*03:01 SASKIITLK YP_009724391_1_ 0.364
0 HLA-A*03:01 LLYDANYFL YP_009724391_1_ 0.350
0 HLA-A*03:01 YQIGGYTEK YP_009724391_1_ 0.344
0 HLA-A*03:01 INFVRIIMR YP_009724391_1_ 0.339
0 HLA-A*03:01 FTSDYYQLY YP_009724391_1_ 0.335
0 HLA-A*03:01 VTLKQGEIK YP_009724391_1_ 0.332
0 HLA-A*03:01 IIMRLWLCW YP_009724391_1_ 0.324
0 HLA-A*03:01 LAVFQSASK YP_009724391_1_ 0.314
0 HLA-A*03:01 VTFFIYNKI YP_009724391_1_ 0.309
0 HLA-A*03:01 QLYSTQLST YP_009724391_1_ 0.307
0 HLA-A*03:01 RIFTIGTVT YP_009724391_1_ 0.306
0 HLA-A*03:01 WLCWKCRSK YP_009724391_1_ 0.305
0 HLA-A*03:01 LLLFVTVYS YP_009724391_1_ 0.302
0 HLA-A*03:01 FVCNLLLLF YP_009724391_1_ 0.297
0 HLA-A*03:01 KRWQLALSK YP_009724391_1_ 0.296
0 HLA-A*03:01 ATATIPIQA YP_009724391_1_ 0.296
0 HLA-A*03:01 VVLHSYFTS YP_009724391_1_ 0.294
0 HLA-A*03:01 RSKNPLLYD YP_009724391_1_ 0.290
0 HLA-A*03:01 VTVYSHLLL YP_009724391_1_ 0.288
0 HLA-A*03:01 GTTSPISEH YP_009724391_1_ 0.286
0 HLA-A*03:01 SINFVRIIM YP_009724391_1_ 0.285
0 HLA-A*03:01 AGLEAPFLY YP_009724391_1_ 0.282
0 HLA-A*03:01 LLLLFVTVY YP_009724391_1_ 0.282
0 HLA-A*03:01 LVYFLQSIN YP_009724391_1_ 0.277
0 HLA-A*03:01 FLCWHTNCY YP_009724391_1_ 0.270
0 HLA-A*03:01 GVKDCVVLH YP_009724391_1_ 0.262
0 HLA-A*03:01 GLEAPFLYL YP_009724391_1_ 0.262
0 HLA-A*03:01 VTSSIVITS YP_009724391_1_ 0.261
0 HLA-A*03:01 AVFQSASKI YP_009724391_1_ 0.259
0 HLA-A*03:01 ASLPFGWLI YP_009724391_1_ 0.257
0 HLA-A*03:01 ATIPIQASL YP_009724391_1_ 0.256
0 HLA-A*03:01 HTIDGSSGV YP_009724391_1_ 0.253
0 HLA-A*03:01 YALVYFLQS YP_009724391_1_ 0.251
0 HLA-A*03:01 RIIMRLWLC YP_009724391_1_ 0.246
0 HLA-A*03:01 GVEHVTFFI YP_009724391_1_ 0.244
0 HLA-A*03:01 ITLKKRWQL YP_009724391_1_ 0.244
0 HLA-A*03:01 NCYDYCIPY YP_009724391_1_ 0.243
0 HLA-A*03:01 IVGVALLAV YP_009724391_1_ 0.239
0 HLA-A*03:01 LIVGVALLA YP_009724391_1_ 0.238
0 HLA-A*03:01 ALLAVFQSA YP_009724391_1_ 0.237
0 HLA-A*03:01 GVHFVCNLL YP_009724391_1_ 0.235
0 HLA-A*03:01 VVNPVMEPI YP_009724391_1_ 0.234
0 HLA-A*03:01 HTNCYDYCI YP_009724391_1_ 0.234
0 HLA-A*03:01 FMRIFTIGT YP_009724391_1_ 0.233
0 HLA-A*03:01 HLLLVAAGL YP_009724391_1_ 0.230
0 HLA-A*03:01 LSTDTGVEH YP_009724391_1_ 0.226
0 HLA-A*03:01 LEAPFLYLY YP_009724391_1_ 0.225
0 HLA-A*03:01 LLVAAGLEA YP_009724391_1_ 0.225
0 HLA-A*03:01 KIVDEPEEH YP_009724391_1_ 0.222
0 HLA-A*03:01 GVVNPVMEP YP_009724391_1_ 0.221
0 HLA-A*03:01 IQASLPFGW YP_009724391_1_ 0.221
0 HLA-A*03:01 DATPSDFVR YP_009724391_1_ 0.220
0 HLA-A*03:01 FVTVYSHLL YP_009724391_1_ 0.218
0 HLA-A*03:01 GVALLAVFQ YP_009724391_1_ 0.218
0 HLA-A*03:01 QLALSKGVH YP_009724391_1_ 0.217
0 HLA-A*03:01 CVVLHSYFT YP_009724391_1_ 0.215
0 HLA-A*03:01 TSDYYQLYS YP_009724391_1_ 0.212
0 HLA-A*03:01 DLFMRIFTI YP_009724391_1_ 0.212
0 HLA-A*03:01 FVRIIMRLW YP_009724391_1_ 0.210
0 HLA-A*03:01 LLAVFQSAS YP_009724391_1_ 0.204
0 HLA-A*03:01 VALLAVFQS YP_009724391_1_ 0.200
0 HLA-A*03:01 ALSKGVHFV YP_009724391_1_ 0.197
0 HLA-A*03:01 SSIVITSGD YP_009724391_1_ 0.196
0 HLA-A*03:01 VEHVTFFIY YP_009724391_1_ 0.195
0 HLA-A*03:01 GSSGVVNPV YP_009724391_1_ 0.192
0 HLA-A*03:01 HDYQIGGYT YP_009724391_1_ 0.190
0 HLA-A*03:01 YDYCIPYNS YP_009724391_1_ 0.190
0 HLA-A*03:01 LSKGVHFVC YP_009724391_1_ 0.185
0 HLA-A*03:01 KDCVVLHSY YP_009724391_1_ 0.183
0 HLA-A*03:01 YSHLLLVAA YP_009724391_1_ 0.183
0 HLA-A*03:01 FIYNKIVDE YP_009724391_1_ 0.182
0 HLA-A*03:01 TEKWESGVK YP_009724391_1_ 0.182
0 HLA-A*03:01 TTSPISEHD YP_009724391_1_ 0.181
0 HLA-A*03:01 TIGTVTLKQ YP_009724391_1_ 0.181
0 HLA-A*03:01 QSASKIITL YP_009724391_1_ 0.179
0 HLA-A*03:01 SLPFGWLIV YP_009724391_1_ 0.179
0 HLA-A*03:01 ANYFLCWHT YP_009724391_1_ 0.178
0 HLA-A*03:01 ITSGDGTTS YP_009724391_1_ 0.177
0 HLA-A*03:01 HVQIHTIDG YP_009724391_1_ 0.176
0 HLA-A*03:01 DANYFLCWH YP_009724391_1_ 0.175
0 HLA-A*03:01 NLLLLFVTV YP_009724391_1_ 0.173
0 HLA-A*03:01 IPIQASLPF YP_009724391_1_ 0.173
0 HLA-A*03:01 VLHSYFTSD YP_009724391_1_ 0.172
0 HLA-A*03:01 LYLYALVYF YP_009724391_1_ 0.171
0 HLA-A*03:01 VHFVCNLLL YP_009724391_1_ 0.170
0 HLA-A*03:01 LLLVAAGLE YP_009724391_1_ 0.168
0 HLA-A*03:01 MDLFMRIFT YP_009724391_1_ 0.167
0 HLA-A*03:01 ALVYFLQSI YP_009724391_1_ 0.166
0 HLA-A*03:01 SSGVVNPVM YP_009724391_1_ 0.163
0 HLA-A*03:01 HFVCNLLLL YP_009724391_1_ 0.163
0 HLA-A*03:01 VYFLQSINF YP_009724391_1_ 0.161
0 HLA-A*03:01 SVTSSIVIT YP_009724391_1_ 0.160
0 HLA-A*03:01 KIITLKKRW YP_009724391_1_ 0.160
0 HLA-A*03:01 WLIVGVALL YP_009724391_1_ 0.158
0 HLA-A*03:01 YQLYSTQLS YP_009724391_1_ 0.157
0 HLA-A*03:01 PTTTTSVPL YP_009724391_1_ 0.153
0 HLA-A*03:01 YDANYFLCW YP_009724391_1_ 0.153
0 HLA-A*03:01 VAAGLEAPF YP_009724391_1_ 0.153
0 HLA-A*03:01 SYFTSDYYQ YP_009724391_1_ 0.151
0 HLA-A*03:01 APFLYLYAL YP_009724391_1_ 0.149
0 HLA-A*03:01 QIHTIDGSS YP_009724391_1_ 0.148
0 HLA-A*03:01 TSSIVITSG YP_009724391_1_ 0.143
0 HLA-A*03:01 LALSKGVHF YP_009724391_1_ 0.143
0 HLA-A*03:01 SDYYQLYST YP_009724391_1_ 0.140
0 HLA-A*03:01 SIVITSGDG YP_009724391_1_ 0.140
0 HLA-A*03:01 QASLPFGWL YP_009724391_1_ 0.139
0 HLA-A*03:01 IPYNSVTSS YP_009724391_1_ 0.135
0 HLA-A*03:01 ATPSDFVRA YP_009724391_1_ 0.133
0 HLA-A*03:01 PLLYDANYF YP_009724391_1_ 0.132
0 HLA-A*03:01 IVITSGDGT YP_009724391_1_ 0.131
0 HLA-A*03:01 LVAAGLEAP YP_009724391_1_ 0.131
0 HLA-A*03:01 LYALVYFLQ YP_009724391_1_ 0.130
0 HLA-A*03:01 LHSYFTSDY YP_009724391_1_ 0.129
0 HLA-A*03:01 STQLSTDTG YP_009724391_1_ 0.128
0 HLA-A*03:01 NSVTSSIVI YP_009724391_1_ 0.128
0 HLA-A*03:01 CWHTNCYDY YP_009724391_1_ 0.127
0 HLA-A*03:01 FVRATATIP YP_009724391_1_ 0.126
0 HLA-A*03:01 EAPFLYLYA YP_009724391_1_ 0.125
0 HLA-A*03:01 PVMEPIYDE YP_009724391_1_ 0.123
0 HLA-A*03:01 KGVHFVCNL YP_009724391_1_ 0.121
0 HLA-A*03:01 LPFGWLIVG YP_009724391_1_ 0.121
0 HLA-A*03:01 TVTLKQGEI YP_009724391_1_ 0.121
0 HLA-A*03:01 YFLQSINFV YP_009724391_1_ 0.116
0 HLA-A*03:01 GTVTLKQGE YP_009724391_1_ 0.114
0 HLA-A*03:01 YFLCWHTNC YP_009724391_1_ 0.112
0 HLA-A*03:01 LFMRIFTIG YP_009724391_1_ 0.112
0 HLA-A*03:01 PIYDEPTTT YP_009724391_1_ 0.110
0 HLA-A*03:01 GGYTEKWES YP_009724391_1_ 0.110
0 HLA-A*03:01 TSPISEHDY YP_009724391_1_ 0.109
0 HLA-A*03:01 RATATIPIQ YP_009724391_1_ 0.109
0 HLA-A*03:01 STDTGVEHV YP_009724391_1_ 0.106
0 HLA-A*03:01 YTEKWESGV YP_009724391_1_ 0.106
0 HLA-A*03:01 CIPYNSVTS YP_009724391_1_ 0.106
0 HLA-A*03:01 NFVRIIMRL YP_009724391_1_ 0.105
0 HLA-A*03:01 WQLALSKGV YP_009724391_1_ 0.103
0 HLA-A*03:01 YSTQLSTDT YP_009724391_1_ 0.102
0 HLA-A*03:01 SEHDYQIGG YP_009724391_1_ 0.100
0 HLA-A*03:01 NYFLCWHTN YP_009724391_1_ 0.100
0 HLA-A*03:01 VCNLLLLFV YP_009724391_1_ 0.098
0 HLA-A*03:01 TIDGSSGVV YP_009724391_1_ 0.096
0 HLA-A*03:01 QSINFVRII YP_009724391_1_ 0.096
0 HLA-A*03:01 TLKKRWQLA YP_009724391_1_ 0.096
0 HLA-A*03:01 LFVTVYSHL YP_009724391_1_ 0.095
0 HLA-A*03:01 KDATPSDFV YP_009724391_1_ 0.092
0 HLA-A*03:01 TGVEHVTFF YP_009724391_1_ 0.086
0 HLA-A*03:01 YFTSDYYQL YP_009724391_1_ 0.085
0 HLA-A*03:01 QIGGYTEKW YP_009724391_1_ 0.084
0 HLA-A*03:01 DTGVEHVTF YP_009724391_1_ 0.082
0 HLA-A*03:01 QLSTDTGVE YP_009724391_1_ 0.081
0 HLA-A*03:01 TSGDGTTSP YP_009724391_1_ 0.081
0 HLA-A*03:01 CRSKNPLLY YP_009724391_1_ 0.081
0 HLA-A*03:01 SKIITLKKR YP_009724391_1_ 0.081
0 HLA-A*03:01 LQSINFVRI YP_009724391_1_ 0.078
0 HLA-A*03:01 VYSHLLLVA YP_009724391_1_ 0.077
0 HLA-A*03:01 GWLIVGVAL YP_009724391_1_ 0.077
0 HLA-A*03:01 CNLLLLFVT YP_009724391_1_ 0.076
0 HLA-A*03:01 FGWLIVGVA YP_009724391_1_ 0.075
0 HLA-A*03:01 SDFVRATAT YP_009724391_1_ 0.071
0 HLA-A*03:01 TQLSTDTGV YP_009724391_1_ 0.070
0 HLA-A*03:01 FQSASKIIT YP_009724391_1_ 0.066
0 HLA-A*03:01 PIQASLPFG YP_009724391_1_ 0.066
0 HLA-A*03:01 AAGLEAPFL YP_009724391_1_ 0.065
0 HLA-A*03:01 VMEPIYDEP YP_009724391_1_ 0.064
0 HLA-A*03:01 VITSGDGTT YP_009724391_1_ 0.064
0 HLA-A*03:01 TATIPIQAS YP_009724391_1_ 0.063
0 HLA-A*03:01 EIKDATPSD YP_009724391_1_ 0.061
0 HLA-A*03:01 IVDEPEEHV YP_009724391_1_ 0.057
0 HLA-A*03:01 DYYQLYSTQ YP_009724391_1_ 0.056
0 HLA-A*03:01 KQGEIKDAT YP_009724391_1_ 0.055
0 HLA-A*03:01 TFFIYNKIV YP_009724391_1_ 0.054
0 HLA-A*03:01 IFTIGTVTL YP_009724391_1_ 0.054
0 HLA-A*03:01 SGDGTTSPI YP_009724391_1_ 0.051
0 HLA-A*03:01 KCRSKNPLL YP_009724391_1_ 0.049
0 HLA-A*03:01 EHVTFFIYN YP_009724391_1_ 0.045
0 HLA-A*03:01 NPLLYDANY YP_009724391_1_ 0.045
0 HLA-A*03:01 TLKQGEIKD YP_009724391_1_ 0.045
0 HLA-A*03:01 LWLCWKCRS YP_009724391_1_ 0.043
0 HLA-A*03:01 VQIHTIDGS YP_009724391_1_ 0.042
0 HLA-A*03:01 PISEHDYQI YP_009724391_1_ 0.041
0 HLA-A*03:01 LYDANYFLC YP_009724391_1_ 0.041
0 HLA-A*03:01 SHLLLVAAG YP_009724391_1_ 0.041
0 HLA-A*03:01 RWQLALSKG YP_009724391_1_ 0.039
0 HLA-A*03:01 VRATATIPI YP_009724391_1_ 0.032
0 HLA-A*03:01 LCWHTNCYD YP_009724391_1_ 0.031
0 HLA-A*03:01 VGVALLAVF YP_009724391_1_ 0.031
0 HLA-A*03:01 FFIYNKIVD YP_009724391_1_ 0.028
0 HLA-A*03:01 YYQLYSTQL YP_009724391_1_ 0.026
0 HLA-A*03:01 IITLKKRWQ YP_009724391_1_ 0.026
0 HLA-A*03:01 PFLYLYALV YP_009724391_1_ 0.025
0 HLA-A*03:01 ISEHDYQIG YP_009724391_1_ 0.023
0 HLA-A*03:01 YNSVTSSIV YP_009724391_1_ 0.022
0 HLA-A*03:01 MRLWLCWKC YP_009724391_1_ 0.013
0 HLA-A*03:01 TIPIQASLP YP_009724391_1_ 0.012
0 HLA-A*03:01 PSDFVRATA YP_009724391_1_ 0.008
0 HLA-A*03:01 VRIIMRLWL YP_009724391_1_ 0.007
0 HLA-A*03:01 CYDYCIPYN YP_009724391_1_ 0.002
0 HLA-A*03:01 EPTTTTSVP YP_009724391_1_ 0.000
0 HLA-A*03:01 DEPTTTTSV YP_009724391_1_ 0.000
0 HLA-A*03:01 YDEPTTTTS YP_009724391_1_ 0.000
0 HLA-A*03:01 IYDEPTTTT YP_009724391_1_ 0.000
0 HLA-A*03:01 EPIYDEPTT YP_009724391_1_ 0.000
0 HLA-A*03:01 MEPIYDEPT YP_009724391_1_ 0.000
0 HLA-A*03:01 NPVMEPIYD YP_009724391_1_ 0.000
0 HLA-A*03:01 VNPVMEPIY YP_009724391_1_ 0.000
0 HLA-A*03:01 SGVVNPVME YP_009724391_1_ 0.000
0 HLA-A*03:01 DGSSGVVNP YP_009724391_1_ 0.000
0 HLA-A*03:01 IDGSSGVVN YP_009724391_1_ 0.000
0 HLA-A*03:01 IHTIDGSSG YP_009724391_1_ 0.000
0 HLA-A*03:01 EHVQIHTID YP_009724391_1_ 0.000
0 HLA-A*03:01 EEHVQIHTI YP_009724391_1_ 0.000
0 HLA-A*03:01 PEEHVQIHT YP_009724391_1_ 0.000
0 HLA-A*03:01 EPEEHVQIH YP_009724391_1_ 0.000
0 HLA-A*03:01 DEPEEHVQI YP_009724391_1_ 0.000
0 HLA-A*03:01 VDEPEEHVQ YP_009724391_1_ 0.000
0 HLA-A*03:01 NKIVDEPEE YP_009724391_1_ 0.000
0 HLA-A*03:01 YNKIVDEPE YP_009724391_1_ 0.000
0 HLA-A*03:01 IYNKIVDEP YP_009724391_1_ 0.000
0 HLA-A*03:01 TDTGVEHVT YP_009724391_1_ 0.000
0 HLA-A*03:01 LYSTQLSTD YP_009724391_1_ 0.000
0 HLA-A*03:01 DCVVLHSYF YP_009724391_1_ 0.000
0 HLA-A*03:01 VKDCVVLHS YP_009724391_1_ 0.000
0 HLA-A*03:01 SGVKDCVVL YP_009724391_1_ 0.000
0 HLA-A*03:01 ESGVKDCVV YP_009724391_1_ 0.000
0 HLA-A*03:01 WESGVKDCV YP_009724391_1_ 0.000
0 HLA-A*03:01 KWESGVKDC YP_009724391_1_ 0.000
0 HLA-A*03:01 EKWESGVKD YP_009724391_1_ 0.000
0 HLA-A*03:01 GYTEKWESG YP_009724391_1_ 0.000
0 HLA-A*03:01 IGGYTEKWE YP_009724391_1_ 0.000
0 HLA-A*03:01 DYQIGGYTE YP_009724391_1_ 0.000
0 HLA-A*03:01 EHDYQIGGY YP_009724391_1_ 0.000
0 HLA-A*03:01 SPISEHDYQ YP_009724391_1_ 0.000
0 HLA-A*03:01 DGTTSPISE YP_009724391_1_ 0.000
0 HLA-A*03:01 GDGTTSPIS YP_009724391_1_ 0.000
0 HLA-A*03:01 PYNSVTSSI YP_009724391_1_ 0.000
0 HLA-A*03:01 YCIPYNSVT YP_009724391_1_ 0.000
0 HLA-A*03:01 DYCIPYNSV YP_009724391_1_ 0.000
0 HLA-A*03:01 TNCYDYCIP YP_009724391_1_ 0.000
0 HLA-A*03:01 WHTNCYDYC YP_009724391_1_ 0.000
0 HLA-A*03:01 KNPLLYDAN YP_009724391_1_ 0.000
0 HLA-A*03:01 SKNPLLYDA YP_009724391_1_ 0.000
0 HLA-A*03:01 WKCRSKNPL YP_009724391_1_ 0.000
0 HLA-A*03:01 CWKCRSKNP YP_009724391_1_ 0.000
0 HLA-A*03:01 LCWKCRSKN YP_009724391_1_ 0.000
0 HLA-A*03:01 SKGVHFVCN YP_009724391_1_ 0.000
0 HLA-A*03:01 KKRWQLALS YP_009724391_1_ 0.000
0 HLA-A*03:01 LKKRWQLAL YP_009724391_1_ 0.000
0 HLA-A*03:01 VFQSASKII YP_009724391_1_ 0.000
0 HLA-A*03:01 PFGWLIVGV YP_009724391_1_ 0.000
0 HLA-A*03:01 DFVRATATI YP_009724391_1_ 0.000
0 HLA-A*03:01 TPSDFVRAT YP_009724391_1_ 0.000
0 HLA-A*03:01 IKDATPSDF YP_009724391_1_ 0.000
0 HLA-A*03:01 GEIKDATPS YP_009724391_1_ 0.000
0 HLA-A*03:01 QGEIKDATP YP_009724391_1_ 0.000
0 HLA-A*03:01 LKQGEIKDA YP_009724391_1_ 0.000
0 HLA-A*03:01 IGTVTLKQG YP_009724391_1_ 0.000
0 HLA-A*03:01 MRIFTIGTV YP_009724391_1_ 0.000
-----------------------------------------------------------------------------------
-----------------------------------------------------------------------------------
pos HLA peptide Identity 1-log50k(aff)
-----------------------------------------------------------------------------------
0 HLA-A*24:02 LYLYALVYF YP_009724391_1_ 0.623
0 HLA-A*24:02 YYQLYSTQL YP_009724391_1_ 0.535
0 HLA-A*24:02 VYFLQSINF YP_009724391_1_ 0.511
0 HLA-A*24:02 YFTSDYYQL YP_009724391_1_ 0.495
0 HLA-A*24:02 PYNSVTSSI YP_009724391_1_ 0.465
0 HLA-A*24:02 LYDANYFLC YP_009724391_1_ 0.447
0 HLA-A*24:02 LYALVYFLQ YP_009724391_1_ 0.415
0 HLA-A*24:02 YFLCWHTNC YP_009724391_1_ 0.401
0 HLA-A*24:02 YFLQSINFV YP_009724391_1_ 0.386
0 HLA-A*24:02 YLYALVYFL YP_009724391_1_ 0.377
0 HLA-A*24:02 HFVCNLLLL YP_009724391_1_ 0.377
0 HLA-A*24:02 VFQSASKII YP_009724391_1_ 0.376
0 HLA-A*24:02 GWLIVGVAL YP_009724391_1_ 0.376
0 HLA-A*24:02 LFVTVYSHL YP_009724391_1_ 0.361
0 HLA-A*24:02 IFTIGTVTL YP_009724391_1_ 0.360
0 HLA-A*24:02 ASLPFGWLI YP_009724391_1_ 0.358
0 HLA-A*24:02 FVCNLLLLF YP_009724391_1_ 0.353
0 HLA-A*24:02 VYSHLLLVA YP_009724391_1_ 0.351
0 HLA-A*24:02 IQASLPFGW YP_009724391_1_ 0.345
0 HLA-A*24:02 NYFLCWHTN YP_009724391_1_ 0.341
0 HLA-A*24:02 NFVRIIMRL YP_009724391_1_ 0.325
0 HLA-A*24:02 IIMRLWLCW YP_009724391_1_ 0.324
0 HLA-A*24:02 PFLYLYALV YP_009724391_1_ 0.320
0 HLA-A*24:02 VTFFIYNKI YP_009724391_1_ 0.317
0 HLA-A*24:02 DFVRATATI YP_009724391_1_ 0.309
0 HLA-A*24:02 HTNCYDYCI YP_009724391_1_ 0.306
0 HLA-A*24:02 LYSTQLSTD YP_009724391_1_ 0.302
0 HLA-A*24:02 LLYDANYFL YP_009724391_1_ 0.302
0 HLA-A*24:02 TGVEHVTFF YP_009724391_1_ 0.301
0 HLA-A*24:02 YDANYFLCW YP_009724391_1_ 0.299
0 HLA-A*24:02 VGVALLAVF YP_009724391_1_ 0.298
0 HLA-A*24:02 IYDEPTTTT YP_009724391_1_ 0.294
0 HLA-A*24:02 GYTEKWESG YP_009724391_1_ 0.292
0 HLA-A*24:02 DYCIPYNSV YP_009724391_1_ 0.289
0 HLA-A*24:02 LALSKGVHF YP_009724391_1_ 0.289
0 HLA-A*24:02 LFMRIFTIG YP_009724391_1_ 0.288
0 HLA-A*24:02 DYQIGGYTE YP_009724391_1_ 0.287
0 HLA-A*24:02 VVNPVMEPI YP_009724391_1_ 0.284
0 HLA-A*24:02 PLLYDANYF YP_009724391_1_ 0.284
0 HLA-A*24:02 IYNKIVDEP YP_009724391_1_ 0.280
0 HLA-A*24:02 ITLKKRWQL YP_009724391_1_ 0.279
0 HLA-A*24:02 CWHTNCYDY YP_009724391_1_ 0.276
0 HLA-A*24:02 VAAGLEAPF YP_009724391_1_ 0.271
0 HLA-A*24:02 SYFTSDYYQ YP_009724391_1_ 0.264
0 HLA-A*24:02 IPIQASLPF YP_009724391_1_ 0.264
0 HLA-A*24:02 ALVYFLQSI YP_009724391_1_ 0.263
0 HLA-A*24:02 LQSINFVRI YP_009724391_1_ 0.259
0 HLA-A*24:02 GVEHVTFFI YP_009724391_1_ 0.256
0 HLA-A*24:02 LWLCWKCRS YP_009724391_1_ 0.255
0 HLA-A*24:02 DLFMRIFTI YP_009724391_1_ 0.252
0 HLA-A*24:02 CYDYCIPYN YP_009724391_1_ 0.251
0 HLA-A*24:02 WLIVGVALL YP_009724391_1_ 0.249
0 HLA-A*24:02 DYYQLYSTQ YP_009724391_1_ 0.248
0 HLA-A*24:02 RWQLALSKG YP_009724391_1_ 0.239
0 HLA-A*24:02 SLPFGWLIV YP_009724391_1_ 0.235
0 HLA-A*24:02 PISEHDYQI YP_009724391_1_ 0.231
0 HLA-A*24:02 QIGGYTEKW YP_009724391_1_ 0.230
0 HLA-A*24:02 FFIYNKIVD YP_009724391_1_ 0.227
0 HLA-A*24:02 ATIPIQASL YP_009724391_1_ 0.226
0 HLA-A*24:02 FVTVYSHLL YP_009724391_1_ 0.224
0 HLA-A*24:02 PFGWLIVGV YP_009724391_1_ 0.224
0 HLA-A*24:02 FTSDYYQLY YP_009724391_1_ 0.222
0 HLA-A*24:02 RIIMRLWLC YP_009724391_1_ 0.218
0 HLA-A*24:02 DTGVEHVTF YP_009724391_1_ 0.215
0 HLA-A*24:02 VVLHSYFTS YP_009724391_1_ 0.215
0 HLA-A*24:02 AGLEAPFLY YP_009724391_1_ 0.215
0 HLA-A*24:02 VTVYSHLLL YP_009724391_1_ 0.215
0 HLA-A*24:02 HLLLVAAGL YP_009724391_1_ 0.213
0 HLA-A*24:02 NLLLLFVTV YP_009724391_1_ 0.213
0 HLA-A*24:02 VRATATIPI YP_009724391_1_ 0.200
0 HLA-A*24:02 TFFIYNKIV YP_009724391_1_ 0.199
0 HLA-A*24:02 MRLWLCWKC YP_009724391_1_ 0.198
0 HLA-A*24:02 AVFQSASKI YP_009724391_1_ 0.195
0 HLA-A*24:02 VHFVCNLLL YP_009724391_1_ 0.192
0 HLA-A*24:02 QSINFVRII YP_009724391_1_ 0.191
0 HLA-A*24:02 DEPEEHVQI YP_009724391_1_ 0.187
0 HLA-A*24:02 TVYSHLLLV YP_009724391_1_ 0.184
0 HLA-A*24:02 ALLAVFQSA YP_009724391_1_ 0.184
0 HLA-A*24:02 APFLYLYAL YP_009724391_1_ 0.183
0 HLA-A*24:02 GVHFVCNLL YP_009724391_1_ 0.180
0 HLA-A*24:02 VLHSYFTSD YP_009724391_1_ 0.174
0 HLA-A*24:02 KGVHFVCNL YP_009724391_1_ 0.174
0 HLA-A*24:02 KWESGVKDC YP_009724391_1_ 0.169
0 HLA-A*24:02 ATPSDFVRA YP_009724391_1_ 0.165
0 HLA-A*24:02 GLEAPFLYL YP_009724391_1_ 0.157
0 HLA-A*24:02 QSASKIITL YP_009724391_1_ 0.157
0 HLA-A*24:02 FLYLYALVY YP_009724391_1_ 0.156
0 HLA-A*24:02 LEAPFLYLY YP_009724391_1_ 0.154
0 HLA-A*24:02 KCRSKNPLL YP_009724391_1_ 0.152
0 HLA-A*24:02 NSVTSSIVI YP_009724391_1_ 0.151
0 HLA-A*24:02 LLLLFVTVY YP_009724391_1_ 0.151
0 HLA-A*24:02 DCVVLHSYF YP_009724391_1_ 0.148
0 HLA-A*24:02 FVRIIMRLW YP_009724391_1_ 0.147
0 HLA-A*24:02 YQLYSTQLS YP_009724391_1_ 0.146
0 HLA-A*24:02 YCIPYNSVT YP_009724391_1_ 0.146
0 HLA-A*24:02 FLQSINFVR YP_009724391_1_ 0.146
0 HLA-A*24:02 SGDGTTSPI YP_009724391_1_ 0.145
0 HLA-A*24:02 KIITLKKRW YP_009724391_1_ 0.139
0 HLA-A*24:02 IVGVALLAV YP_009724391_1_ 0.139
0 HLA-A*24:02 YQIGGYTEK YP_009724391_1_ 0.137
0 HLA-A*24:02 YALVYFLQS YP_009724391_1_ 0.134
0 HLA-A*24:02 LSKGVHFVC YP_009724391_1_ 0.134
0 HLA-A*24:02 SGVKDCVVL YP_009724391_1_ 0.133
0 HLA-A*24:02 KNPLLYDAN YP_009724391_1_ 0.132
0 HLA-A*24:02 CNLLLLFVT YP_009724391_1_ 0.130
0 HLA-A*24:02 SINFVRIIM YP_009724391_1_ 0.127
0 HLA-A*24:02 HTIDGSSGV YP_009724391_1_ 0.124
0 HLA-A*24:02 LLFVTVYSH YP_009724391_1_ 0.123
0 HLA-A*24:02 FLCWHTNCY YP_009724391_1_ 0.122
0 HLA-A*24:02 VCNLLLLFV YP_009724391_1_ 0.119
0 HLA-A*24:02 SSGVVNPVM YP_009724391_1_ 0.118
0 HLA-A*24:02 ALSKGVHFV YP_009724391_1_ 0.117
0 HLA-A*24:02 NCYDYCIPY YP_009724391_1_ 0.116
0 HLA-A*24:02 VMEPIYDEP YP_009724391_1_ 0.115
0 HLA-A*24:02 LLLFVTVYS YP_009724391_1_ 0.115
0 HLA-A*24:02 PVMEPIYDE YP_009724391_1_ 0.112
0 HLA-A*24:02 VEHVTFFIY YP_009724391_1_ 0.110
0 HLA-A*24:02 TVTLKQGEI YP_009724391_1_ 0.109
0 HLA-A*24:02 VRIIMRLWL YP_009724391_1_ 0.108
0 HLA-A*24:02 TQLSTDTGV YP_009724391_1_ 0.105
0 HLA-A*24:02 PTTTTSVPL YP_009724391_1_ 0.102
0 HLA-A*24:02 WHTNCYDYC YP_009724391_1_ 0.101
0 HLA-A*24:02 IKDATPSDF YP_009724391_1_ 0.101
0 HLA-A*24:02 VNPVMEPIY YP_009724391_1_ 0.100
0 HLA-A*24:02 YSHLLLVAA YP_009724391_1_ 0.099
0 HLA-A*24:02 WQLALSKGV YP_009724391_1_ 0.099
0 HLA-A*24:02 EEHVQIHTI YP_009724391_1_ 0.098
0 HLA-A*24:02 CIPYNSVTS YP_009724391_1_ 0.098
0 HLA-A*24:02 YNSVTSSIV YP_009724391_1_ 0.096
0 HLA-A*24:02 YTEKWESGV YP_009724391_1_ 0.093
0 HLA-A*24:02 VALLAVFQS YP_009724391_1_ 0.088
0 HLA-A*24:02 MRIFTIGTV YP_009724391_1_ 0.088
0 HLA-A*24:02 GSSGVVNPV YP_009724391_1_ 0.085
0 HLA-A*24:02 YDYCIPYNS YP_009724391_1_ 0.085
0 HLA-A*24:02 IMRLWLCWK YP_009724391_1_ 0.085
0 HLA-A*24:02 AAGLEAPFL YP_009724391_1_ 0.084
0 HLA-A*24:02 LIVGVALLA YP_009724391_1_ 0.084
0 HLA-A*24:02 KQGEIKDAT YP_009724391_1_ 0.082
0 HLA-A*24:02 CVVLHSYFT YP_009724391_1_ 0.080
0 HLA-A*24:02 ANYFLCWHT YP_009724391_1_ 0.080
0 HLA-A*24:02 FTIGTVTLK YP_009724391_1_ 0.078
0 HLA-A*24:02 SHLLLVAAG YP_009724391_1_ 0.074
0 HLA-A*24:02 TTSPISEHD YP_009724391_1_ 0.069
0 HLA-A*24:02 LLVAAGLEA YP_009724391_1_ 0.065
0 HLA-A*24:02 ATATIPIQA YP_009724391_1_ 0.065
0 HLA-A*24:02 FMRIFTIGT YP_009724391_1_ 0.065
0 HLA-A*24:02 EAPFLYLYA YP_009724391_1_ 0.064
0 HLA-A*24:02 LKKRWQLAL YP_009724391_1_ 0.064
0 HLA-A*24:02 RIFTIGTVT YP_009724391_1_ 0.063
0 HLA-A*24:02 QLYSTQLST YP_009724391_1_ 0.062
0 HLA-A*24:02 VTSSIVITS YP_009724391_1_ 0.062
0 HLA-A*24:02 LLLVAAGLE YP_009724391_1_ 0.054
0 HLA-A*24:02 STQLSTDTG YP_009724391_1_ 0.050
0 HLA-A*24:02 FIYNKIVDE YP_009724391_1_ 0.049
0 HLA-A*24:02 TLKKRWQLA YP_009724391_1_ 0.049
0 HLA-A*24:02 MEPIYDEPT YP_009724391_1_ 0.046
0 HLA-A*24:02 TSPISEHDY YP_009724391_1_ 0.045
0 HLA-A*24:02 HVTFFIYNK YP_009724391_1_ 0.044
0 HLA-A*24:02 LVAAGLEAP YP_009724391_1_ 0.044
0 HLA-A*24:02 GVKDCVVLH YP_009724391_1_ 0.043
0 HLA-A*24:02 CWKCRSKNP YP_009724391_1_ 0.042
0 HLA-A*24:02 IVDEPEEHV YP_009724391_1_ 0.041
0 HLA-A*24:02 LHSYFTSDY YP_009724391_1_ 0.041
0 HLA-A*24:02 LVYFLQSIN YP_009724391_1_ 0.040
0 HLA-A*24:02 QASLPFGWL YP_009724391_1_ 0.039
0 HLA-A*24:02 SDYYQLYST YP_009724391_1_ 0.038
0 HLA-A*24:02 TSGDGTTSP YP_009724391_1_ 0.034
0 HLA-A*24:02 SVTSSIVIT YP_009724391_1_ 0.034
0 HLA-A*24:02 RSKNPLLYD YP_009724391_1_ 0.033
0 HLA-A*24:02 IVITSGDGT YP_009724391_1_ 0.031
0 HLA-A*24:02 KDCVVLHSY YP_009724391_1_ 0.030
0 HLA-A*24:02 TIPIQASLP YP_009724391_1_ 0.027
0 HLA-A*24:02 HSYFTSDYY YP_009724391_1_ 0.025
0 HLA-A*24:02 LCWHTNCYD YP_009724391_1_ 0.025
0 HLA-A*24:02 SSIVITSGD YP_009724391_1_ 0.024
0 HLA-A*24:02 HVQIHTIDG YP_009724391_1_ 0.023
0 HLA-A*24:02 STDTGVEHV YP_009724391_1_ 0.023
0 HLA-A*24:02 WKCRSKNPL YP_009724391_1_ 0.023
0 HLA-A*24:02 VTLKQGEIK YP_009724391_1_ 0.023
0 HLA-A*24:02 MDLFMRIFT YP_009724391_1_ 0.022
0 HLA-A*24:02 DEPTTTTSV YP_009724391_1_ 0.021
0 HLA-A*24:02 ISEHDYQIG YP_009724391_1_ 0.021
0 HLA-A*24:02 KDATPSDFV YP_009724391_1_ 0.021
0 HLA-A*24:02 TIGTVTLKQ YP_009724391_1_ 0.021
0 HLA-A*24:02 VQIHTIDGS YP_009724391_1_ 0.020
0 HLA-A*24:02 KIVDEPEEH YP_009724391_1_ 0.018
0 HLA-A*24:02 ITSGDGTTS YP_009724391_1_ 0.018
0 HLA-A*24:02 SKNPLLYDA YP_009724391_1_ 0.018
0 HLA-A*24:02 FGWLIVGVA YP_009724391_1_ 0.018
0 HLA-A*24:02 LPFGWLIVG YP_009724391_1_ 0.018
0 HLA-A*24:02 TNCYDYCIP YP_009724391_1_ 0.016
0 HLA-A*24:02 EIKDATPSD YP_009724391_1_ 0.012
0 HLA-A*24:02 IDGSSGVVN YP_009724391_1_ 0.010
0 HLA-A*24:02 LLAVFQSAS YP_009724391_1_ 0.010
0 HLA-A*24:02 FQSASKIIT YP_009724391_1_ 0.008
0 HLA-A*24:02 TIDGSSGVV YP_009724391_1_ 0.007
0 HLA-A*24:02 PIQASLPFG YP_009724391_1_ 0.006
0 HLA-A*24:02 YSTQLSTDT YP_009724391_1_ 0.005
0 HLA-A*24:02 CRSKNPLLY YP_009724391_1_ 0.001
0 HLA-A*24:02 EPTTTTSVP YP_009724391_1_ 0.000
0 HLA-A*24:02 YDEPTTTTS YP_009724391_1_ 0.000
0 HLA-A*24:02 PIYDEPTTT YP_009724391_1_ 0.000
0 HLA-A*24:02 EPIYDEPTT YP_009724391_1_ 0.000
0 HLA-A*24:02 NPVMEPIYD YP_009724391_1_ 0.000
0 HLA-A*24:02 GVVNPVMEP YP_009724391_1_ 0.000
0 HLA-A*24:02 SGVVNPVME YP_009724391_1_ 0.000
0 HLA-A*24:02 DGSSGVVNP YP_009724391_1_ 0.000
0 HLA-A*24:02 IHTIDGSSG YP_009724391_1_ 0.000
0 HLA-A*24:02 QIHTIDGSS YP_009724391_1_ 0.000
0 HLA-A*24:02 EHVQIHTID YP_009724391_1_ 0.000
0 HLA-A*24:02 PEEHVQIHT YP_009724391_1_ 0.000
0 HLA-A*24:02 EPEEHVQIH YP_009724391_1_ 0.000
0 HLA-A*24:02 VDEPEEHVQ YP_009724391_1_ 0.000
0 HLA-A*24:02 NKIVDEPEE YP_009724391_1_ 0.000
0 HLA-A*24:02 YNKIVDEPE YP_009724391_1_ 0.000
0 HLA-A*24:02 EHVTFFIYN YP_009724391_1_ 0.000
0 HLA-A*24:02 TDTGVEHVT YP_009724391_1_ 0.000
0 HLA-A*24:02 LSTDTGVEH YP_009724391_1_ 0.000
0 HLA-A*24:02 QLSTDTGVE YP_009724391_1_ 0.000
0 HLA-A*24:02 TSDYYQLYS YP_009724391_1_ 0.000
0 HLA-A*24:02 VKDCVVLHS YP_009724391_1_ 0.000
0 HLA-A*24:02 ESGVKDCVV YP_009724391_1_ 0.000
0 HLA-A*24:02 WESGVKDCV YP_009724391_1_ 0.000
0 HLA-A*24:02 EKWESGVKD YP_009724391_1_ 0.000
0 HLA-A*24:02 TEKWESGVK YP_009724391_1_ 0.000
0 HLA-A*24:02 GGYTEKWES YP_009724391_1_ 0.000
0 HLA-A*24:02 IGGYTEKWE YP_009724391_1_ 0.000
0 HLA-A*24:02 HDYQIGGYT YP_009724391_1_ 0.000
0 HLA-A*24:02 EHDYQIGGY YP_009724391_1_ 0.000
0 HLA-A*24:02 SEHDYQIGG YP_009724391_1_ 0.000
0 HLA-A*24:02 SPISEHDYQ YP_009724391_1_ 0.000
0 HLA-A*24:02 GTTSPISEH YP_009724391_1_ 0.000
0 HLA-A*24:02 DGTTSPISE YP_009724391_1_ 0.000
0 HLA-A*24:02 GDGTTSPIS YP_009724391_1_ 0.000
0 HLA-A*24:02 VITSGDGTT YP_009724391_1_ 0.000
0 HLA-A*24:02 SIVITSGDG YP_009724391_1_ 0.000
0 HLA-A*24:02 TSSIVITSG YP_009724391_1_ 0.000
0 HLA-A*24:02 IPYNSVTSS YP_009724391_1_ 0.000
0 HLA-A*24:02 DANYFLCWH YP_009724391_1_ 0.000
0 HLA-A*24:02 NPLLYDANY YP_009724391_1_ 0.000
0 HLA-A*24:02 LCWKCRSKN YP_009724391_1_ 0.000
0 HLA-A*24:02 WLCWKCRSK YP_009724391_1_ 0.000
0 HLA-A*24:02 RLWLCWKCR YP_009724391_1_ 0.000
0 HLA-A*24:02 INFVRIIMR YP_009724391_1_ 0.000
0 HLA-A*24:02 SKGVHFVCN YP_009724391_1_ 0.000
0 HLA-A*24:02 QLALSKGVH YP_009724391_1_ 0.000
0 HLA-A*24:02 KRWQLALSK YP_009724391_1_ 0.000
0 HLA-A*24:02 KKRWQLALS YP_009724391_1_ 0.000
0 HLA-A*24:02 IITLKKRWQ YP_009724391_1_ 0.000
0 HLA-A*24:02 SKIITLKKR YP_009724391_1_ 0.000
0 HLA-A*24:02 ASKIITLKK YP_009724391_1_ 0.000
0 HLA-A*24:02 SASKIITLK YP_009724391_1_ 0.000
0 HLA-A*24:02 LAVFQSASK YP_009724391_1_ 0.000
0 HLA-A*24:02 GVALLAVFQ YP_009724391_1_ 0.000
0 HLA-A*24:02 TATIPIQAS YP_009724391_1_ 0.000
0 HLA-A*24:02 RATATIPIQ YP_009724391_1_ 0.000
0 HLA-A*24:02 FVRATATIP YP_009724391_1_ 0.000
0 HLA-A*24:02 SDFVRATAT YP_009724391_1_ 0.000
0 HLA-A*24:02 PSDFVRATA YP_009724391_1_ 0.000
0 HLA-A*24:02 TPSDFVRAT YP_009724391_1_ 0.000
0 HLA-A*24:02 DATPSDFVR YP_009724391_1_ 0.000
0 HLA-A*24:02 GEIKDATPS YP_009724391_1_ 0.000
0 HLA-A*24:02 QGEIKDATP YP_009724391_1_ 0.000
0 HLA-A*24:02 LKQGEIKDA YP_009724391_1_ 0.000
0 HLA-A*24:02 TLKQGEIKD YP_009724391_1_ 0.000
0 HLA-A*24:02 GTVTLKQGE YP_009724391_1_ 0.000
0 HLA-A*24:02 IGTVTLKQG YP_009724391_1_ 0.000
-----------------------------------------------------------------------------------
-----------------------------------------------------------------------------------
pos HLA peptide Identity 1-log50k(aff)
-----------------------------------------------------------------------------------
0 HLA-A*26:01 FTSDYYQLY YP_009724391_1_ 0.569
0 HLA-A*26:01 FTIGTVTLK YP_009724391_1_ 0.515
0 HLA-A*26:01 FVCNLLLLF YP_009724391_1_ 0.492
0 HLA-A*26:01 FVRIIMRLW YP_009724391_1_ 0.478
0 HLA-A*26:01 HTIDGSSGV YP_009724391_1_ 0.430
0 HLA-A*26:01 TVYSHLLLV YP_009724391_1_ 0.424
0 HLA-A*26:01 ATIPIQASL YP_009724391_1_ 0.401
0 HLA-A*26:01 WLIVGVALL YP_009724391_1_ 0.397
0 HLA-A*26:01 FVTVYSHLL YP_009724391_1_ 0.393
0 HLA-A*26:01 HVTFFIYNK YP_009724391_1_ 0.364
0 HLA-A*26:01 VVNPVMEPI YP_009724391_1_ 0.353
0 HLA-A*26:01 LEAPFLYLY YP_009724391_1_ 0.341
0 HLA-A*26:01 GTTSPISEH YP_009724391_1_ 0.335
0 HLA-A*26:01 SASKIITLK YP_009724391_1_ 0.335
0 HLA-A*26:01 VTVYSHLLL YP_009724391_1_ 0.329
0 HLA-A*26:01 HSYFTSDYY YP_009724391_1_ 0.328
0 HLA-A*26:01 RIIMRLWLC YP_009724391_1_ 0.327
0 HLA-A*26:01 YQIGGYTEK YP_009724391_1_ 0.325
0 HLA-A*26:01 VTFFIYNKI YP_009724391_1_ 0.313
0 HLA-A*26:01 LVAAGLEAP YP_009724391_1_ 0.310
0 HLA-A*26:01 HFVCNLLLL YP_009724391_1_ 0.310
0 HLA-A*26:01 GVKDCVVLH YP_009724391_1_ 0.309
0 HLA-A*26:01 QSINFVRII YP_009724391_1_ 0.307
0 HLA-A*26:01 YLYALVYFL YP_009724391_1_ 0.307
0 HLA-A*26:01 FLCWHTNCY YP_009724391_1_ 0.296
0 HLA-A*26:01 YTEKWESGV YP_009724391_1_ 0.292
0 HLA-A*26:01 VGVALLAVF YP_009724391_1_ 0.290
0 HLA-A*26:01 VAAGLEAPF YP_009724391_1_ 0.289
0 HLA-A*26:01 EAPFLYLYA YP_009724391_1_ 0.285
0 HLA-A*26:01 TGVEHVTFF YP_009724391_1_ 0.284
0 HLA-A*26:01 CVVLHSYFT YP_009724391_1_ 0.282
0 HLA-A*26:01 GVHFVCNLL YP_009724391_1_ 0.282
0 HLA-A*26:01 QSASKIITL YP_009724391_1_ 0.280
0 HLA-A*26:01 HTNCYDYCI YP_009724391_1_ 0.278
0 HLA-A*26:01 TVTLKQGEI YP_009724391_1_ 0.278
0 HLA-A*26:01 SVTSSIVIT YP_009724391_1_ 0.272
0 HLA-A*26:01 ALVYFLQSI YP_009724391_1_ 0.272
0 HLA-A*26:01 FLYLYALVY YP_009724391_1_ 0.272
0 HLA-A*26:01 IVGVALLAV YP_009724391_1_ 0.271
0 HLA-A*26:01 YDANYFLCW YP_009724391_1_ 0.265
0 HLA-A*26:01 SSIVITSGD YP_009724391_1_ 0.261
0 HLA-A*26:01 DANYFLCWH YP_009724391_1_ 0.260
0 HLA-A*26:01 YSHLLLVAA YP_009724391_1_ 0.260
0 HLA-A*26:01 LVYFLQSIN YP_009724391_1_ 0.246
0 HLA-A*26:01 IVITSGDGT YP_009724391_1_ 0.244
0 HLA-A*26:01 MRIFTIGTV YP_009724391_1_ 0.243
0 HLA-A*26:01 LLLLFVTVY YP_009724391_1_ 0.241
0 HLA-A*26:01 DTGVEHVTF YP_009724391_1_ 0.238
0 HLA-A*26:01 FIYNKIVDE YP_009724391_1_ 0.236
0 HLA-A*26:01 LAVFQSASK YP_009724391_1_ 0.234
0 HLA-A*26:01 YCIPYNSVT YP_009724391_1_ 0.230
0 HLA-A*26:01 IPIQASLPF YP_009724391_1_ 0.229
0 HLA-A*26:01 DCVVLHSYF YP_009724391_1_ 0.227
0 HLA-A*26:01 QASLPFGWL YP_009724391_1_ 0.226
0 HLA-A*26:01 IIMRLWLCW YP_009724391_1_ 0.225
0 HLA-A*26:01 ATPSDFVRA YP_009724391_1_ 0.225
0 HLA-A*26:01 LIVGVALLA YP_009724391_1_ 0.217
0 HLA-A*26:01 SIVITSGDG YP_009724391_1_ 0.216
0 HLA-A*26:01 AVFQSASKI YP_009724391_1_ 0.216
0 HLA-A*26:01 IMRLWLCWK YP_009724391_1_ 0.211
0 HLA-A*26:01 EIKDATPSD YP_009724391_1_ 0.211
0 HLA-A*26:01 APFLYLYAL YP_009724391_1_ 0.210
0 HLA-A*26:01 GVEHVTFFI YP_009724391_1_ 0.209
0 HLA-A*26:01 LFVTVYSHL YP_009724391_1_ 0.209
0 HLA-A*26:01 VTSSIVITS YP_009724391_1_ 0.207
0 HLA-A*26:01 NFVRIIMRL YP_009724391_1_ 0.207
0 HLA-A*26:01 GVVNPVMEP YP_009724391_1_ 0.206
0 HLA-A*26:01 YFLQSINFV YP_009724391_1_ 0.205
0 HLA-A*26:01 YALVYFLQS YP_009724391_1_ 0.205
0 HLA-A*26:01 STDTGVEHV YP_009724391_1_ 0.202
0 HLA-A*26:01 TSPISEHDY YP_009724391_1_ 0.201
0 HLA-A*26:01 DLFMRIFTI YP_009724391_1_ 0.201
0 HLA-A*26:01 NPLLYDANY YP_009724391_1_ 0.199
0 HLA-A*26:01 TSSIVITSG YP_009724391_1_ 0.197
0 HLA-A*26:01 EHDYQIGGY YP_009724391_1_ 0.196
0 HLA-A*26:01 ATATIPIQA YP_009724391_1_ 0.196
0 HLA-A*26:01 GSSGVVNPV YP_009724391_1_ 0.193
0 HLA-A*26:01 TTSPISEHD YP_009724391_1_ 0.193
0 HLA-A*26:01 GVALLAVFQ YP_009724391_1_ 0.193
0 HLA-A*26:01 SSGVVNPVM YP_009724391_1_ 0.192
0 HLA-A*26:01 QIGGYTEKW YP_009724391_1_ 0.190
0 HLA-A*26:01 PTTTTSVPL YP_009724391_1_ 0.189
0 HLA-A*26:01 SINFVRIIM YP_009724391_1_ 0.187
0 HLA-A*26:01 ALSKGVHFV YP_009724391_1_ 0.187
0 HLA-A*26:01 FVRATATIP YP_009724391_1_ 0.183
0 HLA-A*26:01 NSVTSSIVI YP_009724391_1_ 0.182
0 HLA-A*26:01 TATIPIQAS YP_009724391_1_ 0.182
0 HLA-A*26:01 DFVRATATI YP_009724391_1_ 0.182
0 HLA-A*26:01 LLYDANYFL YP_009724391_1_ 0.181
0 HLA-A*26:01 SKIITLKKR YP_009724391_1_ 0.177
0 HLA-A*26:01 NCYDYCIPY YP_009724391_1_ 0.176
0 HLA-A*26:01 KDCVVLHSY YP_009724391_1_ 0.175
0 HLA-A*26:01 ITSGDGTTS YP_009724391_1_ 0.175
0 HLA-A*26:01 HVQIHTIDG YP_009724391_1_ 0.174
0 HLA-A*26:01 VVLHSYFTS YP_009724391_1_ 0.174
0 HLA-A*26:01 YFTSDYYQL YP_009724391_1_ 0.172
0 HLA-A*26:01 GTVTLKQGE YP_009724391_1_ 0.172
0 HLA-A*26:01 PVMEPIYDE YP_009724391_1_ 0.171
0 HLA-A*26:01 TLKKRWQLA YP_009724391_1_ 0.171
0 HLA-A*26:01 SLPFGWLIV YP_009724391_1_ 0.171
0 HLA-A*26:01 LPFGWLIVG YP_009724391_1_ 0.165
0 HLA-A*26:01 LYLYALVYF YP_009724391_1_ 0.164
0 HLA-A*26:01 KIITLKKRW YP_009724391_1_ 0.163
0 HLA-A*26:01 PIQASLPFG YP_009724391_1_ 0.163
0 HLA-A*26:01 EHVTFFIYN YP_009724391_1_ 0.162
0 HLA-A*26:01 DATPSDFVR YP_009724391_1_ 0.159
0 HLA-A*26:01 TIDGSSGVV YP_009724391_1_ 0.158
0 HLA-A*26:01 QIHTIDGSS YP_009724391_1_ 0.156
0 HLA-A*26:01 LLAVFQSAS YP_009724391_1_ 0.156
0 HLA-A*26:01 STQLSTDTG YP_009724391_1_ 0.155
0 HLA-A*26:01 RATATIPIQ YP_009724391_1_ 0.155
0 HLA-A*26:01 EEHVQIHTI YP_009724391_1_ 0.154
0 HLA-A*26:01 VTLKQGEIK YP_009724391_1_ 0.154
0 HLA-A*26:01 EPIYDEPTT YP_009724391_1_ 0.152
0 HLA-A*26:01 YSTQLSTDT YP_009724391_1_ 0.152
0 HLA-A*26:01 QLALSKGVH YP_009724391_1_ 0.151
0 HLA-A*26:01 VQIHTIDGS YP_009724391_1_ 0.150
0 HLA-A*26:01 HLLLVAAGL YP_009724391_1_ 0.149
0 HLA-A*26:01 FLQSINFVR YP_009724391_1_ 0.147
0 HLA-A*26:01 LHSYFTSDY YP_009724391_1_ 0.146
0 HLA-A*26:01 RSKNPLLYD YP_009724391_1_ 0.144
0 HLA-A*26:01 ASLPFGWLI YP_009724391_1_ 0.143
0 HLA-A*26:01 EPEEHVQIH YP_009724391_1_ 0.139
0 HLA-A*26:01 VLHSYFTSD YP_009724391_1_ 0.139
0 HLA-A*26:01 VEHVTFFIY YP_009724391_1_ 0.138
0 HLA-A*26:01 YNSVTSSIV YP_009724391_1_ 0.134
0 HLA-A*26:01 LLVAAGLEA YP_009724391_1_ 0.134
0 HLA-A*26:01 LLFVTVYSH YP_009724391_1_ 0.133
0 HLA-A*26:01 NLLLLFVTV YP_009724391_1_ 0.133
0 HLA-A*26:01 SPISEHDYQ YP_009724391_1_ 0.132
0 HLA-A*26:01 LALSKGVHF YP_009724391_1_ 0.130
0 HLA-A*26:01 VITSGDGTT YP_009724391_1_ 0.129
0 HLA-A*26:01 ITLKKRWQL YP_009724391_1_ 0.129
0 HLA-A*26:01 ALLAVFQSA YP_009724391_1_ 0.129
0 HLA-A*26:01 CIPYNSVTS YP_009724391_1_ 0.128
0 HLA-A*26:01 GLEAPFLYL YP_009724391_1_ 0.127
0 HLA-A*26:01 CWHTNCYDY YP_009724391_1_ 0.126
0 HLA-A*26:01 LSTDTGVEH YP_009724391_1_ 0.125
0 HLA-A*26:01 ESGVKDCVV YP_009724391_1_ 0.125
0 HLA-A*26:01 ASKIITLKK YP_009724391_1_ 0.122
0 HLA-A*26:01 FGWLIVGVA YP_009724391_1_ 0.122
0 HLA-A*26:01 YFLCWHTNC YP_009724391_1_ 0.116
0 HLA-A*26:01 KIVDEPEEH YP_009724391_1_ 0.113
0 HLA-A*26:01 INFVRIIMR YP_009724391_1_ 0.113
0 HLA-A*26:01 LYALVYFLQ YP_009724391_1_ 0.113
0 HLA-A*26:01 VCNLLLLFV YP_009724391_1_ 0.110
0 HLA-A*26:01 LSKGVHFVC YP_009724391_1_ 0.110
0 HLA-A*26:01 TIPIQASLP YP_009724391_1_ 0.109
0 HLA-A*26:01 QLSTDTGVE YP_009724391_1_ 0.107
0 HLA-A*26:01 YQLYSTQLS YP_009724391_1_ 0.107
0 HLA-A*26:01 HDYQIGGYT YP_009724391_1_ 0.106
0 HLA-A*26:01 WHTNCYDYC YP_009724391_1_ 0.104
0 HLA-A*26:01 TPSDFVRAT YP_009724391_1_ 0.104
0 HLA-A*26:01 RIFTIGTVT YP_009724391_1_ 0.104
0 HLA-A*26:01 WLCWKCRSK YP_009724391_1_ 0.103
0 HLA-A*26:01 VNPVMEPIY YP_009724391_1_ 0.100
0 HLA-A*26:01 KGVHFVCNL YP_009724391_1_ 0.100
0 HLA-A*26:01 DYYQLYSTQ YP_009724391_1_ 0.098
0 HLA-A*26:01 PISEHDYQI YP_009724391_1_ 0.098
0 HLA-A*26:01 AAGLEAPFL YP_009724391_1_ 0.097
0 HLA-A*26:01 EPTTTTSVP YP_009724391_1_ 0.096
0 HLA-A*26:01 YYQLYSTQL YP_009724391_1_ 0.096
0 HLA-A*26:01 PFLYLYALV YP_009724391_1_ 0.096
0 HLA-A*26:01 AGLEAPFLY YP_009724391_1_ 0.096
0 HLA-A*26:01 FMRIFTIGT YP_009724391_1_ 0.093
0 HLA-A*26:01 IVDEPEEHV YP_009724391_1_ 0.092
0 HLA-A*26:01 SGVKDCVVL YP_009724391_1_ 0.092
0 HLA-A*26:01 TIGTVTLKQ YP_009724391_1_ 0.092
0 HLA-A*26:01 LLLFVTVYS YP_009724391_1_ 0.089
0 HLA-A*26:01 CRSKNPLLY YP_009724391_1_ 0.084
0 HLA-A*26:01 LQSINFVRI YP_009724391_1_ 0.083
0 HLA-A*26:01 LFMRIFTIG YP_009724391_1_ 0.083
0 HLA-A*26:01 TSDYYQLYS YP_009724391_1_ 0.082
0 HLA-A*26:01 TFFIYNKIV YP_009724391_1_ 0.080
0 HLA-A*26:01 SDYYQLYST YP_009724391_1_ 0.078
0 HLA-A*26:01 DYCIPYNSV YP_009724391_1_ 0.078
0 HLA-A*26:01 RLWLCWKCR YP_009724391_1_ 0.077
0 HLA-A*26:01 EHVQIHTID YP_009724391_1_ 0.076
0 HLA-A*26:01 FFIYNKIVD YP_009724391_1_ 0.076
0 HLA-A*26:01 DEPTTTTSV YP_009724391_1_ 0.074
0 HLA-A*26:01 LYSTQLSTD YP_009724391_1_ 0.074
0 HLA-A*26:01 ISEHDYQIG YP_009724391_1_ 0.072
0 HLA-A*26:01 SGDGTTSPI YP_009724391_1_ 0.072
0 HLA-A*26:01 WQLALSKGV YP_009724391_1_ 0.072
0 HLA-A*26:01 IQASLPFGW YP_009724391_1_ 0.071
0 HLA-A*26:01 IPYNSVTSS YP_009724391_1_ 0.069
0 HLA-A*26:01 PLLYDANYF YP_009724391_1_ 0.065
0 HLA-A*26:01 CYDYCIPYN YP_009724391_1_ 0.063
0 HLA-A*26:01 VYSHLLLVA YP_009724391_1_ 0.060
0 HLA-A*26:01 QLYSTQLST YP_009724391_1_ 0.059
0 HLA-A*26:01 CNLLLLFVT YP_009724391_1_ 0.058
0 HLA-A*26:01 SKNPLLYDA YP_009724391_1_ 0.057
0 HLA-A*26:01 VALLAVFQS YP_009724391_1_ 0.057
0 HLA-A*26:01 TSGDGTTSP YP_009724391_1_ 0.056
0 HLA-A*26:01 LYDANYFLC YP_009724391_1_ 0.055
0 HLA-A*26:01 LKKRWQLAL YP_009724391_1_ 0.055
0 HLA-A*26:01 KDATPSDFV YP_009724391_1_ 0.053
0 HLA-A*26:01 TQLSTDTGV YP_009724391_1_ 0.052
0 HLA-A*26:01 KKRWQLALS YP_009724391_1_ 0.052
0 HLA-A*26:01 IFTIGTVTL YP_009724391_1_ 0.052
0 HLA-A*26:01 TEKWESGVK YP_009724391_1_ 0.051
0 HLA-A*26:01 LLLVAAGLE YP_009724391_1_ 0.051
0 HLA-A*26:01 NYFLCWHTN YP_009724391_1_ 0.047
0 HLA-A*26:01 KCRSKNPLL YP_009724391_1_ 0.044
0 HLA-A*26:01 VHFVCNLLL YP_009724391_1_ 0.042
0 HLA-A*26:01 IGTVTLKQG YP_009724391_1_ 0.036
0 HLA-A*26:01 VRATATIPI YP_009724391_1_ 0.033
0 HLA-A*26:01 YNKIVDEPE YP_009724391_1_ 0.025
0 HLA-A*26:01 GEIKDATPS YP_009724391_1_ 0.025
0 HLA-A*26:01 DEPEEHVQI YP_009724391_1_ 0.024
0 HLA-A*26:01 VYFLQSINF YP_009724391_1_ 0.023
0 HLA-A*26:01 YDEPTTTTS YP_009724391_1_ 0.022
0 HLA-A*26:01 TNCYDYCIP YP_009724391_1_ 0.017
0 HLA-A*26:01 MEPIYDEPT YP_009724391_1_ 0.015
0 HLA-A*26:01 NKIVDEPEE YP_009724391_1_ 0.015
0 HLA-A*26:01 WKCRSKNPL YP_009724391_1_ 0.015
0 HLA-A*26:01 SHLLLVAAG YP_009724391_1_ 0.015
0 HLA-A*26:01 PYNSVTSSI YP_009724391_1_ 0.013
0 HLA-A*26:01 NPVMEPIYD YP_009724391_1_ 0.012
0 HLA-A*26:01 SEHDYQIGG YP_009724391_1_ 0.012
0 HLA-A*26:01 WESGVKDCV YP_009724391_1_ 0.008
0 HLA-A*26:01 TLKQGEIKD YP_009724391_1_ 0.007
0 HLA-A*26:01 KNPLLYDAN YP_009724391_1_ 0.006
0 HLA-A*26:01 RWQLALSKG YP_009724391_1_ 0.006
0 HLA-A*26:01 IITLKKRWQ YP_009724391_1_ 0.006
0 HLA-A*26:01 PIYDEPTTT YP_009724391_1_ 0.005
0 HLA-A*26:01 YDYCIPYNS YP_009724391_1_ 0.002
0 HLA-A*26:01 FQSASKIIT YP_009724391_1_ 0.001
0 HLA-A*26:01 IYDEPTTTT YP_009724391_1_ 0.000
0 HLA-A*26:01 VMEPIYDEP YP_009724391_1_ 0.000
0 HLA-A*26:01 SGVVNPVME YP_009724391_1_ 0.000
0 HLA-A*26:01 DGSSGVVNP YP_009724391_1_ 0.000
0 HLA-A*26:01 IDGSSGVVN YP_009724391_1_ 0.000
0 HLA-A*26:01 IHTIDGSSG YP_009724391_1_ 0.000
0 HLA-A*26:01 PEEHVQIHT YP_009724391_1_ 0.000
0 HLA-A*26:01 VDEPEEHVQ YP_009724391_1_ 0.000
0 HLA-A*26:01 IYNKIVDEP YP_009724391_1_ 0.000
0 HLA-A*26:01 TDTGVEHVT YP_009724391_1_ 0.000
0 HLA-A*26:01 SYFTSDYYQ YP_009724391_1_ 0.000
0 HLA-A*26:01 VKDCVVLHS YP_009724391_1_ 0.000
0 HLA-A*26:01 KWESGVKDC YP_009724391_1_ 0.000
0 HLA-A*26:01 EKWESGVKD YP_009724391_1_ 0.000
0 HLA-A*26:01 GYTEKWESG YP_009724391_1_ 0.000
0 HLA-A*26:01 GGYTEKWES YP_009724391_1_ 0.000
0 HLA-A*26:01 IGGYTEKWE YP_009724391_1_ 0.000
0 HLA-A*26:01 DYQIGGYTE YP_009724391_1_ 0.000
0 HLA-A*26:01 DGTTSPISE YP_009724391_1_ 0.000
0 HLA-A*26:01 GDGTTSPIS YP_009724391_1_ 0.000
0 HLA-A*26:01 LCWHTNCYD YP_009724391_1_ 0.000
0 HLA-A*26:01 ANYFLCWHT YP_009724391_1_ 0.000
0 HLA-A*26:01 CWKCRSKNP YP_009724391_1_ 0.000
0 HLA-A*26:01 LCWKCRSKN YP_009724391_1_ 0.000
0 HLA-A*26:01 LWLCWKCRS YP_009724391_1_ 0.000
0 HLA-A*26:01 MRLWLCWKC YP_009724391_1_ 0.000
0 HLA-A*26:01 VRIIMRLWL YP_009724391_1_ 0.000
0 HLA-A*26:01 SKGVHFVCN YP_009724391_1_ 0.000
0 HLA-A*26:01 KRWQLALSK YP_009724391_1_ 0.000
0 HLA-A*26:01 VFQSASKII YP_009724391_1_ 0.000
0 HLA-A*26:01 GWLIVGVAL YP_009724391_1_ 0.000
0 HLA-A*26:01 PFGWLIVGV YP_009724391_1_ 0.000
0 HLA-A*26:01 SDFVRATAT YP_009724391_1_ 0.000
0 HLA-A*26:01 PSDFVRATA YP_009724391_1_ 0.000
0 HLA-A*26:01 IKDATPSDF YP_009724391_1_ 0.000
0 HLA-A*26:01 QGEIKDATP YP_009724391_1_ 0.000
0 HLA-A*26:01 KQGEIKDAT YP_009724391_1_ 0.000
0 HLA-A*26:01 LKQGEIKDA YP_009724391_1_ 0.000
0 HLA-A*26:01 MDLFMRIFT YP_009724391_1_ 0.000
-----------------------------------------------------------------------------------
-----------------------------------------------------------------------------------
pos HLA peptide Identity 1-log50k(aff)
-----------------------------------------------------------------------------------
0 HLA-B*07:02 IPIQASLPF YP_009724391_1_ 0.572
0 HLA-B*07:02 APFLYLYAL YP_009724391_1_ 0.527
0 HLA-B*07:02 TPSDFVRAT YP_009724391_1_ 0.460
0 HLA-B*07:02 IPYNSVTSS YP_009724391_1_ 0.399
0 HLA-B*07:02 EPTTTTSVP YP_009724391_1_ 0.374
0 HLA-B*07:02 SINFVRIIM YP_009724391_1_ 0.362
0 HLA-B*07:02 FVTVYSHLL YP_009724391_1_ 0.357
0 HLA-B*07:02 VAAGLEAPF YP_009724391_1_ 0.351
0 HLA-B*07:02 LPFGWLIVG YP_009724391_1_ 0.346
0 HLA-B*07:02 YYQLYSTQL YP_009724391_1_ 0.334
0 HLA-B*07:02 QASLPFGWL YP_009724391_1_ 0.327
0 HLA-B*07:02 HLLLVAAGL YP_009724391_1_ 0.319
0 HLA-B*07:02 FVRIIMRLW YP_009724391_1_ 0.315
0 HLA-B*07:02 NPLLYDANY YP_009724391_1_ 0.310
0 HLA-B*07:02 EPIYDEPTT YP_009724391_1_ 0.309
0 HLA-B*07:02 ATIPIQASL YP_009724391_1_ 0.306
0 HLA-B*07:02 GVHFVCNLL YP_009724391_1_ 0.302
0 HLA-B*07:02 WKCRSKNPL YP_009724391_1_ 0.295
0 HLA-B*07:02 IFTIGTVTL YP_009724391_1_ 0.294
0 HLA-B*07:02 SGDGTTSPI YP_009724391_1_ 0.293
0 HLA-B*07:02 WLIVGVALL YP_009724391_1_ 0.291
0 HLA-B*07:02 GWLIVGVAL YP_009724391_1_ 0.281
0 HLA-B*07:02 LKKRWQLAL YP_009724391_1_ 0.280
0 HLA-B*07:02 FGWLIVGVA YP_009724391_1_ 0.277
0 HLA-B*07:02 EPEEHVQIH YP_009724391_1_ 0.275
0 HLA-B*07:02 VRATATIPI YP_009724391_1_ 0.271
0 HLA-B*07:02 YSHLLLVAA YP_009724391_1_ 0.270
0 HLA-B*07:02 FVRATATIP YP_009724391_1_ 0.270
0 HLA-B*07:02 SPISEHDYQ YP_009724391_1_ 0.266
0 HLA-B*07:02 YLYALVYFL YP_009724391_1_ 0.262
0 HLA-B*07:02 HFVCNLLLL YP_009724391_1_ 0.261
0 HLA-B*07:02 KCRSKNPLL YP_009724391_1_ 0.255
0 HLA-B*07:02 VTVYSHLLL YP_009724391_1_ 0.252
0 HLA-B*07:02 NPVMEPIYD YP_009724391_1_ 0.251
0 HLA-B*07:02 YNSVTSSIV YP_009724391_1_ 0.249
0 HLA-B*07:02 FVCNLLLLF YP_009724391_1_ 0.248
0 HLA-B*07:02 VVNPVMEPI YP_009724391_1_ 0.247
0 HLA-B*07:02 IVGVALLAV YP_009724391_1_ 0.242
0 HLA-B*07:02 SSGVVNPVM YP_009724391_1_ 0.241
0 HLA-B*07:02 MRIFTIGTV YP_009724391_1_ 0.239
0 HLA-B*07:02 LALSKGVHF YP_009724391_1_ 0.238
0 HLA-B*07:02 DFVRATATI YP_009724391_1_ 0.234
0 HLA-B*07:02 GVEHVTFFI YP_009724391_1_ 0.233
0 HLA-B*07:02 LFVTVYSHL YP_009724391_1_ 0.231
0 HLA-B*07:02 QSASKIITL YP_009724391_1_ 0.231
0 HLA-B*07:02 FMRIFTIGT YP_009724391_1_ 0.230
0 HLA-B*07:02 ALVYFLQSI YP_009724391_1_ 0.229
0 HLA-B*07:02 YALVYFLQS YP_009724391_1_ 0.228
0 HLA-B*07:02 NFVRIIMRL YP_009724391_1_ 0.227
0 HLA-B*07:02 LLAVFQSAS YP_009724391_1_ 0.226
0 HLA-B*07:02 TVTLKQGEI YP_009724391_1_ 0.225
0 HLA-B*07:02 YFTSDYYQL YP_009724391_1_ 0.224
0 HLA-B*07:02 VRIIMRLWL YP_009724391_1_ 0.221
0 HLA-B*07:02 SGVKDCVVL YP_009724391_1_ 0.219
0 HLA-B*07:02 HTIDGSSGV YP_009724391_1_ 0.218
0 HLA-B*07:02 LLVAAGLEA YP_009724391_1_ 0.217
0 HLA-B*07:02 GLEAPFLYL YP_009724391_1_ 0.213
0 HLA-B*07:02 LLYDANYFL YP_009724391_1_ 0.212
0 HLA-B*07:02 NLLLLFVTV YP_009724391_1_ 0.212
0 HLA-B*07:02 HTNCYDYCI YP_009724391_1_ 0.208
0 HLA-B*07:02 ITLKKRWQL YP_009724391_1_ 0.207
0 HLA-B*07:02 PTTTTSVPL YP_009724391_1_ 0.206
0 HLA-B*07:02 GSSGVVNPV YP_009724391_1_ 0.204
0 HLA-B*07:02 QSINFVRII YP_009724391_1_ 0.204
0 HLA-B*07:02 AVFQSASKI YP_009724391_1_ 0.204
0 HLA-B*07:02 ALLAVFQSA YP_009724391_1_ 0.203
0 HLA-B*07:02 VGVALLAVF YP_009724391_1_ 0.203
0 HLA-B*07:02 NSVTSSIVI YP_009724391_1_ 0.194
0 HLA-B*07:02 ATATIPIQA YP_009724391_1_ 0.194
0 HLA-B*07:02 TIDGSSGVV YP_009724391_1_ 0.190
0 HLA-B*07:02 YCIPYNSVT YP_009724391_1_ 0.184
0 HLA-B*07:02 LIVGVALLA YP_009724391_1_ 0.184
0 HLA-B*07:02 AAGLEAPFL YP_009724391_1_ 0.183
0 HLA-B*07:02 VFQSASKII YP_009724391_1_ 0.183
0 HLA-B*07:02 TATIPIQAS YP_009724391_1_ 0.182
0 HLA-B*07:02 LFMRIFTIG YP_009724391_1_ 0.182
0 HLA-B*07:02 YTEKWESGV YP_009724391_1_ 0.180
0 HLA-B*07:02 YFLQSINFV YP_009724391_1_ 0.178
0 HLA-B*07:02 KGVHFVCNL YP_009724391_1_ 0.177
0 HLA-B*07:02 TVYSHLLLV YP_009724391_1_ 0.176
0 HLA-B*07:02 VHFVCNLLL YP_009724391_1_ 0.172
0 HLA-B*07:02 PYNSVTSSI YP_009724391_1_ 0.171
0 HLA-B*07:02 VYSHLLLVA YP_009724391_1_ 0.168
0 HLA-B*07:02 RIFTIGTVT YP_009724391_1_ 0.168
0 HLA-B*07:02 SLPFGWLIV YP_009724391_1_ 0.167
0 HLA-B*07:02 EAPFLYLYA YP_009724391_1_ 0.166
0 HLA-B*07:02 HVQIHTIDG YP_009724391_1_ 0.165
0 HLA-B*07:02 WQLALSKGV YP_009724391_1_ 0.163
0 HLA-B*07:02 LAVFQSASK YP_009724391_1_ 0.163
0 HLA-B*07:02 LQSINFVRI YP_009724391_1_ 0.162
0 HLA-B*07:02 LYLYALVYF YP_009724391_1_ 0.156
0 HLA-B*07:02 IIMRLWLCW YP_009724391_1_ 0.155
0 HLA-B*07:02 FLQSINFVR YP_009724391_1_ 0.155
0 HLA-B*07:02 QLALSKGVH YP_009724391_1_ 0.155
0 HLA-B*07:02 IKDATPSDF YP_009724391_1_ 0.155
0 HLA-B*07:02 VTFFIYNKI YP_009724391_1_ 0.154
0 HLA-B*07:02 LVYFLQSIN YP_009724391_1_ 0.154
0 HLA-B*07:02 SASKIITLK YP_009724391_1_ 0.154
0 HLA-B*07:02 RATATIPIQ YP_009724391_1_ 0.152
0 HLA-B*07:02 MDLFMRIFT YP_009724391_1_ 0.151
0 HLA-B*07:02 KKRWQLALS YP_009724391_1_ 0.149
0 HLA-B*07:02 EEHVQIHTI YP_009724391_1_ 0.147
0 HLA-B*07:02 GVALLAVFQ YP_009724391_1_ 0.147
0 HLA-B*07:02 YFLCWHTNC YP_009724391_1_ 0.146
0 HLA-B*07:02 FQSASKIIT YP_009724391_1_ 0.145
0 HLA-B*07:02 PSDFVRATA YP_009724391_1_ 0.144
0 HLA-B*07:02 DLFMRIFTI YP_009724391_1_ 0.144
0 HLA-B*07:02 VALLAVFQS YP_009724391_1_ 0.143
0 HLA-B*07:02 YDEPTTTTS YP_009724391_1_ 0.142
0 HLA-B*07:02 YDANYFLCW YP_009724391_1_ 0.140
0 HLA-B*07:02 HDYQIGGYT YP_009724391_1_ 0.139
0 HLA-B*07:02 QIHTIDGSS YP_009724391_1_ 0.138
0 HLA-B*07:02 TGVEHVTFF YP_009724391_1_ 0.135
0 HLA-B*07:02 SVTSSIVIT YP_009724391_1_ 0.134
0 HLA-B*07:02 ITSGDGTTS YP_009724391_1_ 0.133
0 HLA-B*07:02 ASLPFGWLI YP_009724391_1_ 0.133
0 HLA-B*07:02 YQLYSTQLS YP_009724391_1_ 0.132
0 HLA-B*07:02 WESGVKDCV YP_009724391_1_ 0.132
0 HLA-B*07:02 DCVVLHSYF YP_009724391_1_ 0.129
0 HLA-B*07:02 FFIYNKIVD YP_009724391_1_ 0.128
0 HLA-B*07:02 FLYLYALVY YP_009724391_1_ 0.126
0 HLA-B*07:02 LVAAGLEAP YP_009724391_1_ 0.125
0 HLA-B*07:02 QLSTDTGVE YP_009724391_1_ 0.123
0 HLA-B*07:02 VVLHSYFTS YP_009724391_1_ 0.122
0 HLA-B*07:02 YSTQLSTDT YP_009724391_1_ 0.121
0 HLA-B*07:02 ALSKGVHFV YP_009724391_1_ 0.121
0 HLA-B*07:02 SHLLLVAAG YP_009724391_1_ 0.120
0 HLA-B*07:02 LLLFVTVYS YP_009724391_1_ 0.118
0 HLA-B*07:02 IYDEPTTTT YP_009724391_1_ 0.111
0 HLA-B*07:02 TQLSTDTGV YP_009724391_1_ 0.111
0 HLA-B*07:02 LLLVAAGLE YP_009724391_1_ 0.111
0 HLA-B*07:02 KDATPSDFV YP_009724391_1_ 0.111
0 HLA-B*07:02 VCNLLLLFV YP_009724391_1_ 0.107
0 HLA-B*07:02 DTGVEHVTF YP_009724391_1_ 0.105
0 HLA-B*07:02 STQLSTDTG YP_009724391_1_ 0.104
0 HLA-B*07:02 SSIVITSGD YP_009724391_1_ 0.104
0 HLA-B*07:02 LSKGVHFVC YP_009724391_1_ 0.101
0 HLA-B*07:02 DEPTTTTSV YP_009724391_1_ 0.099
0 HLA-B*07:02 SKNPLLYDA YP_009724391_1_ 0.099
0 HLA-B*07:02 VITSGDGTT YP_009724391_1_ 0.098
0 HLA-B*07:02 VTSSIVITS YP_009724391_1_ 0.098
0 HLA-B*07:02 TSSIVITSG YP_009724391_1_ 0.097
0 HLA-B*07:02 QLYSTQLST YP_009724391_1_ 0.096
0 HLA-B*07:02 TLKKRWQLA YP_009724391_1_ 0.096
0 HLA-B*07:02 IHTIDGSSG YP_009724391_1_ 0.095
0 HLA-B*07:02 PISEHDYQI YP_009724391_1_ 0.095
0 HLA-B*07:02 IVDEPEEHV YP_009724391_1_ 0.094
0 HLA-B*07:02 VLHSYFTSD YP_009724391_1_ 0.094
0 HLA-B*07:02 LYALVYFLQ YP_009724391_1_ 0.094
0 HLA-B*07:02 SDFVRATAT YP_009724391_1_ 0.094
0 HLA-B*07:02 YNKIVDEPE YP_009724391_1_ 0.093
0 HLA-B*07:02 HVTFFIYNK YP_009724391_1_ 0.093
0 HLA-B*07:02 CNLLLLFVT YP_009724391_1_ 0.091
0 HLA-B*07:02 CIPYNSVTS YP_009724391_1_ 0.090
0 HLA-B*07:02 CVVLHSYFT YP_009724391_1_ 0.089
0 HLA-B*07:02 TFFIYNKIV YP_009724391_1_ 0.085
0 HLA-B*07:02 LLLLFVTVY YP_009724391_1_ 0.084
0 HLA-B*07:02 FTIGTVTLK YP_009724391_1_ 0.084
0 HLA-B*07:02 FIYNKIVDE YP_009724391_1_ 0.083
0 HLA-B*07:02 LCWKCRSKN YP_009724391_1_ 0.081
0 HLA-B*07:02 SIVITSGDG YP_009724391_1_ 0.079
0 HLA-B*07:02 LHSYFTSDY YP_009724391_1_ 0.075
0 HLA-B*07:02 IVITSGDGT YP_009724391_1_ 0.075
0 HLA-B*07:02 GTTSPISEH YP_009724391_1_ 0.074
0 HLA-B*07:02 YDYCIPYNS YP_009724391_1_ 0.072
0 HLA-B*07:02 SDYYQLYST YP_009724391_1_ 0.070
0 HLA-B*07:02 VYFLQSINF YP_009724391_1_ 0.069
0 HLA-B*07:02 RWQLALSKG YP_009724391_1_ 0.068
0 HLA-B*07:02 LSTDTGVEH YP_009724391_1_ 0.065
0 HLA-B*07:02 PFLYLYALV YP_009724391_1_ 0.065
0 HLA-B*07:02 DYCIPYNSV YP_009724391_1_ 0.062
0 HLA-B*07:02 IITLKKRWQ YP_009724391_1_ 0.062
0 HLA-B*07:02 TDTGVEHVT YP_009724391_1_ 0.061
0 HLA-B*07:02 FLCWHTNCY YP_009724391_1_ 0.061
0 HLA-B*07:02 IQASLPFGW YP_009724391_1_ 0.061
0 HLA-B*07:02 LYSTQLSTD YP_009724391_1_ 0.060
0 HLA-B*07:02 PVMEPIYDE YP_009724391_1_ 0.059
0 HLA-B*07:02 FTSDYYQLY YP_009724391_1_ 0.059
0 HLA-B*07:02 DATPSDFVR YP_009724391_1_ 0.058
0 HLA-B*07:02 LKQGEIKDA YP_009724391_1_ 0.057
0 HLA-B*07:02 GEIKDATPS YP_009724391_1_ 0.055
0 HLA-B*07:02 DYQIGGYTE YP_009724391_1_ 0.054
0 HLA-B*07:02 DEPEEHVQI YP_009724391_1_ 0.053
0 HLA-B*07:02 GVVNPVMEP YP_009724391_1_ 0.052
0 HLA-B*07:02 IDGSSGVVN YP_009724391_1_ 0.051
0 HLA-B*07:02 YQIGGYTEK YP_009724391_1_ 0.051
0 HLA-B*07:02 DANYFLCWH YP_009724391_1_ 0.051
0 HLA-B*07:02 WLCWKCRSK YP_009724391_1_ 0.051
0 HLA-B*07:02 PLLYDANYF YP_009724391_1_ 0.048
0 HLA-B*07:02 STDTGVEHV YP_009724391_1_ 0.046
0 HLA-B*07:02 TIGTVTLKQ YP_009724391_1_ 0.046
0 HLA-B*07:02 EIKDATPSD YP_009724391_1_ 0.045
0 HLA-B*07:02 GVKDCVVLH YP_009724391_1_ 0.043
0 HLA-B*07:02 LLFVTVYSH YP_009724391_1_ 0.041
0 HLA-B*07:02 NYFLCWHTN YP_009724391_1_ 0.040
0 HLA-B*07:02 KQGEIKDAT YP_009724391_1_ 0.039
0 HLA-B*07:02 GTVTLKQGE YP_009724391_1_ 0.038
0 HLA-B*07:02 MEPIYDEPT YP_009724391_1_ 0.035
0 HLA-B*07:02 EHVQIHTID YP_009724391_1_ 0.035
0 HLA-B*07:02 DGTTSPISE YP_009724391_1_ 0.035
0 HLA-B*07:02 ATPSDFVRA YP_009724391_1_ 0.034
0 HLA-B*07:02 SGVVNPVME YP_009724391_1_ 0.032
0 HLA-B*07:02 DYYQLYSTQ YP_009724391_1_ 0.032
0 HLA-B*07:02 IMRLWLCWK YP_009724391_1_ 0.031
0 HLA-B*07:02 ESGVKDCVV YP_009724391_1_ 0.025
0 HLA-B*07:02 KRWQLALSK YP_009724391_1_ 0.025
0 HLA-B*07:02 RIIMRLWLC YP_009724391_1_ 0.023
0 HLA-B*07:02 TSDYYQLYS YP_009724391_1_ 0.014
0 HLA-B*07:02 SEHDYQIGG YP_009724391_1_ 0.014
0 HLA-B*07:02 TSGDGTTSP YP_009724391_1_ 0.011
0 HLA-B*07:02 NCYDYCIPY YP_009724391_1_ 0.011
0 HLA-B*07:02 LEAPFLYLY YP_009724391_1_ 0.011
0 HLA-B*07:02 IGTVTLKQG YP_009724391_1_ 0.010
0 HLA-B*07:02 VKDCVVLHS YP_009724391_1_ 0.006
0 HLA-B*07:02 RSKNPLLYD YP_009724391_1_ 0.004
0 HLA-B*07:02 LYDANYFLC YP_009724391_1_ 0.002
0 HLA-B*07:02 PFGWLIVGV YP_009724391_1_ 0.002
0 HLA-B*07:02 PIYDEPTTT YP_009724391_1_ 0.000
0 HLA-B*07:02 VMEPIYDEP YP_009724391_1_ 0.000
0 HLA-B*07:02 VNPVMEPIY YP_009724391_1_ 0.000
0 HLA-B*07:02 DGSSGVVNP YP_009724391_1_ 0.000
0 HLA-B*07:02 VQIHTIDGS YP_009724391_1_ 0.000
0 HLA-B*07:02 PEEHVQIHT YP_009724391_1_ 0.000
0 HLA-B*07:02 VDEPEEHVQ YP_009724391_1_ 0.000
0 HLA-B*07:02 KIVDEPEEH YP_009724391_1_ 0.000
0 HLA-B*07:02 NKIVDEPEE YP_009724391_1_ 0.000
0 HLA-B*07:02 IYNKIVDEP YP_009724391_1_ 0.000
0 HLA-B*07:02 EHVTFFIYN YP_009724391_1_ 0.000
0 HLA-B*07:02 VEHVTFFIY YP_009724391_1_ 0.000
0 HLA-B*07:02 SYFTSDYYQ YP_009724391_1_ 0.000
0 HLA-B*07:02 HSYFTSDYY YP_009724391_1_ 0.000
0 HLA-B*07:02 KDCVVLHSY YP_009724391_1_ 0.000
0 HLA-B*07:02 KWESGVKDC YP_009724391_1_ 0.000
0 HLA-B*07:02 EKWESGVKD YP_009724391_1_ 0.000
0 HLA-B*07:02 TEKWESGVK YP_009724391_1_ 0.000
0 HLA-B*07:02 GYTEKWESG YP_009724391_1_ 0.000
0 HLA-B*07:02 GGYTEKWES YP_009724391_1_ 0.000
0 HLA-B*07:02 IGGYTEKWE YP_009724391_1_ 0.000
0 HLA-B*07:02 QIGGYTEKW YP_009724391_1_ 0.000
0 HLA-B*07:02 EHDYQIGGY YP_009724391_1_ 0.000
0 HLA-B*07:02 ISEHDYQIG YP_009724391_1_ 0.000
0 HLA-B*07:02 TSPISEHDY YP_009724391_1_ 0.000
0 HLA-B*07:02 TTSPISEHD YP_009724391_1_ 0.000
0 HLA-B*07:02 GDGTTSPIS YP_009724391_1_ 0.000
0 HLA-B*07:02 CYDYCIPYN YP_009724391_1_ 0.000
0 HLA-B*07:02 TNCYDYCIP YP_009724391_1_ 0.000
0 HLA-B*07:02 WHTNCYDYC YP_009724391_1_ 0.000
0 HLA-B*07:02 CWHTNCYDY YP_009724391_1_ 0.000
0 HLA-B*07:02 LCWHTNCYD YP_009724391_1_ 0.000
0 HLA-B*07:02 ANYFLCWHT YP_009724391_1_ 0.000
0 HLA-B*07:02 KNPLLYDAN YP_009724391_1_ 0.000
0 HLA-B*07:02 CRSKNPLLY YP_009724391_1_ 0.000
0 HLA-B*07:02 CWKCRSKNP YP_009724391_1_ 0.000
0 HLA-B*07:02 LWLCWKCRS YP_009724391_1_ 0.000
0 HLA-B*07:02 RLWLCWKCR YP_009724391_1_ 0.000
0 HLA-B*07:02 MRLWLCWKC YP_009724391_1_ 0.000
0 HLA-B*07:02 INFVRIIMR YP_009724391_1_ 0.000
0 HLA-B*07:02 AGLEAPFLY YP_009724391_1_ 0.000
0 HLA-B*07:02 SKGVHFVCN YP_009724391_1_ 0.000
0 HLA-B*07:02 KIITLKKRW YP_009724391_1_ 0.000
0 HLA-B*07:02 SKIITLKKR YP_009724391_1_ 0.000
0 HLA-B*07:02 ASKIITLKK YP_009724391_1_ 0.000
0 HLA-B*07:02 PIQASLPFG YP_009724391_1_ 0.000
0 HLA-B*07:02 TIPIQASLP YP_009724391_1_ 0.000
0 HLA-B*07:02 QGEIKDATP YP_009724391_1_ 0.000
0 HLA-B*07:02 TLKQGEIKD YP_009724391_1_ 0.000
0 HLA-B*07:02 VTLKQGEIK YP_009724391_1_ 0.000
-----------------------------------------------------------------------------------
-----------------------------------------------------------------------------------
pos HLA peptide Identity 1-log50k(aff)
-----------------------------------------------------------------------------------
0 HLA-B*08:01 YLYALVYFL YP_009724391_1_ 0.429
0 HLA-B*08:01 LKKRWQLAL YP_009724391_1_ 0.417
0 HLA-B*08:01 APFLYLYAL YP_009724391_1_ 0.393
0 HLA-B*08:01 HLLLVAAGL YP_009724391_1_ 0.372
0 HLA-B*08:01 WLIVGVALL YP_009724391_1_ 0.367
0 HLA-B*08:01 NLLLLFVTV YP_009724391_1_ 0.361
0 HLA-B*08:01 WKCRSKNPL YP_009724391_1_ 0.359
0 HLA-B*08:01 LLYDANYFL YP_009724391_1_ 0.352
0 HLA-B*08:01 FMRIFTIGT YP_009724391_1_ 0.352
0 HLA-B*08:01 ALLAVFQSA YP_009724391_1_ 0.332
0 HLA-B*08:01 IPIQASLPF YP_009724391_1_ 0.332
0 HLA-B*08:01 SINFVRIIM YP_009724391_1_ 0.330
0 HLA-B*08:01 YFTSDYYQL YP_009724391_1_ 0.328
0 HLA-B*08:01 GLEAPFLYL YP_009724391_1_ 0.327
0 HLA-B*08:01 FVTVYSHLL YP_009724391_1_ 0.315
0 HLA-B*08:01 TLKKRWQLA YP_009724391_1_ 0.311
0 HLA-B*08:01 DLFMRIFTI YP_009724391_1_ 0.299
0 HLA-B*08:01 YYQLYSTQL YP_009724391_1_ 0.288
0 HLA-B*08:01 YSHLLLVAA YP_009724391_1_ 0.287
0 HLA-B*08:01 QASLPFGWL YP_009724391_1_ 0.280
0 HLA-B*08:01 IFTIGTVTL YP_009724391_1_ 0.276
0 HLA-B*08:01 ITLKKRWQL YP_009724391_1_ 0.275
0 HLA-B*08:01 YALVYFLQS YP_009724391_1_ 0.274
0 HLA-B*08:01 VLHSYFTSD YP_009724391_1_ 0.262
0 HLA-B*08:01 LQSINFVRI YP_009724391_1_ 0.262
0 HLA-B*08:01 FLYLYALVY YP_009724391_1_ 0.252
0 HLA-B*08:01 ALVYFLQSI YP_009724391_1_ 0.246
0 HLA-B*08:01 LSKGVHFVC YP_009724391_1_ 0.242
0 HLA-B*08:01 HFVCNLLLL YP_009724391_1_ 0.241
0 HLA-B*08:01 SSGVVNPVM YP_009724391_1_ 0.235
0 HLA-B*08:01 GVHFVCNLL YP_009724391_1_ 0.235
0 HLA-B*08:01 FVCNLLLLF YP_009724391_1_ 0.234
0 HLA-B*08:01 LLFVTVYSH YP_009724391_1_ 0.233
0 HLA-B*08:01 LFVTVYSHL YP_009724391_1_ 0.231
0 HLA-B*08:01 LLVAAGLEA YP_009724391_1_ 0.230
0 HLA-B*08:01 YNSVTSSIV YP_009724391_1_ 0.228
0 HLA-B*08:01 EEHVQIHTI YP_009724391_1_ 0.225
0 HLA-B*08:01 YNKIVDEPE YP_009724391_1_ 0.224
0 HLA-B*08:01 GWLIVGVAL YP_009724391_1_ 0.223
0 HLA-B*08:01 VRIIMRLWL YP_009724391_1_ 0.221
0 HLA-B*08:01 DFVRATATI YP_009724391_1_ 0.220
0 HLA-B*08:01 KCRSKNPLL YP_009724391_1_ 0.218
0 HLA-B*08:01 IVGVALLAV YP_009724391_1_ 0.218
0 HLA-B*08:01 FGWLIVGVA YP_009724391_1_ 0.218
0 HLA-B*08:01 QLYSTQLST YP_009724391_1_ 0.216
0 HLA-B*08:01 YFLQSINFV YP_009724391_1_ 0.215
0 HLA-B*08:01 FVRATATIP YP_009724391_1_ 0.210
0 HLA-B*08:01 SGVKDCVVL YP_009724391_1_ 0.206
0 HLA-B*08:01 SGDGTTSPI YP_009724391_1_ 0.206
0 HLA-B*08:01 HTNCYDYCI YP_009724391_1_ 0.206
0 HLA-B*08:01 VTVYSHLLL YP_009724391_1_ 0.206
0 HLA-B*08:01 LLAVFQSAS YP_009724391_1_ 0.205
0 HLA-B*08:01 WQLALSKGV YP_009724391_1_ 0.203
0 HLA-B*08:01 ATIPIQASL YP_009724391_1_ 0.202
0 HLA-B*08:01 EIKDATPSD YP_009724391_1_ 0.202
0 HLA-B*08:01 VRATATIPI YP_009724391_1_ 0.201
0 HLA-B*08:01 IPYNSVTSS YP_009724391_1_ 0.199
0 HLA-B*08:01 NFVRIIMRL YP_009724391_1_ 0.197
0 HLA-B*08:01 MRIFTIGTV YP_009724391_1_ 0.197
0 HLA-B*08:01 IMRLWLCWK YP_009724391_1_ 0.194
0 HLA-B*08:01 VAAGLEAPF YP_009724391_1_ 0.194
0 HLA-B*08:01 FLQSINFVR YP_009724391_1_ 0.193
0 HLA-B*08:01 QSASKIITL YP_009724391_1_ 0.191
0 HLA-B*08:01 LFMRIFTIG YP_009724391_1_ 0.190
0 HLA-B*08:01 FQSASKIIT YP_009724391_1_ 0.189
0 HLA-B*08:01 ALSKGVHFV YP_009724391_1_ 0.187
0 HLA-B*08:01 AAGLEAPFL YP_009724391_1_ 0.185
0 HLA-B*08:01 FLCWHTNCY YP_009724391_1_ 0.182
0 HLA-B*08:01 LALSKGVHF YP_009724391_1_ 0.182
0 HLA-B*08:01 SLPFGWLIV YP_009724391_1_ 0.179
0 HLA-B*08:01 VVNPVMEPI YP_009724391_1_ 0.178
0 HLA-B*08:01 TVYSHLLLV YP_009724391_1_ 0.178
0 HLA-B*08:01 NSVTSSIVI YP_009724391_1_ 0.177
0 HLA-B*08:01 TPSDFVRAT YP_009724391_1_ 0.177
0 HLA-B*08:01 LLLFVTVYS YP_009724391_1_ 0.176
0 HLA-B*08:01 QLSTDTGVE YP_009724391_1_ 0.171
0 HLA-B*08:01 VFQSASKII YP_009724391_1_ 0.169
0 HLA-B*08:01 DTGVEHVTF YP_009724391_1_ 0.168
0 HLA-B*08:01 VGVALLAVF YP_009724391_1_ 0.167
0 HLA-B*08:01 VHFVCNLLL YP_009724391_1_ 0.164
0 HLA-B*08:01 PTTTTSVPL YP_009724391_1_ 0.161
0 HLA-B*08:01 LLLVAAGLE YP_009724391_1_ 0.161
0 HLA-B*08:01 YQLYSTQLS YP_009724391_1_ 0.158
0 HLA-B*08:01 QLALSKGVH YP_009724391_1_ 0.157
0 HLA-B*08:01 LLLLFVTVY YP_009724391_1_ 0.156
0 HLA-B*08:01 GSSGVVNPV YP_009724391_1_ 0.155
0 HLA-B*08:01 GVEHVTFFI YP_009724391_1_ 0.155
0 HLA-B*08:01 FIYNKIVDE YP_009724391_1_ 0.154
0 HLA-B*08:01 LIVGVALLA YP_009724391_1_ 0.154
0 HLA-B*08:01 SKNPLLYDA YP_009724391_1_ 0.153
0 HLA-B*08:01 YFLCWHTNC YP_009724391_1_ 0.152
0 HLA-B*08:01 KGVHFVCNL YP_009724391_1_ 0.152
0 HLA-B*08:01 LYLYALVYF YP_009724391_1_ 0.148
0 HLA-B*08:01 ASLPFGWLI YP_009724391_1_ 0.146
0 HLA-B*08:01 VTFFIYNKI YP_009724391_1_ 0.141
0 HLA-B*08:01 EAPFLYLYA YP_009724391_1_ 0.141
0 HLA-B*08:01 VYSHLLLVA YP_009724391_1_ 0.140
0 HLA-B*08:01 VVLHSYFTS YP_009724391_1_ 0.139
0 HLA-B*08:01 PISEHDYQI YP_009724391_1_ 0.139
0 HLA-B*08:01 DYCIPYNSV YP_009724391_1_ 0.138
0 HLA-B*08:01 TIDGSSGVV YP_009724391_1_ 0.136
0 HLA-B*08:01 CNLLLLFVT YP_009724391_1_ 0.135
0 HLA-B*08:01 FVRIIMRLW YP_009724391_1_ 0.134
0 HLA-B*08:01 LPFGWLIVG YP_009724391_1_ 0.133
0 HLA-B*08:01 AVFQSASKI YP_009724391_1_ 0.132
0 HLA-B*08:01 TATIPIQAS YP_009724391_1_ 0.132
0 HLA-B*08:01 WESGVKDCV YP_009724391_1_ 0.131
0 HLA-B*08:01 VALLAVFQS YP_009724391_1_ 0.130
0 HLA-B*08:01 PYNSVTSSI YP_009724391_1_ 0.129
0 HLA-B*08:01 EPTTTTSVP YP_009724391_1_ 0.127
0 HLA-B*08:01 TGVEHVTFF YP_009724391_1_ 0.126
0 HLA-B*08:01 EPEEHVQIH YP_009724391_1_ 0.124
0 HLA-B*08:01 PLLYDANYF YP_009724391_1_ 0.121
0 HLA-B*08:01 YDANYFLCW YP_009724391_1_ 0.119
0 HLA-B*08:01 QSINFVRII YP_009724391_1_ 0.119
0 HLA-B*08:01 TVTLKQGEI YP_009724391_1_ 0.118
0 HLA-B*08:01 MDLFMRIFT YP_009724391_1_ 0.118
0 HLA-B*08:01 TFFIYNKIV YP_009724391_1_ 0.117
0 HLA-B*08:01 IIMRLWLCW YP_009724391_1_ 0.117
0 HLA-B*08:01 HTIDGSSGV YP_009724391_1_ 0.115
0 HLA-B*08:01 GVKDCVVLH YP_009724391_1_ 0.115
0 HLA-B*08:01 FFIYNKIVD YP_009724391_1_ 0.113
0 HLA-B*08:01 YDYCIPYNS YP_009724391_1_ 0.112
0 HLA-B*08:01 YCIPYNSVT YP_009724391_1_ 0.111
0 HLA-B*08:01 WLCWKCRSK YP_009724391_1_ 0.110
0 HLA-B*08:01 IKDATPSDF YP_009724391_1_ 0.110
0 HLA-B*08:01 TLKQGEIKD YP_009724391_1_ 0.109
0 HLA-B*08:01 TQLSTDTGV YP_009724391_1_ 0.107
0 HLA-B*08:01 YDEPTTTTS YP_009724391_1_ 0.105
0 HLA-B*08:01 SDYYQLYST YP_009724391_1_ 0.105
0 HLA-B*08:01 VCNLLLLFV YP_009724391_1_ 0.104
0 HLA-B*08:01 SKGVHFVCN YP_009724391_1_ 0.103
0 HLA-B*08:01 DCVVLHSYF YP_009724391_1_ 0.102
0 HLA-B*08:01 PSDFVRATA YP_009724391_1_ 0.100
0 HLA-B*08:01 SHLLLVAAG YP_009724391_1_ 0.099
0 HLA-B*08:01 MRLWLCWKC YP_009724391_1_ 0.097
0 HLA-B*08:01 DEPEEHVQI YP_009724391_1_ 0.096
0 HLA-B*08:01 FTSDYYQLY YP_009724391_1_ 0.095
0 HLA-B*08:01 CVVLHSYFT YP_009724391_1_ 0.092
0 HLA-B*08:01 KKRWQLALS YP_009724391_1_ 0.092
0 HLA-B*08:01 VEHVTFFIY YP_009724391_1_ 0.090
0 HLA-B*08:01 PFLYLYALV YP_009724391_1_ 0.090
0 HLA-B*08:01 RATATIPIQ YP_009724391_1_ 0.090
0 HLA-B*08:01 SPISEHDYQ YP_009724391_1_ 0.089
0 HLA-B*08:01 TIGTVTLKQ YP_009724391_1_ 0.089
0 HLA-B*08:01 RIFTIGTVT YP_009724391_1_ 0.088
0 HLA-B*08:01 DEPTTTTSV YP_009724391_1_ 0.086
0 HLA-B*08:01 QIHTIDGSS YP_009724391_1_ 0.085
0 HLA-B*08:01 SVTSSIVIT YP_009724391_1_ 0.084
0 HLA-B*08:01 YTEKWESGV YP_009724391_1_ 0.082
0 HLA-B*08:01 LAVFQSASK YP_009724391_1_ 0.081
0 HLA-B*08:01 KQGEIKDAT YP_009724391_1_ 0.081
0 HLA-B*08:01 ESGVKDCVV YP_009724391_1_ 0.080
0 HLA-B*08:01 TSSIVITSG YP_009724391_1_ 0.080
0 HLA-B*08:01 LYALVYFLQ YP_009724391_1_ 0.080
0 HLA-B*08:01 SDFVRATAT YP_009724391_1_ 0.079
0 HLA-B*08:01 HVQIHTIDG YP_009724391_1_ 0.077
0 HLA-B*08:01 RSKNPLLYD YP_009724391_1_ 0.077
0 HLA-B*08:01 DYYQLYSTQ YP_009724391_1_ 0.075
0 HLA-B*08:01 VYFLQSINF YP_009724391_1_ 0.073
0 HLA-B*08:01 NPLLYDANY YP_009724391_1_ 0.072
0 HLA-B*08:01 YQIGGYTEK YP_009724391_1_ 0.071
0 HLA-B*08:01 EPIYDEPTT YP_009724391_1_ 0.070
0 HLA-B*08:01 ASKIITLKK YP_009724391_1_ 0.070
0 HLA-B*08:01 VMEPIYDEP YP_009724391_1_ 0.069
0 HLA-B*08:01 RIIMRLWLC YP_009724391_1_ 0.069
0 HLA-B*08:01 LVYFLQSIN YP_009724391_1_ 0.068
0 HLA-B*08:01 LKQGEIKDA YP_009724391_1_ 0.068
0 HLA-B*08:01 TEKWESGVK YP_009724391_1_ 0.064
0 HLA-B*08:01 GGYTEKWES YP_009724391_1_ 0.064
0 HLA-B*08:01 DYQIGGYTE YP_009724391_1_ 0.064
0 HLA-B*08:01 YSTQLSTDT YP_009724391_1_ 0.063
0 HLA-B*08:01 CIPYNSVTS YP_009724391_1_ 0.063
0 HLA-B*08:01 HVTFFIYNK YP_009724391_1_ 0.060
0 HLA-B*08:01 LYDANYFLC YP_009724391_1_ 0.059
0 HLA-B*08:01 SASKIITLK YP_009724391_1_ 0.058
0 HLA-B*08:01 ATATIPIQA YP_009724391_1_ 0.054
0 HLA-B*08:01 NYFLCWHTN YP_009724391_1_ 0.053
0 HLA-B*08:01 STQLSTDTG YP_009724391_1_ 0.050
0 HLA-B*08:01 LVAAGLEAP YP_009724391_1_ 0.049
0 HLA-B*08:01 LWLCWKCRS YP_009724391_1_ 0.048
0 HLA-B*08:01 PVMEPIYDE YP_009724391_1_ 0.047
0 HLA-B*08:01 IQASLPFGW YP_009724391_1_ 0.047
0 HLA-B*08:01 LCWKCRSKN YP_009724391_1_ 0.046
0 HLA-B*08:01 IYDEPTTTT YP_009724391_1_ 0.045
0 HLA-B*08:01 CWKCRSKNP YP_009724391_1_ 0.043
0 HLA-B*08:01 ATPSDFVRA YP_009724391_1_ 0.043
0 HLA-B*08:01 ANYFLCWHT YP_009724391_1_ 0.042
0 HLA-B*08:01 NCYDYCIPY YP_009724391_1_ 0.039
0 HLA-B*08:01 PFGWLIVGV YP_009724391_1_ 0.039
0 HLA-B*08:01 DGTTSPISE YP_009724391_1_ 0.037
0 HLA-B*08:01 DANYFLCWH YP_009724391_1_ 0.037
0 HLA-B*08:01 STDTGVEHV YP_009724391_1_ 0.035
0 HLA-B*08:01 LYSTQLSTD YP_009724391_1_ 0.035
0 HLA-B*08:01 NPVMEPIYD YP_009724391_1_ 0.033
0 HLA-B*08:01 CWHTNCYDY YP_009724391_1_ 0.033
0 HLA-B*08:01 MEPIYDEPT YP_009724391_1_ 0.028
0 HLA-B*08:01 TSGDGTTSP YP_009724391_1_ 0.027
0 HLA-B*08:01 VTSSIVITS YP_009724391_1_ 0.027
0 HLA-B*08:01 IDGSSGVVN YP_009724391_1_ 0.024
0 HLA-B*08:01 FTIGTVTLK YP_009724391_1_ 0.024
0 HLA-B*08:01 SGVVNPVME YP_009724391_1_ 0.020
0 HLA-B*08:01 SEHDYQIGG YP_009724391_1_ 0.020
0 HLA-B*08:01 SYFTSDYYQ YP_009724391_1_ 0.018
0 HLA-B*08:01 ISEHDYQIG YP_009724391_1_ 0.017
0 HLA-B*08:01 SIVITSGDG YP_009724391_1_ 0.015
0 HLA-B*08:01 TNCYDYCIP YP_009724391_1_ 0.014
0 HLA-B*08:01 PIYDEPTTT YP_009724391_1_ 0.013
0 HLA-B*08:01 VITSGDGTT YP_009724391_1_ 0.013
0 HLA-B*08:01 WHTNCYDYC YP_009724391_1_ 0.013
0 HLA-B*08:01 LEAPFLYLY YP_009724391_1_ 0.013
0 HLA-B*08:01 RLWLCWKCR YP_009724391_1_ 0.012
0 HLA-B*08:01 HDYQIGGYT YP_009724391_1_ 0.011
0 HLA-B*08:01 GVALLAVFQ YP_009724391_1_ 0.011
0 HLA-B*08:01 SSIVITSGD YP_009724391_1_ 0.010
0 HLA-B*08:01 QIGGYTEKW YP_009724391_1_ 0.009
0 HLA-B*08:01 EHVTFFIYN YP_009724391_1_ 0.006
0 HLA-B*08:01 ITSGDGTTS YP_009724391_1_ 0.006
0 HLA-B*08:01 IVDEPEEHV YP_009724391_1_ 0.005
0 HLA-B*08:01 GEIKDATPS YP_009724391_1_ 0.005
0 HLA-B*08:01 LSTDTGVEH YP_009724391_1_ 0.002
0 HLA-B*08:01 KNPLLYDAN YP_009724391_1_ 0.001
0 HLA-B*08:01 KDATPSDFV YP_009724391_1_ 0.001
0 HLA-B*08:01 GTVTLKQGE YP_009724391_1_ 0.000
0 HLA-B*08:01 VNPVMEPIY YP_009724391_1_ 0.000
0 HLA-B*08:01 GVVNPVMEP YP_009724391_1_ 0.000
0 HLA-B*08:01 DGSSGVVNP YP_009724391_1_ 0.000
0 HLA-B*08:01 IHTIDGSSG YP_009724391_1_ 0.000
0 HLA-B*08:01 VQIHTIDGS YP_009724391_1_ 0.000
0 HLA-B*08:01 EHVQIHTID YP_009724391_1_ 0.000
0 HLA-B*08:01 PEEHVQIHT YP_009724391_1_ 0.000
0 HLA-B*08:01 VDEPEEHVQ YP_009724391_1_ 0.000
0 HLA-B*08:01 KIVDEPEEH YP_009724391_1_ 0.000
0 HLA-B*08:01 NKIVDEPEE YP_009724391_1_ 0.000
0 HLA-B*08:01 IYNKIVDEP YP_009724391_1_ 0.000
0 HLA-B*08:01 TDTGVEHVT YP_009724391_1_ 0.000
0 HLA-B*08:01 TSDYYQLYS YP_009724391_1_ 0.000
0 HLA-B*08:01 HSYFTSDYY YP_009724391_1_ 0.000
0 HLA-B*08:01 LHSYFTSDY YP_009724391_1_ 0.000
0 HLA-B*08:01 KDCVVLHSY YP_009724391_1_ 0.000
0 HLA-B*08:01 VKDCVVLHS YP_009724391_1_ 0.000
0 HLA-B*08:01 KWESGVKDC YP_009724391_1_ 0.000
0 HLA-B*08:01 EKWESGVKD YP_009724391_1_ 0.000
0 HLA-B*08:01 GYTEKWESG YP_009724391_1_ 0.000
0 HLA-B*08:01 IGGYTEKWE YP_009724391_1_ 0.000
0 HLA-B*08:01 EHDYQIGGY YP_009724391_1_ 0.000
0 HLA-B*08:01 TSPISEHDY YP_009724391_1_ 0.000
0 HLA-B*08:01 TTSPISEHD YP_009724391_1_ 0.000
0 HLA-B*08:01 GTTSPISEH YP_009724391_1_ 0.000
0 HLA-B*08:01 GDGTTSPIS YP_009724391_1_ 0.000
0 HLA-B*08:01 IVITSGDGT YP_009724391_1_ 0.000
0 HLA-B*08:01 CYDYCIPYN YP_009724391_1_ 0.000
0 HLA-B*08:01 LCWHTNCYD YP_009724391_1_ 0.000
0 HLA-B*08:01 CRSKNPLLY YP_009724391_1_ 0.000
0 HLA-B*08:01 INFVRIIMR YP_009724391_1_ 0.000
0 HLA-B*08:01 AGLEAPFLY YP_009724391_1_ 0.000
0 HLA-B*08:01 RWQLALSKG YP_009724391_1_ 0.000
0 HLA-B*08:01 KRWQLALSK YP_009724391_1_ 0.000
0 HLA-B*08:01 IITLKKRWQ YP_009724391_1_ 0.000
0 HLA-B*08:01 KIITLKKRW YP_009724391_1_ 0.000
0 HLA-B*08:01 SKIITLKKR YP_009724391_1_ 0.000
0 HLA-B*08:01 PIQASLPFG YP_009724391_1_ 0.000
0 HLA-B*08:01 TIPIQASLP YP_009724391_1_ 0.000
0 HLA-B*08:01 DATPSDFVR YP_009724391_1_ 0.000
0 HLA-B*08:01 QGEIKDATP YP_009724391_1_ 0.000
0 HLA-B*08:01 VTLKQGEIK YP_009724391_1_ 0.000
0 HLA-B*08:01 IGTVTLKQG YP_009724391_1_ 0.000
-----------------------------------------------------------------------------------
-----------------------------------------------------------------------------------
pos HLA peptide Identity 1-log50k(aff)
-----------------------------------------------------------------------------------
0 HLA-B*27:05 KRWQLALSK YP_009724391_1_ 0.678
0 HLA-B*27:05 MRLWLCWKC YP_009724391_1_ 0.442
0 HLA-B*27:05 CRSKNPLLY YP_009724391_1_ 0.433
0 HLA-B*27:05 YQIGGYTEK YP_009724391_1_ 0.423
0 HLA-B*27:05 IQASLPFGW YP_009724391_1_ 0.372
0 HLA-B*27:05 MRIFTIGTV YP_009724391_1_ 0.364
0 HLA-B*27:05 VRIIMRLWL YP_009724391_1_ 0.349
0 HLA-B*27:05 VRATATIPI YP_009724391_1_ 0.340
0 HLA-B*27:05 FLQSINFVR YP_009724391_1_ 0.318
0 HLA-B*27:05 RLWLCWKCR YP_009724391_1_ 0.315
0 HLA-B*27:05 YQLYSTQLS YP_009724391_1_ 0.306
0 HLA-B*27:05 FLYLYALVY YP_009724391_1_ 0.296
0 HLA-B*27:05 YLYALVYFL YP_009724391_1_ 0.295
0 HLA-B*27:05 WQLALSKGV YP_009724391_1_ 0.295
0 HLA-B*27:05 AGLEAPFLY YP_009724391_1_ 0.294
0 HLA-B*27:05 INFVRIIMR YP_009724391_1_ 0.270
0 HLA-B*27:05 IMRLWLCWK YP_009724391_1_ 0.253
0 HLA-B*27:05 LLFVTVYSH YP_009724391_1_ 0.245
0 HLA-B*27:05 HVTFFIYNK YP_009724391_1_ 0.243
0 HLA-B*27:05 TQLSTDTGV YP_009724391_1_ 0.233
0 HLA-B*27:05 HSYFTSDYY YP_009724391_1_ 0.231
0 HLA-B*27:05 YDYCIPYNS YP_009724391_1_ 0.225
0 HLA-B*27:05 LAVFQSASK YP_009724391_1_ 0.225
0 HLA-B*27:05 FTIGTVTLK YP_009724391_1_ 0.218
0 HLA-B*27:05 FGWLIVGVA YP_009724391_1_ 0.215
0 HLA-B*27:05 LQSINFVRI YP_009724391_1_ 0.213
0 HLA-B*27:05 HLLLVAAGL YP_009724391_1_ 0.212
0 HLA-B*27:05 FQSASKIIT YP_009724391_1_ 0.210
0 HLA-B*27:05 ASLPFGWLI YP_009724391_1_ 0.209
0 HLA-B*27:05 SKIITLKKR YP_009724391_1_ 0.207
0 HLA-B*27:05 APFLYLYAL YP_009724391_1_ 0.198
0 HLA-B*27:05 ANYFLCWHT YP_009724391_1_ 0.197
0 HLA-B*27:05 LEAPFLYLY YP_009724391_1_ 0.191
0 HLA-B*27:05 LLLLFVTVY YP_009724391_1_ 0.191
0 HLA-B*27:05 VHFVCNLLL YP_009724391_1_ 0.190
0 HLA-B*27:05 GWLIVGVAL YP_009724391_1_ 0.187
0 HLA-B*27:05 SASKIITLK YP_009724391_1_ 0.186
0 HLA-B*27:05 SHLLLVAAG YP_009724391_1_ 0.184
0 HLA-B*27:05 CNLLLLFVT YP_009724391_1_ 0.184
0 HLA-B*27:05 LKKRWQLAL YP_009724391_1_ 0.180
0 HLA-B*27:05 VQIHTIDGS YP_009724391_1_ 0.179
0 HLA-B*27:05 NCYDYCIPY YP_009724391_1_ 0.179
0 HLA-B*27:05 WLCWKCRSK YP_009724391_1_ 0.178
0 HLA-B*27:05 WKCRSKNPL YP_009724391_1_ 0.177
0 HLA-B*27:05 SKNPLLYDA YP_009724391_1_ 0.176
0 HLA-B*27:05 CWHTNCYDY YP_009724391_1_ 0.174
0 HLA-B*27:05 LLYDANYFL YP_009724391_1_ 0.172
0 HLA-B*27:05 YSHLLLVAA YP_009724391_1_ 0.171
0 HLA-B*27:05 KQGEIKDAT YP_009724391_1_ 0.171
0 HLA-B*27:05 ASKIITLKK YP_009724391_1_ 0.168
0 HLA-B*27:05 YYQLYSTQL YP_009724391_1_ 0.160
0 HLA-B*27:05 VEHVTFFIY YP_009724391_1_ 0.158
0 HLA-B*27:05 DATPSDFVR YP_009724391_1_ 0.155
0 HLA-B*27:05 YFTSDYYQL YP_009724391_1_ 0.154
0 HLA-B*27:05 KGVHFVCNL YP_009724391_1_ 0.154
0 HLA-B*27:05 FMRIFTIGT YP_009724391_1_ 0.154
0 HLA-B*27:05 DLFMRIFTI YP_009724391_1_ 0.145
0 HLA-B*27:05 WLIVGVALL YP_009724391_1_ 0.140
0 HLA-B*27:05 EKWESGVKD YP_009724391_1_ 0.138
0 HLA-B*27:05 VYFLQSINF YP_009724391_1_ 0.138
0 HLA-B*27:05 ITLKKRWQL YP_009724391_1_ 0.137
0 HLA-B*27:05 NYFLCWHTN YP_009724391_1_ 0.136
0 HLA-B*27:05 IIMRLWLCW YP_009724391_1_ 0.134
0 HLA-B*27:05 YALVYFLQS YP_009724391_1_ 0.134
0 HLA-B*27:05 RIIMRLWLC YP_009724391_1_ 0.132
0 HLA-B*27:05 FVTVYSHLL YP_009724391_1_ 0.132
0 HLA-B*27:05 KKRWQLALS YP_009724391_1_ 0.132
0 HLA-B*27:05 LHSYFTSDY YP_009724391_1_ 0.130
0 HLA-B*27:05 VTLKQGEIK YP_009724391_1_ 0.130
0 HLA-B*27:05 RIFTIGTVT YP_009724391_1_ 0.128
0 HLA-B*27:05 NLLLLFVTV YP_009724391_1_ 0.126
0 HLA-B*27:05 IKDATPSDF YP_009724391_1_ 0.126
0 HLA-B*27:05 VALLAVFQS YP_009724391_1_ 0.124
0 HLA-B*27:05 KDCVVLHSY YP_009724391_1_ 0.123
0 HLA-B*27:05 LYLYALVYF YP_009724391_1_ 0.123
0 HLA-B*27:05 SDYYQLYST YP_009724391_1_ 0.122
0 HLA-B*27:05 IPIQASLPF YP_009724391_1_ 0.117
0 HLA-B*27:05 SSGVVNPVM YP_009724391_1_ 0.113
0 HLA-B*27:05 SYFTSDYYQ YP_009724391_1_ 0.113
0 HLA-B*27:05 SGVKDCVVL YP_009724391_1_ 0.113
0 HLA-B*27:05 FLCWHTNCY YP_009724391_1_ 0.110
0 HLA-B*27:05 YFLQSINFV YP_009724391_1_ 0.110
0 HLA-B*27:05 LYALVYFLQ YP_009724391_1_ 0.110
0 HLA-B*27:05 LLLFVTVYS YP_009724391_1_ 0.110
0 HLA-B*27:05 HFVCNLLLL YP_009724391_1_ 0.110
0 HLA-B*27:05 YNSVTSSIV YP_009724391_1_ 0.109
0 HLA-B*27:05 TEKWESGVK YP_009724391_1_ 0.108
0 HLA-B*27:05 ALLAVFQSA YP_009724391_1_ 0.108
0 HLA-B*27:05 GEIKDATPS YP_009724391_1_ 0.108
0 HLA-B*27:05 LSTDTGVEH YP_009724391_1_ 0.104
0 HLA-B*27:05 SINFVRIIM YP_009724391_1_ 0.104
0 HLA-B*27:05 SDFVRATAT YP_009724391_1_ 0.104
0 HLA-B*27:05 HTNCYDYCI YP_009724391_1_ 0.103
0 HLA-B*27:05 GGYTEKWES YP_009724391_1_ 0.102
0 HLA-B*27:05 MDLFMRIFT YP_009724391_1_ 0.101
0 HLA-B*27:05 QSASKIITL YP_009724391_1_ 0.100
0 HLA-B*27:05 NPLLYDANY YP_009724391_1_ 0.097
[truncated: 1,255 more rows]

## Sheet: Sheet4
PickPocket-1.1 Server Output - DTU Health Tech
# Input is in FSA format
# Peptide length 9
-----------------------------------------------------------------------------------
pos HLA peptide Identity 1-log50k(aff)
-----------------------------------------------------------------------------------
0 HLA-A*01:01 LTALRLCAY YP_009724392_1_ 0.415
0 HLA-A*01:01 TLAILTALR YP_009724392_1_ 0.342
0 HLA-A*01:01 FLAFVVFLL YP_009724392_1_ 0.335
0 HLA-A*01:01 LVKPSFYVY YP_009724392_1_ 0.306
0 HLA-A*01:01 IVNSVLLFL YP_009724392_1_ 0.301
0 HLA-A*01:01 VSLVKPSFY YP_009724392_1_ 0.299
0 HLA-A*01:01 NIVNVSLVK YP_009724392_1_ 0.290
0 HLA-A*01:01 LIVNSVLLF YP_009724392_1_ 0.280
0 HLA-A*01:01 RLCAYCCNI YP_009724392_1_ 0.258
0 HLA-A*01:01 VSEETGTLI YP_009724392_1_ 0.238
0 HLA-A*01:01 TLIVNSVLL YP_009724392_1_ 0.237
0 HLA-A*01:01 NSVLLFLAF YP_009724392_1_ 0.236
0 HLA-A*01:01 RVKNLNSSR YP_009724392_1_ 0.234
0 HLA-A*01:01 LLFLAFVVF YP_009724392_1_ 0.230
0 HLA-A*01:01 LAFVVFLLV YP_009724392_1_ 0.223
0 HLA-A*01:01 NSSRVPDLL YP_009724392_1_ 0.220
0 HLA-A*01:01 VTLAILTAL YP_009724392_1_ 0.217
0 HLA-A*01:01 VVFLLVTLA YP_009724392_1_ 0.212
0 HLA-A*01:01 FVSEETGTL YP_009724392_1_ 0.204
0 HLA-A*01:01 SSRVPDLLV YP_009724392_1_ 0.198
0 HLA-A*01:01 KPSFYVYSR YP_009724392_1_ 0.187
0 HLA-A*01:01 VLLFLAFVV YP_009724392_1_ 0.186
0 HLA-A*01:01 LLVTLAILT YP_009724392_1_ 0.183
0 HLA-A*01:01 SLVKPSFYV YP_009724392_1_ 0.179
0 HLA-A*01:01 FVVFLLVTL YP_009724392_1_ 0.178
0 HLA-A*01:01 ILTALRLCA YP_009724392_1_ 0.177
0 HLA-A*01:01 YSRVKNLNS YP_009724392_1_ 0.175
0 HLA-A*01:01 SFYVYSRVK YP_009724392_1_ 0.166
0 HLA-A*01:01 YSFVSEETG YP_009724392_1_ 0.162
0 HLA-A*01:01 SVLLFLAFV YP_009724392_1_ 0.161
0 HLA-A*01:01 LAILTALRL YP_009724392_1_ 0.160
0 HLA-A*01:01 LVTLAILTA YP_009724392_1_ 0.159
0 HLA-A*01:01 VNSVLLFLA YP_009724392_1_ 0.150
0 HLA-A*01:01 YVYSRVKNL YP_009724392_1_ 0.148
0 HLA-A*01:01 GTLIVNSVL YP_009724392_1_ 0.146
0 HLA-A*01:01 LFLAFVVFL YP_009724392_1_ 0.143
0 HLA-A*01:01 NVSLVKPSF YP_009724392_1_ 0.140
0 HLA-A*01:01 ALRLCAYCC YP_009724392_1_ 0.134
0 HLA-A*01:01 NLNSSRVPD YP_009724392_1_ 0.132
0 HLA-A*01:01 ETGTLIVNS YP_009724392_1_ 0.131
0 HLA-A*01:01 SEETGTLIV YP_009724392_1_ 0.131
0 HLA-A*01:01 CAYCCNIVN YP_009724392_1_ 0.130
0 HLA-A*01:01 VFLLVTLAI YP_009724392_1_ 0.124
0 HLA-A*01:01 FLLVTLAIL YP_009724392_1_ 0.121
0 HLA-A*01:01 PSFYVYSRV YP_009724392_1_ 0.099
0 HLA-A*01:01 CNIVNVSLV YP_009724392_1_ 0.094
0 HLA-A*01:01 YCCNIVNVS YP_009724392_1_ 0.094
0 HLA-A*01:01 MYSFVSEET YP_009724392_1_ 0.083
0 HLA-A*01:01 CCNIVNVSL YP_009724392_1_ 0.079
0 HLA-A*01:01 IVNVSLVKP YP_009724392_1_ 0.076
0 HLA-A*01:01 AILTALRLC YP_009724392_1_ 0.072
0 HLA-A*01:01 AFVVFLLVT YP_009724392_1_ 0.062
0 HLA-A*01:01 LCAYCCNIV YP_009724392_1_ 0.059
0 HLA-A*01:01 VYSRVKNLN YP_009724392_1_ 0.057
0 HLA-A*01:01 TALRLCAYC YP_009724392_1_ 0.053
0 HLA-A*01:01 AYCCNIVNV YP_009724392_1_ 0.047
0 HLA-A*01:01 TGTLIVNSV YP_009724392_1_ 0.043
0 HLA-A*01:01 LNSSRVPDL YP_009724392_1_ 0.023
0 HLA-A*01:01 KNLNSSRVP YP_009724392_1_ 0.000
0 HLA-A*01:01 VKNLNSSRV YP_009724392_1_ 0.000
0 HLA-A*01:01 SRVKNLNSS YP_009724392_1_ 0.000
0 HLA-A*01:01 FYVYSRVKN YP_009724392_1_ 0.000
0 HLA-A*01:01 VKPSFYVYS YP_009724392_1_ 0.000
0 HLA-A*01:01 VNVSLVKPS YP_009724392_1_ 0.000
0 HLA-A*01:01 LRLCAYCCN YP_009724392_1_ 0.000
0 HLA-A*01:01 EETGTLIVN YP_009724392_1_ 0.000
0 HLA-A*01:01 SFVSEETGT YP_009724392_1_ 0.000
-----------------------------------------------------------------------------------
-----------------------------------------------------------------------------------
pos HLA peptide Identity 1-log50k(aff)
-----------------------------------------------------------------------------------
0 HLA-A*02:01 FLAFVVFLL YP_009724392_1_ 0.859
0 HLA-A*02:01 VLLFLAFVV YP_009724392_1_ 0.832
0 HLA-A*02:01 SLVKPSFYV YP_009724392_1_ 0.809
0 HLA-A*02:01 FLLVTLAIL YP_009724392_1_ 0.782
0 HLA-A*02:01 SVLLFLAFV YP_009724392_1_ 0.679
0 HLA-A*02:01 RLCAYCCNI YP_009724392_1_ 0.654
0 HLA-A*02:01 TLIVNSVLL YP_009724392_1_ 0.628
0 HLA-A*02:01 FVVFLLVTL YP_009724392_1_ 0.600
0 HLA-A*02:01 IVNSVLLFL YP_009724392_1_ 0.557
0 HLA-A*02:01 LFLAFVVFL YP_009724392_1_ 0.526
0 HLA-A*02:01 YVYSRVKNL YP_009724392_1_ 0.516
0 HLA-A*02:01 VTLAILTAL YP_009724392_1_ 0.505
0 HLA-A*02:01 LLVTLAILT YP_009724392_1_ 0.504
0 HLA-A*02:01 LLFLAFVVF YP_009724392_1_ 0.492
0 HLA-A*02:01 LAFVVFLLV YP_009724392_1_ 0.491
0 HLA-A*02:01 VVFLLVTLA YP_009724392_1_ 0.488
0 HLA-A*02:01 FVSEETGTL YP_009724392_1_ 0.468
0 HLA-A*02:01 AYCCNIVNV YP_009724392_1_ 0.423
0 HLA-A*02:01 ILTALRLCA YP_009724392_1_ 0.417
0 HLA-A*02:01 VFLLVTLAI YP_009724392_1_ 0.387
0 HLA-A*02:01 CNIVNVSLV YP_009724392_1_ 0.368
0 HLA-A*02:01 LVTLAILTA YP_009724392_1_ 0.360
0 HLA-A*02:01 GTLIVNSVL YP_009724392_1_ 0.337
0 HLA-A*02:01 LIVNSVLLF YP_009724392_1_ 0.324
0 HLA-A*02:01 AILTALRLC YP_009724392_1_ 0.317
0 HLA-A*02:01 VNSVLLFLA YP_009724392_1_ 0.313
0 HLA-A*02:01 ALRLCAYCC YP_009724392_1_ 0.299
0 HLA-A*02:01 PSFYVYSRV YP_009724392_1_ 0.298
0 HLA-A*02:01 LAILTALRL YP_009724392_1_ 0.283
0 HLA-A*02:01 LCAYCCNIV YP_009724392_1_ 0.279
0 HLA-A*02:01 TGTLIVNSV YP_009724392_1_ 0.278
0 HLA-A*02:01 IVNVSLVKP YP_009724392_1_ 0.276
0 HLA-A*02:01 VKNLNSSRV YP_009724392_1_ 0.267
0 HLA-A*02:01 NLNSSRVPD YP_009724392_1_ 0.264
0 HLA-A*02:01 LNSSRVPDL YP_009724392_1_ 0.261
0 HLA-A*02:01 AFVVFLLVT YP_009724392_1_ 0.235
0 HLA-A*02:01 TLAILTALR YP_009724392_1_ 0.207
0 HLA-A*02:01 VSEETGTLI YP_009724392_1_ 0.201
0 HLA-A*02:01 NSSRVPDLL YP_009724392_1_ 0.185
0 HLA-A*02:01 SEETGTLIV YP_009724392_1_ 0.183
0 HLA-A*02:01 CCNIVNVSL YP_009724392_1_ 0.180
0 HLA-A*02:01 SSRVPDLLV YP_009724392_1_ 0.178
0 HLA-A*02:01 SFVSEETGT YP_009724392_1_ 0.161
0 HLA-A*02:01 TALRLCAYC YP_009724392_1_ 0.136
0 HLA-A*02:01 YSFVSEETG YP_009724392_1_ 0.124
0 HLA-A*02:01 NIVNVSLVK YP_009724392_1_ 0.117
0 HLA-A*02:01 MYSFVSEET YP_009724392_1_ 0.109
0 HLA-A*02:01 NVSLVKPSF YP_009724392_1_ 0.104
0 HLA-A*02:01 CAYCCNIVN YP_009724392_1_ 0.097
0 HLA-A*02:01 YCCNIVNVS YP_009724392_1_ 0.092
0 HLA-A*02:01 NSVLLFLAF YP_009724392_1_ 0.082
0 HLA-A*02:01 LTALRLCAY YP_009724392_1_ 0.080
0 HLA-A*02:01 LVKPSFYVY YP_009724392_1_ 0.061
0 HLA-A*02:01 KNLNSSRVP YP_009724392_1_ 0.059
0 HLA-A*02:01 ETGTLIVNS YP_009724392_1_ 0.057
0 HLA-A*02:01 VKPSFYVYS YP_009724392_1_ 0.051
0 HLA-A*02:01 VNVSLVKPS YP_009724392_1_ 0.017
0 HLA-A*02:01 LRLCAYCCN YP_009724392_1_ 0.009
0 HLA-A*02:01 RVKNLNSSR YP_009724392_1_ 0.000
0 HLA-A*02:01 SRVKNLNSS YP_009724392_1_ 0.000
0 HLA-A*02:01 YSRVKNLNS YP_009724392_1_ 0.000
0 HLA-A*02:01 VYSRVKNLN YP_009724392_1_ 0.000
0 HLA-A*02:01 FYVYSRVKN YP_009724392_1_ 0.000
0 HLA-A*02:01 SFYVYSRVK YP_009724392_1_ 0.000
0 HLA-A*02:01 KPSFYVYSR YP_009724392_1_ 0.000
0 HLA-A*02:01 VSLVKPSFY YP_009724392_1_ 0.000
0 HLA-A*02:01 EETGTLIVN YP_009724392_1_ 0.000
-----------------------------------------------------------------------------------
-----------------------------------------------------------------------------------
pos HLA peptide Identity 1-log50k(aff)
-----------------------------------------------------------------------------------
0 HLA-A*03:01 RVKNLNSSR YP_009724392_1_ 0.439
0 HLA-A*03:01 NIVNVSLVK YP_009724392_1_ 0.421
0 HLA-A*03:01 TLAILTALR YP_009724392_1_ 0.395
0 HLA-A*03:01 SFYVYSRVK YP_009724392_1_ 0.369
0 HLA-A*03:01 IVNSVLLFL YP_009724392_1_ 0.361
0 HLA-A*03:01 KPSFYVYSR YP_009724392_1_ 0.336
0 HLA-A*03:01 FLAFVVFLL YP_009724392_1_ 0.321
0 HLA-A*03:01 LVKPSFYVY YP_009724392_1_ 0.310
0 HLA-A*03:01 LTALRLCAY YP_009724392_1_ 0.307
0 HLA-A*03:01 LAFVVFLLV YP_009724392_1_ 0.307
0 HLA-A*03:01 LLFLAFVVF YP_009724392_1_ 0.294
0 HLA-A*03:01 VSLVKPSFY YP_009724392_1_ 0.291
0 HLA-A*03:01 SLVKPSFYV YP_009724392_1_ 0.284
0 HLA-A*03:01 YVYSRVKNL YP_009724392_1_ 0.277
0 HLA-A*03:01 VTLAILTAL YP_009724392_1_ 0.273
0 HLA-A*03:01 SVLLFLAFV YP_009724392_1_ 0.271
0 HLA-A*03:01 VVFLLVTLA YP_009724392_1_ 0.270
0 HLA-A*03:01 LIVNSVLLF YP_009724392_1_ 0.257
0 HLA-A*03:01 VLLFLAFVV YP_009724392_1_ 0.243
0 HLA-A*03:01 ILTALRLCA YP_009724392_1_ 0.228
0 HLA-A*03:01 RLCAYCCNI YP_009724392_1_ 0.226
0 HLA-A*03:01 GTLIVNSVL YP_009724392_1_ 0.224
0 HLA-A*03:01 NSVLLFLAF YP_009724392_1_ 0.222
0 HLA-A*03:01 LVTLAILTA YP_009724392_1_ 0.219
0 HLA-A*03:01 FVVFLLVTL YP_009724392_1_ 0.219
0 HLA-A*03:01 CAYCCNIVN YP_009724392_1_ 0.215
0 HLA-A*03:01 SSRVPDLLV YP_009724392_1_ 0.210
0 HLA-A*03:01 YSRVKNLNS YP_009724392_1_ 0.205
0 HLA-A*03:01 FVSEETGTL YP_009724392_1_ 0.192
0 HLA-A*03:01 PSFYVYSRV YP_009724392_1_ 0.188
0 HLA-A*03:01 TLIVNSVLL YP_009724392_1_ 0.186
0 HLA-A*03:01 AILTALRLC YP_009724392_1_ 0.182
0 HLA-A*03:01 LFLAFVVFL YP_009724392_1_ 0.179
0 HLA-A*03:01 ALRLCAYCC YP_009724392_1_ 0.170
0 HLA-A*03:01 NLNSSRVPD YP_009724392_1_ 0.169
0 HLA-A*03:01 VFLLVTLAI YP_009724392_1_ 0.169
0 HLA-A*03:01 FLLVTLAIL YP_009724392_1_ 0.164
0 HLA-A*03:01 NVSLVKPSF YP_009724392_1_ 0.163
0 HLA-A*03:01 LLVTLAILT YP_009724392_1_ 0.161
0 HLA-A*03:01 YSFVSEETG YP_009724392_1_ 0.159
0 HLA-A*03:01 TALRLCAYC YP_009724392_1_ 0.153
0 HLA-A*03:01 LAILTALRL YP_009724392_1_ 0.153
0 HLA-A*03:01 IVNVSLVKP YP_009724392_1_ 0.151
0 HLA-A*03:01 ETGTLIVNS YP_009724392_1_ 0.126
0 HLA-A*03:01 NSSRVPDLL YP_009724392_1_ 0.104
0 HLA-A*03:01 AFVVFLLVT YP_009724392_1_ 0.101
0 HLA-A*03:01 VNSVLLFLA YP_009724392_1_ 0.089
0 HLA-A*03:01 VSEETGTLI YP_009724392_1_ 0.075
0 HLA-A*03:01 MYSFVSEET YP_009724392_1_ 0.074
0 HLA-A*03:01 KNLNSSRVP YP_009724392_1_ 0.041
0 HLA-A*03:01 AYCCNIVNV YP_009724392_1_ 0.036
0 HLA-A*03:01 CCNIVNVSL YP_009724392_1_ 0.033
0 HLA-A*03:01 CNIVNVSLV YP_009724392_1_ 0.022
0 HLA-A*03:01 FYVYSRVKN YP_009724392_1_ 0.020
0 HLA-A*03:01 SEETGTLIV YP_009724392_1_ 0.020
0 HLA-A*03:01 VNVSLVKPS YP_009724392_1_ 0.016
0 HLA-A*03:01 TGTLIVNSV YP_009724392_1_ 0.006
0 HLA-A*03:01 YCCNIVNVS YP_009724392_1_ 0.004
0 HLA-A*03:01 LNSSRVPDL YP_009724392_1_ 0.000
0 HLA-A*03:01 VKNLNSSRV YP_009724392_1_ 0.000
0 HLA-A*03:01 SRVKNLNSS YP_009724392_1_ 0.000
0 HLA-A*03:01 VYSRVKNLN YP_009724392_1_ 0.000
0 HLA-A*03:01 VKPSFYVYS YP_009724392_1_ 0.000
0 HLA-A*03:01 LCAYCCNIV YP_009724392_1_ 0.000
0 HLA-A*03:01 LRLCAYCCN YP_009724392_1_ 0.000
0 HLA-A*03:01 EETGTLIVN YP_009724392_1_ 0.000
0 HLA-A*03:01 SFVSEETGT YP_009724392_1_ 0.000
-----------------------------------------------------------------------------------
-----------------------------------------------------------------------------------
pos HLA peptide Identity 1-log50k(aff)
-----------------------------------------------------------------------------------
0 HLA-A*24:02 VFLLVTLAI YP_009724392_1_ 0.481
0 HLA-A*24:02 LFLAFVVFL YP_009724392_1_ 0.444
0 HLA-A*24:02 AYCCNIVNV YP_009724392_1_ 0.373
0 HLA-A*24:02 LLFLAFVVF YP_009724392_1_ 0.365
0 HLA-A*24:02 FLAFVVFLL YP_009724392_1_ 0.356
0 HLA-A*24:02 LIVNSVLLF YP_009724392_1_ 0.323
0 HLA-A*24:02 RLCAYCCNI YP_009724392_1_ 0.316
0 HLA-A*24:02 MYSFVSEET YP_009724392_1_ 0.314
0 HLA-A*24:02 VYSRVKNLN YP_009724392_1_ 0.296
0 HLA-A*24:02 FYVYSRVKN YP_009724392_1_ 0.290
0 HLA-A*24:02 VLLFLAFVV YP_009724392_1_ 0.275
0 HLA-A*24:02 VTLAILTAL YP_009724392_1_ 0.273
0 HLA-A*24:02 NSVLLFLAF YP_009724392_1_ 0.271
0 HLA-A*24:02 FLLVTLAIL YP_009724392_1_ 0.262
0 HLA-A*24:02 IVNSVLLFL YP_009724392_1_ 0.257
0 HLA-A*24:02 TLIVNSVLL YP_009724392_1_ 0.247
0 HLA-A*24:02 NVSLVKPSF YP_009724392_1_ 0.246
0 HLA-A*24:02 FVVFLLVTL YP_009724392_1_ 0.241
0 HLA-A*24:02 FVSEETGTL YP_009724392_1_ 0.216
0 HLA-A*24:02 VSEETGTLI YP_009724392_1_ 0.202
0 HLA-A*24:02 AFVVFLLVT YP_009724392_1_ 0.190
0 HLA-A*24:02 YVYSRVKNL YP_009724392_1_ 0.188
0 HLA-A*24:02 LVKPSFYVY YP_009724392_1_ 0.173
0 HLA-A*24:02 GTLIVNSVL YP_009724392_1_ 0.171
0 HLA-A*24:02 CCNIVNVSL YP_009724392_1_ 0.170
0 HLA-A*24:02 SVLLFLAFV YP_009724392_1_ 0.153
0 HLA-A*24:02 SFYVYSRVK YP_009724392_1_ 0.148
0 HLA-A*24:02 SLVKPSFYV YP_009724392_1_ 0.141
0 HLA-A*24:02 LNSSRVPDL YP_009724392_1_ 0.136
0 HLA-A*24:02 LCAYCCNIV YP_009724392_1_ 0.133
0 HLA-A*24:02 VNSVLLFLA YP_009724392_1_ 0.123
0 HLA-A*24:02 LAILTALRL YP_009724392_1_ 0.120
0 HLA-A*24:02 LAFVVFLLV YP_009724392_1_ 0.115
0 HLA-A*24:02 NSSRVPDLL YP_009724392_1_ 0.112
0 HLA-A*24:02 SFVSEETGT YP_009724392_1_ 0.110
0 HLA-A*24:02 AILTALRLC YP_009724392_1_ 0.094
0 HLA-A*24:02 YCCNIVNVS YP_009724392_1_ 0.092
0 HLA-A*24:02 CNIVNVSLV YP_009724392_1_ 0.091
0 HLA-A*24:02 VVFLLVTLA YP_009724392_1_ 0.086
0 HLA-A*24:02 ALRLCAYCC YP_009724392_1_ 0.084
0 HLA-A*24:02 TALRLCAYC YP_009724392_1_ 0.082
0 HLA-A*24:02 LRLCAYCCN YP_009724392_1_ 0.078
0 HLA-A*24:02 LTALRLCAY YP_009724392_1_ 0.073
0 HLA-A*24:02 NLNSSRVPD YP_009724392_1_ 0.070
0 HLA-A*24:02 TGTLIVNSV YP_009724392_1_ 0.069
0 HLA-A*24:02 VKPSFYVYS YP_009724392_1_ 0.063
0 HLA-A*24:02 VSLVKPSFY YP_009724392_1_ 0.061
0 HLA-A*24:02 ILTALRLCA YP_009724392_1_ 0.057
0 HLA-A*24:02 LVTLAILTA YP_009724392_1_ 0.048
0 HLA-A*24:02 LLVTLAILT YP_009724392_1_ 0.047
0 HLA-A*24:02 PSFYVYSRV YP_009724392_1_ 0.043
0 HLA-A*24:02 TLAILTALR YP_009724392_1_ 0.039
0 HLA-A*24:02 KPSFYVYSR YP_009724392_1_ 0.037
0 HLA-A*24:02 IVNVSLVKP YP_009724392_1_ 0.034
0 HLA-A*24:02 YSFVSEETG YP_009724392_1_ 0.023
0 HLA-A*24:02 KNLNSSRVP YP_009724392_1_ 0.016
0 HLA-A*24:02 CAYCCNIVN YP_009724392_1_ 0.003
0 HLA-A*24:02 SSRVPDLLV YP_009724392_1_ 0.000
0 HLA-A*24:02 VKNLNSSRV YP_009724392_1_ 0.000
0 HLA-A*24:02 RVKNLNSSR YP_009724392_1_ 0.000
0 HLA-A*24:02 SRVKNLNSS YP_009724392_1_ 0.000
0 HLA-A*24:02 YSRVKNLNS YP_009724392_1_ 0.000
0 HLA-A*24:02 VNVSLVKPS YP_009724392_1_ 0.000
0 HLA-A*24:02 NIVNVSLVK YP_009724392_1_ 0.000
0 HLA-A*24:02 ETGTLIVNS YP_009724392_1_ 0.000
0 HLA-A*24:02 EETGTLIVN YP_009724392_1_ 0.000
0 HLA-A*24:02 SEETGTLIV YP_009724392_1_ 0.000
-----------------------------------------------------------------------------------
-----------------------------------------------------------------------------------
pos HLA peptide Identity 1-log50k(aff)
-----------------------------------------------------------------------------------
0 HLA-A*26:01 LTALRLCAY YP_009724392_1_ 0.488
0 HLA-A*26:01 FVVFLLVTL YP_009724392_1_ 0.467
0 HLA-A*26:01 SVLLFLAFV YP_009724392_1_ 0.407
0 HLA-A*26:01 LVKPSFYVY YP_009724392_1_ 0.381
0 HLA-A*26:01 IVNSVLLFL YP_009724392_1_ 0.375
0 HLA-A*26:01 FVSEETGTL YP_009724392_1_ 0.369
0 HLA-A*26:01 VTLAILTAL YP_009724392_1_ 0.368
0 HLA-A*26:01 LIVNSVLLF YP_009724392_1_ 0.365
0 HLA-A*26:01 FLAFVVFLL YP_009724392_1_ 0.348
0 HLA-A*26:01 YVYSRVKNL YP_009724392_1_ 0.329
0 HLA-A*26:01 NSVLLFLAF YP_009724392_1_ 0.315
0 HLA-A*26:01 TLAILTALR YP_009724392_1_ 0.310
0 HLA-A*26:01 VVFLLVTLA YP_009724392_1_ 0.291
0 HLA-A*26:01 TLIVNSVLL YP_009724392_1_ 0.291
0 HLA-A*26:01 CNIVNVSLV YP_009724392_1_ 0.289
0 HLA-A*26:01 FLLVTLAIL YP_009724392_1_ 0.284
0 HLA-A*26:01 ETGTLIVNS YP_009724392_1_ 0.280
0 HLA-A*26:01 RVKNLNSSR YP_009724392_1_ 0.261
0 HLA-A*26:01 AILTALRLC YP_009724392_1_ 0.256
0 HLA-A*26:01 LVTLAILTA YP_009724392_1_ 0.256
0 HLA-A*26:01 NVSLVKPSF YP_009724392_1_ 0.255
0 HLA-A*26:01 LAFVVFLLV YP_009724392_1_ 0.251
0 HLA-A*26:01 NIVNVSLVK YP_009724392_1_ 0.248
0 HLA-A*26:01 GTLIVNSVL YP_009724392_1_ 0.245
0 HLA-A*26:01 LLFLAFVVF YP_009724392_1_ 0.206
0 HLA-A*26:01 LAILTALRL YP_009724392_1_ 0.203
0 HLA-A*26:01 VSLVKPSFY YP_009724392_1_ 0.193
0 HLA-A*26:01 SLVKPSFYV YP_009724392_1_ 0.192
0 HLA-A*26:01 TALRLCAYC YP_009724392_1_ 0.173
0 HLA-A*26:01 PSFYVYSRV YP_009724392_1_ 0.171
0 HLA-A*26:01 IVNVSLVKP YP_009724392_1_ 0.158
0 HLA-A*26:01 NSSRVPDLL YP_009724392_1_ 0.151
0 HLA-A*26:01 CAYCCNIVN YP_009724392_1_ 0.151
0 HLA-A*26:01 SSRVPDLLV YP_009724392_1_ 0.150
0 HLA-A*26:01 EETGTLIVN YP_009724392_1_ 0.136
0 HLA-A*26:01 LFLAFVVFL YP_009724392_1_ 0.131
0 HLA-A*26:01 VNSVLLFLA YP_009724392_1_ 0.120
0 HLA-A*26:01 VSEETGTLI YP_009724392_1_ 0.114
0 HLA-A*26:01 AFVVFLLVT YP_009724392_1_ 0.113
0 HLA-A*26:01 LLVTLAILT YP_009724392_1_ 0.110
0 HLA-A*26:01 YSRVKNLNS YP_009724392_1_ 0.107
0 HLA-A*26:01 RLCAYCCNI YP_009724392_1_ 0.107
0 HLA-A*26:01 TGTLIVNSV YP_009724392_1_ 0.103
0 HLA-A*26:01 YSFVSEETG YP_009724392_1_ 0.099
0 HLA-A*26:01 SFYVYSRVK YP_009724392_1_ 0.098
0 HLA-A*26:01 KPSFYVYSR YP_009724392_1_ 0.095
0 HLA-A*26:01 YCCNIVNVS YP_009724392_1_ 0.094
0 HLA-A*26:01 SRVKNLNSS YP_009724392_1_ 0.090
0 HLA-A*26:01 LNSSRVPDL YP_009724392_1_ 0.081
0 HLA-A*26:01 AYCCNIVNV YP_009724392_1_ 0.079
0 HLA-A*26:01 LCAYCCNIV YP_009724392_1_ 0.075
0 HLA-A*26:01 VNVSLVKPS YP_009724392_1_ 0.071
0 HLA-A*26:01 CCNIVNVSL YP_009724392_1_ 0.037
0 HLA-A*26:01 SFVSEETGT YP_009724392_1_ 0.032
0 HLA-A*26:01 VKPSFYVYS YP_009724392_1_ 0.030
0 HLA-A*26:01 MYSFVSEET YP_009724392_1_ 0.030
0 HLA-A*26:01 VFLLVTLAI YP_009724392_1_ 0.028
0 HLA-A*26:01 VLLFLAFVV YP_009724392_1_ 0.028
0 HLA-A*26:01 ILTALRLCA YP_009724392_1_ 0.025
0 HLA-A*26:01 ALRLCAYCC YP_009724392_1_ 0.013
0 HLA-A*26:01 FYVYSRVKN YP_009724392_1_ 0.008
0 HLA-A*26:01 NLNSSRVPD YP_009724392_1_ 0.000
0 HLA-A*26:01 KNLNSSRVP YP_009724392_1_ 0.000
0 HLA-A*26:01 VKNLNSSRV YP_009724392_1_ 0.000
0 HLA-A*26:01 VYSRVKNLN YP_009724392_1_ 0.000
0 HLA-A*26:01 LRLCAYCCN YP_009724392_1_ 0.000
0 HLA-A*26:01 SEETGTLIV YP_009724392_1_ 0.000
-----------------------------------------------------------------------------------
-----------------------------------------------------------------------------------
pos HLA peptide Identity 1-log50k(aff)
-----------------------------------------------------------------------------------
0 HLA-B*07:02 FVSEETGTL YP_009724392_1_ 0.412
0 HLA-B*07:02 FVVFLLVTL YP_009724392_1_ 0.393
0 HLA-B*07:02 FLAFVVFLL YP_009724392_1_ 0.382
0 HLA-B*07:02 KPSFYVYSR YP_009724392_1_ 0.332
0 HLA-B*07:02 VTLAILTAL YP_009724392_1_ 0.326
0 HLA-B*07:02 FLLVTLAIL YP_009724392_1_ 0.323
0 HLA-B*07:02 LAILTALRL YP_009724392_1_ 0.316
0 HLA-B*07:02 GTLIVNSVL YP_009724392_1_ 0.315
0 HLA-B*07:02 IVNSVLLFL YP_009724392_1_ 0.294
0 HLA-B*07:02 NVSLVKPSF YP_009724392_1_ 0.293
0 HLA-B*07:02 VFLLVTLAI YP_009724392_1_ 0.289
0 HLA-B*07:02 CCNIVNVSL YP_009724392_1_ 0.287
0 HLA-B*07:02 LVTLAILTA YP_009724392_1_ 0.265
0 HLA-B*07:02 SSRVPDLLV YP_009724392_1_ 0.259
0 HLA-B*07:02 YVYSRVKNL YP_009724392_1_ 0.255
0 HLA-B*07:02 LFLAFVVFL YP_009724392_1_ 0.243
0 HLA-B*07:02 NSVLLFLAF YP_009724392_1_ 0.240
0 HLA-B*07:02 LAFVVFLLV YP_009724392_1_ 0.239
0 HLA-B*07:02 SVLLFLAFV YP_009724392_1_ 0.239
0 HLA-B*07:02 ILTALRLCA YP_009724392_1_ 0.231
0 HLA-B*07:02 TLIVNSVLL YP_009724392_1_ 0.225
0 HLA-B*07:02 LLFLAFVVF YP_009724392_1_ 0.220
0 HLA-B*07:02 VLLFLAFVV YP_009724392_1_ 0.194
0 HLA-B*07:02 TGTLIVNSV YP_009724392_1_ 0.194
0 HLA-B*07:02 LCAYCCNIV YP_009724392_1_ 0.191
0 HLA-B*07:02 NSSRVPDLL YP_009724392_1_ 0.190
0 HLA-B*07:02 LIVNSVLLF YP_009724392_1_ 0.182
0 HLA-B*07:02 YSRVKNLNS YP_009724392_1_ 0.174
0 HLA-B*07:02 VVFLLVTLA YP_009724392_1_ 0.168
0 HLA-B*07:02 SLVKPSFYV YP_009724392_1_ 0.167
0 HLA-B*07:02 CAYCCNIVN YP_009724392_1_ 0.165
0 HLA-B*07:02 VSEETGTLI YP_009724392_1_ 0.162
0 HLA-B*07:02 LNSSRVPDL YP_009724392_1_ 0.157
0 HLA-B*07:02 NLNSSRVPD YP_009724392_1_ 0.146
0 HLA-B*07:02 CNIVNVSLV YP_009724392_1_ 0.140
0 HLA-B*07:02 ALRLCAYCC YP_009724392_1_ 0.135
0 HLA-B*07:02 TALRLCAYC YP_009724392_1_ 0.133
0 HLA-B*07:02 SEETGTLIV YP_009724392_1_ 0.125
0 HLA-B*07:02 RVKNLNSSR YP_009724392_1_ 0.123
0 HLA-B*07:02 VKNLNSSRV YP_009724392_1_ 0.119
0 HLA-B*07:02 RLCAYCCNI YP_009724392_1_ 0.117
0 HLA-B*07:02 VNSVLLFLA YP_009724392_1_ 0.116
0 HLA-B*07:02 FYVYSRVKN YP_009724392_1_ 0.106
0 HLA-B*07:02 YCCNIVNVS YP_009724392_1_ 0.102
0 HLA-B*07:02 MYSFVSEET YP_009724392_1_ 0.101
0 HLA-B*07:02 SFYVYSRVK YP_009724392_1_ 0.091
0 HLA-B*07:02 AFVVFLLVT YP_009724392_1_ 0.091
0 HLA-B*07:02 NIVNVSLVK YP_009724392_1_ 0.090
0 HLA-B*07:02 AILTALRLC YP_009724392_1_ 0.090
0 HLA-B*07:02 TLAILTALR YP_009724392_1_ 0.088
0 HLA-B*07:02 LTALRLCAY YP_009724392_1_ 0.082
0 HLA-B*07:02 SRVKNLNSS YP_009724392_1_ 0.061
0 HLA-B*07:02 KNLNSSRVP YP_009724392_1_ 0.056
0 HLA-B*07:02 LVKPSFYVY YP_009724392_1_ 0.052
0 HLA-B*07:02 LLVTLAILT YP_009724392_1_ 0.051
0 HLA-B*07:02 VYSRVKNLN YP_009724392_1_ 0.042
0 HLA-B*07:02 IVNVSLVKP YP_009724392_1_ 0.036
0 HLA-B*07:02 AYCCNIVNV YP_009724392_1_ 0.024
0 HLA-B*07:02 PSFYVYSRV YP_009724392_1_ 0.023
0 HLA-B*07:02 VNVSLVKPS YP_009724392_1_ 0.020
0 HLA-B*07:02 YSFVSEETG YP_009724392_1_ 0.012
0 HLA-B*07:02 EETGTLIVN YP_009724392_1_ 0.007
0 HLA-B*07:02 SFVSEETGT YP_009724392_1_ 0.002
0 HLA-B*07:02 VKPSFYVYS YP_009724392_1_ 0.000
0 HLA-B*07:02 VSLVKPSFY YP_009724392_1_ 0.000
0 HLA-B*07:02 LRLCAYCCN YP_009724392_1_ 0.000
0 HLA-B*07:02 ETGTLIVNS YP_009724392_1_ 0.000
-----------------------------------------------------------------------------------
-----------------------------------------------------------------------------------
pos HLA peptide Identity 1-log50k(aff)
-----------------------------------------------------------------------------------
0 HLA-B*08:01 FLLVTLAIL YP_009724392_1_ 0.423
0 HLA-B*08:01 FLAFVVFLL YP_009724392_1_ 0.401
0 HLA-B*08:01 LLFLAFVVF YP_009724392_1_ 0.391
0 HLA-B*08:01 FVSEETGTL YP_009724392_1_ 0.342
0 HLA-B*08:01 FVVFLLVTL YP_009724392_1_ 0.314
0 HLA-B*08:01 TLIVNSVLL YP_009724392_1_ 0.299
0 HLA-B*08:01 ILTALRLCA YP_009724392_1_ 0.291
0 HLA-B*08:01 LAFVVFLLV YP_009724392_1_ 0.286
0 HLA-B*08:01 VFLLVTLAI YP_009724392_1_ 0.284
0 HLA-B*08:01 LVKPSFYVY YP_009724392_1_ 0.281
0 HLA-B*08:01 NSVLLFLAF YP_009724392_1_ 0.281
0 HLA-B*08:01 LFLAFVVFL YP_009724392_1_ 0.272
0 HLA-B*08:01 NLNSSRVPD YP_009724392_1_ 0.270
0 HLA-B*08:01 VLLFLAFVV YP_009724392_1_ 0.269
0 HLA-B*08:01 LAILTALRL YP_009724392_1_ 0.267
0 HLA-B*08:01 RLCAYCCNI YP_009724392_1_ 0.261
0 HLA-B*08:01 CCNIVNVSL YP_009724392_1_ 0.260
0 HLA-B*08:01 YVYSRVKNL YP_009724392_1_ 0.257
0 HLA-B*08:01 VTLAILTAL YP_009724392_1_ 0.256
0 HLA-B*08:01 NVSLVKPSF YP_009724392_1_ 0.245
0 HLA-B*08:01 ALRLCAYCC YP_009724392_1_ 0.241
0 HLA-B*08:01 IVNSVLLFL YP_009724392_1_ 0.240
0 HLA-B*08:01 LNSSRVPDL YP_009724392_1_ 0.221
0 HLA-B*08:01 LVTLAILTA YP_009724392_1_ 0.207
0 HLA-B*08:01 SLVKPSFYV YP_009724392_1_ 0.196
0 HLA-B*08:01 GTLIVNSVL YP_009724392_1_ 0.196
0 HLA-B*08:01 NSSRVPDLL YP_009724392_1_ 0.195
0 HLA-B*08:01 LIVNSVLLF YP_009724392_1_ 0.194
0 HLA-B*08:01 SSRVPDLLV YP_009724392_1_ 0.183
0 HLA-B*08:01 SVLLFLAFV YP_009724392_1_ 0.163
0 HLA-B*08:01 KPSFYVYSR YP_009724392_1_ 0.152
0 HLA-B*08:01 TGTLIVNSV YP_009724392_1_ 0.150
0 HLA-B*08:01 YSRVKNLNS YP_009724392_1_ 0.149
0 HLA-B*08:01 VNSVLLFLA YP_009724392_1_ 0.147
0 HLA-B*08:01 CNIVNVSLV YP_009724392_1_ 0.134
0 HLA-B*08:01 SEETGTLIV YP_009724392_1_ 0.132
0 HLA-B*08:01 VVFLLVTLA YP_009724392_1_ 0.124
0 HLA-B*08:01 LCAYCCNIV YP_009724392_1_ 0.117
0 HLA-B*08:01 FYVYSRVKN YP_009724392_1_ 0.107
0 HLA-B*08:01 TALRLCAYC YP_009724392_1_ 0.107
0 HLA-B*08:01 LLVTLAILT YP_009724392_1_ 0.105
0 HLA-B*08:01 YCCNIVNVS YP_009724392_1_ 0.104
0 HLA-B*08:01 VSEETGTLI YP_009724392_1_ 0.104
0 HLA-B*08:01 CAYCCNIVN YP_009724392_1_ 0.099
0 HLA-B*08:01 RVKNLNSSR YP_009724392_1_ 0.095
0 HLA-B*08:01 TLAILTALR YP_009724392_1_ 0.092
0 HLA-B*08:01 MYSFVSEET YP_009724392_1_ 0.088
0 HLA-B*08:01 VKNLNSSRV YP_009724392_1_ 0.083
0 HLA-B*08:01 LRLCAYCCN YP_009724392_1_ 0.075
0 HLA-B*08:01 AYCCNIVNV YP_009724392_1_ 0.061
0 HLA-B*08:01 NIVNVSLVK YP_009724392_1_ 0.058
0 HLA-B*08:01 AFVVFLLVT YP_009724392_1_ 0.053
0 HLA-B*08:01 SFYVYSRVK YP_009724392_1_ 0.050
0 HLA-B*08:01 YSFVSEETG YP_009724392_1_ 0.050
0 HLA-B*08:01 VNVSLVKPS YP_009724392_1_ 0.048
0 HLA-B*08:01 SRVKNLNSS YP_009724392_1_ 0.033
0 HLA-B*08:01 VYSRVKNLN YP_009724392_1_ 0.032
0 HLA-B*08:01 LTALRLCAY YP_009724392_1_ 0.031
0 HLA-B*08:01 AILTALRLC YP_009724392_1_ 0.029
0 HLA-B*08:01 PSFYVYSRV YP_009724392_1_ 0.022
0 HLA-B*08:01 ETGTLIVNS YP_009724392_1_ 0.012
0 HLA-B*08:01 IVNVSLVKP YP_009724392_1_ 0.006
0 HLA-B*08:01 KNLNSSRVP YP_009724392_1_ 0.000
0 HLA-B*08:01 VKPSFYVYS YP_009724392_1_ 0.000
0 HLA-B*08:01 VSLVKPSFY YP_009724392_1_ 0.000
0 HLA-B*08:01 EETGTLIVN YP_009724392_1_ 0.000
0 HLA-B*08:01 SFVSEETGT YP_009724392_1_ 0.000
-----------------------------------------------------------------------------------
-----------------------------------------------------------------------------------
pos HLA peptide Identity 1-log50k(aff)
-----------------------------------------------------------------------------------
0 HLA-B*27:05 LRLCAYCCN YP_009724392_1_ 0.327
0 HLA-B*27:05 SRVKNLNSS YP_009724392_1_ 0.307
0 HLA-B*27:05 KPSFYVYSR YP_009724392_1_ 0.290
0 HLA-B*27:05 FLAFVVFLL YP_009724392_1_ 0.263
0 HLA-B*27:05 VLLFLAFVV YP_009724392_1_ 0.241
0 HLA-B*27:05 SFYVYSRVK YP_009724392_1_ 0.218
0 HLA-B*27:05 TLAILTALR YP_009724392_1_ 0.193
0 HLA-B*27:05 NIVNVSLVK YP_009724392_1_ 0.175
0 HLA-B*27:05 VSLVKPSFY YP_009724392_1_ 0.171
0 HLA-B*27:05 SLVKPSFYV YP_009724392_1_ 0.164
0 HLA-B*27:05 RVKNLNSSR YP_009724392_1_ 0.162
0 HLA-B*27:05 LLFLAFVVF YP_009724392_1_ 0.161
0 HLA-B*27:05 LFLAFVVFL YP_009724392_1_ 0.150
0 HLA-B*27:05 FLLVTLAIL YP_009724392_1_ 0.139
0 HLA-B*27:05 NSVLLFLAF YP_009724392_1_ 0.136
0 HLA-B*27:05 RLCAYCCNI YP_009724392_1_ 0.133
0 HLA-B*27:05 LAFVVFLLV YP_009724392_1_ 0.126
0 HLA-B*27:05 FVVFLLVTL YP_009724392_1_ 0.123
0 HLA-B*27:05 YSFVSEETG YP_009724392_1_ 0.122
0 HLA-B*27:05 LAILTALRL YP_009724392_1_ 0.117
0 HLA-B*27:05 VNSVLLFLA YP_009724392_1_ 0.114
0 HLA-B*27:05 VKNLNSSRV YP_009724392_1_ 0.110
0 HLA-B*27:05 TLIVNSVLL YP_009724392_1_ 0.110
0 HLA-B*27:05 LLVTLAILT YP_009724392_1_ 0.108
0 HLA-B*27:05 CNIVNVSLV YP_009724392_1_ 0.104
0 HLA-B*27:05 NSSRVPDLL YP_009724392_1_ 0.100
0 HLA-B*27:05 ALRLCAYCC YP_009724392_1_ 0.100
0 HLA-B*27:05 VFLLVTLAI YP_009724392_1_ 0.097
0 HLA-B*27:05 CCNIVNVSL YP_009724392_1_ 0.090
0 HLA-B*27:05 FYVYSRVKN YP_009724392_1_ 0.089
0 HLA-B*27:05 LTALRLCAY YP_009724392_1_ 0.087
0 HLA-B*27:05 VTLAILTAL YP_009724392_1_ 0.083
0 HLA-B*27:05 ILTALRLCA YP_009724392_1_ 0.080
0 HLA-B*27:05 CAYCCNIVN YP_009724392_1_ 0.079
0 HLA-B*27:05 LNSSRVPDL YP_009724392_1_ 0.077
0 HLA-B*27:05 LIVNSVLLF YP_009724392_1_ 0.077
0 HLA-B*27:05 VKPSFYVYS YP_009724392_1_ 0.076
0 HLA-B*27:05 YCCNIVNVS YP_009724392_1_ 0.076
0 HLA-B*27:05 TGTLIVNSV YP_009724392_1_ 0.076
0 HLA-B*27:05 LVKPSFYVY YP_009724392_1_ 0.073
0 HLA-B*27:05 GTLIVNSVL YP_009724392_1_ 0.070
0 HLA-B*27:05 VVFLLVTLA YP_009724392_1_ 0.069
0 HLA-B*27:05 SSRVPDLLV YP_009724392_1_ 0.057
0 HLA-B*27:05 KNLNSSRVP YP_009724392_1_ 0.057
0 HLA-B*27:05 TALRLCAYC YP_009724392_1_ 0.057
0 HLA-B*27:05 SVLLFLAFV YP_009724392_1_ 0.053
0 HLA-B*27:05 YSRVKNLNS YP_009724392_1_ 0.052
0 HLA-B*27:05 YVYSRVKNL YP_009724392_1_ 0.050
0 HLA-B*27:05 LCAYCCNIV YP_009724392_1_ 0.049
0 HLA-B*27:05 MYSFVSEET YP_009724392_1_ 0.042
0 HLA-B*27:05 VNVSLVKPS YP_009724392_1_ 0.038
0 HLA-B*27:05 PSFYVYSRV YP_009724392_1_ 0.036
0 HLA-B*27:05 AYCCNIVNV YP_009724392_1_ 0.036
0 HLA-B*27:05 AFVVFLLVT YP_009724392_1_ 0.018
0 HLA-B*27:05 FVSEETGTL YP_009724392_1_ 0.006
0 HLA-B*27:05 IVNSVLLFL YP_009724392_1_ 0.005
0 HLA-B*27:05 LVTLAILTA YP_009724392_1_ 0.004
0 HLA-B*27:05 NVSLVKPSF YP_009724392_1_ 0.001
0 HLA-B*27:05 NLNSSRVPD YP_009724392_1_ 0.000
0 HLA-B*27:05 VYSRVKNLN YP_009724392_1_ 0.000
0 HLA-B*27:05 IVNVSLVKP YP_009724392_1_ 0.000
0 HLA-B*27:05 AILTALRLC YP_009724392_1_ 0.000
0 HLA-B*27:05 ETGTLIVNS YP_009724392_1_ 0.000
0 HLA-B*27:05 EETGTLIVN YP_009724392_1_ 0.000
0 HLA-B*27:05 SEETGTLIV YP_009724392_1_ 0.000
0 HLA-B*27:05 VSEETGTLI YP_009724392_1_ 0.000
0 HLA-B*27:05 SFVSEETGT YP_009724392_1_ 0.000
-----------------------------------------------------------------------------------
-----------------------------------------------------------------------------------
pos HLA peptide Identity 1-log50k(aff)
-----------------------------------------------------------------------------------
0 HLA-B*39:01 FLAFVVFLL YP_009724392_1_ 0.367
0 HLA-B*39:01 FLLVTLAIL YP_009724392_1_ 0.306
0 HLA-B*39:01 FVSEETGTL YP_009724392_1_ 0.298
0 HLA-B*39:01 FVVFLLVTL YP_009724392_1_ 0.278
0 HLA-B*39:01 LAILTALRL YP_009724392_1_ 0.276
0 HLA-B*39:01 CCNIVNVSL YP_009724392_1_ 0.271
0 HLA-B*39:01 TLIVNSVLL YP_009724392_1_ 0.271
0 HLA-B*39:01 VLLFLAFVV YP_009724392_1_ 0.264
0 HLA-B*39:01 LLFLAFVVF YP_009724392_1_ 0.257
0 HLA-B*39:01 NSSRVPDLL YP_009724392_1_ 0.229
0 HLA-B*39:01 NSVLLFLAF YP_009724392_1_ 0.229
0 HLA-B*39:01 VTLAILTAL YP_009724392_1_ 0.227
0 HLA-B*39:01 LRLCAYCCN YP_009724392_1_ 0.218
0 HLA-B*39:01 VKNLNSSRV YP_009724392_1_ 0.207
0 HLA-B*39:01 LAFVVFLLV YP_009724392_1_ 0.207
0 HLA-B*39:01 VFLLVTLAI YP_009724392_1_ 0.200
0 HLA-B*39:01 LFLAFVVFL YP_009724392_1_ 0.198
0 HLA-B*39:01 SEETGTLIV YP_009724392_1_ 0.196
0 HLA-B*39:01 GTLIVNSVL YP_009724392_1_ 0.190
0 HLA-B*39:01 RLCAYCCNI YP_009724392_1_ 0.189
0 HLA-B*39:01 SLVKPSFYV YP_009724392_1_ 0.188
0 HLA-B*39:01 VSEETGTLI YP_009724392_1_ 0.188
0 HLA-B*39:01 CAYCCNIVN YP_009724392_1_ 0.184
0 HLA-B*39:01 IVNSVLLFL YP_009724392_1_ 0.182
0 HLA-B*39:01 LNSSRVPDL YP_009724392_1_ 0.179
0 HLA-B*39:01 SRVKNLNSS YP_009724392_1_ 0.178
0 HLA-B*39:01 CNIVNVSLV YP_009724392_1_ 0.164
0 HLA-B*39:01 KPSFYVYSR YP_009724392_1_ 0.157
0 HLA-B*39:01 LCAYCCNIV YP_009724392_1_ 0.153
0 HLA-B*39:01 TGTLIVNSV YP_009724392_1_ 0.148
0 HLA-B*39:01 VNSVLLFLA YP_009724392_1_ 0.146
0 HLA-B*39:01 MYSFVSEET YP_009724392_1_ 0.144
0 HLA-B*39:01 LLVTLAILT YP_009724392_1_ 0.134
0 HLA-B*39:01 YVYSRVKNL YP_009724392_1_ 0.131
0 HLA-B*39:01 YSFVSEETG YP_009724392_1_ 0.129
0 HLA-B*39:01 YCCNIVNVS YP_009724392_1_ 0.125
0 HLA-B*39:01 NLNSSRVPD YP_009724392_1_ 0.122
0 HLA-B*39:01 ILTALRLCA YP_009724392_1_ 0.111
0 HLA-B*39:01 VVFLLVTLA YP_009724392_1_ 0.108
0 HLA-B*39:01 LVTLAILTA YP_009724392_1_ 0.105
0 HLA-B*39:01 NVSLVKPSF YP_009724392_1_ 0.103
0 HLA-B*39:01 EETGTLIVN YP_009724392_1_ 0.099
0 HLA-B*39:01 FYVYSRVKN YP_009724392_1_ 0.095
0 HLA-B*39:01 LIVNSVLLF YP_009724392_1_ 0.094
0 HLA-B*39:01 AYCCNIVNV YP_009724392_1_ 0.089
0 HLA-B*39:01 PSFYVYSRV YP_009724392_1_ 0.080
0 HLA-B*39:01 SVLLFLAFV YP_009724392_1_ 0.078
0 HLA-B*39:01 SFYVYSRVK YP_009724392_1_ 0.075
0 HLA-B*39:01 VNVSLVKPS YP_009724392_1_ 0.071
0 HLA-B*39:01 NIVNVSLVK YP_009724392_1_ 0.068
0 HLA-B*39:01 VKPSFYVYS YP_009724392_1_ 0.043
0 HLA-B*39:01 TLAILTALR YP_009724392_1_ 0.037
0 HLA-B*39:01 TALRLCAYC YP_009724392_1_ 0.021
0 HLA-B*39:01 LTALRLCAY YP_009724392_1_ 0.018
0 HLA-B*39:01 ALRLCAYCC YP_009724392_1_ 0.015
0 HLA-B*39:01 KNLNSSRVP YP_009724392_1_ 0.010
0 HLA-B*39:01 AFVVFLLVT YP_009724392_1_ 0.007
0 HLA-B*39:01 SSRVPDLLV YP_009724392_1_ 0.000
0 HLA-B*39:01 RVKNLNSSR YP_009724392_1_ 0.000
0 HLA-B*39:01 YSRVKNLNS YP_009724392_1_ 0.000
0 HLA-B*39:01 VYSRVKNLN YP_009724392_1_ 0.000
0 HLA-B*39:01 LVKPSFYVY YP_009724392_1_ 0.000
0 HLA-B*39:01 VSLVKPSFY YP_009724392_1_ 0.000
0 HLA-B*39:01 IVNVSLVKP YP_009724392_1_ 0.000
0 HLA-B*39:01 AILTALRLC YP_009724392_1_ 0.000
0 HLA-B*39:01 ETGTLIVNS YP_009724392_1_ 0.000
0 HLA-B*39:01 SFVSEETGT YP_009724392_1_ 0.000
-----------------------------------------------------------------------------------
-----------------------------------------------------------------------------------
pos HLA peptide Identity 1-log50k(aff)
-----------------------------------------------------------------------------------
0 HLA-B*40:01 SEETGTLIV YP_009724392_1_ 0.505
0 HLA-B*40:01 FLAFVVFLL YP_009724392_1_ 0.394
0 HLA-B*40:01 CCNIVNVSL YP_009724392_1_ 0.389
0 HLA-B*40:01 EETGTLIVN YP_009724392_1_ 0.369
0 HLA-B*40:01 FLLVTLAIL YP_009724392_1_ 0.350
0 HLA-B*40:01 TLIVNSVLL YP_009724392_1_ 0.310
0 HLA-B*40:01 FVVFLLVTL YP_009724392_1_ 0.307
0 HLA-B*40:01 LFLAFVVFL YP_009724392_1_ 0.291
0 HLA-B*40:01 LLFLAFVVF YP_009724392_1_ 0.284
0 HLA-B*40:01 VFLLVTLAI YP_009724392_1_ 0.280
0 HLA-B*40:01 NSSRVPDLL YP_009724392_1_ 0.279
0 HLA-B*40:01 FVSEETGTL YP_009724392_1_ 0.272
0 HLA-B*40:01 LNSSRVPDL YP_009724392_1_ 0.271
0 HLA-B*40:01 VTLAILTAL YP_009724392_1_ 0.267
0 HLA-B*40:01 GTLIVNSVL YP_009724392_1_ 0.267
0 HLA-B*40:01 LCAYCCNIV YP_009724392_1_ 0.260
0 HLA-B*40:01 LAILTALRL YP_009724392_1_ 0.259
0 HLA-B*40:01 LAFVVFLLV YP_009724392_1_ 0.251
0 HLA-B*40:01 VLLFLAFVV YP_009724392_1_ 0.237
0 HLA-B*40:01 RLCAYCCNI YP_009724392_1_ 0.235
0 HLA-B*40:01 VSEETGTLI YP_009724392_1_ 0.231
0 HLA-B*40:01 NSVLLFLAF YP_009724392_1_ 0.226
0 HLA-B*40:01 CNIVNVSLV YP_009724392_1_ 0.222
0 HLA-B*40:01 LIVNSVLLF YP_009724392_1_ 0.213
0 HLA-B*40:01 CAYCCNIVN YP_009724392_1_ 0.199
0 HLA-B*40:01 YVYSRVKNL YP_009724392_1_ 0.173
0 HLA-B*40:01 SLVKPSFYV YP_009724392_1_ 0.173
0 HLA-B*40:01 IVNSVLLFL YP_009724392_1_ 0.170
0 HLA-B*40:01 YSFVSEETG YP_009724392_1_ 0.158
0 HLA-B*40:01 TGTLIVNSV YP_009724392_1_ 0.156
0 HLA-B*40:01 YCCNIVNVS YP_009724392_1_ 0.149
0 HLA-B*40:01 VNSVLLFLA YP_009724392_1_ 0.131
0 HLA-B*40:01 AYCCNIVNV YP_009724392_1_ 0.120
0 HLA-B*40:01 SSRVPDLLV YP_009724392_1_ 0.095
0 HLA-B*40:01 SFYVYSRVK YP_009724392_1_ 0.094
0 HLA-B*40:01 KNLNSSRVP YP_009724392_1_ 0.089
0 HLA-B*40:01 NIVNVSLVK YP_009724392_1_ 0.089
0 HLA-B*40:01 FYVYSRVKN YP_009724392_1_ 0.081
0 HLA-B*40:01 SVLLFLAFV YP_009724392_1_ 0.078
0 HLA-B*40:01 NVSLVKPSF YP_009724392_1_ 0.073
0 HLA-B*40:01 NLNSSRVPD YP_009724392_1_ 0.072
0 HLA-B*40:01 AFVVFLLVT YP_009724392_1_ 0.069
0 HLA-B*40:01 LLVTLAILT YP_009724392_1_ 0.066
0 HLA-B*40:01 PSFYVYSRV YP_009724392_1_ 0.064
0 HLA-B*40:01 VVFLLVTLA YP_009724392_1_ 0.056
0 HLA-B*40:01 MYSFVSEET YP_009724392_1_ 0.056
0 HLA-B*40:01 LTALRLCAY YP_009724392_1_ 0.044
0 HLA-B*40:01 TALRLCAYC YP_009724392_1_ 0.039
0 HLA-B*40:01 VKNLNSSRV YP_009724392_1_ 0.035
0 HLA-B*40:01 AILTALRLC YP_009724392_1_ 0.035
0 HLA-B*40:01 LVTLAILTA YP_009724392_1_ 0.034
0 HLA-B*40:01 KPSFYVYSR YP_009724392_1_ 0.032
0 HLA-B*40:01 LRLCAYCCN YP_009724392_1_ 0.020
0 HLA-B*40:01 VNVSLVKPS YP_009724392_1_ 0.016
0 HLA-B*40:01 VYSRVKNLN YP_009724392_1_ 0.010
0 HLA-B*40:01 SFVSEETGT YP_009724392_1_ 0.007
0 HLA-B*40:01 TLAILTALR YP_009724392_1_ 0.000
0 HLA-B*40:01 RVKNLNSSR YP_009724392_1_ 0.000
0 HLA-B*40:01 SRVKNLNSS YP_009724392_1_ 0.000
0 HLA-B*40:01 YSRVKNLNS YP_009724392_1_ 0.000
0 HLA-B*40:01 VKPSFYVYS YP_009724392_1_ 0.000
0 HLA-B*40:01 LVKPSFYVY YP_009724392_1_ 0.000
0 HLA-B*40:01 VSLVKPSFY YP_009724392_1_ 0.000
0 HLA-B*40:01 IVNVSLVKP YP_009724392_1_ 0.000
0 HLA-B*40:01 ALRLCAYCC YP_009724392_1_ 0.000
0 HLA-B*40:01 ILTALRLCA YP_009724392_1_ 0.000
0 HLA-B*40:01 ETGTLIVNS YP_009724392_1_ 0.000
-----------------------------------------------------------------------------------
-----------------------------------------------------------------------------------
pos HLA peptide Identity 1-log50k(aff)
-----------------------------------------------------------------------------------
0 HLA-B*58:01 LTALRLCAY YP_009724392_1_ 0.443
0 HLA-B*58:01 VTLAILTAL YP_009724392_1_ 0.435
0 HLA-B*58:01 NSVLLFLAF YP_009724392_1_ 0.431
0 HLA-B*58:01 LAILTALRL YP_009724392_1_ 0.429
0 HLA-B*58:01 VSEETGTLI YP_009724392_1_ 0.419
0 HLA-B*58:01 VSLVKPSFY YP_009724392_1_ 0.407
0 HLA-B*58:01 LIVNSVLLF YP_009724392_1_ 0.386
0 HLA-B*58:01 IVNSVLLFL YP_009724392_1_ 0.369
0 HLA-B*58:01 FVVFLLVTL YP_009724392_1_ 0.367
0 HLA-B*58:01 NSSRVPDLL YP_009724392_1_ 0.361
0 HLA-B*58:01 YSFVSEETG YP_009724392_1_ 0.356
0 HLA-B*58:01 GTLIVNSVL YP_009724392_1_ 0.350
0 HLA-B*58:01 LAFVVFLLV YP_009724392_1_ 0.349
0 HLA-B*58:01 FLAFVVFLL YP_009724392_1_ 0.341
0 HLA-B*58:01 LVKPSFYVY YP_009724392_1_ 0.332
0 HLA-B*58:01 TALRLCAYC YP_009724392_1_ 0.314
0 HLA-B*58:01 YVYSRVKNL YP_009724392_1_ 0.301
0 HLA-B*58:01 CAYCCNIVN YP_009724392_1_ 0.301
0 HLA-B*58:01 RLCAYCCNI YP_009724392_1_ 0.300
0 HLA-B*58:01 LLFLAFVVF YP_009724392_1_ 0.298
0 HLA-B*58:01 NVSLVKPSF YP_009724392_1_ 0.297
0 HLA-B*58:01 SSRVPDLLV YP_009724392_1_ 0.288
0 HLA-B*58:01 FVSEETGTL YP_009724392_1_ 0.286
0 HLA-B*58:01 LFLAFVVFL YP_009724392_1_ 0.264
0 HLA-B*58:01 FLLVTLAIL YP_009724392_1_ 0.248
0 HLA-B*58:01 VFLLVTLAI YP_009724392_1_ 0.243
0 HLA-B*58:01 TLIVNSVLL YP_009724392_1_ 0.239
0 HLA-B*58:01 SVLLFLAFV YP_009724392_1_ 0.235
0 HLA-B*58:01 VLLFLAFVV YP_009724392_1_ 0.214
0 HLA-B*58:01 VVFLLVTLA YP_009724392_1_ 0.188
0 HLA-B*58:01 PSFYVYSRV YP_009724392_1_ 0.184
0 HLA-B*58:01 CCNIVNVSL YP_009724392_1_ 0.179
0 HLA-B*58:01 LNSSRVPDL YP_009724392_1_ 0.178
0 HLA-B*58:01 LVTLAILTA YP_009724392_1_ 0.174
0 HLA-B*58:01 AILTALRLC YP_009724392_1_ 0.170
0 HLA-B*58:01 IVNVSLVKP YP_009724392_1_ 0.168
0 HLA-B*58:01 SLVKPSFYV YP_009724392_1_ 0.163
0 HLA-B*58:01 YSRVKNLNS YP_009724392_1_ 0.162
0 HLA-B*58:01 TGTLIVNSV YP_009724392_1_ 0.138
0 HLA-B*58:01 CNIVNVSLV YP_009724392_1_ 0.127
0 HLA-B*58:01 ALRLCAYCC YP_009724392_1_ 0.119
0 HLA-B*58:01 VNSVLLFLA YP_009724392_1_ 0.107
0 HLA-B*58:01 KPSFYVYSR YP_009724392_1_ 0.101
0 HLA-B*58:01 LLVTLAILT YP_009724392_1_ 0.101
0 HLA-B*58:01 ETGTLIVNS YP_009724392_1_ 0.078
0 HLA-B*58:01 AFVVFLLVT YP_009724392_1_ 0.075
0 HLA-B*58:01 ILTALRLCA YP_009724392_1_ 0.061
0 HLA-B*58:01 LCAYCCNIV YP_009724392_1_ 0.051
0 HLA-B*58:01 NLNSSRVPD YP_009724392_1_ 0.036
0 HLA-B*58:01 TLAILTALR YP_009724392_1_ 0.029
0 HLA-B*58:01 MYSFVSEET YP_009724392_1_ 0.022
0 HLA-B*58:01 RVKNLNSSR YP_009724392_1_ 0.020
0 HLA-B*58:01 YCCNIVNVS YP_009724392_1_ 0.003
0 HLA-B*58:01 VKNLNSSRV YP_009724392_1_ 0.002
0 HLA-B*58:01 KNLNSSRVP YP_009724392_1_ 0.000
0 HLA-B*58:01 SRVKNLNSS YP_009724392_1_ 0.000
0 HLA-B*58:01 VYSRVKNLN YP_009724392_1_ 0.000
0 HLA-B*58:01 FYVYSRVKN YP_009724392_1_ 0.000
0 HLA-B*58:01 SFYVYSRVK YP_009724392_1_ 0.000
0 HLA-B*58:01 VKPSFYVYS YP_009724392_1_ 0.000
0 HLA-B*58:01 VNVSLVKPS YP_009724392_1_ 0.000
0 HLA-B*58:01 NIVNVSLVK YP_009724392_1_ 0.000
0 HLA-B*58:01 AYCCNIVNV YP_009724392_1_ 0.000
0 HLA-B*58:01 LRLCAYCCN YP_009724392_1_ 0.000
0 HLA-B*58:01 EETGTLIVN YP_009724392_1_ 0.000
0 HLA-B*58:01 SEETGTLIV YP_009724392_1_ 0.000
0 HLA-B*58:01 SFVSEETGT YP_009724392_1_ 0.000
-----------------------------------------------------------------------------------
-----------------------------------------------------------------------------------
pos HLA peptide Identity 1-log50k(aff)
-----------------------------------------------------------------------------------
0 HLA-B*15:01 LLFLAFVVF YP_009724392_1_ 0.524
0 HLA-B*15:01 NSVLLFLAF YP_009724392_1_ 0.454
0 HLA-B*15:01 LIVNSVLLF YP_009724392_1_ 0.416
0 HLA-B*15:01 LTALRLCAY YP_009724392_1_ 0.386
0 HLA-B*15:01 LVKPSFYVY YP_009724392_1_ 0.382
0 HLA-B*15:01 FLAFVVFLL YP_009724392_1_ 0.365
0 HLA-B*15:01 FVSEETGTL YP_009724392_1_ 0.353
0 HLA-B*15:01 FLLVTLAIL YP_009724392_1_ 0.350
0 HLA-B*15:01 FVVFLLVTL YP_009724392_1_ 0.349
0 HLA-B*15:01 TLIVNSVLL YP_009724392_1_ 0.344
0 HLA-B*15:01 LAILTALRL YP_009724392_1_ 0.305
0 HLA-B*15:01 YVYSRVKNL YP_009724392_1_ 0.302
0 HLA-B*15:01 NVSLVKPSF YP_009724392_1_ 0.293
0 HLA-B*15:01 VTLAILTAL YP_009724392_1_ 0.287
0 HLA-B*15:01 IVNSVLLFL YP_009724392_1_ 0.270
0 HLA-B*15:01 LAFVVFLLV YP_009724392_1_ 0.264
0 HLA-B*15:01 GTLIVNSVL YP_009724392_1_ 0.257
0 HLA-B*15:01 CCNIVNVSL YP_009724392_1_ 0.254
0 HLA-B*15:01 RLCAYCCNI YP_009724392_1_ 0.249
0 HLA-B*15:01 VSLVKPSFY YP_009724392_1_ 0.247
0 HLA-B*15:01 LNSSRVPDL YP_009724392_1_ 0.231
0 HLA-B*15:01 LFLAFVVFL YP_009724392_1_ 0.220
0 HLA-B*15:01 CNIVNVSLV YP_009724392_1_ 0.199
0 HLA-B*15:01 YSFVSEETG YP_009724392_1_ 0.197
0 HLA-B*15:01 VFLLVTLAI YP_009724392_1_ 0.183
0 HLA-B*15:01 VVFLLVTLA YP_009724392_1_ 0.164
0 HLA-B*15:01 SLVKPSFYV YP_009724392_1_ 0.162
0 HLA-B*15:01 NSSRVPDLL YP_009724392_1_ 0.159
0 HLA-B*15:01 SSRVPDLLV YP_009724392_1_ 0.156
0 HLA-B*15:01 CAYCCNIVN YP_009724392_1_ 0.155
0 HLA-B*15:01 LVTLAILTA YP_009724392_1_ 0.139
0 HLA-B*15:01 VSEETGTLI YP_009724392_1_ 0.138
0 HLA-B*15:01 VLLFLAFVV YP_009724392_1_ 0.137
0 HLA-B*15:01 NIVNVSLVK YP_009724392_1_ 0.136
0 HLA-B*15:01 RVKNLNSSR YP_009724392_1_ 0.132
0 HLA-B*15:01 LCAYCCNIV YP_009724392_1_ 0.131
0 HLA-B*15:01 SVLLFLAFV YP_009724392_1_ 0.126
0 HLA-B*15:01 TLAILTALR YP_009724392_1_ 0.121
0 HLA-B*15:01 SEETGTLIV YP_009724392_1_ 0.118
0 HLA-B*15:01 NLNSSRVPD YP_009724392_1_ 0.115
0 HLA-B*15:01 SFYVYSRVK YP_009724392_1_ 0.109
0 HLA-B*15:01 TGTLIVNSV YP_009724392_1_ 0.105
0 HLA-B*15:01 PSFYVYSRV YP_009724392_1_ 0.104
0 HLA-B*15:01 VKNLNSSRV YP_009724392_1_ 0.100
0 HLA-B*15:01 ALRLCAYCC YP_009724392_1_ 0.096
0 HLA-B*15:01 YCCNIVNVS YP_009724392_1_ 0.093
0 HLA-B*15:01 ILTALRLCA YP_009724392_1_ 0.089
0 HLA-B*15:01 YSRVKNLNS YP_009724392_1_ 0.082
0 HLA-B*15:01 LLVTLAILT YP_009724392_1_ 0.081
0 HLA-B*15:01 AILTALRLC YP_009724392_1_ 0.064
0 HLA-B*15:01 TALRLCAYC YP_009724392_1_ 0.063
0 HLA-B*15:01 EETGTLIVN YP_009724392_1_ 0.053
0 HLA-B*15:01 AYCCNIVNV YP_009724392_1_ 0.051
0 HLA-B*15:01 MYSFVSEET YP_009724392_1_ 0.047
0 HLA-B*15:01 VNVSLVKPS YP_009724392_1_ 0.046
0 HLA-B*15:01 FYVYSRVKN YP_009724392_1_ 0.041
0 HLA-B*15:01 AFVVFLLVT YP_009724392_1_ 0.033
0 HLA-B*15:01 VNSVLLFLA YP_009724392_1_ 0.014
0 HLA-B*15:01 KPSFYVYSR YP_009724392_1_ 0.009
0 HLA-B*15:01 KNLNSSRVP YP_009724392_1_ 0.006
0 HLA-B*15:01 SRVKNLNSS YP_009724392_1_ 0.000
0 HLA-B*15:01 VYSRVKNLN YP_009724392_1_ 0.000
0 HLA-B*15:01 VKPSFYVYS YP_009724392_1_ 0.000
0 HLA-B*15:01 IVNVSLVKP YP_009724392_1_ 0.000
0 HLA-B*15:01 LRLCAYCCN YP_009724392_1_ 0.000
0 HLA-B*15:01 ETGTLIVNS YP_009724392_1_ 0.000
0 HLA-B*15:01 SFVSEETGT YP_009724392_1_ 0.000
-----------------------------------------------------------------------------------
Go back.

## Sheet: Sheet5
PickPocket-1.1 Server Output - DTU Health Tech
# Input is in FSA format
# Peptide length 9
-----------------------------------------------------------------------------------
pos HLA peptide Identity 1-log50k(aff)
-----------------------------------------------------------------------------------
0 HLA-A*01:01 WICLLQFAY YP_009724393_1_ 0.429
0 HLA-A*01:01 LVGLMWLSY YP_009724393_1_ 0.416
0 HLA-A*01:01 YANRNRFLY YP_009724393_1_ 0.411
0 HLA-A*01:01 ATSRTLSYY YP_009724393_1_ 0.400
0 HLA-A*01:01 SSDNIALLV YP_009724393_1_ 0.393
0 HLA-A*01:01 RIAGHHLGR YP_009724393_1_ 0.371
0 HLA-A*01:01 GTITVEELK YP_009724393_1_ 0.355
0 HLA-A*01:01 LVIGAVILR YP_009724393_1_ 0.350
0 HLA-A*01:01 LSYFIASFR YP_009724393_1_ 0.335
0 HLA-A*01:01 TSRTLSYYK YP_009724393_1_ 0.333
0 HLA-A*01:01 AGDSGFAAY YP_009724393_1_ 0.325
0 HLA-A*01:01 KLIFLWLLW YP_009724393_1_ 0.320
0 HLA-A*01:01 VATSRTLSY YP_009724393_1_ 0.314
0 HLA-A*01:01 RCDIKDLPK YP_009724393_1_ 0.311
0 HLA-A*01:01 AVILRGHLR YP_009724393_1_ 0.308
0 HLA-A*01:01 LLEQWNLVI YP_009724393_1_ 0.308
0 HLA-A*01:01 LTWICLLQF YP_009724393_1_ 0.303
0 HLA-A*01:01 YIIKLIFLW YP_009724393_1_ 0.300
0 HLA-A*01:01 AMACLVGLM YP_009724393_1_ 0.294
0 HLA-A*01:01 FIASFRLFA YP_009724393_1_ 0.287
0 HLA-A*01:01 ITGGIAIAM YP_009724393_1_ 0.284
0 HLA-A*01:01 LVIGFLFLT YP_009724393_1_ 0.275
0 HLA-A*01:01 TITVEELKK YP_009724393_1_ 0.263
0 HLA-A*01:01 YSRYRIGNY YP_009724393_1_ 0.260
0 HLA-A*01:01 TLACFVLAA YP_009724393_1_ 0.260
0 HLA-A*01:01 FLYIIKLIF YP_009724393_1_ 0.260
0 HLA-A*01:01 IASFRLFAR YP_009724393_1_ 0.259
0 HLA-A*01:01 LLWPVTLAC YP_009724393_1_ 0.253
0 HLA-A*01:01 VIGFLFLTW YP_009724393_1_ 0.253
0 HLA-A*01:01 MACLVGLMW YP_009724393_1_ 0.242
0 HLA-A*01:01 VTLACFVLA YP_009724393_1_ 0.236
0 HLA-A*01:01 GLMWLSYFI YP_009724393_1_ 0.235
0 HLA-A*01:01 SSSSDNIAL YP_009724393_1_ 0.233
0 HLA-A*01:01 DSGFAAYSR YP_009724393_1_ 0.233
0 HLA-A*01:01 NTDHSSSSD YP_009724393_1_ 0.232
0 HLA-A*01:01 SGFAAYSRY YP_009724393_1_ 0.231
0 HLA-A*01:01 RTRSMWSFN YP_009724393_1_ 0.231
0 HLA-A*01:01 LLQFAYANR YP_009724393_1_ 0.228
0 HLA-A*01:01 FLTWICLLQ YP_009724393_1_ 0.224
0 HLA-A*01:01 FLFLTWICL YP_009724393_1_ 0.223
0 HLA-A*01:01 PLHGTILTR YP_009724393_1_ 0.221
0 HLA-A*01:01 LMWLSYFIA YP_009724393_1_ 0.219
0 HLA-A*01:01 MADSNGTIT YP_009724393_1_ 0.212
0 HLA-A*01:01 SSSDNIALL YP_009724393_1_ 0.211
0 HLA-A*01:01 RVAGDSGFA YP_009724393_1_ 0.207
0 HLA-A*01:01 NLVIGFLFL YP_009724393_1_ 0.206
0 HLA-A*01:01 RNRFLYIIK YP_009724393_1_ 0.205
0 HLA-A*01:01 TLSYYKLGA YP_009724393_1_ 0.204
0 HLA-A*01:01 RTLSYYKLG YP_009724393_1_ 0.204
0 HLA-A*01:01 RINWITGGI YP_009724393_1_ 0.201
0 HLA-A*01:01 GFAAYSRYR YP_009724393_1_ 0.200
0 HLA-A*01:01 RIGNYKLNT YP_009724393_1_ 0.198
0 HLA-A*01:01 AIAMACLVG YP_009724393_1_ 0.197
0 HLA-A*01:01 TVATSRTLS YP_009724393_1_ 0.194
0 HLA-A*01:01 KLLEQWNLV YP_009724393_1_ 0.193
0 HLA-A*01:01 AVYRINWIT YP_009724393_1_ 0.191
0 HLA-A*01:01 WLSYFIASF YP_009724393_1_ 0.189
0 HLA-A*01:01 CLVGLMWLS YP_009724393_1_ 0.188
0 HLA-A*01:01 LLESELVIG YP_009724393_1_ 0.187
0 HLA-A*01:01 TVEELKKLL YP_009724393_1_ 0.186
0 HLA-A*01:01 GTILTRPLL YP_009724393_1_ 0.183
0 HLA-A*01:01 VIGAVILRG YP_009724393_1_ 0.180
0 HLA-A*01:01 RLFARTRSM YP_009724393_1_ 0.180
0 HLA-A*01:01 ACFVLAAVY YP_009724393_1_ 0.178
0 HLA-A*01:01 LIFLWLLWP YP_009724393_1_ 0.177
0 HLA-A*01:01 NILLNVPLH YP_009724393_1_ 0.176
0 HLA-A*01:01 FAYANRNRF YP_009724393_1_ 0.176
0 HLA-A*01:01 IAIAMACLV YP_009724393_1_ 0.174
0 HLA-A*01:01 RSMWSFNPE YP_009724393_1_ 0.173
0 HLA-A*01:01 CLLQFAYAN YP_009724393_1_ 0.173
0 HLA-A*01:01 HSSSSDNIA YP_009724393_1_ 0.170
0 HLA-A*01:01 FVLAAVYRI YP_009724393_1_ 0.170
0 HLA-A*01:01 WNLVIGFLF YP_009724393_1_ 0.170
0 HLA-A*01:01 LAAVYRINW YP_009724393_1_ 0.169
0 HLA-A*01:01 CFVLAAVYR YP_009724393_1_ 0.168
0 HLA-A*01:01 YFIASFRLF YP_009724393_1_ 0.166
0 HLA-A*01:01 TILTRPLLE YP_009724393_1_ 0.162
0 HLA-A*01:01 SMWSFNPET YP_009724393_1_ 0.156
0 HLA-A*01:01 VILRGHLRI YP_009724393_1_ 0.154
0 HLA-A*01:01 LTRPLLESE YP_009724393_1_ 0.150
0 HLA-A*01:01 ILTRPLLES YP_009724393_1_ 0.150
0 HLA-A*01:01 IAMACLVGL YP_009724393_1_ 0.150
0 HLA-A*01:01 LQFAYANRN YP_009724393_1_ 0.149
0 HLA-A*01:01 ILLNVPLHG YP_009724393_1_ 0.148
0 HLA-A*01:01 LFLTWICLL YP_009724393_1_ 0.147
0 HLA-A*01:01 VAGDSGFAA YP_009724393_1_ 0.146
0 HLA-A*01:01 SRYRIGNYK YP_009724393_1_ 0.144
0 HLA-A*01:01 EQWNLVIGF YP_009724393_1_ 0.143
0 HLA-A*01:01 LLNVPLHGT YP_009724393_1_ 0.140
0 HLA-A*01:01 PVTLACFVL YP_009724393_1_ 0.139
0 HLA-A*01:01 KLNTDHSSS YP_009724393_1_ 0.138
0 HLA-A*01:01 IIKLIFLWL YP_009724393_1_ 0.138
0 HLA-A*01:01 VGLMWLSYF YP_009724393_1_ 0.135
0 HLA-A*01:01 KEITVATSR YP_009724393_1_ 0.134
0 HLA-A*01:01 WSFNPETNI YP_009724393_1_ 0.132
0 HLA-A*01:01 WLLWPVTLA YP_009724393_1_ 0.131
0 HLA-A*01:01 LSYYKLGAS YP_009724393_1_ 0.130
0 HLA-A*01:01 SFNPETNIL YP_009724393_1_ 0.130
0 HLA-A*01:01 VLAAVYRIN YP_009724393_1_ 0.129
0 HLA-A*01:01 LACFVLAAV YP_009724393_1_ 0.128
0 HLA-A*01:01 FAAYSRYRI YP_009724393_1_ 0.127
0 HLA-A*01:01 HLGRCDIKD YP_009724393_1_ 0.125
0 HLA-A*01:01 ESELVIGAV YP_009724393_1_ 0.124
0 HLA-A*01:01 MWLSYFIAS YP_009724393_1_ 0.124
0 HLA-A*01:01 FLWLLWPVT YP_009724393_1_ 0.121
0 HLA-A*01:01 ASFRLFART YP_009724393_1_ 0.120
0 HLA-A*01:01 HLRIAGHHL YP_009724393_1_ 0.117
0 HLA-A*01:01 LFARTRSMW YP_009724393_1_ 0.113
0 HLA-A*01:01 ETNILLNVP YP_009724393_1_ 0.111
0 HLA-A*01:01 FNPETNILL YP_009724393_1_ 0.111
0 HLA-A*01:01 PLLESELVI YP_009724393_1_ 0.108
0 HLA-A*01:01 MWSFNPETN YP_009724393_1_ 0.108
0 HLA-A*01:01 ITVATSRTL YP_009724393_1_ 0.106
0 HLA-A*01:01 GIAIAMACL YP_009724393_1_ 0.105
0 HLA-A*01:01 LYIIKLIFL YP_009724393_1_ 0.105
0 HLA-A*01:01 TNILLNVPL YP_009724393_1_ 0.102
0 HLA-A*01:01 QFAYANRNR YP_009724393_1_ 0.099
0 HLA-A*01:01 ANRNRFLYI YP_009724393_1_ 0.098
0 HLA-A*01:01 TWICLLQFA YP_009724393_1_ 0.097
0 HLA-A*01:01 NVPLHGTIL YP_009724393_1_ 0.096
0 HLA-A*01:01 SFRLFARTR YP_009724393_1_ 0.094
0 HLA-A*01:01 SYFIASFRL YP_009724393_1_ 0.094
0 HLA-A*01:01 GGIAIAMAC YP_009724393_1_ 0.093
0 HLA-A*01:01 LWLLWPVTL YP_009724393_1_ 0.093
0 HLA-A*01:01 NPETNILLN YP_009724393_1_ 0.090
0 HLA-A*01:01 ASQRVAGDS YP_009724393_1_ 0.089
0 HLA-A*01:01 KLGASQRVA YP_009724393_1_ 0.089
0 HLA-A*01:01 YYKLGASQR YP_009724393_1_ 0.088
0 HLA-A*01:01 GNYKLNTDH YP_009724393_1_ 0.086
0 HLA-A*01:01 ELVIGAVIL YP_009724393_1_ 0.082
0 HLA-A*01:01 QWNLVIGFL YP_009724393_1_ 0.082
0 HLA-A*01:01 WITGGIAIA YP_009724393_1_ 0.081
0 HLA-A*01:01 ITVEELKKL YP_009724393_1_ 0.080
0 HLA-A*01:01 HHLGRCDIK YP_009724393_1_ 0.079
0 HLA-A*01:01 NWITGGIAI YP_009724393_1_ 0.079
0 HLA-A*01:01 IFLWLLWPV YP_009724393_1_ 0.071
0 HLA-A*01:01 LGASQRVAG YP_009724393_1_ 0.070
0 HLA-A*01:01 AYSRYRIGN YP_009724393_1_ 0.067
0 HLA-A*01:01 GFLFLTWIC YP_009724393_1_ 0.067
0 HLA-A*01:01 ELKKLLEQW YP_009724393_1_ 0.067
0 HLA-A*01:01 SNGTITVEE YP_009724393_1_ 0.067
0 HLA-A*01:01 FARTRSMWS YP_009724393_1_ 0.066
0 HLA-A*01:01 LESELVIGA YP_009724393_1_ 0.063
0 HLA-A*01:01 ADSNGTITV YP_009724393_1_ 0.061
0 HLA-A*01:01 IGAVILRGH YP_009724393_1_ 0.057
0 HLA-A*01:01 VEELKKLLE YP_009724393_1_ 0.053
0 HLA-A*01:01 IAGHHLGRC YP_009724393_1_ 0.050
0 HLA-A*01:01 EITVATSRT YP_009724393_1_ 0.049
0 HLA-A*01:01 RYRIGNYKL YP_009724393_1_ 0.048
0 HLA-A*01:01 IGFLFLTWI YP_009724393_1_ 0.045
0 HLA-A*01:01 DSNGTITVE YP_009724393_1_ 0.043
0 HLA-A*01:01 AYANRNRFL YP_009724393_1_ 0.042
0 HLA-A*01:01 NGTITVEEL YP_009724393_1_ 0.038
0 HLA-A*01:01 ILRGHLRIA YP_009724393_1_ 0.035
0 HLA-A*01:01 RGHLRIAGH YP_009724393_1_ 0.033
0 HLA-A*01:01 LRIAGHHLG YP_009724393_1_ 0.031
0 HLA-A*01:01 LNTDHSSSS YP_009724393_1_ 0.025
0 HLA-A*01:01 WPVTLACFV YP_009724393_1_ 0.024
0 HLA-A*01:01 LWPVTLACF YP_009724393_1_ 0.024
0 HLA-A*01:01 IKLIFLWLL YP_009724393_1_ 0.024
0 HLA-A*01:01 RFLYIIKLI YP_009724393_1_ 0.022
0 HLA-A*01:01 HGTILTRPL YP_009724393_1_ 0.021
0 HLA-A*01:01 SDNIALLVQ YP_009724393_1_ 0.020
0 HLA-A*01:01 ARTRSMWSF YP_009724393_1_ 0.015
0 HLA-A*01:01 NRNRFLYII YP_009724393_1_ 0.015
0 HLA-A*01:01 VPLHGTILT YP_009724393_1_ 0.013
0 HLA-A*01:01 ACLVGLMWL YP_009724393_1_ 0.013
0 HLA-A*01:01 VYRINWITG YP_009724393_1_ 0.012
0 HLA-A*01:01 SQRVAGDSG YP_009724393_1_ 0.009
0 HLA-A*01:01 LNVPLHGTI YP_009724393_1_ 0.009
0 HLA-A*01:01 RPLLESELV YP_009724393_1_ 0.007
0 HLA-A*01:01 PETNILLNV YP_009724393_1_ 0.007
0 HLA-A*01:01 YRINWITGG YP_009724393_1_ 0.005
0 HLA-A*01:01 AAYSRYRIG YP_009724393_1_ 0.004
0 HLA-A*01:01 DHSSSSDNI YP_009724393_1_ 0.000
0 HLA-A*01:01 TDHSSSSDN YP_009724393_1_ 0.000
0 HLA-A*01:01 YKLNTDHSS YP_009724393_1_ 0.000
0 HLA-A*01:01 NYKLNTDHS YP_009724393_1_ 0.000
0 HLA-A*01:01 IGNYKLNTD YP_009724393_1_ 0.000
0 HLA-A*01:01 YRIGNYKLN YP_009724393_1_ 0.000
0 HLA-A*01:01 GDSGFAAYS YP_009724393_1_ 0.000
0 HLA-A*01:01 QRVAGDSGF YP_009724393_1_ 0.000
0 HLA-A*01:01 GASQRVAGD YP_009724393_1_ 0.000
0 HLA-A*01:01 YKLGASQRV YP_009724393_1_ 0.000
0 HLA-A*01:01 SYYKLGASQ YP_009724393_1_ 0.000
0 HLA-A*01:01 SRTLSYYKL YP_009724393_1_ 0.000
0 HLA-A*01:01 PKEITVATS YP_009724393_1_ 0.000
0 HLA-A*01:01 LPKEITVAT YP_009724393_1_ 0.000
0 HLA-A*01:01 DLPKEITVA YP_009724393_1_ 0.000
0 HLA-A*01:01 KDLPKEITV YP_009724393_1_ 0.000
0 HLA-A*01:01 IKDLPKEIT YP_009724393_1_ 0.000
0 HLA-A*01:01 DIKDLPKEI YP_009724393_1_ 0.000
0 HLA-A*01:01 CDIKDLPKE YP_009724393_1_ 0.000
0 HLA-A*01:01 GRCDIKDLP YP_009724393_1_ 0.000
0 HLA-A*01:01 LGRCDIKDL YP_009724393_1_ 0.000
0 HLA-A*01:01 GHHLGRCDI YP_009724393_1_ 0.000
0 HLA-A*01:01 AGHHLGRCD YP_009724393_1_ 0.000
0 HLA-A*01:01 GHLRIAGHH YP_009724393_1_ 0.000
0 HLA-A*01:01 LRGHLRIAG YP_009724393_1_ 0.000
0 HLA-A*01:01 GAVILRGHL YP_009724393_1_ 0.000
0 HLA-A*01:01 SELVIGAVI YP_009724393_1_ 0.000
0 HLA-A*01:01 TRPLLESEL YP_009724393_1_ 0.000
0 HLA-A*01:01 LHGTILTRP YP_009724393_1_ 0.000
0 HLA-A*01:01 TRSMWSFNP YP_009724393_1_ 0.000
0 HLA-A*01:01 FRLFARTRS YP_009724393_1_ 0.000
0 HLA-A*01:01 TGGIAIAMA YP_009724393_1_ 0.000
0 HLA-A*01:01 INWITGGIA YP_009724393_1_ 0.000
0 HLA-A*01:01 AAVYRINWI YP_009724393_1_ 0.000
0 HLA-A*01:01 NRFLYIIKL YP_009724393_1_ 0.000
0 HLA-A*01:01 ICLLQFAYA YP_009724393_1_ 0.000
0 HLA-A*01:01 LEQWNLVIG YP_009724393_1_ 0.000
0 HLA-A*01:01 KKLLEQWNL YP_009724393_1_ 0.000
0 HLA-A*01:01 LKKLLEQWN YP_009724393_1_ 0.000
0 HLA-A*01:01 EELKKLLEQ YP_009724393_1_ 0.000
-----------------------------------------------------------------------------------
-----------------------------------------------------------------------------------
pos HLA peptide Identity 1-log50k(aff)
-----------------------------------------------------------------------------------
0 HLA-A*02:01 KLLEQWNLV YP_009724393_1_ 0.825
0 HLA-A*02:01 FLFLTWICL YP_009724393_1_ 0.799
0 HLA-A*02:01 GLMWLSYFI YP_009724393_1_ 0.796
0 HLA-A*02:01 LMWLSYFIA YP_009724393_1_ 0.702
0 HLA-A*02:01 IFLWLLWPV YP_009724393_1_ 0.702
0 HLA-A*02:01 FLWLLWPVT YP_009724393_1_ 0.686
0 HLA-A*02:01 FVLAAVYRI YP_009724393_1_ 0.685
0 HLA-A*02:01 WLLWPVTLA YP_009724393_1_ 0.678
0 HLA-A*02:01 NLVIGFLFL YP_009724393_1_ 0.633
0 HLA-A*02:01 SMWSFNPET YP_009724393_1_ 0.610
0 HLA-A*02:01 TLACFVLAA YP_009724393_1_ 0.602
0 HLA-A*02:01 AMACLVGLM YP_009724393_1_ 0.546
0 HLA-A*02:01 LFLTWICLL YP_009724393_1_ 0.546
0 HLA-A*02:01 LLNVPLHGT YP_009724393_1_ 0.541
0 HLA-A*02:01 LLWPVTLAC YP_009724393_1_ 0.533
0 HLA-A*02:01 LLEQWNLVI YP_009724393_1_ 0.522
0 HLA-A*02:01 LVIGFLFLT YP_009724393_1_ 0.517
0 HLA-A*02:01 CLVGLMWLS YP_009724393_1_ 0.511
0 HLA-A*02:01 RLFARTRSM YP_009724393_1_ 0.509
0 HLA-A*02:01 PLLESELVI YP_009724393_1_ 0.504
0 HLA-A*02:01 CLLQFAYAN YP_009724393_1_ 0.493
0 HLA-A*02:01 FIASFRLFA YP_009724393_1_ 0.487
0 HLA-A*02:01 IAMACLVGL YP_009724393_1_ 0.481
0 HLA-A*02:01 VILRGHLRI YP_009724393_1_ 0.479
0 HLA-A*02:01 GIAIAMACL YP_009724393_1_ 0.478
0 HLA-A*02:01 YIIKLIFLW YP_009724393_1_ 0.469
0 HLA-A*02:01 WLSYFIASF YP_009724393_1_ 0.465
0 HLA-A*02:01 LIFLWLLWP YP_009724393_1_ 0.464
0 HLA-A*02:01 IAIAMACLV YP_009724393_1_ 0.463
0 HLA-A*02:01 VTLACFVLA YP_009724393_1_ 0.461
0 HLA-A*02:01 TLSYYKLGA YP_009724393_1_ 0.457
0 HLA-A*02:01 RINWITGGI YP_009724393_1_ 0.455
0 HLA-A*02:01 WITGGIAIA YP_009724393_1_ 0.450
0 HLA-A*02:01 LACFVLAAV YP_009724393_1_ 0.450
0 HLA-A*02:01 IKLIFLWLL YP_009724393_1_ 0.446
0 HLA-A*02:01 ELVIGAVIL YP_009724393_1_ 0.445
0 HLA-A*02:01 ILLNVPLHG YP_009724393_1_ 0.437
0 HLA-A*02:01 FLYIIKLIF YP_009724393_1_ 0.434
0 HLA-A*02:01 YKLGASQRV YP_009724393_1_ 0.429
0 HLA-A*02:01 KLIFLWLLW YP_009724393_1_ 0.425
0 HLA-A*02:01 KLGASQRVA YP_009724393_1_ 0.418
0 HLA-A*02:01 HLRIAGHHL YP_009724393_1_ 0.418
0 HLA-A*02:01 SSDNIALLV YP_009724393_1_ 0.408
0 HLA-A*02:01 ILRGHLRIA YP_009724393_1_ 0.403
0 HLA-A*02:01 AVYRINWIT YP_009724393_1_ 0.403
0 HLA-A*02:01 IGFLFLTWI YP_009724393_1_ 0.398
0 HLA-A*02:01 DLPKEITVA YP_009724393_1_ 0.397
0 HLA-A*02:01 FLTWICLLQ YP_009724393_1_ 0.396
0 HLA-A*02:01 RVAGDSGFA YP_009724393_1_ 0.395
0 HLA-A*02:01 IIKLIFLWL YP_009724393_1_ 0.389
0 HLA-A*02:01 SSSDNIALL YP_009724393_1_ 0.383
0 HLA-A*02:01 RFLYIIKLI YP_009724393_1_ 0.377
0 HLA-A*02:01 ILTRPLLES YP_009724393_1_ 0.373
0 HLA-A*02:01 SYFIASFRL YP_009724393_1_ 0.371
0 HLA-A*02:01 FNPETNILL YP_009724393_1_ 0.363
0 HLA-A*02:01 LYIIKLIFL YP_009724393_1_ 0.361
0 HLA-A*02:01 ACLVGLMWL YP_009724393_1_ 0.353
0 HLA-A*02:01 KLNTDHSSS YP_009724393_1_ 0.349
0 HLA-A*02:01 LWLLWPVTL YP_009724393_1_ 0.349
0 HLA-A*02:01 KDLPKEITV YP_009724393_1_ 0.348
0 HLA-A*02:01 ITVEELKKL YP_009724393_1_ 0.344
0 HLA-A*02:01 WSFNPETNI YP_009724393_1_ 0.333
0 HLA-A*02:01 LLESELVIG YP_009724393_1_ 0.330
0 HLA-A*02:01 FAAYSRYRI YP_009724393_1_ 0.323
0 HLA-A*02:01 KKLLEQWNL YP_009724393_1_ 0.322
0 HLA-A*02:01 ITVATSRTL YP_009724393_1_ 0.321
0 HLA-A*02:01 ICLLQFAYA YP_009724393_1_ 0.320
0 HLA-A*02:01 WPVTLACFV YP_009724393_1_ 0.315
0 HLA-A*02:01 TWICLLQFA YP_009724393_1_ 0.312
0 HLA-A*02:01 AAVYRINWI YP_009724393_1_ 0.305
0 HLA-A*02:01 GTILTRPLL YP_009724393_1_ 0.300
0 HLA-A*02:01 SFNPETNIL YP_009724393_1_ 0.293
0 HLA-A*02:01 ITGGIAIAM YP_009724393_1_ 0.293
0 HLA-A*02:01 LTWICLLQF YP_009724393_1_ 0.292
0 HLA-A*02:01 NRFLYIIKL YP_009724393_1_ 0.291
0 HLA-A*02:01 NVPLHGTIL YP_009724393_1_ 0.290
0 HLA-A*02:01 PVTLACFVL YP_009724393_1_ 0.288
0 HLA-A*02:01 VAGDSGFAA YP_009724393_1_ 0.282
0 HLA-A*02:01 MWLSYFIAS YP_009724393_1_ 0.282
0 HLA-A*02:01 ADSNGTITV YP_009724393_1_ 0.282
0 HLA-A*02:01 SSSSDNIAL YP_009724393_1_ 0.276
0 HLA-A*02:01 VIGAVILRG YP_009724393_1_ 0.273
0 HLA-A*02:01 LESELVIGA YP_009724393_1_ 0.273
0 HLA-A*02:01 RIGNYKLNT YP_009724393_1_ 0.271
0 HLA-A*02:01 EQWNLVIGF YP_009724393_1_ 0.271
0 HLA-A*02:01 HLGRCDIKD YP_009724393_1_ 0.270
0 HLA-A*02:01 RPLLESELV YP_009724393_1_ 0.266
0 HLA-A*02:01 ASFRLFART YP_009724393_1_ 0.265
0 HLA-A*02:01 VLAAVYRIN YP_009724393_1_ 0.265
0 HLA-A*02:01 LQFAYANRN YP_009724393_1_ 0.260
0 HLA-A*02:01 TNILLNVPL YP_009724393_1_ 0.255
0 HLA-A*02:01 NWITGGIAI YP_009724393_1_ 0.248
0 HLA-A*02:01 VGLMWLSYF YP_009724393_1_ 0.245
0 HLA-A*02:01 QWNLVIGFL YP_009724393_1_ 0.240
0 HLA-A*02:01 GFLFLTWIC YP_009724393_1_ 0.238
0 HLA-A*02:01 AIAMACLVG YP_009724393_1_ 0.231
0 HLA-A*02:01 NILLNVPLH YP_009724393_1_ 0.229
0 HLA-A*02:01 NRNRFLYII YP_009724393_1_ 0.225
0 HLA-A*02:01 SELVIGAVI YP_009724393_1_ 0.216
0 HLA-A*02:01 VIGFLFLTW YP_009724393_1_ 0.211
0 HLA-A*02:01 TILTRPLLE YP_009724393_1_ 0.209
0 HLA-A*02:01 YFIASFRLF YP_009724393_1_ 0.208
0 HLA-A*02:01 LLQFAYANR YP_009724393_1_ 0.205
0 HLA-A*02:01 PETNILLNV YP_009724393_1_ 0.196
0 HLA-A*02:01 WICLLQFAY YP_009724393_1_ 0.194
0 HLA-A*02:01 RSMWSFNPE YP_009724393_1_ 0.191
0 HLA-A*02:01 LNVPLHGTI YP_009724393_1_ 0.184
0 HLA-A*02:01 TGGIAIAMA YP_009724393_1_ 0.178
0 HLA-A*02:01 AYANRNRFL YP_009724393_1_ 0.178
0 HLA-A*02:01 TVEELKKLL YP_009724393_1_ 0.176
0 HLA-A*02:01 LVIGAVILR YP_009724393_1_ 0.174
0 HLA-A*02:01 NGTITVEEL YP_009724393_1_ 0.171
0 HLA-A*02:01 WNLVIGFLF YP_009724393_1_ 0.170
0 HLA-A*02:01 YRINWITGG YP_009724393_1_ 0.169
0 HLA-A*02:01 YKLNTDHSS YP_009724393_1_ 0.168
0 HLA-A*02:01 INWITGGIA YP_009724393_1_ 0.167
0 HLA-A*02:01 ESELVIGAV YP_009724393_1_ 0.166
0 HLA-A*02:01 ANRNRFLYI YP_009724393_1_ 0.162
0 HLA-A*02:01 LSYYKLGAS YP_009724393_1_ 0.153
0 HLA-A*02:01 RTLSYYKLG YP_009724393_1_ 0.150
0 HLA-A*02:01 MADSNGTIT YP_009724393_1_ 0.140
0 HLA-A*02:01 HGTILTRPL YP_009724393_1_ 0.135
0 HLA-A*02:01 HSSSSDNIA YP_009724393_1_ 0.132
0 HLA-A*02:01 SRTLSYYKL YP_009724393_1_ 0.127
0 HLA-A*02:01 RIAGHHLGR YP_009724393_1_ 0.115
0 HLA-A*02:01 VPLHGTILT YP_009724393_1_ 0.115
0 HLA-A*02:01 EITVATSRT YP_009724393_1_ 0.111
0 HLA-A*02:01 FAYANRNRF YP_009724393_1_ 0.109
0 HLA-A*02:01 RYRIGNYKL YP_009724393_1_ 0.101
0 HLA-A*02:01 GGIAIAMAC YP_009724393_1_ 0.101
0 HLA-A*02:01 PLHGTILTR YP_009724393_1_ 0.098
0 HLA-A*02:01 GAVILRGHL YP_009724393_1_ 0.095
0 HLA-A*02:01 DIKDLPKEI YP_009724393_1_ 0.090
0 HLA-A*02:01 ELKKLLEQW YP_009724393_1_ 0.080
0 HLA-A*02:01 LWPVTLACF YP_009724393_1_ 0.079
0 HLA-A*02:01 ATSRTLSYY YP_009724393_1_ 0.067
0 HLA-A*02:01 TVATSRTLS YP_009724393_1_ 0.067
0 HLA-A*02:01 LVGLMWLSY YP_009724393_1_ 0.067
0 HLA-A*02:01 NTDHSSSSD YP_009724393_1_ 0.064
0 HLA-A*02:01 AVILRGHLR YP_009724393_1_ 0.062
0 HLA-A*02:01 TRSMWSFNP YP_009724393_1_ 0.062
0 HLA-A*02:01 LGRCDIKDL YP_009724393_1_ 0.057
0 HLA-A*02:01 IAGHHLGRC YP_009724393_1_ 0.045
0 HLA-A*02:01 IGNYKLNTD YP_009724393_1_ 0.043
0 HLA-A*02:01 ETNILLNVP YP_009724393_1_ 0.043
0 HLA-A*02:01 TRPLLESEL YP_009724393_1_ 0.039
0 HLA-A*02:01 LTRPLLESE YP_009724393_1_ 0.037
0 HLA-A*02:01 GASQRVAGD YP_009724393_1_ 0.032
0 HLA-A*02:01 LEQWNLVIG YP_009724393_1_ 0.032
0 HLA-A*02:01 IASFRLFAR YP_009724393_1_ 0.024
0 HLA-A*02:01 LSYFIASFR YP_009724393_1_ 0.022
0 HLA-A*02:01 RTRSMWSFN YP_009724393_1_ 0.019
0 HLA-A*02:01 FARTRSMWS YP_009724393_1_ 0.016
0 HLA-A*02:01 LRIAGHHLG YP_009724393_1_ 0.013
0 HLA-A*02:01 LHGTILTRP YP_009724393_1_ 0.012
0 HLA-A*02:01 AAYSRYRIG YP_009724393_1_ 0.011
0 HLA-A*02:01 LNTDHSSSS YP_009724393_1_ 0.010
0 HLA-A*02:01 DHSSSSDNI YP_009724393_1_ 0.001
0 HLA-A*02:01 SDNIALLVQ YP_009724393_1_ 0.000
0 HLA-A*02:01 TDHSSSSDN YP_009724393_1_ 0.000
0 HLA-A*02:01 NYKLNTDHS YP_009724393_1_ 0.000
0 HLA-A*02:01 GNYKLNTDH YP_009724393_1_ 0.000
0 HLA-A*02:01 YRIGNYKLN YP_009724393_1_ 0.000
0 HLA-A*02:01 SRYRIGNYK YP_009724393_1_ 0.000
0 HLA-A*02:01 YSRYRIGNY YP_009724393_1_ 0.000
0 HLA-A*02:01 AYSRYRIGN YP_009724393_1_ 0.000
0 HLA-A*02:01 GFAAYSRYR YP_009724393_1_ 0.000
0 HLA-A*02:01 SGFAAYSRY YP_009724393_1_ 0.000
0 HLA-A*02:01 DSGFAAYSR YP_009724393_1_ 0.000
0 HLA-A*02:01 GDSGFAAYS YP_009724393_1_ 0.000
0 HLA-A*02:01 AGDSGFAAY YP_009724393_1_ 0.000
0 HLA-A*02:01 QRVAGDSGF YP_009724393_1_ 0.000
0 HLA-A*02:01 SQRVAGDSG YP_009724393_1_ 0.000
0 HLA-A*02:01 ASQRVAGDS YP_009724393_1_ 0.000
0 HLA-A*02:01 LGASQRVAG YP_009724393_1_ 0.000
0 HLA-A*02:01 YYKLGASQR YP_009724393_1_ 0.000
0 HLA-A*02:01 SYYKLGASQ YP_009724393_1_ 0.000
0 HLA-A*02:01 TSRTLSYYK YP_009724393_1_ 0.000
0 HLA-A*02:01 VATSRTLSY YP_009724393_1_ 0.000
0 HLA-A*02:01 KEITVATSR YP_009724393_1_ 0.000
0 HLA-A*02:01 PKEITVATS YP_009724393_1_ 0.000
0 HLA-A*02:01 LPKEITVAT YP_009724393_1_ 0.000
0 HLA-A*02:01 IKDLPKEIT YP_009724393_1_ 0.000
0 HLA-A*02:01 CDIKDLPKE YP_009724393_1_ 0.000
0 HLA-A*02:01 RCDIKDLPK YP_009724393_1_ 0.000
0 HLA-A*02:01 GRCDIKDLP YP_009724393_1_ 0.000
0 HLA-A*02:01 HHLGRCDIK YP_009724393_1_ 0.000
0 HLA-A*02:01 GHHLGRCDI YP_009724393_1_ 0.000
0 HLA-A*02:01 AGHHLGRCD YP_009724393_1_ 0.000
0 HLA-A*02:01 GHLRIAGHH YP_009724393_1_ 0.000
0 HLA-A*02:01 RGHLRIAGH YP_009724393_1_ 0.000
0 HLA-A*02:01 LRGHLRIAG YP_009724393_1_ 0.000
0 HLA-A*02:01 IGAVILRGH YP_009724393_1_ 0.000
0 HLA-A*02:01 NPETNILLN YP_009724393_1_ 0.000
0 HLA-A*02:01 MWSFNPETN YP_009724393_1_ 0.000
0 HLA-A*02:01 ARTRSMWSF YP_009724393_1_ 0.000
0 HLA-A*02:01 LFARTRSMW YP_009724393_1_ 0.000
0 HLA-A*02:01 FRLFARTRS YP_009724393_1_ 0.000
0 HLA-A*02:01 SFRLFARTR YP_009724393_1_ 0.000
0 HLA-A*02:01 MACLVGLMW YP_009724393_1_ 0.000
0 HLA-A*02:01 VYRINWITG YP_009724393_1_ 0.000
0 HLA-A*02:01 LAAVYRINW YP_009724393_1_ 0.000
0 HLA-A*02:01 CFVLAAVYR YP_009724393_1_ 0.000
0 HLA-A*02:01 ACFVLAAVY YP_009724393_1_ 0.000
0 HLA-A*02:01 RNRFLYIIK YP_009724393_1_ 0.000
0 HLA-A*02:01 YANRNRFLY YP_009724393_1_ 0.000
0 HLA-A*02:01 QFAYANRNR YP_009724393_1_ 0.000
0 HLA-A*02:01 LKKLLEQWN YP_009724393_1_ 0.000
0 HLA-A*02:01 EELKKLLEQ YP_009724393_1_ 0.000
0 HLA-A*02:01 VEELKKLLE YP_009724393_1_ 0.000
0 HLA-A*02:01 TITVEELKK YP_009724393_1_ 0.000
0 HLA-A*02:01 GTITVEELK YP_009724393_1_ 0.000
0 HLA-A*02:01 SNGTITVEE YP_009724393_1_ 0.000
0 HLA-A*02:01 DSNGTITVE YP_009724393_1_ 0.000
-----------------------------------------------------------------------------------
-----------------------------------------------------------------------------------
pos HLA peptide Identity 1-log50k(aff)
-----------------------------------------------------------------------------------
0 HLA-A*03:01 RIAGHHLGR YP_009724393_1_ 0.559
0 HLA-A*03:01 LSYFIASFR YP_009724393_1_ 0.538
0 HLA-A*03:01 TSRTLSYYK YP_009724393_1_ 0.469
0 HLA-A*03:01 LVIGAVILR YP_009724393_1_ 0.460
0 HLA-A*03:01 AVILRGHLR YP_009724393_1_ 0.391
0 HLA-A*03:01 IASFRLFAR YP_009724393_1_ 0.390
0 HLA-A*03:01 RNRFLYIIK YP_009724393_1_ 0.372
0 HLA-A*03:01 LLQFAYANR YP_009724393_1_ 0.369
0 HLA-A*03:01 ATSRTLSYY YP_009724393_1_ 0.368
0 HLA-A*03:01 PLHGTILTR YP_009724393_1_ 0.362
0 HLA-A*03:01 GTITVEELK YP_009724393_1_ 0.361
0 HLA-A*03:01 KLIFLWLLW YP_009724393_1_ 0.357
0 HLA-A*03:01 RTRSMWSFN YP_009724393_1_ 0.355
0 HLA-A*03:01 LVGLMWLSY YP_009724393_1_ 0.351
0 HLA-A*03:01 RLFARTRSM YP_009724393_1_ 0.340
0 HLA-A*03:01 FIASFRLFA YP_009724393_1_ 0.330
0 HLA-A*03:01 GFAAYSRYR YP_009724393_1_ 0.327
0 HLA-A*03:01 RVAGDSGFA YP_009724393_1_ 0.327
0 HLA-A*03:01 FLYIIKLIF YP_009724393_1_ 0.327
0 HLA-A*03:01 RINWITGGI YP_009724393_1_ 0.325
0 HLA-A*03:01 SRYRIGNYK YP_009724393_1_ 0.316
0 HLA-A*03:01 TITVEELKK YP_009724393_1_ 0.314
0 HLA-A*03:01 YANRNRFLY YP_009724393_1_ 0.310
0 HLA-A*03:01 FLFLTWICL YP_009724393_1_ 0.309
0 HLA-A*03:01 LTWICLLQF YP_009724393_1_ 0.308
0 HLA-A*03:01 DSGFAAYSR YP_009724393_1_ 0.305
0 HLA-A*03:01 GLMWLSYFI YP_009724393_1_ 0.305
0 HLA-A*03:01 WICLLQFAY YP_009724393_1_ 0.305
0 HLA-A*03:01 RSMWSFNPE YP_009724393_1_ 0.304
0 HLA-A*03:01 AVYRINWIT YP_009724393_1_ 0.300
0 HLA-A*03:01 SGFAAYSRY YP_009724393_1_ 0.299
0 HLA-A*03:01 KEITVATSR YP_009724393_1_ 0.297
0 HLA-A*03:01 LLWPVTLAC YP_009724393_1_ 0.297
0 HLA-A*03:01 RTLSYYKLG YP_009724393_1_ 0.296
0 HLA-A*03:01 CFVLAAVYR YP_009724393_1_ 0.292
0 HLA-A*03:01 YSRYRIGNY YP_009724393_1_ 0.291
0 HLA-A*03:01 AMACLVGLM YP_009724393_1_ 0.290
0 HLA-A*03:01 ILLNVPLHG YP_009724393_1_ 0.289
0 HLA-A*03:01 TLACFVLAA YP_009724393_1_ 0.285
0 HLA-A*03:01 VTLACFVLA YP_009724393_1_ 0.277
0 HLA-A*03:01 ITGGIAIAM YP_009724393_1_ 0.276
0 HLA-A*03:01 LVIGFLFLT YP_009724393_1_ 0.272
0 HLA-A*03:01 LIFLWLLWP YP_009724393_1_ 0.270
0 HLA-A*03:01 FVLAAVYRI YP_009724393_1_ 0.266
0 HLA-A*03:01 VATSRTLSY YP_009724393_1_ 0.260
0 HLA-A*03:01 QFAYANRNR YP_009724393_1_ 0.259
0 HLA-A*03:01 IIKLIFLWL YP_009724393_1_ 0.258
0 HLA-A*03:01 LSYYKLGAS YP_009724393_1_ 0.254
0 HLA-A*03:01 KLLEQWNLV YP_009724393_1_ 0.252
0 HLA-A*03:01 SFRLFARTR YP_009724393_1_ 0.250
0 HLA-A*03:01 YIIKLIFLW YP_009724393_1_ 0.249
0 HLA-A*03:01 AIAMACLVG YP_009724393_1_ 0.246
0 HLA-A*03:01 VIGFLFLTW YP_009724393_1_ 0.243
0 HLA-A*03:01 RIGNYKLNT YP_009724393_1_ 0.242
0 HLA-A*03:01 ASFRLFART YP_009724393_1_ 0.242
0 HLA-A*03:01 LMWLSYFIA YP_009724393_1_ 0.236
0 HLA-A*03:01 NLVIGFLFL YP_009724393_1_ 0.236
0 HLA-A*03:01 NILLNVPLH YP_009724393_1_ 0.233
0 HLA-A*03:01 SMWSFNPET YP_009724393_1_ 0.230
0 HLA-A*03:01 TVATSRTLS YP_009724393_1_ 0.228
0 HLA-A*03:01 VILRGHLRI YP_009724393_1_ 0.228
0 HLA-A*03:01 SYFIASFRL YP_009724393_1_ 0.228
0 HLA-A*03:01 FLTWICLLQ YP_009724393_1_ 0.228
0 HLA-A*03:01 TLSYYKLGA YP_009724393_1_ 0.227
0 HLA-A*03:01 ILTRPLLES YP_009724393_1_ 0.224
0 HLA-A*03:01 FAYANRNRF YP_009724393_1_ 0.223
0 HLA-A*03:01 KLNTDHSSS YP_009724393_1_ 0.221
0 HLA-A*03:01 RCDIKDLPK YP_009724393_1_ 0.221
0 HLA-A*03:01 HLRIAGHHL YP_009724393_1_ 0.218
0 HLA-A*03:01 CLLQFAYAN YP_009724393_1_ 0.218
0 HLA-A*03:01 WLLWPVTLA YP_009724393_1_ 0.216
0 HLA-A*03:01 TILTRPLLE YP_009724393_1_ 0.214
0 HLA-A*03:01 CLVGLMWLS YP_009724393_1_ 0.213
0 HLA-A*03:01 IAMACLVGL YP_009724393_1_ 0.213
0 HLA-A*03:01 WSFNPETNI YP_009724393_1_ 0.210
0 HLA-A*03:01 MACLVGLMW YP_009724393_1_ 0.208
0 HLA-A*03:01 GTILTRPLL YP_009724393_1_ 0.207
0 HLA-A*03:01 WLSYFIASF YP_009724393_1_ 0.206
0 HLA-A*03:01 SSDNIALLV YP_009724393_1_ 0.201
0 HLA-A*03:01 FARTRSMWS YP_009724393_1_ 0.199
0 HLA-A*03:01 VIGAVILRG YP_009724393_1_ 0.197
0 HLA-A*03:01 SSSSDNIAL YP_009724393_1_ 0.196
0 HLA-A*03:01 GIAIAMACL YP_009724393_1_ 0.196
0 HLA-A*03:01 ITVATSRTL YP_009724393_1_ 0.195
0 HLA-A*03:01 HHLGRCDIK YP_009724393_1_ 0.193
0 HLA-A*03:01 YYKLGASQR YP_009724393_1_ 0.191
0 HLA-A*03:01 MWLSYFIAS YP_009724393_1_ 0.187
0 HLA-A*03:01 RGHLRIAGH YP_009724393_1_ 0.186
0 HLA-A*03:01 SSSDNIALL YP_009724393_1_ 0.185
0 HLA-A*03:01 LLNVPLHGT YP_009724393_1_ 0.184
0 HLA-A*03:01 LAAVYRINW YP_009724393_1_ 0.177
0 HLA-A*03:01 IFLWLLWPV YP_009724393_1_ 0.175
0 HLA-A*03:01 ACFVLAAVY YP_009724393_1_ 0.174
0 HLA-A*03:01 ANRNRFLYI YP_009724393_1_ 0.173
0 HLA-A*03:01 FAAYSRYRI YP_009724393_1_ 0.170
0 HLA-A*03:01 WNLVIGFLF YP_009724393_1_ 0.167
0 HLA-A*03:01 FLWLLWPVT YP_009724393_1_ 0.166
0 HLA-A*03:01 RFLYIIKLI YP_009724393_1_ 0.163
0 HLA-A*03:01 GNYKLNTDH YP_009724393_1_ 0.160
0 HLA-A*03:01 AAYSRYRIG YP_009724393_1_ 0.159
0 HLA-A*03:01 IGAVILRGH YP_009724393_1_ 0.159
0 HLA-A*03:01 VLAAVYRIN YP_009724393_1_ 0.156
0 HLA-A*03:01 LQFAYANRN YP_009724393_1_ 0.149
0 HLA-A*03:01 GHLRIAGHH YP_009724393_1_ 0.147
0 HLA-A*03:01 LTRPLLESE YP_009724393_1_ 0.143
0 HLA-A*03:01 VGLMWLSYF YP_009724393_1_ 0.143
0 HLA-A*03:01 IGFLFLTWI YP_009724393_1_ 0.141
0 HLA-A*03:01 KLGASQRVA YP_009724393_1_ 0.139
0 HLA-A*03:01 IAIAMACLV YP_009724393_1_ 0.136
0 HLA-A*03:01 GGIAIAMAC YP_009724393_1_ 0.135
0 HLA-A*03:01 EQWNLVIGF YP_009724393_1_ 0.134
0 HLA-A*03:01 LLEQWNLVI YP_009724393_1_ 0.129
0 HLA-A*03:01 VAGDSGFAA YP_009724393_1_ 0.124
0 HLA-A*03:01 ACLVGLMWL YP_009724393_1_ 0.121
0 HLA-A*03:01 PVTLACFVL YP_009724393_1_ 0.121
0 HLA-A*03:01 ASQRVAGDS YP_009724393_1_ 0.116
0 HLA-A*03:01 YFIASFRLF YP_009724393_1_ 0.114
0 HLA-A*03:01 GFLFLTWIC YP_009724393_1_ 0.114
0 HLA-A*03:01 ILRGHLRIA YP_009724393_1_ 0.113
0 HLA-A*03:01 LACFVLAAV YP_009724393_1_ 0.113
0 HLA-A*03:01 LFLTWICLL YP_009724393_1_ 0.113
0 HLA-A*03:01 SYYKLGASQ YP_009724393_1_ 0.112
0 HLA-A*03:01 PLLESELVI YP_009724393_1_ 0.110
0 HLA-A*03:01 GAVILRGHL YP_009724393_1_ 0.108
0 HLA-A*03:01 ITVEELKKL YP_009724393_1_ 0.106
0 HLA-A*03:01 AGDSGFAAY YP_009724393_1_ 0.103
0 HLA-A*03:01 RYRIGNYKL YP_009724393_1_ 0.102
0 HLA-A*03:01 QWNLVIGFL YP_009724393_1_ 0.095
0 HLA-A*03:01 HSSSSDNIA YP_009724393_1_ 0.090
0 HLA-A*03:01 WITGGIAIA YP_009724393_1_ 0.090
0 HLA-A*03:01 LFARTRSMW YP_009724393_1_ 0.089
0 HLA-A*03:01 AAVYRINWI YP_009724393_1_ 0.084
0 HLA-A*03:01 TVEELKKLL YP_009724393_1_ 0.083
0 HLA-A*03:01 NTDHSSSSD YP_009724393_1_ 0.082
0 HLA-A*03:01 AYSRYRIGN YP_009724393_1_ 0.081
0 HLA-A*03:01 HLGRCDIKD YP_009724393_1_ 0.073
0 HLA-A*03:01 EITVATSRT YP_009724393_1_ 0.072
0 HLA-A*03:01 SDNIALLVQ YP_009724393_1_ 0.071
0 HLA-A*03:01 ETNILLNVP YP_009724393_1_ 0.071
0 HLA-A*03:01 AYANRNRFL YP_009724393_1_ 0.069
0 HLA-A*03:01 LESELVIGA YP_009724393_1_ 0.068
0 HLA-A*03:01 LWLLWPVTL YP_009724393_1_ 0.068
0 HLA-A*03:01 IAGHHLGRC YP_009724393_1_ 0.067
0 HLA-A*03:01 VPLHGTILT YP_009724393_1_ 0.066
0 HLA-A*03:01 LYIIKLIFL YP_009724393_1_ 0.066
0 HLA-A*03:01 ICLLQFAYA YP_009724393_1_ 0.066
0 HLA-A*03:01 TNILLNVPL YP_009724393_1_ 0.065
0 HLA-A*03:01 LGASQRVAG YP_009724393_1_ 0.064
0 HLA-A*03:01 HGTILTRPL YP_009724393_1_ 0.064
0 HLA-A*03:01 SFNPETNIL YP_009724393_1_ 0.059
0 HLA-A*03:01 KDLPKEITV YP_009724393_1_ 0.058
0 HLA-A*03:01 SELVIGAVI YP_009724393_1_ 0.058
0 HLA-A*03:01 GDSGFAAYS YP_009724393_1_ 0.057
0 HLA-A*03:01 SQRVAGDSG YP_009724393_1_ 0.057
0 HLA-A*03:01 TWICLLQFA YP_009724393_1_ 0.056
0 HLA-A*03:01 GASQRVAGD YP_009724393_1_ 0.049
0 HLA-A*03:01 DSNGTITVE YP_009724393_1_ 0.048
0 HLA-A*03:01 ELVIGAVIL YP_009724393_1_ 0.047
0 HLA-A*03:01 VYRINWITG YP_009724393_1_ 0.046
0 HLA-A*03:01 ADSNGTITV YP_009724393_1_ 0.045
0 HLA-A*03:01 NVPLHGTIL YP_009724393_1_ 0.035
0 HLA-A*03:01 ESELVIGAV YP_009724393_1_ 0.034
0 HLA-A*03:01 LNVPLHGTI YP_009724393_1_ 0.034
0 HLA-A*03:01 SNGTITVEE YP_009724393_1_ 0.034
0 HLA-A*03:01 RPLLESELV YP_009724393_1_ 0.033
0 HLA-A*03:01 MWSFNPETN YP_009724393_1_ 0.033
0 HLA-A*03:01 LNTDHSSSS YP_009724393_1_ 0.025
0 HLA-A*03:01 IKLIFLWLL YP_009724393_1_ 0.024
0 HLA-A*03:01 LLESELVIG YP_009724393_1_ 0.022
0 HLA-A*03:01 INWITGGIA YP_009724393_1_ 0.022
0 HLA-A*03:01 WPVTLACFV YP_009724393_1_ 0.019
0 HLA-A*03:01 MADSNGTIT YP_009724393_1_ 0.018
0 HLA-A*03:01 DIKDLPKEI YP_009724393_1_ 0.017
0 HLA-A*03:01 NWITGGIAI YP_009724393_1_ 0.014
0 HLA-A*03:01 ELKKLLEQW YP_009724393_1_ 0.014
0 HLA-A*03:01 LPKEITVAT YP_009724393_1_ 0.011
0 HLA-A*03:01 FNPETNILL YP_009724393_1_ 0.011
0 HLA-A*03:01 KKLLEQWNL YP_009724393_1_ 0.004
0 HLA-A*03:01 DHSSSSDNI YP_009724393_1_ 0.000
0 HLA-A*03:01 TDHSSSSDN YP_009724393_1_ 0.000
0 HLA-A*03:01 YKLNTDHSS YP_009724393_1_ 0.000
0 HLA-A*03:01 NYKLNTDHS YP_009724393_1_ 0.000
0 HLA-A*03:01 IGNYKLNTD YP_009724393_1_ 0.000
0 HLA-A*03:01 YRIGNYKLN YP_009724393_1_ 0.000
0 HLA-A*03:01 QRVAGDSGF YP_009724393_1_ 0.000
0 HLA-A*03:01 YKLGASQRV YP_009724393_1_ 0.000
0 HLA-A*03:01 SRTLSYYKL YP_009724393_1_ 0.000
0 HLA-A*03:01 PKEITVATS YP_009724393_1_ 0.000
0 HLA-A*03:01 DLPKEITVA YP_009724393_1_ 0.000
0 HLA-A*03:01 IKDLPKEIT YP_009724393_1_ 0.000
0 HLA-A*03:01 CDIKDLPKE YP_009724393_1_ 0.000
0 HLA-A*03:01 GRCDIKDLP YP_009724393_1_ 0.000
0 HLA-A*03:01 LGRCDIKDL YP_009724393_1_ 0.000
0 HLA-A*03:01 GHHLGRCDI YP_009724393_1_ 0.000
0 HLA-A*03:01 AGHHLGRCD YP_009724393_1_ 0.000
0 HLA-A*03:01 LRIAGHHLG YP_009724393_1_ 0.000
0 HLA-A*03:01 LRGHLRIAG YP_009724393_1_ 0.000
0 HLA-A*03:01 TRPLLESEL YP_009724393_1_ 0.000
0 HLA-A*03:01 LHGTILTRP YP_009724393_1_ 0.000
0 HLA-A*03:01 PETNILLNV YP_009724393_1_ 0.000
0 HLA-A*03:01 NPETNILLN YP_009724393_1_ 0.000
0 HLA-A*03:01 TRSMWSFNP YP_009724393_1_ 0.000
0 HLA-A*03:01 ARTRSMWSF YP_009724393_1_ 0.000
0 HLA-A*03:01 FRLFARTRS YP_009724393_1_ 0.000
0 HLA-A*03:01 TGGIAIAMA YP_009724393_1_ 0.000
0 HLA-A*03:01 YRINWITGG YP_009724393_1_ 0.000
0 HLA-A*03:01 LWPVTLACF YP_009724393_1_ 0.000
0 HLA-A*03:01 NRFLYIIKL YP_009724393_1_ 0.000
0 HLA-A*03:01 NRNRFLYII YP_009724393_1_ 0.000
0 HLA-A*03:01 LEQWNLVIG YP_009724393_1_ 0.000
0 HLA-A*03:01 LKKLLEQWN YP_009724393_1_ 0.000
0 HLA-A*03:01 EELKKLLEQ YP_009724393_1_ 0.000
0 HLA-A*03:01 VEELKKLLE YP_009724393_1_ 0.000
0 HLA-A*03:01 NGTITVEEL YP_009724393_1_ 0.000
-----------------------------------------------------------------------------------
-----------------------------------------------------------------------------------
pos HLA peptide Identity 1-log50k(aff)
-----------------------------------------------------------------------------------
0 HLA-A*24:02 YFIASFRLF YP_009724393_1_ 0.546
0 HLA-A*24:02 LWPVTLACF YP_009724393_1_ 0.512
0 HLA-A*24:02 LWLLWPVTL YP_009724393_1_ 0.480
0 HLA-A*24:02 SYFIASFRL YP_009724393_1_ 0.469
0 HLA-A*24:02 LFLTWICLL YP_009724393_1_ 0.465
0 HLA-A*24:02 RFLYIIKLI YP_009724393_1_ 0.453
0 HLA-A*24:02 RYRIGNYKL YP_009724393_1_ 0.452
0 HLA-A*24:02 IFLWLLWPV YP_009724393_1_ 0.434
0 HLA-A*24:02 LYIIKLIFL YP_009724393_1_ 0.417
0 HLA-A*24:02 WNLVIGFLF YP_009724393_1_ 0.404
0 HLA-A*24:02 YIIKLIFLW YP_009724393_1_ 0.384
0 HLA-A*24:02 FVLAAVYRI YP_009724393_1_ 0.383
0 HLA-A*24:02 NWITGGIAI YP_009724393_1_ 0.381
0 HLA-A*24:02 GLMWLSYFI YP_009724393_1_ 0.371
0 HLA-A*24:02 AYANRNRFL YP_009724393_1_ 0.370
0 HLA-A*24:02 SFNPETNIL YP_009724393_1_ 0.366
0 HLA-A*24:02 VGLMWLSYF YP_009724393_1_ 0.364
0 HLA-A*24:02 GFLFLTWIC YP_009724393_1_ 0.363
0 HLA-A*24:02 MWLSYFIAS YP_009724393_1_ 0.359
0 HLA-A*24:02 WLSYFIASF YP_009724393_1_ 0.352
0 HLA-A*24:02 KLIFLWLLW YP_009724393_1_ 0.351
0 HLA-A*24:02 LFARTRSMW YP_009724393_1_ 0.341
0 HLA-A*24:02 FLYIIKLIF YP_009724393_1_ 0.320
0 HLA-A*24:02 VIGFLFLTW YP_009724393_1_ 0.304
0 HLA-A*24:02 LTWICLLQF YP_009724393_1_ 0.301
0 HLA-A*24:02 QWNLVIGFL YP_009724393_1_ 0.295
0 HLA-A*24:02 KLLEQWNLV YP_009724393_1_ 0.290
0 HLA-A*24:02 VYRINWITG YP_009724393_1_ 0.286
0 HLA-A*24:02 VILRGHLRI YP_009724393_1_ 0.281
0 HLA-A*24:02 TWICLLQFA YP_009724393_1_ 0.278
0 HLA-A*24:02 FNPETNILL YP_009724393_1_ 0.270
0 HLA-A*24:02 LLEQWNLVI YP_009724393_1_ 0.267
0 HLA-A*24:02 MWSFNPETN YP_009724393_1_ 0.266
0 HLA-A*24:02 PLLESELVI YP_009724393_1_ 0.263
0 HLA-A*24:02 AMACLVGLM YP_009724393_1_ 0.261
0 HLA-A*24:02 RINWITGGI YP_009724393_1_ 0.261
0 HLA-A*24:02 AYSRYRIGN YP_009724393_1_ 0.259
0 HLA-A*24:02 FAYANRNRF YP_009724393_1_ 0.257
0 HLA-A*24:02 SYYKLGASQ YP_009724393_1_ 0.249
0 HLA-A*24:02 IAMACLVGL YP_009724393_1_ 0.246
0 HLA-A*24:02 FAAYSRYRI YP_009724393_1_ 0.244
0 HLA-A*24:02 LMWLSYFIA YP_009724393_1_ 0.243
0 HLA-A*24:02 ARTRSMWSF YP_009724393_1_ 0.237
0 HLA-A*24:02 IKLIFLWLL YP_009724393_1_ 0.230
0 HLA-A*24:02 EQWNLVIGF YP_009724393_1_ 0.230
0 HLA-A*24:02 NRNRFLYII YP_009724393_1_ 0.224
0 HLA-A*24:02 VTLACFVLA YP_009724393_1_ 0.221
0 HLA-A*24:02 YYKLGASQR YP_009724393_1_ 0.218
0 HLA-A*24:02 FLFLTWICL YP_009724393_1_ 0.214
0 HLA-A*24:02 ACLVGLMWL YP_009724393_1_ 0.212
0 HLA-A*24:02 LNVPLHGTI YP_009724393_1_ 0.205
0 HLA-A*24:02 SSSDNIALL YP_009724393_1_ 0.203
0 HLA-A*24:02 ITGGIAIAM YP_009724393_1_ 0.201
0 HLA-A*24:02 IGFLFLTWI YP_009724393_1_ 0.199
0 HLA-A*24:02 SELVIGAVI YP_009724393_1_ 0.197
0 HLA-A*24:02 LVIGFLFLT YP_009724393_1_ 0.195
0 HLA-A*24:02 CLLQFAYAN YP_009724393_1_ 0.194
0 HLA-A*24:02 NVPLHGTIL YP_009724393_1_ 0.193
0 HLA-A*24:02 NLVIGFLFL YP_009724393_1_ 0.193
0 HLA-A*24:02 RLFARTRSM YP_009724393_1_ 0.192
0 HLA-A*24:02 IIKLIFLWL YP_009724393_1_ 0.187
0 HLA-A*24:02 MACLVGLMW YP_009724393_1_ 0.182
0 HLA-A*24:02 RTLSYYKLG YP_009724393_1_ 0.180
0 HLA-A*24:02 ITVATSRTL YP_009724393_1_ 0.179
0 HLA-A*24:02 LLWPVTLAC YP_009724393_1_ 0.176
0 HLA-A*24:02 ANRNRFLYI YP_009724393_1_ 0.176
0 HLA-A*24:02 TNILLNVPL YP_009724393_1_ 0.170
0 HLA-A*24:02 NYKLNTDHS YP_009724393_1_ 0.168
0 HLA-A*24:02 GTILTRPLL YP_009724393_1_ 0.166
0 HLA-A*24:02 RSMWSFNPE YP_009724393_1_ 0.162
0 HLA-A*24:02 YANRNRFLY YP_009724393_1_ 0.161
0 HLA-A*24:02 TLACFVLAA YP_009724393_1_ 0.160
0 HLA-A*24:02 LAAVYRINW YP_009724393_1_ 0.155
0 HLA-A*24:02 SRTLSYYKL YP_009724393_1_ 0.154
0 HLA-A*24:02 PVTLACFVL YP_009724393_1_ 0.153
0 HLA-A*24:02 ILLNVPLHG YP_009724393_1_ 0.152
0 HLA-A*24:02 ITVEELKKL YP_009724393_1_ 0.152
0 HLA-A*24:02 WSFNPETNI YP_009724393_1_ 0.149
0 HLA-A*24:02 WLLWPVTLA YP_009724393_1_ 0.146
0 HLA-A*24:02 KKLLEQWNL YP_009724393_1_ 0.146
0 HLA-A*24:02 AAVYRINWI YP_009724393_1_ 0.137
0 HLA-A*24:02 LVGLMWLSY YP_009724393_1_ 0.135
0 HLA-A*24:02 QRVAGDSGF YP_009724393_1_ 0.126
0 HLA-A*24:02 VLAAVYRIN YP_009724393_1_ 0.126
0 HLA-A*24:02 ICLLQFAYA YP_009724393_1_ 0.124
0 HLA-A*24:02 VAGDSGFAA YP_009724393_1_ 0.121
0 HLA-A*24:02 GFAAYSRYR YP_009724393_1_ 0.120
0 HLA-A*24:02 SSSSDNIAL YP_009724393_1_ 0.119
0 HLA-A*24:02 SMWSFNPET YP_009724393_1_ 0.119
0 HLA-A*24:02 IAIAMACLV YP_009724393_1_ 0.118
0 HLA-A*24:02 GIAIAMACL YP_009724393_1_ 0.118
0 HLA-A*24:02 GHHLGRCDI YP_009724393_1_ 0.116
0 HLA-A*24:02 ELVIGAVIL YP_009724393_1_ 0.116
0 HLA-A*24:02 WICLLQFAY YP_009724393_1_ 0.116
0 HLA-A*24:02 TRPLLESEL YP_009724393_1_ 0.114
0 HLA-A*24:02 FLWLLWPVT YP_009724393_1_ 0.114
0 HLA-A*24:02 HLRIAGHHL YP_009724393_1_ 0.112
0 HLA-A*24:02 CLVGLMWLS YP_009724393_1_ 0.108
0 HLA-A*24:02 ELKKLLEQW YP_009724393_1_ 0.107
0 HLA-A*24:02 AVYRINWIT YP_009724393_1_ 0.105
0 HLA-A*24:02 TVEELKKLL YP_009724393_1_ 0.101
0 HLA-A*24:02 FIASFRLFA YP_009724393_1_ 0.099
0 HLA-A*24:02 GGIAIAMAC YP_009724393_1_ 0.099
0 HLA-A*24:02 CFVLAAVYR YP_009724393_1_ 0.099
0 HLA-A*24:02 YKLGASQRV YP_009724393_1_ 0.097
0 HLA-A*24:02 NRFLYIIKL YP_009724393_1_ 0.095
0 HLA-A*24:02 DHSSSSDNI YP_009724393_1_ 0.094
0 HLA-A*24:02 YRINWITGG YP_009724393_1_ 0.089
0 HLA-A*24:02 RIGNYKLNT YP_009724393_1_ 0.085
0 HLA-A*24:02 RVAGDSGFA YP_009724393_1_ 0.085
0 HLA-A*24:02 KDLPKEITV YP_009724393_1_ 0.083
0 HLA-A*24:02 TILTRPLLE YP_009724393_1_ 0.083
0 HLA-A*24:02 LQFAYANRN YP_009724393_1_ 0.083
0 HLA-A*24:02 YRIGNYKLN YP_009724393_1_ 0.078
0 HLA-A*24:02 IGNYKLNTD YP_009724393_1_ 0.077
0 HLA-A*24:02 TLSYYKLGA YP_009724393_1_ 0.076
0 HLA-A*24:02 RTRSMWSFN YP_009724393_1_ 0.074
0 HLA-A*24:02 VIGAVILRG YP_009724393_1_ 0.073
0 HLA-A*24:02 RPLLESELV YP_009724393_1_ 0.071
0 HLA-A*24:02 NILLNVPLH YP_009724393_1_ 0.067
0 HLA-A*24:02 LLQFAYANR YP_009724393_1_ 0.065
0 HLA-A*24:02 HGTILTRPL YP_009724393_1_ 0.064
0 HLA-A*24:02 LACFVLAAV YP_009724393_1_ 0.062
0 HLA-A*24:02 SGFAAYSRY YP_009724393_1_ 0.061
0 HLA-A*24:02 NGTITVEEL YP_009724393_1_ 0.059
0 HLA-A*24:02 FLTWICLLQ YP_009724393_1_ 0.058
0 HLA-A*24:02 DIKDLPKEI YP_009724393_1_ 0.056
0 HLA-A*24:02 WITGGIAIA YP_009724393_1_ 0.054
0 HLA-A*24:02 RIAGHHLGR YP_009724393_1_ 0.053
0 HLA-A*24:02 KLGASQRVA YP_009724393_1_ 0.051
0 HLA-A*24:02 AIAMACLVG YP_009724393_1_ 0.050
0 HLA-A*24:02 QFAYANRNR YP_009724393_1_ 0.048
0 HLA-A*24:02 SSDNIALLV YP_009724393_1_ 0.043
0 HLA-A*24:02 LLNVPLHGT YP_009724393_1_ 0.043
0 HLA-A*24:02 KLNTDHSSS YP_009724393_1_ 0.042
0 HLA-A*24:02 LIFLWLLWP YP_009724393_1_ 0.042
0 HLA-A*24:02 LVIGAVILR YP_009724393_1_ 0.040
0 HLA-A*24:02 LEQWNLVIG YP_009724393_1_ 0.040
0 HLA-A*24:02 TRSMWSFNP YP_009724393_1_ 0.039
0 HLA-A*24:02 ACFVLAAVY YP_009724393_1_ 0.038
0 HLA-A*24:02 LRIAGHHLG YP_009724393_1_ 0.036
0 HLA-A*24:02 ILRGHLRIA YP_009724393_1_ 0.036
0 HLA-A*24:02 VATSRTLSY YP_009724393_1_ 0.035
0 HLA-A*24:02 VPLHGTILT YP_009724393_1_ 0.035
0 HLA-A*24:02 SFRLFARTR YP_009724393_1_ 0.034
0 HLA-A*24:02 SNGTITVEE YP_009724393_1_ 0.034
0 HLA-A*24:02 ADSNGTITV YP_009724393_1_ 0.034
0 HLA-A*24:02 LLESELVIG YP_009724393_1_ 0.030
0 HLA-A*24:02 ATSRTLSYY YP_009724393_1_ 0.029
0 HLA-A*24:02 LGASQRVAG YP_009724393_1_ 0.028
0 HLA-A*24:02 IAGHHLGRC YP_009724393_1_ 0.027
0 HLA-A*24:02 AGDSGFAAY YP_009724393_1_ 0.024
0 HLA-A*24:02 DLPKEITVA YP_009724393_1_ 0.022
0 HLA-A*24:02 LGRCDIKDL YP_009724393_1_ 0.022
0 HLA-A*24:02 LTRPLLESE YP_009724393_1_ 0.021
0 HLA-A*24:02 ASFRLFART YP_009724393_1_ 0.018
0 HLA-A*24:02 HHLGRCDIK YP_009724393_1_ 0.017
0 HLA-A*24:02 LESELVIGA YP_009724393_1_ 0.016
0 HLA-A*24:02 TGGIAIAMA YP_009724393_1_ 0.011
0 HLA-A*24:02 RNRFLYIIK YP_009724393_1_ 0.011
0 HLA-A*24:02 IASFRLFAR YP_009724393_1_ 0.010
0 HLA-A*24:02 HLGRCDIKD YP_009724393_1_ 0.008
0 HLA-A*24:02 YKLNTDHSS YP_009724393_1_ 0.003
0 HLA-A*24:02 GAVILRGHL YP_009724393_1_ 0.002
0 HLA-A*24:02 LPKEITVAT YP_009724393_1_ 0.001
0 HLA-A*24:02 WPVTLACFV YP_009724393_1_ 0.001
0 HLA-A*24:02 SDNIALLVQ YP_009724393_1_ 0.000
0 HLA-A*24:02 HSSSSDNIA YP_009724393_1_ 0.000
0 HLA-A*24:02 TDHSSSSDN YP_009724393_1_ 0.000
0 HLA-A*24:02 NTDHSSSSD YP_009724393_1_ 0.000
0 HLA-A*24:02 LNTDHSSSS YP_009724393_1_ 0.000
0 HLA-A*24:02 GNYKLNTDH YP_009724393_1_ 0.000
0 HLA-A*24:02 SRYRIGNYK YP_009724393_1_ 0.000
0 HLA-A*24:02 YSRYRIGNY YP_009724393_1_ 0.000
0 HLA-A*24:02 AAYSRYRIG YP_009724393_1_ 0.000
0 HLA-A*24:02 DSGFAAYSR YP_009724393_1_ 0.000
0 HLA-A*24:02 GDSGFAAYS YP_009724393_1_ 0.000
0 HLA-A*24:02 SQRVAGDSG YP_009724393_1_ 0.000
0 HLA-A*24:02 ASQRVAGDS YP_009724393_1_ 0.000
0 HLA-A*24:02 GASQRVAGD YP_009724393_1_ 0.000
0 HLA-A*24:02 LSYYKLGAS YP_009724393_1_ 0.000
0 HLA-A*24:02 TSRTLSYYK YP_009724393_1_ 0.000
0 HLA-A*24:02 TVATSRTLS YP_009724393_1_ 0.000
0 HLA-A*24:02 EITVATSRT YP_009724393_1_ 0.000
0 HLA-A*24:02 KEITVATSR YP_009724393_1_ 0.000
0 HLA-A*24:02 PKEITVATS YP_009724393_1_ 0.000
0 HLA-A*24:02 IKDLPKEIT YP_009724393_1_ 0.000
0 HLA-A*24:02 CDIKDLPKE YP_009724393_1_ 0.000
0 HLA-A*24:02 RCDIKDLPK YP_009724393_1_ 0.000
0 HLA-A*24:02 GRCDIKDLP YP_009724393_1_ 0.000
0 HLA-A*24:02 AGHHLGRCD YP_009724393_1_ 0.000
0 HLA-A*24:02 GHLRIAGHH YP_009724393_1_ 0.000
0 HLA-A*24:02 RGHLRIAGH YP_009724393_1_ 0.000
0 HLA-A*24:02 LRGHLRIAG YP_009724393_1_ 0.000
0 HLA-A*24:02 AVILRGHLR YP_009724393_1_ 0.000
0 HLA-A*24:02 IGAVILRGH YP_009724393_1_ 0.000
0 HLA-A*24:02 ESELVIGAV YP_009724393_1_ 0.000
0 HLA-A*24:02 ILTRPLLES YP_009724393_1_ 0.000
0 HLA-A*24:02 LHGTILTRP YP_009724393_1_ 0.000
0 HLA-A*24:02 PLHGTILTR YP_009724393_1_ 0.000
0 HLA-A*24:02 ETNILLNVP YP_009724393_1_ 0.000
0 HLA-A*24:02 PETNILLNV YP_009724393_1_ 0.000
0 HLA-A*24:02 NPETNILLN YP_009724393_1_ 0.000
0 HLA-A*24:02 FARTRSMWS YP_009724393_1_ 0.000
0 HLA-A*24:02 FRLFARTRS YP_009724393_1_ 0.000
0 HLA-A*24:02 LSYFIASFR YP_009724393_1_ 0.000
0 HLA-A*24:02 INWITGGIA YP_009724393_1_ 0.000
0 HLA-A*24:02 LKKLLEQWN YP_009724393_1_ 0.000
0 HLA-A*24:02 EELKKLLEQ YP_009724393_1_ 0.000
0 HLA-A*24:02 VEELKKLLE YP_009724393_1_ 0.000
0 HLA-A*24:02 TITVEELKK YP_009724393_1_ 0.000
0 HLA-A*24:02 GTITVEELK YP_009724393_1_ 0.000
0 HLA-A*24:02 DSNGTITVE YP_009724393_1_ 0.000
0 HLA-A*24:02 MADSNGTIT YP_009724393_1_ 0.000
-----------------------------------------------------------------------------------
-----------------------------------------------------------------------------------
pos HLA peptide Identity 1-log50k(aff)
-----------------------------------------------------------------------------------
0 HLA-A*26:01 ATSRTLSYY YP_009724393_1_ 0.494
0 HLA-A*26:01 YIIKLIFLW YP_009724393_1_ 0.487
0 HLA-A*26:01 LVIGFLFLT YP_009724393_1_ 0.434
0 HLA-A*26:01 LVIGAVILR YP_009724393_1_ 0.424
0 HLA-A*26:01 YSRYRIGNY YP_009724393_1_ 0.397
0 HLA-A*26:01 YFIASFRLF YP_009724393_1_ 0.388
0 HLA-A*26:01 GIAIAMACL YP_009724393_1_ 0.375
0 HLA-A*26:01 SSSDNIALL YP_009724393_1_ 0.364
0 HLA-A*26:01 ITVEELKKL YP_009724393_1_ 0.360
0 HLA-A*26:01 AVILRGHLR YP_009724393_1_ 0.348
0 HLA-A*26:01 LTWICLLQF YP_009724393_1_ 0.348
0 HLA-A*26:01 AMACLVGLM YP_009724393_1_ 0.346
0 HLA-A*26:01 WLSYFIASF YP_009724393_1_ 0.344
0 HLA-A*26:01 GTITVEELK YP_009724393_1_ 0.339
0 HLA-A*26:01 GTILTRPLL YP_009724393_1_ 0.329
0 HLA-A*26:01 ITVATSRTL YP_009724393_1_ 0.326
0 HLA-A*26:01 LVGLMWLSY YP_009724393_1_ 0.322
0 HLA-A*26:01 WITGGIAIA YP_009724393_1_ 0.318
0 HLA-A*26:01 RVAGDSGFA YP_009724393_1_ 0.312
0 HLA-A*26:01 CLVGLMWLS YP_009724393_1_ 0.310
0 HLA-A*26:01 FVLAAVYRI YP_009724393_1_ 0.309
0 HLA-A*26:01 WICLLQFAY YP_009724393_1_ 0.306
0 HLA-A*26:01 IAMACLVGL YP_009724393_1_ 0.298
0 HLA-A*26:01 LACFVLAAV YP_009724393_1_ 0.298
0 HLA-A*26:01 IAIAMACLV YP_009724393_1_ 0.294
0 HLA-A*26:01 YANRNRFLY YP_009724393_1_ 0.291
0 HLA-A*26:01 RTRSMWSFN YP_009724393_1_ 0.289
0 HLA-A*26:01 VTLACFVLA YP_009724393_1_ 0.287
0 HLA-A*26:01 SGFAAYSRY YP_009724393_1_ 0.283
0 HLA-A*26:01 TWICLLQFA YP_009724393_1_ 0.280
0 HLA-A*26:01 ETNILLNVP YP_009724393_1_ 0.278
0 HLA-A*26:01 NLVIGFLFL YP_009724393_1_ 0.273
0 HLA-A*26:01 ELKKLLEQW YP_009724393_1_ 0.273
0 HLA-A*26:01 KLIFLWLLW YP_009724393_1_ 0.271
0 HLA-A*26:01 ESELVIGAV YP_009724393_1_ 0.270
0 HLA-A*26:01 RTLSYYKLG YP_009724393_1_ 0.266
0 HLA-A*26:01 TVATSRTLS YP_009724393_1_ 0.265
0 HLA-A*26:01 LTRPLLESE YP_009724393_1_ 0.258
0 HLA-A*26:01 FIASFRLFA YP_009724393_1_ 0.258
0 HLA-A*26:01 VGLMWLSYF YP_009724393_1_ 0.258
0 HLA-A*26:01 AAVYRINWI YP_009724393_1_ 0.257
0 HLA-A*26:01 NVPLHGTIL YP_009724393_1_ 0.254
0 HLA-A*26:01 NILLNVPLH YP_009724393_1_ 0.253
0 HLA-A*26:01 FAYANRNRF YP_009724393_1_ 0.247
0 HLA-A*26:01 VATSRTLSY YP_009724393_1_ 0.240
0 HLA-A*26:01 YRINWITGG YP_009724393_1_ 0.239
0 HLA-A*26:01 IASFRLFAR YP_009724393_1_ 0.238
0 HLA-A*26:01 ITGGIAIAM YP_009724393_1_ 0.238
0 HLA-A*26:01 LYIIKLIFL YP_009724393_1_ 0.233
0 HLA-A*26:01 TLACFVLAA YP_009724393_1_ 0.227
0 HLA-A*26:01 RIAGHHLGR YP_009724393_1_ 0.226
0 HLA-A*26:01 IIKLIFLWL YP_009724393_1_ 0.225
0 HLA-A*26:01 EITVATSRT YP_009724393_1_ 0.221
0 HLA-A*26:01 LSYYKLGAS YP_009724393_1_ 0.218
0 HLA-A*26:01 LFLTWICLL YP_009724393_1_ 0.218
0 HLA-A*26:01 LSYFIASFR YP_009724393_1_ 0.213
0 HLA-A*26:01 VLAAVYRIN YP_009724393_1_ 0.213
0 HLA-A*26:01 IAGHHLGRC YP_009724393_1_ 0.209
0 HLA-A*26:01 FLFLTWICL YP_009724393_1_ 0.205
0 HLA-A*26:01 TVEELKKLL YP_009724393_1_ 0.203
0 HLA-A*26:01 YRIGNYKLN YP_009724393_1_ 0.202
0 HLA-A*26:01 RINWITGGI YP_009724393_1_ 0.201
0 HLA-A*26:01 QWNLVIGFL YP_009724393_1_ 0.201
0 HLA-A*26:01 MACLVGLMW YP_009724393_1_ 0.200
0 HLA-A*26:01 EQWNLVIGF YP_009724393_1_ 0.200
0 HLA-A*26:01 ELVIGAVIL YP_009724393_1_ 0.199
0 HLA-A*26:01 TNILLNVPL YP_009724393_1_ 0.199
0 HLA-A*26:01 LWPVTLACF YP_009724393_1_ 0.197
0 HLA-A*26:01 IGAVILRGH YP_009724393_1_ 0.194
0 HLA-A*26:01 LIFLWLLWP YP_009724393_1_ 0.192
0 HLA-A*26:01 FAAYSRYRI YP_009724393_1_ 0.190
0 HLA-A*26:01 VIGFLFLTW YP_009724393_1_ 0.188
0 HLA-A*26:01 WPVTLACFV YP_009724393_1_ 0.184
0 HLA-A*26:01 DSNGTITVE YP_009724393_1_ 0.184
0 HLA-A*26:01 SSSSDNIAL YP_009724393_1_ 0.183
0 HLA-A*26:01 TSRTLSYYK YP_009724393_1_ 0.183
0 HLA-A*26:01 FLYIIKLIF YP_009724393_1_ 0.182
0 HLA-A*26:01 ILRGHLRIA YP_009724393_1_ 0.181
0 HLA-A*26:01 AVYRINWIT YP_009724393_1_ 0.181
0 HLA-A*26:01 GFAAYSRYR YP_009724393_1_ 0.180
0 HLA-A*26:01 DLPKEITVA YP_009724393_1_ 0.177
0 HLA-A*26:01 RLFARTRSM YP_009724393_1_ 0.175
0 HLA-A*26:01 CDIKDLPKE YP_009724393_1_ 0.174
0 HLA-A*26:01 WLLWPVTLA YP_009724393_1_ 0.174
0 HLA-A*26:01 AGDSGFAAY YP_009724393_1_ 0.173
0 HLA-A*26:01 FNPETNILL YP_009724393_1_ 0.173
0 HLA-A*26:01 LAAVYRINW YP_009724393_1_ 0.164
0 HLA-A*26:01 GAVILRGHL YP_009724393_1_ 0.163
0 HLA-A*26:01 VIGAVILRG YP_009724393_1_ 0.163
0 HLA-A*26:01 ASFRLFART YP_009724393_1_ 0.163
0 HLA-A*26:01 LLQFAYANR YP_009724393_1_ 0.163
0 HLA-A*26:01 WSFNPETNI YP_009724393_1_ 0.155
0 HLA-A*26:01 LNVPLHGTI YP_009724393_1_ 0.154
0 HLA-A*26:01 AAYSRYRIG YP_009724393_1_ 0.153
0 HLA-A*26:01 DIKDLPKEI YP_009724393_1_ 0.149
0 HLA-A*26:01 WNLVIGFLF YP_009724393_1_ 0.144
0 HLA-A*26:01 IGFLFLTWI YP_009724393_1_ 0.143
0 HLA-A*26:01 GLMWLSYFI YP_009724393_1_ 0.140
0 HLA-A*26:01 NWITGGIAI YP_009724393_1_ 0.140
0 HLA-A*26:01 AIAMACLVG YP_009724393_1_ 0.139
0 HLA-A*26:01 HSSSSDNIA YP_009724393_1_ 0.138
0 HLA-A*26:01 FLWLLWPVT YP_009724393_1_ 0.136
0 HLA-A*26:01 PVTLACFVL YP_009724393_1_ 0.132
0 HLA-A*26:01 AYANRNRFL YP_009724393_1_ 0.131
0 HLA-A*26:01 HLRIAGHHL YP_009724393_1_ 0.130
0 HLA-A*26:01 PLHGTILTR YP_009724393_1_ 0.130
0 HLA-A*26:01 KLLEQWNLV YP_009724393_1_ 0.127
0 HLA-A*26:01 NTDHSSSSD YP_009724393_1_ 0.126
0 HLA-A*26:01 GASQRVAGD YP_009724393_1_ 0.126
0 HLA-A*26:01 ILTRPLLES YP_009724393_1_ 0.125
0 HLA-A*26:01 FLTWICLLQ YP_009724393_1_ 0.125
0 HLA-A*26:01 HGTILTRPL YP_009724393_1_ 0.124
0 HLA-A*26:01 QRVAGDSGF YP_009724393_1_ 0.123
0 HLA-A*26:01 ACFVLAAVY YP_009724393_1_ 0.123
0 HLA-A*26:01 RSMWSFNPE YP_009724393_1_ 0.121
0 HLA-A*26:01 VILRGHLRI YP_009724393_1_ 0.116
0 HLA-A*26:01 LLWPVTLAC YP_009724393_1_ 0.116
0 HLA-A*26:01 FARTRSMWS YP_009724393_1_ 0.114
0 HLA-A*26:01 IKLIFLWLL YP_009724393_1_ 0.114
0 HLA-A*26:01 TITVEELKK YP_009724393_1_ 0.114
0 HLA-A*26:01 SSDNIALLV YP_009724393_1_ 0.108
0 HLA-A*26:01 RFLYIIKLI YP_009724393_1_ 0.108
0 HLA-A*26:01 QFAYANRNR YP_009724393_1_ 0.107
0 HLA-A*26:01 GGIAIAMAC YP_009724393_1_ 0.106
0 HLA-A*26:01 MWLSYFIAS YP_009724393_1_ 0.105
0 HLA-A*26:01 NPETNILLN YP_009724393_1_ 0.104
0 HLA-A*26:01 ANRNRFLYI YP_009724393_1_ 0.104
0 HLA-A*26:01 LLNVPLHGT YP_009724393_1_ 0.103
0 HLA-A*26:01 LFARTRSMW YP_009724393_1_ 0.103
0 HLA-A*26:01 TGGIAIAMA YP_009724393_1_ 0.101
0 HLA-A*26:01 ARTRSMWSF YP_009724393_1_ 0.100
0 HLA-A*26:01 CFVLAAVYR YP_009724393_1_ 0.098
0 HLA-A*26:01 IFLWLLWPV YP_009724393_1_ 0.098
0 HLA-A*26:01 LLEQWNLVI YP_009724393_1_ 0.098
0 HLA-A*26:01 RGHLRIAGH YP_009724393_1_ 0.094
0 HLA-A*26:01 LGRCDIKDL YP_009724393_1_ 0.092
0 HLA-A*26:01 LRIAGHHLG YP_009724393_1_ 0.091
0 HLA-A*26:01 SFNPETNIL YP_009724393_1_ 0.086
0 HLA-A*26:01 SMWSFNPET YP_009724393_1_ 0.083
0 HLA-A*26:01 YYKLGASQR YP_009724393_1_ 0.082
0 HLA-A*26:01 DSGFAAYSR YP_009724393_1_ 0.081
0 HLA-A*26:01 TLSYYKLGA YP_009724393_1_ 0.081
0 HLA-A*26:01 NGTITVEEL YP_009724393_1_ 0.081
0 HLA-A*26:01 MADSNGTIT YP_009724393_1_ 0.080
0 HLA-A*26:01 ACLVGLMWL YP_009724393_1_ 0.077
0 HLA-A*26:01 TILTRPLLE YP_009724393_1_ 0.076
0 HLA-A*26:01 NRFLYIIKL YP_009724393_1_ 0.076
0 HLA-A*26:01 RNRFLYIIK YP_009724393_1_ 0.071
0 HLA-A*26:01 EELKKLLEQ YP_009724393_1_ 0.070
0 HLA-A*26:01 LMWLSYFIA YP_009724393_1_ 0.069
0 HLA-A*26:01 LLESELVIG YP_009724393_1_ 0.066
0 HLA-A*26:01 ICLLQFAYA YP_009724393_1_ 0.065
0 HLA-A*26:01 KEITVATSR YP_009724393_1_ 0.059
0 HLA-A*26:01 LPKEITVAT YP_009724393_1_ 0.055
0 HLA-A*26:01 GNYKLNTDH YP_009724393_1_ 0.054
0 HLA-A*26:01 NRNRFLYII YP_009724393_1_ 0.048
0 HLA-A*26:01 CLLQFAYAN YP_009724393_1_ 0.046
0 HLA-A*26:01 SELVIGAVI YP_009724393_1_ 0.041
0 HLA-A*26:01 PETNILLNV YP_009724393_1_ 0.041
0 HLA-A*26:01 VAGDSGFAA YP_009724393_1_ 0.040
0 HLA-A*26:01 YKLGASQRV YP_009724393_1_ 0.040
0 HLA-A*26:01 LQFAYANRN YP_009724393_1_ 0.038
0 HLA-A*26:01 ADSNGTITV YP_009724393_1_ 0.037
0 HLA-A*26:01 TDHSSSSDN YP_009724393_1_ 0.035
0 HLA-A*26:01 SYFIASFRL YP_009724393_1_ 0.034
0 HLA-A*26:01 SRYRIGNYK YP_009724393_1_ 0.033
0 HLA-A*26:01 IGNYKLNTD YP_009724393_1_ 0.032
0 HLA-A*26:01 SDNIALLVQ YP_009724393_1_ 0.031
0 HLA-A*26:01 LNTDHSSSS YP_009724393_1_ 0.031
0 HLA-A*26:01 SFRLFARTR YP_009724393_1_ 0.027
0 HLA-A*26:01 VPLHGTILT YP_009724393_1_ 0.023
0 HLA-A*26:01 LESELVIGA YP_009724393_1_ 0.020
0 HLA-A*26:01 SRTLSYYKL YP_009724393_1_ 0.018
0 HLA-A*26:01 RIGNYKLNT YP_009724393_1_ 0.017
0 HLA-A*26:01 RPLLESELV YP_009724393_1_ 0.015
0 HLA-A*26:01 GDSGFAAYS YP_009724393_1_ 0.013
0 HLA-A*26:01 ASQRVAGDS YP_009724393_1_ 0.013
0 HLA-A*26:01 SYYKLGASQ YP_009724393_1_ 0.012
0 HLA-A*26:01 KLNTDHSSS YP_009724393_1_ 0.010
0 HLA-A*26:01 HLGRCDIKD YP_009724393_1_ 0.006
0 HLA-A*26:01 TRPLLESEL YP_009724393_1_ 0.004
0 HLA-A*26:01 LEQWNLVIG YP_009724393_1_ 0.003
0 HLA-A*26:01 SNGTITVEE YP_009724393_1_ 0.000
0 HLA-A*26:01 DHSSSSDNI YP_009724393_1_ 0.000
0 HLA-A*26:01 YKLNTDHSS YP_009724393_1_ 0.000
0 HLA-A*26:01 NYKLNTDHS YP_009724393_1_ 0.000
0 HLA-A*26:01 RYRIGNYKL YP_009724393_1_ 0.000
0 HLA-A*26:01 AYSRYRIGN YP_009724393_1_ 0.000
0 HLA-A*26:01 SQRVAGDSG YP_009724393_1_ 0.000
0 HLA-A*26:01 LGASQRVAG YP_009724393_1_ 0.000
0 HLA-A*26:01 KLGASQRVA YP_009724393_1_ 0.000
0 HLA-A*26:01 PKEITVATS YP_009724393_1_ 0.000
0 HLA-A*26:01 KDLPKEITV YP_009724393_1_ 0.000
0 HLA-A*26:01 IKDLPKEIT YP_009724393_1_ 0.000
0 HLA-A*26:01 RCDIKDLPK YP_009724393_1_ 0.000
0 HLA-A*26:01 GRCDIKDLP YP_009724393_1_ 0.000
0 HLA-A*26:01 HHLGRCDIK YP_009724393_1_ 0.000
0 HLA-A*26:01 GHHLGRCDI YP_009724393_1_ 0.000
0 HLA-A*26:01 AGHHLGRCD YP_009724393_1_ 0.000
0 HLA-A*26:01 GHLRIAGHH YP_009724393_1_ 0.000
0 HLA-A*26:01 LRGHLRIAG YP_009724393_1_ 0.000
0 HLA-A*26:01 PLLESELVI YP_009724393_1_ 0.000
0 HLA-A*26:01 LHGTILTRP YP_009724393_1_ 0.000
0 HLA-A*26:01 ILLNVPLHG YP_009724393_1_ 0.000
0 HLA-A*26:01 MWSFNPETN YP_009724393_1_ 0.000
0 HLA-A*26:01 TRSMWSFNP YP_009724393_1_ 0.000
0 HLA-A*26:01 FRLFARTRS YP_009724393_1_ 0.000
0 HLA-A*26:01 INWITGGIA YP_009724393_1_ 0.000
0 HLA-A*26:01 VYRINWITG YP_009724393_1_ 0.000
0 HLA-A*26:01 LWLLWPVTL YP_009724393_1_ 0.000
0 HLA-A*26:01 GFLFLTWIC YP_009724393_1_ 0.000
0 HLA-A*26:01 KKLLEQWNL YP_009724393_1_ 0.000
0 HLA-A*26:01 LKKLLEQWN YP_009724393_1_ 0.000
0 HLA-A*26:01 VEELKKLLE YP_009724393_1_ 0.000
-----------------------------------------------------------------------------------
-----------------------------------------------------------------------------------
pos HLA peptide Identity 1-log50k(aff)
-----------------------------------------------------------------------------------
0 HLA-B*07:02 LPKEITVAT YP_009724393_1_ 0.462
0 HLA-B*07:02 WPVTLACFV YP_009724393_1_ 0.431
0 HLA-B*07:02 HLRIAGHHL YP_009724393_1_ 0.407
0 HLA-B*07:02 FAAYSRYRI YP_009724393_1_ 0.399
0 HLA-B*07:02 IAMACLVGL YP_009724393_1_ 0.394
0 HLA-B*07:02 HGTILTRPL YP_009724393_1_ 0.393
0 HLA-B*07:02 RPLLESELV YP_009724393_1_ 0.377
0 HLA-B*07:02 VPLHGTILT YP_009724393_1_ 0.357
0 HLA-B*07:02 RLFARTRSM YP_009724393_1_ 0.348
0 HLA-B*07:02 GAVILRGHL YP_009724393_1_ 0.345
0 HLA-B*07:02 FAYANRNRF YP_009724393_1_ 0.337
0 HLA-B*07:02 WLSYFIASF YP_009724393_1_ 0.336
0 HLA-B*07:02 FIASFRLFA YP_009724393_1_ 0.334
0 HLA-B*07:02 ITVATSRTL YP_009724393_1_ 0.326
0 HLA-B*07:02 GIAIAMACL YP_009724393_1_ 0.320
0 HLA-B*07:02 LACFVLAAV YP_009724393_1_ 0.303
0 HLA-B*07:02 NVPLHGTIL YP_009724393_1_ 0.300
0 HLA-B*07:02 ITGGIAIAM YP_009724393_1_ 0.298
0 HLA-B*07:02 RINWITGGI YP_009724393_1_ 0.298
0 HLA-B*07:02 ILRGHLRIA YP_009724393_1_ 0.297
0 HLA-B*07:02 NPETNILLN YP_009724393_1_ 0.292
0 HLA-B*07:02 FLYIIKLIF YP_009724393_1_ 0.286
0 HLA-B*07:02 TLACFVLAA YP_009724393_1_ 0.282
0 HLA-B*07:02 RYRIGNYKL YP_009724393_1_ 0.279
0 HLA-B*07:02 TNILLNVPL YP_009724393_1_ 0.279
0 HLA-B*07:02 YFIASFRLF YP_009724393_1_ 0.277
0 HLA-B*07:02 FARTRSMWS YP_009724393_1_ 0.276
0 HLA-B*07:02 AMACLVGLM YP_009724393_1_ 0.276
0 HLA-B*07:02 FLFLTWICL YP_009724393_1_ 0.275
0 HLA-B*07:02 SELVIGAVI YP_009724393_1_ 0.273
0 HLA-B*07:02 SSSSDNIAL YP_009724393_1_ 0.271
0 HLA-B*07:02 FVLAAVYRI YP_009724393_1_ 0.268
0 HLA-B*07:02 RVAGDSGFA YP_009724393_1_ 0.256
0 HLA-B*07:02 VAGDSGFAA YP_009724393_1_ 0.255
0 HLA-B*07:02 GTILTRPLL YP_009724393_1_ 0.252
0 HLA-B*07:02 WNLVIGFLF YP_009724393_1_ 0.248
0 HLA-B*07:02 LGRCDIKDL YP_009724393_1_ 0.245
0 HLA-B*07:02 IIKLIFLWL YP_009724393_1_ 0.244
0 HLA-B*07:02 AYANRNRFL YP_009724393_1_ 0.243
0 HLA-B*07:02 GLMWLSYFI YP_009724393_1_ 0.242
0 HLA-B*07:02 SSSDNIALL YP_009724393_1_ 0.240
0 HLA-B*07:02 SFNPETNIL YP_009724393_1_ 0.239
0 HLA-B*07:02 LNVPLHGTI YP_009724393_1_ 0.238
0 HLA-B*07:02 ANRNRFLYI YP_009724393_1_ 0.237
0 HLA-B*07:02 LWLLWPVTL YP_009724393_1_ 0.234
0 HLA-B*07:02 FNPETNILL YP_009724393_1_ 0.229
0 HLA-B*07:02 WLLWPVTLA YP_009724393_1_ 0.229
0 HLA-B*07:02 IAIAMACLV YP_009724393_1_ 0.228
0 HLA-B*07:02 WITGGIAIA YP_009724393_1_ 0.227
0 HLA-B*07:02 NLVIGFLFL YP_009724393_1_ 0.227
0 HLA-B*07:02 LLEQWNLVI YP_009724393_1_ 0.226
0 HLA-B*07:02 RSMWSFNPE YP_009724393_1_ 0.225
0 HLA-B*07:02 PVTLACFVL YP_009724393_1_ 0.223
0 HLA-B*07:02 MADSNGTIT YP_009724393_1_ 0.216
0 HLA-B*07:02 NWITGGIAI YP_009724393_1_ 0.215
0 HLA-B*07:02 TVEELKKLL YP_009724393_1_ 0.212
0 HLA-B*07:02 AAVYRINWI YP_009724393_1_ 0.209
0 HLA-B*07:02 ELVIGAVIL YP_009724393_1_ 0.207
0 HLA-B*07:02 RTRSMWSFN YP_009724393_1_ 0.207
0 HLA-B*07:02 SFRLFARTR YP_009724393_1_ 0.203
0 HLA-B*07:02 TVATSRTLS YP_009724393_1_ 0.201
0 HLA-B*07:02 LAAVYRINW YP_009724393_1_ 0.196
0 HLA-B*07:02 RFLYIIKLI YP_009724393_1_ 0.196
0 HLA-B*07:02 LTWICLLQF YP_009724393_1_ 0.195
0 HLA-B*07:02 YANRNRFLY YP_009724393_1_ 0.194
0 HLA-B*07:02 LLWPVTLAC YP_009724393_1_ 0.192
0 HLA-B*07:02 QWNLVIGFL YP_009724393_1_ 0.189
0 HLA-B*07:02 SYFIASFRL YP_009724393_1_ 0.188
0 HLA-B*07:02 LFLTWICLL YP_009724393_1_ 0.188
0 HLA-B*07:02 TLSYYKLGA YP_009724393_1_ 0.187
0 HLA-B*07:02 HSSSSDNIA YP_009724393_1_ 0.186
0 HLA-B*07:02 LGASQRVAG YP_009724393_1_ 0.186
0 HLA-B*07:02 VILRGHLRI YP_009724393_1_ 0.186
0 HLA-B*07:02 INWITGGIA YP_009724393_1_ 0.184
0 HLA-B*07:02 KLGASQRVA YP_009724393_1_ 0.182
0 HLA-B*07:02 YKLGASQRV YP_009724393_1_ 0.174
0 HLA-B*07:02 WSFNPETNI YP_009724393_1_ 0.174
0 HLA-B*07:02 LTRPLLESE YP_009724393_1_ 0.172
0 HLA-B*07:02 NGTITVEEL YP_009724393_1_ 0.172
0 HLA-B*07:02 ADSNGTITV YP_009724393_1_ 0.172
0 HLA-B*07:02 SQRVAGDSG YP_009724393_1_ 0.171
0 HLA-B*07:02 MACLVGLMW YP_009724393_1_ 0.171
0 HLA-B*07:02 IKLIFLWLL YP_009724393_1_ 0.168
0 HLA-B*07:02 VGLMWLSYF YP_009724393_1_ 0.167
0 HLA-B*07:02 NRNRFLYII YP_009724393_1_ 0.167
0 HLA-B*07:02 ESELVIGAV YP_009724393_1_ 0.166
0 HLA-B*07:02 TRPLLESEL YP_009724393_1_ 0.162
0 HLA-B*07:02 FLWLLWPVT YP_009724393_1_ 0.162
0 HLA-B*07:02 IGFLFLTWI YP_009724393_1_ 0.162
0 HLA-B*07:02 SRTLSYYKL YP_009724393_1_ 0.161
0 HLA-B*07:02 IASFRLFAR YP_009724393_1_ 0.159
0 HLA-B*07:02 LFARTRSMW YP_009724393_1_ 0.158
0 HLA-B*07:02 FLTWICLLQ YP_009724393_1_ 0.157
0 HLA-B*07:02 ACLVGLMWL YP_009724393_1_ 0.156
0 HLA-B*07:02 GHHLGRCDI YP_009724393_1_ 0.155
0 HLA-B*07:02 IFLWLLWPV YP_009724393_1_ 0.155
0 HLA-B*07:02 SSDNIALLV YP_009724393_1_ 0.153
0 HLA-B*07:02 FRLFARTRS YP_009724393_1_ 0.152
0 HLA-B*07:02 GGIAIAMAC YP_009724393_1_ 0.152
0 HLA-B*07:02 YSRYRIGNY YP_009724393_1_ 0.148
0 HLA-B*07:02 VTLACFVLA YP_009724393_1_ 0.148
0 HLA-B*07:02 AIAMACLVG YP_009724393_1_ 0.147
0 HLA-B*07:02 LYIIKLIFL YP_009724393_1_ 0.145
0 HLA-B*07:02 NRFLYIIKL YP_009724393_1_ 0.145
0 HLA-B*07:02 KLLEQWNLV YP_009724393_1_ 0.144
0 HLA-B*07:02 LVIGFLFLT YP_009724393_1_ 0.139
0 HLA-B*07:02 VLAAVYRIN YP_009724393_1_ 0.138
0 HLA-B*07:02 SYYKLGASQ YP_009724393_1_ 0.135
0 HLA-B*07:02 VATSRTLSY YP_009724393_1_ 0.135
0 HLA-B*07:02 IGAVILRGH YP_009724393_1_ 0.134
0 HLA-B*07:02 QRVAGDSGF YP_009724393_1_ 0.131
0 HLA-B*07:02 YKLNTDHSS YP_009724393_1_ 0.129
0 HLA-B*07:02 ICLLQFAYA YP_009724393_1_ 0.129
0 HLA-B*07:02 ITVEELKKL YP_009724393_1_ 0.129
0 HLA-B*07:02 VYRINWITG YP_009724393_1_ 0.127
0 HLA-B*07:02 ARTRSMWSF YP_009724393_1_ 0.124
0 HLA-B*07:02 MWLSYFIAS YP_009724393_1_ 0.123
0 HLA-B*07:02 LMWLSYFIA YP_009724393_1_ 0.121
0 HLA-B*07:02 PLLESELVI YP_009724393_1_ 0.119
0 HLA-B*07:02 LNTDHSSSS YP_009724393_1_ 0.118
0 HLA-B*07:02 RNRFLYIIK YP_009724393_1_ 0.116
0 HLA-B*07:02 LESELVIGA YP_009724393_1_ 0.114
0 HLA-B*07:02 AAYSRYRIG YP_009724393_1_ 0.112
0 HLA-B*07:02 CLLQFAYAN YP_009724393_1_ 0.112
0 HLA-B*07:02 NTDHSSSSD YP_009724393_1_ 0.110
0 HLA-B*07:02 KLNTDHSSS YP_009724393_1_ 0.110
0 HLA-B*07:02 SDNIALLVQ YP_009724393_1_ 0.109
0 HLA-B*07:02 EQWNLVIGF YP_009724393_1_ 0.108
0 HLA-B*07:02 IAGHHLGRC YP_009724393_1_ 0.107
0 HLA-B*07:02 YIIKLIFLW YP_009724393_1_ 0.107
0 HLA-B*07:02 GASQRVAGD YP_009724393_1_ 0.106
0 HLA-B*07:02 LVGLMWLSY YP_009724393_1_ 0.105
0 HLA-B*07:02 ILTRPLLES YP_009724393_1_ 0.102
0 HLA-B*07:02 LSYYKLGAS YP_009724393_1_ 0.100
0 HLA-B*07:02 EITVATSRT YP_009724393_1_ 0.099
0 HLA-B*07:02 RIAGHHLGR YP_009724393_1_ 0.099
0 HLA-B*07:02 LWPVTLACF YP_009724393_1_ 0.097
0 HLA-B*07:02 WICLLQFAY YP_009724393_1_ 0.093
0 HLA-B*07:02 LRGHLRIAG YP_009724393_1_ 0.091
0 HLA-B*07:02 TGGIAIAMA YP_009724393_1_ 0.091
0 HLA-B*07:02 KKLLEQWNL YP_009724393_1_ 0.090
0 HLA-B*07:02 KDLPKEITV YP_009724393_1_ 0.087
0 HLA-B*07:02 DIKDLPKEI YP_009724393_1_ 0.087
0 HLA-B*07:02 AGHHLGRCD YP_009724393_1_ 0.084
0 HLA-B*07:02 AVYRINWIT YP_009724393_1_ 0.083
0 HLA-B*07:02 KLIFLWLLW YP_009724393_1_ 0.079
0 HLA-B*07:02 SNGTITVEE YP_009724393_1_ 0.079
0 HLA-B*07:02 ASQRVAGDS YP_009724393_1_ 0.078
0 HLA-B*07:02 YRINWITGG YP_009724393_1_ 0.077
0 HLA-B*07:02 QFAYANRNR YP_009724393_1_ 0.074
0 HLA-B*07:02 GFAAYSRYR YP_009724393_1_ 0.069
0 HLA-B*07:02 TWICLLQFA YP_009724393_1_ 0.069
0 HLA-B*07:02 LLNVPLHGT YP_009724393_1_ 0.067
0 HLA-B*07:02 VIGFLFLTW YP_009724393_1_ 0.066
0 HLA-B*07:02 GDSGFAAYS YP_009724393_1_ 0.065
0 HLA-B*07:02 DLPKEITVA YP_009724393_1_ 0.064
0 HLA-B*07:02 RGHLRIAGH YP_009724393_1_ 0.064
0 HLA-B*07:02 RIGNYKLNT YP_009724393_1_ 0.063
0 HLA-B*07:02 DHSSSSDNI YP_009724393_1_ 0.058
0 HLA-B*07:02 ILLNVPLHG YP_009724393_1_ 0.058
0 HLA-B*07:02 AYSRYRIGN YP_009724393_1_ 0.054
0 HLA-B*07:02 LLQFAYANR YP_009724393_1_ 0.052
0 HLA-B*07:02 DSNGTITVE YP_009724393_1_ 0.052
0 HLA-B*07:02 TILTRPLLE YP_009724393_1_ 0.050
0 HLA-B*07:02 SMWSFNPET YP_009724393_1_ 0.050
0 HLA-B*07:02 TSRTLSYYK YP_009724393_1_ 0.049
0 HLA-B*07:02 MWSFNPETN YP_009724393_1_ 0.049
0 HLA-B*07:02 LEQWNLVIG YP_009724393_1_ 0.049
0 HLA-B*07:02 IGNYKLNTD YP_009724393_1_ 0.045
0 HLA-B*07:02 LVIGAVILR YP_009724393_1_ 0.045
0 HLA-B*07:02 GFLFLTWIC YP_009724393_1_ 0.044
0 HLA-B*07:02 TDHSSSSDN YP_009724393_1_ 0.043
0 HLA-B*07:02 AVILRGHLR YP_009724393_1_ 0.042
0 HLA-B*07:02 LRIAGHHLG YP_009724393_1_ 0.040
0 HLA-B*07:02 GHLRIAGHH YP_009724393_1_ 0.040
0 HLA-B*07:02 YYKLGASQR YP_009724393_1_ 0.034
0 HLA-B*07:02 LSYFIASFR YP_009724393_1_ 0.033
0 HLA-B*07:02 AGDSGFAAY YP_009724393_1_ 0.032
0 HLA-B*07:02 SRYRIGNYK YP_009724393_1_ 0.029
0 HLA-B*07:02 ATSRTLSYY YP_009724393_1_ 0.029
0 HLA-B*07:02 ETNILLNVP YP_009724393_1_ 0.027
0 HLA-B*07:02 NILLNVPLH YP_009724393_1_ 0.024
0 HLA-B*07:02 PETNILLNV YP_009724393_1_ 0.022
0 HLA-B*07:02 KEITVATSR YP_009724393_1_ 0.020
0 HLA-B*07:02 RTLSYYKLG YP_009724393_1_ 0.017
0 HLA-B*07:02 ASFRLFART YP_009724393_1_ 0.016
0 HLA-B*07:02 GNYKLNTDH YP_009724393_1_ 0.014
0 HLA-B*07:02 RCDIKDLPK YP_009724393_1_ 0.010
0 HLA-B*07:02 YRIGNYKLN YP_009724393_1_ 0.009
0 HLA-B*07:02 CLVGLMWLS YP_009724393_1_ 0.009
0 HLA-B*07:02 VIGAVILRG YP_009724393_1_ 0.007
0 HLA-B*07:02 IKDLPKEIT YP_009724393_1_ 0.004
0 HLA-B*07:02 HLGRCDIKD YP_009724393_1_ 0.004
0 HLA-B*07:02 NYKLNTDHS YP_009724393_1_ 0.000
0 HLA-B*07:02 SGFAAYSRY YP_009724393_1_ 0.000
0 HLA-B*07:02 DSGFAAYSR YP_009724393_1_ 0.000
0 HLA-B*07:02 PKEITVATS YP_009724393_1_ 0.000
0 HLA-B*07:02 CDIKDLPKE YP_009724393_1_ 0.000
0 HLA-B*07:02 GRCDIKDLP YP_009724393_1_ 0.000
0 HLA-B*07:02 HHLGRCDIK YP_009724393_1_ 0.000
0 HLA-B*07:02 LLESELVIG YP_009724393_1_ 0.000
0 HLA-B*07:02 LHGTILTRP YP_009724393_1_ 0.000
0 HLA-B*07:02 PLHGTILTR YP_009724393_1_ 0.000
0 HLA-B*07:02 TRSMWSFNP YP_009724393_1_ 0.000
0 HLA-B*07:02 CFVLAAVYR YP_009724393_1_ 0.000
0 HLA-B*07:02 ACFVLAAVY YP_009724393_1_ 0.000
0 HLA-B*07:02 LIFLWLLWP YP_009724393_1_ 0.000
0 HLA-B*07:02 LQFAYANRN YP_009724393_1_ 0.000
0 HLA-B*07:02 LKKLLEQWN YP_009724393_1_ 0.000
0 HLA-B*07:02 ELKKLLEQW YP_009724393_1_ 0.000
0 HLA-B*07:02 EELKKLLEQ YP_009724393_1_ 0.000
0 HLA-B*07:02 VEELKKLLE YP_009724393_1_ 0.000
0 HLA-B*07:02 TITVEELKK YP_009724393_1_ 0.000
0 HLA-B*07:02 GTITVEELK YP_009724393_1_ 0.000
-----------------------------------------------------------------------------------
-----------------------------------------------------------------------------------
pos HLA peptide Identity 1-log50k(aff)
-----------------------------------------------------------------------------------
0 HLA-B*08:01 HLRIAGHHL YP_009724393_1_ 0.422
0 HLA-B*08:01 IIKLIFLWL YP_009724393_1_ 0.418
0 HLA-B*08:01 FLYIIKLIF YP_009724393_1_ 0.396
0 HLA-B*08:01 WLSYFIASF YP_009724393_1_ 0.388
0 HLA-B*08:01 FAAYSRYRI YP_009724393_1_ 0.377
0 HLA-B*08:01 LPKEITVAT YP_009724393_1_ 0.363
0 HLA-B*08:01 RLFARTRSM YP_009724393_1_ 0.361
0 HLA-B*08:01 NLVIGFLFL YP_009724393_1_ 0.360
0 HLA-B*08:01 FLFLTWICL YP_009724393_1_ 0.359
0 HLA-B*08:01 FAYANRNRF YP_009724393_1_ 0.353
0 HLA-B*08:01 LMWLSYFIA YP_009724393_1_ 0.335
0 HLA-B*08:01 IAMACLVGL YP_009724393_1_ 0.329
0 HLA-B*08:01 GLMWLSYFI YP_009724393_1_ 0.316
0 HLA-B*08:01 FVLAAVYRI YP_009724393_1_ 0.313
0 HLA-B*08:01 FIASFRLFA YP_009724393_1_ 0.310
0 HLA-B*08:01 ANRNRFLYI YP_009724393_1_ 0.304
0 HLA-B*08:01 TLACFVLAA YP_009724393_1_ 0.302
0 HLA-B*08:01 AMACLVGLM YP_009724393_1_ 0.296
0 HLA-B*08:01 LLEQWNLVI YP_009724393_1_ 0.296
0 HLA-B*08:01 ILRGHLRIA YP_009724393_1_ 0.292
0 HLA-B*08:01 ELVIGAVIL YP_009724393_1_ 0.292
0 HLA-B*08:01 RYRIGNYKL YP_009724393_1_ 0.282
0 HLA-B*08:01 HGTILTRPL YP_009724393_1_ 0.279
0 HLA-B*08:01 WLLWPVTLA YP_009724393_1_ 0.276
0 HLA-B*08:01 LFLTWICLL YP_009724393_1_ 0.273
0 HLA-B*08:01 LWLLWPVTL YP_009724393_1_ 0.272
0 HLA-B*08:01 TLSYYKLGA YP_009724393_1_ 0.270
0 HLA-B*08:01 YFIASFRLF YP_009724393_1_ 0.269
0 HLA-B*08:01 LGRCDIKDL YP_009724393_1_ 0.267
0 HLA-B*08:01 TNILLNVPL YP_009724393_1_ 0.266
0 HLA-B*08:01 SFNPETNIL YP_009724393_1_ 0.261
0 HLA-B*08:01 LACFVLAAV YP_009724393_1_ 0.261
0 HLA-B*08:01 CLLQFAYAN YP_009724393_1_ 0.258
0 HLA-B*08:01 LLWPVTLAC YP_009724393_1_ 0.256
0 HLA-B*08:01 DIKDLPKEI YP_009724393_1_ 0.254
0 HLA-B*08:01 SRTLSYYKL YP_009724393_1_ 0.248
0 HLA-B*08:01 FARTRSMWS YP_009724393_1_ 0.247
0 HLA-B*08:01 WPVTLACFV YP_009724393_1_ 0.247
0 HLA-B*08:01 IKLIFLWLL YP_009724393_1_ 0.242
0 HLA-B*08:01 NRNRFLYII YP_009724393_1_ 0.239
0 HLA-B*08:01 GAVILRGHL YP_009724393_1_ 0.235
0 HLA-B*08:01 WNLVIGFLF YP_009724393_1_ 0.233
0 HLA-B*08:01 FLWLLWPVT YP_009724393_1_ 0.232
0 HLA-B*08:01 SSSDNIALL YP_009724393_1_ 0.230
0 HLA-B*08:01 VILRGHLRI YP_009724393_1_ 0.230
0 HLA-B*08:01 ITGGIAIAM YP_009724393_1_ 0.230
0 HLA-B*08:01 RSMWSFNPE YP_009724393_1_ 0.228
0 HLA-B*08:01 LNVPLHGTI YP_009724393_1_ 0.227
0 HLA-B*08:01 SSSSDNIAL YP_009724393_1_ 0.223
0 HLA-B*08:01 IFLWLLWPV YP_009724393_1_ 0.223
0 HLA-B*08:01 MWLSYFIAS YP_009724393_1_ 0.220
0 HLA-B*08:01 VAGDSGFAA YP_009724393_1_ 0.217
0 HLA-B*08:01 WITGGIAIA YP_009724393_1_ 0.216
0 HLA-B*08:01 FNPETNILL YP_009724393_1_ 0.213
0 HLA-B*08:01 KLGASQRVA YP_009724393_1_ 0.211
0 HLA-B*08:01 GTILTRPLL YP_009724393_1_ 0.207
0 HLA-B*08:01 SYFIASFRL YP_009724393_1_ 0.206
0 HLA-B*08:01 GHHLGRCDI YP_009724393_1_ 0.202
0 HLA-B*08:01 ITVATSRTL YP_009724393_1_ 0.200
0 HLA-B*08:01 GIAIAMACL YP_009724393_1_ 0.197
0 HLA-B*08:01 FLTWICLLQ YP_009724393_1_ 0.197
0 HLA-B*08:01 RINWITGGI YP_009724393_1_ 0.196
0 HLA-B*08:01 PLLESELVI YP_009724393_1_ 0.195
0 HLA-B*08:01 IAIAMACLV YP_009724393_1_ 0.194
0 HLA-B*08:01 KLLEQWNLV YP_009724393_1_ 0.194
0 HLA-B*08:01 TVEELKKLL YP_009724393_1_ 0.193
0 HLA-B*08:01 YANRNRFLY YP_009724393_1_ 0.191
0 HLA-B*08:01 VTLACFVLA YP_009724393_1_ 0.190
0 HLA-B*08:01 ICLLQFAYA YP_009724393_1_ 0.189
0 HLA-B*08:01 NRFLYIIKL YP_009724393_1_ 0.188
0 HLA-B*08:01 NGTITVEEL YP_009724393_1_ 0.188
0 HLA-B*08:01 SELVIGAVI YP_009724393_1_ 0.187
0 HLA-B*08:01 RPLLESELV YP_009724393_1_ 0.186
0 HLA-B*08:01 ELKKLLEQW YP_009724393_1_ 0.182
0 HLA-B*08:01 KLNTDHSSS YP_009724393_1_ 0.174
0 HLA-B*08:01 KKLLEQWNL YP_009724393_1_ 0.173
0 HLA-B*08:01 NVPLHGTIL YP_009724393_1_ 0.172
0 HLA-B*08:01 QWNLVIGFL YP_009724393_1_ 0.170
0 HLA-B*08:01 PVTLACFVL YP_009724393_1_ 0.168
0 HLA-B*08:01 YKLGASQRV YP_009724393_1_ 0.160
0 HLA-B*08:01 SMWSFNPET YP_009724393_1_ 0.160
0 HLA-B*08:01 LTWICLLQF YP_009724393_1_ 0.159
0 HLA-B*08:01 LGASQRVAG YP_009724393_1_ 0.157
0 HLA-B*08:01 LTRPLLESE YP_009724393_1_ 0.157
0 HLA-B*08:01 NWITGGIAI YP_009724393_1_ 0.156
0 HLA-B*08:01 RFLYIIKLI YP_009724393_1_ 0.156
0 HLA-B*08:01 DLPKEITVA YP_009724393_1_ 0.154
0 HLA-B*08:01 FRLFARTRS YP_009724393_1_ 0.152
0 HLA-B*08:01 WICLLQFAY YP_009724393_1_ 0.152
0 HLA-B*08:01 LLNVPLHGT YP_009724393_1_ 0.151
0 HLA-B*08:01 VIGFLFLTW YP_009724393_1_ 0.147
0 HLA-B*08:01 ESELVIGAV YP_009724393_1_ 0.146
0 HLA-B*08:01 IGFLFLTWI YP_009724393_1_ 0.146
0 HLA-B*08:01 HSSSSDNIA YP_009724393_1_ 0.144
0 HLA-B*08:01 SQRVAGDSG YP_009724393_1_ 0.140
0 HLA-B*08:01 ACLVGLMWL YP_009724393_1_ 0.138
0 HLA-B*08:01 WSFNPETNI YP_009724393_1_ 0.134
0 HLA-B*08:01 ARTRSMWSF YP_009724393_1_ 0.133
0 HLA-B*08:01 AAVYRINWI YP_009724393_1_ 0.133
0 HLA-B*08:01 TGGIAIAMA YP_009724393_1_ 0.131
0 HLA-B*08:01 ILTRPLLES YP_009724393_1_ 0.130
0 HLA-B*08:01 ILLNVPLHG YP_009724393_1_ 0.130
0 HLA-B*08:01 VGLMWLSYF YP_009724393_1_ 0.128
0 HLA-B*08:01 NPETNILLN YP_009724393_1_ 0.126
0 HLA-B*08:01 VPLHGTILT YP_009724393_1_ 0.125
0 HLA-B*08:01 LYIIKLIFL YP_009724393_1_ 0.125
0 HLA-B*08:01 LLQFAYANR YP_009724393_1_ 0.125
0 HLA-B*08:01 YYKLGASQR YP_009724393_1_ 0.123
0 HLA-B*08:01 EQWNLVIGF YP_009724393_1_ 0.123
0 HLA-B*08:01 VLAAVYRIN YP_009724393_1_ 0.120
0 HLA-B*08:01 YIIKLIFLW YP_009724393_1_ 0.116
0 HLA-B*08:01 LRGHLRIAG YP_009724393_1_ 0.114
0 HLA-B*08:01 MADSNGTIT YP_009724393_1_ 0.113
0 HLA-B*08:01 MACLVGLMW YP_009724393_1_ 0.112
0 HLA-B*08:01 INWITGGIA YP_009724393_1_ 0.112
0 HLA-B*08:01 LAAVYRINW YP_009724393_1_ 0.112
0 HLA-B*08:01 SNGTITVEE YP_009724393_1_ 0.112
0 HLA-B*08:01 TSRTLSYYK YP_009724393_1_ 0.111
0 HLA-B*08:01 TILTRPLLE YP_009724393_1_ 0.111
0 HLA-B*08:01 TVATSRTLS YP_009724393_1_ 0.110
0 HLA-B*08:01 LLESELVIG YP_009724393_1_ 0.108
0 HLA-B*08:01 IASFRLFAR YP_009724393_1_ 0.108
0 HLA-B*08:01 SFRLFARTR YP_009724393_1_ 0.107
0 HLA-B*08:01 RNRFLYIIK YP_009724393_1_ 0.106
0 HLA-B*08:01 ITVEELKKL YP_009724393_1_ 0.101
0 HLA-B*08:01 LNTDHSSSS YP_009724393_1_ 0.099
0 HLA-B*08:01 LESELVIGA YP_009724393_1_ 0.098
0 HLA-B*08:01 YKLNTDHSS YP_009724393_1_ 0.097
0 HLA-B*08:01 RIGNYKLNT YP_009724393_1_ 0.097
0 HLA-B*08:01 YSRYRIGNY YP_009724393_1_ 0.097
0 HLA-B*08:01 NYKLNTDHS YP_009724393_1_ 0.095
0 HLA-B*08:01 SSDNIALLV YP_009724393_1_ 0.093
0 HLA-B*08:01 ADSNGTITV YP_009724393_1_ 0.092
0 HLA-B*08:01 LWPVTLACF YP_009724393_1_ 0.091
0 HLA-B*08:01 GFLFLTWIC YP_009724393_1_ 0.090
0 HLA-B*08:01 VYRINWITG YP_009724393_1_ 0.089
0 HLA-B*08:01 LFARTRSMW YP_009724393_1_ 0.088
0 HLA-B*08:01 VATSRTLSY YP_009724393_1_ 0.085
0 HLA-B*08:01 CLVGLMWLS YP_009724393_1_ 0.085
0 HLA-B*08:01 TRPLLESEL YP_009724393_1_ 0.084
0 HLA-B*08:01 MWSFNPETN YP_009724393_1_ 0.082
0 HLA-B*08:01 DHSSSSDNI YP_009724393_1_ 0.081
0 HLA-B*08:01 SDNIALLVQ YP_009724393_1_ 0.080
0 HLA-B*08:01 AIAMACLVG YP_009724393_1_ 0.078
0 HLA-B*08:01 GGIAIAMAC YP_009724393_1_ 0.078
0 HLA-B*08:01 RTRSMWSFN YP_009724393_1_ 0.077
0 HLA-B*08:01 SYYKLGASQ YP_009724393_1_ 0.073
0 HLA-B*08:01 LSYYKLGAS YP_009724393_1_ 0.073
0 HLA-B*08:01 RGHLRIAGH YP_009724393_1_ 0.072
0 HLA-B*08:01 KLIFLWLLW YP_009724393_1_ 0.072
0 HLA-B*08:01 AAYSRYRIG YP_009724393_1_ 0.071
0 HLA-B*08:01 ASFRLFART YP_009724393_1_ 0.071
0 HLA-B*08:01 LRIAGHHLG YP_009724393_1_ 0.069
0 HLA-B*08:01 NILLNVPLH YP_009724393_1_ 0.069
0 HLA-B*08:01 LQFAYANRN YP_009724393_1_ 0.069
0 HLA-B*08:01 AYANRNRFL YP_009724393_1_ 0.068
0 HLA-B*08:01 TWICLLQFA YP_009724393_1_ 0.067
0 HLA-B*08:01 LVGLMWLSY YP_009724393_1_ 0.066
0 HLA-B*08:01 LVIGFLFLT YP_009724393_1_ 0.065
0 HLA-B*08:01 PLHGTILTR YP_009724393_1_ 0.064
0 HLA-B*08:01 AVYRINWIT YP_009724393_1_ 0.063
0 HLA-B*08:01 DSNGTITVE YP_009724393_1_ 0.063
0 HLA-B*08:01 LKKLLEQWN YP_009724393_1_ 0.062
0 HLA-B*08:01 AGDSGFAAY YP_009724393_1_ 0.058
0 HLA-B*08:01 EITVATSRT YP_009724393_1_ 0.058
0 HLA-B*08:01 RVAGDSGFA YP_009724393_1_ 0.056
0 HLA-B*08:01 VIGAVILRG YP_009724393_1_ 0.056
0 HLA-B*08:01 QRVAGDSGF YP_009724393_1_ 0.055
0 HLA-B*08:01 GASQRVAGD YP_009724393_1_ 0.053
0 HLA-B*08:01 IAGHHLGRC YP_009724393_1_ 0.053
0 HLA-B*08:01 YRINWITGG YP_009724393_1_ 0.052
0 HLA-B*08:01 HLGRCDIKD YP_009724393_1_ 0.045
0 HLA-B*08:01 RIAGHHLGR YP_009724393_1_ 0.036
0 HLA-B*08:01 YRIGNYKLN YP_009724393_1_ 0.035
0 HLA-B*08:01 RTLSYYKLG YP_009724393_1_ 0.032
0 HLA-B*08:01 LIFLWLLWP YP_009724393_1_ 0.032
0 HLA-B*08:01 AYSRYRIGN YP_009724393_1_ 0.031
0 HLA-B*08:01 IGNYKLNTD YP_009724393_1_ 0.028
0 HLA-B*08:01 DSGFAAYSR YP_009724393_1_ 0.027
0 HLA-B*08:01 TDHSSSSDN YP_009724393_1_ 0.026
0 HLA-B*08:01 LEQWNLVIG YP_009724393_1_ 0.024
0 HLA-B*08:01 KDLPKEITV YP_009724393_1_ 0.020
0 HLA-B*08:01 NTDHSSSSD YP_009724393_1_ 0.016
0 HLA-B*08:01 SGFAAYSRY YP_009724393_1_ 0.015
0 HLA-B*08:01 ETNILLNVP YP_009724393_1_ 0.008
0 HLA-B*08:01 EELKKLLEQ YP_009724393_1_ 0.008
0 HLA-B*08:01 VEELKKLLE YP_009724393_1_ 0.003
0 HLA-B*08:01 IKDLPKEIT YP_009724393_1_ 0.000
0 HLA-B*08:01 GNYKLNTDH YP_009724393_1_ 0.000
0 HLA-B*08:01 SRYRIGNYK YP_009724393_1_ 0.000
0 HLA-B*08:01 GFAAYSRYR YP_009724393_1_ 0.000
0 HLA-B*08:01 GDSGFAAYS YP_009724393_1_ 0.000
0 HLA-B*08:01 ASQRVAGDS YP_009724393_1_ 0.000
0 HLA-B*08:01 ATSRTLSYY YP_009724393_1_ 0.000
0 HLA-B*08:01 KEITVATSR YP_009724393_1_ 0.000
0 HLA-B*08:01 PKEITVATS YP_009724393_1_ 0.000
0 HLA-B*08:01 CDIKDLPKE YP_009724393_1_ 0.000
0 HLA-B*08:01 RCDIKDLPK YP_009724393_1_ 0.000
0 HLA-B*08:01 GRCDIKDLP YP_009724393_1_ 0.000
0 HLA-B*08:01 HHLGRCDIK YP_009724393_1_ 0.000
0 HLA-B*08:01 AGHHLGRCD YP_009724393_1_ 0.000
0 HLA-B*08:01 GHLRIAGHH YP_009724393_1_ 0.000
0 HLA-B*08:01 AVILRGHLR YP_009724393_1_ 0.000
0 HLA-B*08:01 IGAVILRGH YP_009724393_1_ 0.000
0 HLA-B*08:01 LVIGAVILR YP_009724393_1_ 0.000
0 HLA-B*08:01 LHGTILTRP YP_009724393_1_ 0.000
0 HLA-B*08:01 PETNILLNV YP_009724393_1_ 0.000
0 HLA-B*08:01 TRSMWSFNP YP_009724393_1_ 0.000
0 HLA-B*08:01 LSYFIASFR YP_009724393_1_ 0.000
0 HLA-B*08:01 CFVLAAVYR YP_009724393_1_ 0.000
0 HLA-B*08:01 ACFVLAAVY YP_009724393_1_ 0.000
0 HLA-B*08:01 QFAYANRNR YP_009724393_1_ 0.000
0 HLA-B*08:01 TITVEELKK YP_009724393_1_ 0.000
0 HLA-B*08:01 GTITVEELK YP_009724393_1_ 0.000
-----------------------------------------------------------------------------------
-----------------------------------------------------------------------------------
pos HLA peptide Identity 1-log50k(aff)
-----------------------------------------------------------------------------------
0 HLA-B*27:05 SRYRIGNYK YP_009724393_1_ 0.526
0 HLA-B*27:05 ARTRSMWSF YP_009724393_1_ 0.422
0 HLA-B*27:05 SRTLSYYKL YP_009724393_1_ 0.404
0 HLA-B*27:05 NRFLYIIKL YP_009724393_1_ 0.398
0 HLA-B*27:05 FRLFARTRS YP_009724393_1_ 0.390
0 HLA-B*27:05 NRNRFLYII YP_009724393_1_ 0.358
0 HLA-B*27:05 YRINWITGG YP_009724393_1_ 0.352
0 HLA-B*27:05 EQWNLVIGF YP_009724393_1_ 0.352
0 HLA-B*27:05 LRIAGHHLG YP_009724393_1_ 0.327
0 HLA-B*27:05 LSYFIASFR YP_009724393_1_ 0.323
0 HLA-B*27:05 LMWLSYFIA YP_009724393_1_ 0.322
0 HLA-B*27:05 QRVAGDSGF YP_009724393_1_ 0.309
0 HLA-B*27:05 TRSMWSFNP YP_009724393_1_ 0.309
0 HLA-B*27:05 YRIGNYKLN YP_009724393_1_ 0.305
0 HLA-B*27:05 LRGHLRIAG YP_009724393_1_ 0.304
0 HLA-B*27:05 RNRFLYIIK YP_009724393_1_ 0.300
0 HLA-B*27:05 LQFAYANRN YP_009724393_1_ 0.300
0 HLA-B*27:05 HHLGRCDIK YP_009724393_1_ 0.290
0 HLA-B*27:05 KEITVATSR YP_009724393_1_ 0.288
0 HLA-B*27:05 IKLIFLWLL YP_009724393_1_ 0.287
0 HLA-B*27:05 WNLVIGFLF YP_009724393_1_ 0.287
0 HLA-B*27:05 KKLLEQWNL YP_009724393_1_ 0.280
0 HLA-B*27:05 YKLNTDHSS YP_009724393_1_ 0.267
0 HLA-B*27:05 SMWSFNPET YP_009724393_1_ 0.257
0 HLA-B*27:05 FLWLLWPVT YP_009724393_1_ 0.256
0 HLA-B*27:05 TRPLLESEL YP_009724393_1_ 0.250
0 HLA-B*27:05 GLMWLSYFI YP_009724393_1_ 0.250
0 HLA-B*27:05 TSRTLSYYK YP_009724393_1_ 0.246
0 HLA-B*27:05 LWLLWPVTL YP_009724393_1_ 0.241
0 HLA-B*27:05 YANRNRFLY YP_009724393_1_ 0.241
0 HLA-B*27:05 GHLRIAGHH YP_009724393_1_ 0.240
0 HLA-B*27:05 IASFRLFAR YP_009724393_1_ 0.233
0 HLA-B*27:05 ACFVLAAVY YP_009724393_1_ 0.231
0 HLA-B*27:05 CFVLAAVYR YP_009724393_1_ 0.230
0 HLA-B*27:05 AMACLVGLM YP_009724393_1_ 0.228
0 HLA-B*27:05 DSGFAAYSR YP_009724393_1_ 0.227
0 HLA-B*27:05 FLFLTWICL YP_009724393_1_ 0.226
0 HLA-B*27:05 YKLGASQRV YP_009724393_1_ 0.225
0 HLA-B*27:05 YYKLGASQR YP_009724393_1_ 0.223
0 HLA-B*27:05 RIAGHHLGR YP_009724393_1_ 0.212
0 HLA-B*27:05 CLLQFAYAN YP_009724393_1_ 0.212
0 HLA-B*27:05 SYFIASFRL YP_009724393_1_ 0.211
0 HLA-B*27:05 RLFARTRSM YP_009724393_1_ 0.203
0 HLA-B*27:05 WICLLQFAY YP_009724393_1_ 0.200
0 HLA-B*27:05 RCDIKDLPK YP_009724393_1_ 0.197
0 HLA-B*27:05 GRCDIKDLP YP_009724393_1_ 0.192
0 HLA-B*27:05 YIIKLIFLW YP_009724393_1_ 0.185
0 HLA-B*27:05 KLIFLWLLW YP_009724393_1_ 0.183
0 HLA-B*27:05 LLQFAYANR YP_009724393_1_ 0.183
0 HLA-B*27:05 SFRLFARTR YP_009724393_1_ 0.180
0 HLA-B*27:05 IFLWLLWPV YP_009724393_1_ 0.180
0 HLA-B*27:05 GFAAYSRYR YP_009724393_1_ 0.179
0 HLA-B*27:05 AVILRGHLR YP_009724393_1_ 0.179
0 HLA-B*27:05 FAAYSRYRI YP_009724393_1_ 0.174
0 HLA-B*27:05 RGHLRIAGH YP_009724393_1_ 0.173
0 HLA-B*27:05 FLYIIKLIF YP_009724393_1_ 0.173
0 HLA-B*27:05 SGFAAYSRY YP_009724393_1_ 0.169
0 HLA-B*27:05 LVIGAVILR YP_009724393_1_ 0.165
0 HLA-B*27:05 MWLSYFIAS YP_009724393_1_ 0.164
0 HLA-B*27:05 GGIAIAMAC YP_009724393_1_ 0.164
0 HLA-B*27:05 GNYKLNTDH YP_009724393_1_ 0.158
0 HLA-B*27:05 RSMWSFNPE YP_009724393_1_ 0.158
0 HLA-B*27:05 TNILLNVPL YP_009724393_1_ 0.157
0 HLA-B*27:05 LLWPVTLAC YP_009724393_1_ 0.157
0 HLA-B*27:05 FVLAAVYRI YP_009724393_1_ 0.156
0 HLA-B*27:05 KLLEQWNLV YP_009724393_1_ 0.155
0 HLA-B*27:05 FAYANRNRF YP_009724393_1_ 0.154
0 HLA-B*27:05 SQRVAGDSG YP_009724393_1_ 0.151
0 HLA-B*27:05 WLLWPVTLA YP_009724393_1_ 0.150
0 HLA-B*27:05 WLSYFIASF YP_009724393_1_ 0.145
0 HLA-B*27:05 RYRIGNYKL YP_009724393_1_ 0.142
0 HLA-B*27:05 WSFNPETNI YP_009724393_1_ 0.142
0 HLA-B*27:05 RPLLESELV YP_009724393_1_ 0.140
0 HLA-B*27:05 WPVTLACFV YP_009724393_1_ 0.138
0 HLA-B*27:05 IAIAMACLV YP_009724393_1_ 0.137
0 HLA-B*27:05 GFLFLTWIC YP_009724393_1_ 0.137
0 HLA-B*27:05 GTITVEELK YP_009724393_1_ 0.137
0 HLA-B*27:05 SELVIGAVI YP_009724393_1_ 0.132
0 HLA-B*27:05 RFLYIIKLI YP_009724393_1_ 0.132
0 HLA-B*27:05 INWITGGIA YP_009724393_1_ 0.131
0 HLA-B*27:05 LTWICLLQF YP_009724393_1_ 0.131
0 HLA-B*27:05 CLVGLMWLS YP_009724393_1_ 0.130
0 HLA-B*27:05 IAMACLVGL YP_009724393_1_ 0.129
0 HLA-B*27:05 GHHLGRCDI YP_009724393_1_ 0.128
0 HLA-B*27:05 NILLNVPLH YP_009724393_1_ 0.126
0 HLA-B*27:05 PLHGTILTR YP_009724393_1_ 0.124
0 HLA-B*27:05 YSRYRIGNY YP_009724393_1_ 0.122
0 HLA-B*27:05 LFLTWICLL YP_009724393_1_ 0.122
0 HLA-B*27:05 IGFLFLTWI YP_009724393_1_ 0.116
0 HLA-B*27:05 HGTILTRPL YP_009724393_1_ 0.114
0 HLA-B*27:05 MWSFNPETN YP_009724393_1_ 0.114
0 HLA-B*27:05 ILLNVPLHG YP_009724393_1_ 0.112
0 HLA-B*27:05 FNPETNILL YP_009724393_1_ 0.112
0 HLA-B*27:05 ASFRLFART YP_009724393_1_ 0.107
0 HLA-B*27:05 SSDNIALLV YP_009724393_1_ 0.106
0 HLA-B*27:05 ITGGIAIAM YP_009724393_1_ 0.104
0 HLA-B*27:05 VGLMWLSYF YP_009724393_1_ 0.103
0 HLA-B*27:05 HLRIAGHHL YP_009724393_1_ 0.101
0 HLA-B*27:05 FIASFRLFA YP_009724393_1_ 0.100
0 HLA-B*27:05 YFIASFRLF YP_009724393_1_ 0.100
0 HLA-B*27:05 TLACFVLAA YP_009724393_1_ 0.100
0 HLA-B*27:05 FLTWICLLQ YP_009724393_1_ 0.100
0 HLA-B*27:05 GTILTRPLL YP_009724393_1_ 0.098
0 HLA-B*27:05 SYYKLGASQ YP_009724393_1_ 0.096
0 HLA-B*27:05 QFAYANRNR YP_009724393_1_ 0.096
0 HLA-B*27:05 NWITGGIAI YP_009724393_1_ 0.092
0 HLA-B*27:05 SSSSDNIAL YP_009724393_1_ 0.091
0 HLA-B*27:05 AVYRINWIT YP_009724393_1_ 0.089
0 HLA-B*27:05 SSSDNIALL YP_009724393_1_ 0.087
0 HLA-B*27:05 KDLPKEITV YP_009724393_1_ 0.087
0 HLA-B*27:05 LVGLMWLSY YP_009724393_1_ 0.084
0 HLA-B*27:05 ACLVGLMWL YP_009724393_1_ 0.084
0 HLA-B*27:05 ELVIGAVIL YP_009724393_1_ 0.083
0 HLA-B*27:05 LNVPLHGTI YP_009724393_1_ 0.082
0 HLA-B*27:05 LSYYKLGAS YP_009724393_1_ 0.081
0 HLA-B*27:05 TITVEELKK YP_009724393_1_ 0.081
0 HLA-B*27:05 VATSRTLSY YP_009724393_1_ 0.080
0 HLA-B*27:05 ICLLQFAYA YP_009724393_1_ 0.073
0 HLA-B*27:05 LYIIKLIFL YP_009724393_1_ 0.069
0 HLA-B*27:05 RINWITGGI YP_009724393_1_ 0.068
0 HLA-B*27:05 LGASQRVAG YP_009724393_1_ 0.065
0 HLA-B*27:05 NLVIGFLFL YP_009724393_1_ 0.065
0 HLA-B*27:05 LAAVYRINW YP_009724393_1_ 0.064
0 HLA-B*27:05 LNTDHSSSS YP_009724393_1_ 0.063
0 HLA-B*27:05 AGDSGFAAY YP_009724393_1_ 0.063
0 HLA-B*27:05 LESELVIGA YP_009724393_1_ 0.063
0 HLA-B*27:05 IGAVILRGH YP_009724393_1_ 0.062
0 HLA-B*27:05 ANRNRFLYI YP_009724393_1_ 0.062
0 HLA-B*27:05 GAVILRGHL YP_009724393_1_ 0.061
0 HLA-B*27:05 MACLVGLMW YP_009724393_1_ 0.058
0 HLA-B*27:05 LVIGFLFLT YP_009724393_1_ 0.055
0 HLA-B*27:05 ASQRVAGDS YP_009724393_1_ 0.053
0 HLA-B*27:05 VTLACFVLA YP_009724393_1_ 0.053
0 HLA-B*27:05 LKKLLEQWN YP_009724393_1_ 0.051
0 HLA-B*27:05 QWNLVIGFL YP_009724393_1_ 0.050
0 HLA-B*27:05 TWICLLQFA YP_009724393_1_ 0.049
0 HLA-B*27:05 LACFVLAAV YP_009724393_1_ 0.047
0 HLA-B*27:05 VAGDSGFAA YP_009724393_1_ 0.044
0 HLA-B*27:05 NGTITVEEL YP_009724393_1_ 0.042
0 HLA-B*27:05 RVAGDSGFA YP_009724393_1_ 0.041
0 HLA-B*27:05 HSSSSDNIA YP_009724393_1_ 0.039
0 HLA-B*27:05 ITVATSRTL YP_009724393_1_ 0.039
0 HLA-B*27:05 FARTRSMWS YP_009724393_1_ 0.039
0 HLA-B*27:05 RTRSMWSFN YP_009724393_1_ 0.036
0 HLA-B*27:05 GDSGFAAYS YP_009724393_1_ 0.035
0 HLA-B*27:05 RTLSYYKLG YP_009724393_1_ 0.033
0 HLA-B*27:05 AAVYRINWI YP_009724393_1_ 0.033
0 HLA-B*27:05 VPLHGTILT YP_009724393_1_ 0.032
0 HLA-B*27:05 AYSRYRIGN YP_009724393_1_ 0.031
0 HLA-B*27:05 LFARTRSMW YP_009724393_1_ 0.031
0 HLA-B*27:05 GIAIAMACL YP_009724393_1_ 0.028
0 HLA-B*27:05 VILRGHLRI YP_009724393_1_ 0.027
0 HLA-B*27:05 WITGGIAIA YP_009724393_1_ 0.027
0 HLA-B*27:05 TILTRPLLE YP_009724393_1_ 0.025
0 HLA-B*27:05 AYANRNRFL YP_009724393_1_ 0.024
0 HLA-B*27:05 ATSRTLSYY YP_009724393_1_ 0.021
0 HLA-B*27:05 ILTRPLLES YP_009724393_1_ 0.019
0 HLA-B*27:05 KLNTDHSSS YP_009724393_1_ 0.018
0 HLA-B*27:05 IIKLIFLWL YP_009724393_1_ 0.015
0 HLA-B*27:05 PLLESELVI YP_009724393_1_ 0.013
0 HLA-B*27:05 LLNVPLHGT YP_009724393_1_ 0.010
0 HLA-B*27:05 VYRINWITG YP_009724393_1_ 0.009
0 HLA-B*27:05 VIGFLFLTW YP_009724393_1_ 0.009
0 HLA-B*27:05 LEQWNLVIG YP_009724393_1_ 0.009
0 HLA-B*27:05 AIAMACLVG YP_009724393_1_ 0.008
0 HLA-B*27:05 LWPVTLACF YP_009724393_1_ 0.008
0 HLA-B*27:05 ADSNGTITV YP_009724393_1_ 0.006
0 HLA-B*27:05 TLSYYKLGA YP_009724393_1_ 0.005
0 HLA-B*27:05 LLEQWNLVI YP_009724393_1_ 0.005
0 HLA-B*27:05 DHSSSSDNI YP_009724393_1_ 0.004
0 HLA-B*27:05 SFNPETNIL YP_009724393_1_ 0.004
0 HLA-B*27:05 LIFLWLLWP YP_009724393_1_ 0.004
0 HLA-B*27:05 SDNIALLVQ YP_009724393_1_ 0.000
0 HLA-B*27:05 TDHSSSSDN YP_009724393_1_ 0.000
0 HLA-B*27:05 NTDHSSSSD YP_009724393_1_ 0.000
0 HLA-B*27:05 NYKLNTDHS YP_009724393_1_ 0.000
0 HLA-B*27:05 IGNYKLNTD YP_009724393_1_ 0.000
0 HLA-B*27:05 RIGNYKLNT YP_009724393_1_ 0.000
0 HLA-B*27:05 AAYSRYRIG YP_009724393_1_ 0.000
0 HLA-B*27:05 GASQRVAGD YP_009724393_1_ 0.000
0 HLA-B*27:05 KLGASQRVA YP_009724393_1_ 0.000
0 HLA-B*27:05 TVATSRTLS YP_009724393_1_ 0.000
0 HLA-B*27:05 EITVATSRT YP_009724393_1_ 0.000
0 HLA-B*27:05 PKEITVATS YP_009724393_1_ 0.000
0 HLA-B*27:05 LPKEITVAT YP_009724393_1_ 0.000
0 HLA-B*27:05 DLPKEITVA YP_009724393_1_ 0.000
0 HLA-B*27:05 IKDLPKEIT YP_009724393_1_ 0.000
0 HLA-B*27:05 DIKDLPKEI YP_009724393_1_ 0.000
0 HLA-B*27:05 CDIKDLPKE YP_009724393_1_ 0.000
0 HLA-B*27:05 LGRCDIKDL YP_009724393_1_ 0.000
0 HLA-B*27:05 HLGRCDIKD YP_009724393_1_ 0.000
0 HLA-B*27:05 AGHHLGRCD YP_009724393_1_ 0.000
0 HLA-B*27:05 IAGHHLGRC YP_009724393_1_ 0.000
0 HLA-B*27:05 ILRGHLRIA YP_009724393_1_ 0.000
0 HLA-B*27:05 VIGAVILRG YP_009724393_1_ 0.000
0 HLA-B*27:05 ESELVIGAV YP_009724393_1_ 0.000
0 HLA-B*27:05 LLESELVIG YP_009724393_1_ 0.000
0 HLA-B*27:05 LTRPLLESE YP_009724393_1_ 0.000
0 HLA-B*27:05 LHGTILTRP YP_009724393_1_ 0.000
0 HLA-B*27:05 NVPLHGTIL YP_009724393_1_ 0.000
0 HLA-B*27:05 ETNILLNVP YP_009724393_1_ 0.000
0 HLA-B*27:05 PETNILLNV YP_009724393_1_ 0.000
0 HLA-B*27:05 NPETNILLN YP_009724393_1_ 0.000
0 HLA-B*27:05 TGGIAIAMA YP_009724393_1_ 0.000
0 HLA-B*27:05 VLAAVYRIN YP_009724393_1_ 0.000
0 HLA-B*27:05 PVTLACFVL YP_009724393_1_ 0.000
0 HLA-B*27:05 ELKKLLEQW YP_009724393_1_ 0.000
0 HLA-B*27:05 EELKKLLEQ YP_009724393_1_ 0.000
0 HLA-B*27:05 VEELKKLLE YP_009724393_1_ 0.000
0 HLA-B*27:05 TVEELKKLL YP_009724393_1_ 0.000
0 HLA-B*27:05 ITVEELKKL YP_009724393_1_ 0.000
0 HLA-B*27:05 SNGTITVEE YP_009724393_1_ 0.000
0 HLA-B*27:05 DSNGTITVE YP_009724393_1_ 0.000
0 HLA-B*27:05 MADSNGTIT YP_009724393_1_ 0.000
-----------------------------------------------------------------------------------
-----------------------------------------------------------------------------------
pos HLA peptide Identity 1-log50k(aff)
-----------------------------------------------------------------------------------
0 HLA-B*39:01 NRFLYIIKL YP_009724393_1_ 0.407
0 HLA-B*39:01 DHSSSSDNI YP_009724393_1_ 0.365
0 HLA-B*39:01 FLFLTWICL YP_009724393_1_ 0.348
0 HLA-B*39:01 NRNRFLYII YP_009724393_1_ 0.332
0 HLA-B*39:01 TNILLNVPL YP_009724393_1_ 0.331
0 HLA-B*39:01 SRTLSYYKL YP_009724393_1_ 0.327
0 HLA-B*39:01 GHHLGRCDI YP_009724393_1_ 0.327
0 HLA-B*39:01 IKLIFLWLL YP_009724393_1_ 0.322
0 HLA-B*39:01 SSSSDNIAL YP_009724393_1_ 0.320
0 HLA-B*39:01 GLMWLSYFI YP_009724393_1_ 0.310
0 HLA-B*39:01 SYFIASFRL YP_009724393_1_ 0.309
0 HLA-B*39:01 YKLGASQRV YP_009724393_1_ 0.296
0 HLA-B*39:01 LQFAYANRN YP_009724393_1_ 0.295
0 HLA-B*39:01 LWLLWPVTL YP_009724393_1_ 0.284
0 HLA-B*39:01 KKLLEQWNL YP_009724393_1_ 0.274
0 HLA-B*39:01 LLEQWNLVI YP_009724393_1_ 0.271
0 HLA-B*39:01 WLSYFIASF YP_009724393_1_ 0.269
0 HLA-B*39:01 TRSMWSFNP YP_009724393_1_ 0.265
0 HLA-B*39:01 WPVTLACFV YP_009724393_1_ 0.265
0 HLA-B*39:01 ELVIGAVIL YP_009724393_1_ 0.264
0 HLA-B*39:01 FNPETNILL YP_009724393_1_ 0.262
0 HLA-B*39:01 IAMACLVGL YP_009724393_1_ 0.260
0 HLA-B*39:01 YRINWITGG YP_009724393_1_ 0.259
0 HLA-B*39:01 EQWNLVIGF YP_009724393_1_ 0.258
0 HLA-B*39:01 ARTRSMWSF YP_009724393_1_ 0.251
0 HLA-B*39:01 WNLVIGFLF YP_009724393_1_ 0.250
0 HLA-B*39:01 LLWPVTLAC YP_009724393_1_ 0.247
0 HLA-B*39:01 LRIAGHHLG YP_009724393_1_ 0.244
0 HLA-B*39:01 CLLQFAYAN YP_009724393_1_ 0.243
0 HLA-B*39:01 HGTILTRPL YP_009724393_1_ 0.242
0 HLA-B*39:01 FVLAAVYRI YP_009724393_1_ 0.236
0 HLA-B*39:01 FAAYSRYRI YP_009724393_1_ 0.235
0 HLA-B*39:01 YKLNTDHSS YP_009724393_1_ 0.233
0 HLA-B*39:01 ITGGIAIAM YP_009724393_1_ 0.233
0 HLA-B*39:01 ITVATSRTL YP_009724393_1_ 0.232
0 HLA-B*39:01 NWITGGIAI YP_009724393_1_ 0.231
0 HLA-B*39:01 TLACFVLAA YP_009724393_1_ 0.226
0 HLA-B*39:01 SSSDNIALL YP_009724393_1_ 0.225
0 HLA-B*39:01 LMWLSYFIA YP_009724393_1_ 0.225
0 HLA-B*39:01 SFNPETNIL YP_009724393_1_ 0.223
0 HLA-B*39:01 NLVIGFLFL YP_009724393_1_ 0.223
0 HLA-B*39:01 IFLWLLWPV YP_009724393_1_ 0.219
0 HLA-B*39:01 IAIAMACLV YP_009724393_1_ 0.217
0 HLA-B*39:01 FLYIIKLIF YP_009724393_1_ 0.216
0 HLA-B*39:01 LNVPLHGTI YP_009724393_1_ 0.214
0 HLA-B*39:01 AMACLVGLM YP_009724393_1_ 0.213
0 HLA-B*39:01 GHLRIAGHH YP_009724393_1_ 0.210
0 HLA-B*39:01 LFLTWICLL YP_009724393_1_ 0.208
0 HLA-B*39:01 MWLSYFIAS YP_009724393_1_ 0.207
0 HLA-B*39:01 LRGHLRIAG YP_009724393_1_ 0.199
0 HLA-B*39:01 FLWLLWPVT YP_009724393_1_ 0.198
0 HLA-B*39:01 NGTITVEEL YP_009724393_1_ 0.194
0 HLA-B*39:01 RSMWSFNPE YP_009724393_1_ 0.193
0 HLA-B*39:01 FAYANRNRF YP_009724393_1_ 0.192
0 HLA-B*39:01 RLFARTRSM YP_009724393_1_ 0.191
0 HLA-B*39:01 HHLGRCDIK YP_009724393_1_ 0.190
0 HLA-B*39:01 LHGTILTRP YP_009724393_1_ 0.190
0 HLA-B*39:01 LACFVLAAV YP_009724393_1_ 0.190
0 HLA-B*39:01 FRLFARTRS YP_009724393_1_ 0.187
0 HLA-B*39:01 TRPLLESEL YP_009724393_1_ 0.186
0 HLA-B*39:01 SSDNIALLV YP_009724393_1_ 0.184
0 HLA-B*39:01 GTILTRPLL YP_009724393_1_ 0.183
0 HLA-B*39:01 QRVAGDSGF YP_009724393_1_ 0.182
0 HLA-B*39:01 SELVIGAVI YP_009724393_1_ 0.182
0 HLA-B*39:01 YRIGNYKLN YP_009724393_1_ 0.181
0 HLA-B*39:01 WLLWPVTLA YP_009724393_1_ 0.177
0 HLA-B*39:01 WSFNPETNI YP_009724393_1_ 0.174
0 HLA-B*39:01 SMWSFNPET YP_009724393_1_ 0.174
0 HLA-B*39:01 WICLLQFAY YP_009724393_1_ 0.174
0 HLA-B*39:01 RPLLESELV YP_009724393_1_ 0.171
0 HLA-B*39:01 FLTWICLLQ YP_009724393_1_ 0.170
0 HLA-B*39:01 VAGDSGFAA YP_009724393_1_ 0.163
0 HLA-B*39:01 LESELVIGA YP_009724393_1_ 0.163
0 HLA-B*39:01 SRYRIGNYK YP_009724393_1_ 0.161
0 HLA-B*39:01 HLRIAGHHL YP_009724393_1_ 0.159
0 HLA-B*39:01 ADSNGTITV YP_009724393_1_ 0.157
0 HLA-B*39:01 YIIKLIFLW YP_009724393_1_ 0.154
0 HLA-B*39:01 ESELVIGAV YP_009724393_1_ 0.149
0 HLA-B*39:01 LNTDHSSSS YP_009724393_1_ 0.146
0 HLA-B*39:01 IGFLFLTWI YP_009724393_1_ 0.146
0 HLA-B*39:01 MADSNGTIT YP_009724393_1_ 0.146
0 HLA-B*39:01 LTWICLLQF YP_009724393_1_ 0.145
0 HLA-B*39:01 SYYKLGASQ YP_009724393_1_ 0.140
0 HLA-B*39:01 TLSYYKLGA YP_009724393_1_ 0.137
0 HLA-B*39:01 MACLVGLMW YP_009724393_1_ 0.136
0 HLA-B*39:01 PVTLACFVL YP_009724393_1_ 0.135
0 HLA-B*39:01 GGIAIAMAC YP_009724393_1_ 0.132
0 HLA-B*39:01 VPLHGTILT YP_009724393_1_ 0.131
0 HLA-B*39:01 FIASFRLFA YP_009724393_1_ 0.127
0 HLA-B*39:01 LPKEITVAT YP_009724393_1_ 0.125
0 HLA-B*39:01 KLLEQWNLV YP_009724393_1_ 0.124
0 HLA-B*39:01 ACLVGLMWL YP_009724393_1_ 0.123
0 HLA-B*39:01 YANRNRFLY YP_009724393_1_ 0.118
0 HLA-B*39:01 RINWITGGI YP_009724393_1_ 0.117
0 HLA-B*39:01 LVIGFLFLT YP_009724393_1_ 0.116
0 HLA-B*39:01 HSSSSDNIA YP_009724393_1_ 0.115
0 HLA-B*39:01 MWSFNPETN YP_009724393_1_ 0.114
0 HLA-B*39:01 WITGGIAIA YP_009724393_1_ 0.113
0 HLA-B*39:01 ACFVLAAVY YP_009724393_1_ 0.112
0 HLA-B*39:01 RYRIGNYKL YP_009724393_1_ 0.110
0 HLA-B*39:01 INWITGGIA YP_009724393_1_ 0.110
0 HLA-B*39:01 LYIIKLIFL YP_009724393_1_ 0.110
0 HLA-B*39:01 QWNLVIGFL YP_009724393_1_ 0.104
0 HLA-B*39:01 ITVEELKKL YP_009724393_1_ 0.104
0 HLA-B*39:01 PLLESELVI YP_009724393_1_ 0.103
0 HLA-B*39:01 CLVGLMWLS YP_009724393_1_ 0.103
0 HLA-B*39:01 DSNGTITVE YP_009724393_1_ 0.102
0 HLA-B*39:01 GIAIAMACL YP_009724393_1_ 0.101
0 HLA-B*39:01 LGASQRVAG YP_009724393_1_ 0.096
0 HLA-B*39:01 NTDHSSSSD YP_009724393_1_ 0.094
0 HLA-B*39:01 GAVILRGHL YP_009724393_1_ 0.091
0 HLA-B*39:01 YFIASFRLF YP_009724393_1_ 0.090
0 HLA-B*39:01 NPETNILLN YP_009724393_1_ 0.089
0 HLA-B*39:01 LAAVYRINW YP_009724393_1_ 0.087
0 HLA-B*39:01 PKEITVATS YP_009724393_1_ 0.086
0 HLA-B*39:01 VTLACFVLA YP_009724393_1_ 0.086
0 HLA-B*39:01 SNGTITVEE YP_009724393_1_ 0.083
0 HLA-B*39:01 NVPLHGTIL YP_009724393_1_ 0.081
0 HLA-B*39:01 ILLNVPLHG YP_009724393_1_ 0.081
0 HLA-B*39:01 KEITVATSR YP_009724393_1_ 0.080
0 HLA-B*39:01 VILRGHLRI YP_009724393_1_ 0.079
0 HLA-B*39:01 VGLMWLSYF YP_009724393_1_ 0.079
0 HLA-B*39:01 LLESELVIG YP_009724393_1_ 0.077
0 HLA-B*39:01 SQRVAGDSG YP_009724393_1_ 0.074
0 HLA-B*39:01 SDNIALLVQ YP_009724393_1_ 0.072
0 HLA-B*39:01 LEQWNLVIG YP_009724393_1_ 0.072
0 HLA-B*39:01 KLIFLWLLW YP_009724393_1_ 0.070
0 HLA-B*39:01 KLNTDHSSS YP_009724393_1_ 0.068
0 HLA-B*39:01 GNYKLNTDH YP_009724393_1_ 0.067
0 HLA-B*39:01 TVEELKKLL YP_009724393_1_ 0.067
0 HLA-B*39:01 AGDSGFAAY YP_009724393_1_ 0.065
0 HLA-B*39:01 TWICLLQFA YP_009724393_1_ 0.063
0 HLA-B*39:01 AVYRINWIT YP_009724393_1_ 0.061
0 HLA-B*39:01 ASFRLFART YP_009724393_1_ 0.059
0 HLA-B*39:01 GFLFLTWIC YP_009724393_1_ 0.059
0 HLA-B*39:01 IKDLPKEIT YP_009724393_1_ 0.058
0 HLA-B*39:01 DSGFAAYSR YP_009724393_1_ 0.055
0 HLA-B*39:01 ICLLQFAYA YP_009724393_1_ 0.055
0 HLA-B*39:01 GRCDIKDLP YP_009724393_1_ 0.054
0 HLA-B*39:01 LSYYKLGAS YP_009724393_1_ 0.053
0 HLA-B*39:01 LSYFIASFR YP_009724393_1_ 0.051
0 HLA-B*39:01 LLNVPLHGT YP_009724393_1_ 0.048
0 HLA-B*39:01 LIFLWLLWP YP_009724393_1_ 0.048
0 HLA-B*39:01 VATSRTLSY YP_009724393_1_ 0.043
0 HLA-B*39:01 AYSRYRIGN YP_009724393_1_ 0.037
0 HLA-B*39:01 ETNILLNVP YP_009724393_1_ 0.037
0 HLA-B*39:01 SGFAAYSRY YP_009724393_1_ 0.036
0 HLA-B*39:01 RVAGDSGFA YP_009724393_1_ 0.035
0 HLA-B*39:01 TDHSSSSDN YP_009724393_1_ 0.034
0 HLA-B*39:01 RFLYIIKLI YP_009724393_1_ 0.033
0 HLA-B*39:01 KDLPKEITV YP_009724393_1_ 0.031
0 HLA-B*39:01 IASFRLFAR YP_009724393_1_ 0.029
0 HLA-B*39:01 CDIKDLPKE YP_009724393_1_ 0.023
0 HLA-B*39:01 LGRCDIKDL YP_009724393_1_ 0.022
0 HLA-B*39:01 LVIGAVILR YP_009724393_1_ 0.022
0 HLA-B*39:01 GDSGFAAYS YP_009724393_1_ 0.021
0 HLA-B*39:01 AAVYRINWI YP_009724393_1_ 0.020
0 HLA-B*39:01 IIKLIFLWL YP_009724393_1_ 0.019
0 HLA-B*39:01 RTLSYYKLG YP_009724393_1_ 0.018
0 HLA-B*39:01 LVGLMWLSY YP_009724393_1_ 0.017
0 HLA-B*39:01 VLAAVYRIN YP_009724393_1_ 0.016
0 HLA-B*39:01 ILTRPLLES YP_009724393_1_ 0.012
0 HLA-B*39:01 TSRTLSYYK YP_009724393_1_ 0.010
0 HLA-B*39:01 NILLNVPLH YP_009724393_1_ 0.007
0 HLA-B*39:01 VIGFLFLTW YP_009724393_1_ 0.007
0 HLA-B*39:01 AYANRNRFL YP_009724393_1_ 0.006
0 HLA-B*39:01 KLGASQRVA YP_009724393_1_ 0.003
0 HLA-B*39:01 LTRPLLESE YP_009724393_1_ 0.003
0 HLA-B*39:01 NYKLNTDHS YP_009724393_1_ 0.000
0 HLA-B*39:01 IGNYKLNTD YP_009724393_1_ 0.000
0 HLA-B*39:01 RIGNYKLNT YP_009724393_1_ 0.000
0 HLA-B*39:01 YSRYRIGNY YP_009724393_1_ 0.000
0 HLA-B*39:01 AAYSRYRIG YP_009724393_1_ 0.000
0 HLA-B*39:01 GFAAYSRYR YP_009724393_1_ 0.000
0 HLA-B*39:01 ASQRVAGDS YP_009724393_1_ 0.000
0 HLA-B*39:01 GASQRVAGD YP_009724393_1_ 0.000
0 HLA-B*39:01 YYKLGASQR YP_009724393_1_ 0.000
0 HLA-B*39:01 ATSRTLSYY YP_009724393_1_ 0.000
0 HLA-B*39:01 TVATSRTLS YP_009724393_1_ 0.000
0 HLA-B*39:01 EITVATSRT YP_009724393_1_ 0.000
0 HLA-B*39:01 DLPKEITVA YP_009724393_1_ 0.000
0 HLA-B*39:01 DIKDLPKEI YP_009724393_1_ 0.000
0 HLA-B*39:01 RCDIKDLPK YP_009724393_1_ 0.000
0 HLA-B*39:01 HLGRCDIKD YP_009724393_1_ 0.000
0 HLA-B*39:01 AGHHLGRCD YP_009724393_1_ 0.000
0 HLA-B*39:01 IAGHHLGRC YP_009724393_1_ 0.000
0 HLA-B*39:01 RIAGHHLGR YP_009724393_1_ 0.000
0 HLA-B*39:01 RGHLRIAGH YP_009724393_1_ 0.000
0 HLA-B*39:01 ILRGHLRIA YP_009724393_1_ 0.000
0 HLA-B*39:01 AVILRGHLR YP_009724393_1_ 0.000
0 HLA-B*39:01 IGAVILRGH YP_009724393_1_ 0.000
0 HLA-B*39:01 VIGAVILRG YP_009724393_1_ 0.000
0 HLA-B*39:01 TILTRPLLE YP_009724393_1_ 0.000
0 HLA-B*39:01 PLHGTILTR YP_009724393_1_ 0.000
0 HLA-B*39:01 PETNILLNV YP_009724393_1_ 0.000
0 HLA-B*39:01 RTRSMWSFN YP_009724393_1_ 0.000
0 HLA-B*39:01 FARTRSMWS YP_009724393_1_ 0.000
0 HLA-B*39:01 LFARTRSMW YP_009724393_1_ 0.000
0 HLA-B*39:01 SFRLFARTR YP_009724393_1_ 0.000
0 HLA-B*39:01 AIAMACLVG YP_009724393_1_ 0.000
0 HLA-B*39:01 TGGIAIAMA YP_009724393_1_ 0.000
0 HLA-B*39:01 VYRINWITG YP_009724393_1_ 0.000
0 HLA-B*39:01 CFVLAAVYR YP_009724393_1_ 0.000
0 HLA-B*39:01 LWPVTLACF YP_009724393_1_ 0.000
0 HLA-B*39:01 RNRFLYIIK YP_009724393_1_ 0.000
0 HLA-B*39:01 ANRNRFLYI YP_009724393_1_ 0.000
0 HLA-B*39:01 QFAYANRNR YP_009724393_1_ 0.000
0 HLA-B*39:01 LLQFAYANR YP_009724393_1_ 0.000
0 HLA-B*39:01 LKKLLEQWN YP_009724393_1_ 0.000
0 HLA-B*39:01 ELKKLLEQW YP_009724393_1_ 0.000
0 HLA-B*39:01 EELKKLLEQ YP_009724393_1_ 0.000
0 HLA-B*39:01 VEELKKLLE YP_009724393_1_ 0.000
0 HLA-B*39:01 TITVEELKK YP_009724393_1_ 0.000
0 HLA-B*39:01 GTITVEELK YP_009724393_1_ 0.000
-----------------------------------------------------------------------------------
-----------------------------------------------------------------------------------
pos HLA peptide Identity 1-log50k(aff)
-----------------------------------------------------------------------------------
0 HLA-B*40:01 SELVIGAVI YP_009724393_1_ 0.546
0 HLA-B*40:01 TNILLNVPL YP_009724393_1_ 0.411
0 HLA-B*40:01 KEITVATSR YP_009724393_1_ 0.381
0 HLA-B*40:01 LESELVIGA YP_009724393_1_ 0.370
0 HLA-B*40:01 SSSSDNIAL YP_009724393_1_ 0.365
0 HLA-B*40:01 FLFLTWICL YP_009724393_1_ 0.362
0 HLA-B*40:01 LEQWNLVIG YP_009724393_1_ 0.357
0 HLA-B*40:01 LWLLWPVTL YP_009724393_1_ 0.342
0 HLA-B*40:01 HGTILTRPL YP_009724393_1_ 0.331
0 HLA-B*40:01 IAMACLVGL YP_009724393_1_ 0.327
0 HLA-B*40:01 FNPETNILL YP_009724393_1_ 0.323
0 HLA-B*40:01 SFNPETNIL YP_009724393_1_ 0.323
0 HLA-B*40:01 WNLVIGFLF YP_009724393_1_ 0.312
0 HLA-B*40:01 SSSDNIALL YP_009724393_1_ 0.306
0 HLA-B*40:01 SYFIASFRL YP_009724393_1_ 0.306
0 HLA-B*40:01 VEELKKLLE YP_009724393_1_ 0.306
0 HLA-B*40:01 NWITGGIAI YP_009724393_1_ 0.304
0 HLA-B*40:01 PETNILLNV YP_009724393_1_ 0.298
0 HLA-B*40:01 RSMWSFNPE YP_009724393_1_ 0.298
0 HLA-B*40:01 EQWNLVIGF YP_009724393_1_ 0.297
0 HLA-B*40:01 ELVIGAVIL YP_009724393_1_ 0.290
0 HLA-B*40:01 RINWITGGI YP_009724393_1_ 0.290
0 HLA-B*40:01 NRFLYIIKL YP_009724393_1_ 0.288
0 HLA-B*40:01 ADSNGTITV YP_009724393_1_ 0.287
0 HLA-B*40:01 EELKKLLEQ YP_009724393_1_ 0.279
0 HLA-B*40:01 LFLTWICLL YP_009724393_1_ 0.277
0 HLA-B*40:01 KDLPKEITV YP_009724393_1_ 0.275
0 HLA-B*40:01 RLFARTRSM YP_009724393_1_ 0.275
0 HLA-B*40:01 ACLVGLMWL YP_009724393_1_ 0.274
0 HLA-B*40:01 AMACLVGLM YP_009724393_1_ 0.268
0 HLA-B*40:01 GTILTRPLL YP_009724393_1_ 0.261
0 HLA-B*40:01 GIAIAMACL YP_009724393_1_ 0.261
[truncated: 620 more rows]

## Sheet: Sheet6
PickPocket-1.1 Server Output - DTU Health Tech
# Input is in FSA format
# Peptide length 9
-----------------------------------------------------------------------------------
pos HLA peptide Identity 1-log50k(aff)
-----------------------------------------------------------------------------------
0 HLA-A*01:01 KVSIWNLDY YP_009724394_1_ 0.430
0 HLA-A*01:01 LLIIMRTFK YP_009724394_1_ 0.314
0 HLA-A*01:01 NLIIKNLSK YP_009724394_1_ 0.311
0 HLA-A*01:01 VTIAEILLI YP_009724394_1_ 0.291
0 HLA-A*01:01 NLDYIINLI YP_009724394_1_ 0.290
0 HLA-A*01:01 LVDFQVTIA YP_009724394_1_ 0.262
0 HLA-A*01:01 LSKSLTENK YP_009724394_1_ 0.256
0 HLA-A*01:01 TIAEILLII YP_009724394_1_ 0.254
0 HLA-A*01:01 LTENKYSQL YP_009724394_1_ 0.244
0 HLA-A*01:01 RTFKVSIWN YP_009724394_1_ 0.224
0 HLA-A*01:01 LIIMRTFKV YP_009724394_1_ 0.212
0 HLA-A*01:01 SIWNLDYII YP_009724394_1_ 0.197
0 HLA-A*01:01 VSIWNLDYI YP_009724394_1_ 0.193
0 HLA-A*01:01 IAEILLIIM YP_009724394_1_ 0.185
0 HLA-A*01:01 QVTIAEILL YP_009724394_1_ 0.185
0 HLA-A*01:01 YIINLIIKN YP_009724394_1_ 0.180
0 HLA-A*01:01 QLDEEQPME YP_009724394_1_ 0.179
0 HLA-A*01:01 HLVDFQVTI YP_009724394_1_ 0.158
0 HLA-A*01:01 AEILLIIMR YP_009724394_1_ 0.152
0 HLA-A*01:01 NLSKSLTEN YP_009724394_1_ 0.134
0 HLA-A*01:01 SKSLTENKY YP_009724394_1_ 0.128
0 HLA-A*01:01 DYIINLIIK YP_009724394_1_ 0.127
0 HLA-A*01:01 MFHLVDFQV YP_009724394_1_ 0.124
0 HLA-A*01:01 IMRTFKVSI YP_009724394_1_ 0.123
0 HLA-A*01:01 LIIKNLSKS YP_009724394_1_ 0.119
0 HLA-A*01:01 SLTENKYSQ YP_009724394_1_ 0.117
0 HLA-A*01:01 LDEEQPMEI YP_009724394_1_ 0.101
0 HLA-A*01:01 FQVTIAEIL YP_009724394_1_ 0.100
0 HLA-A*01:01 SQLDEEQPM YP_009724394_1_ 0.097
0 HLA-A*01:01 LDYIINLII YP_009724394_1_ 0.093
0 HLA-A*01:01 IINLIIKNL YP_009724394_1_ 0.088
0 HLA-A*01:01 ILLIIMRTF YP_009724394_1_ 0.084
0 HLA-A*01:01 IIMRTFKVS YP_009724394_1_ 0.083
0 HLA-A*01:01 KSLTENKYS YP_009724394_1_ 0.075
0 HLA-A*01:01 YSQLDEEQP YP_009724394_1_ 0.069
0 HLA-A*01:01 WNLDYIINL YP_009724394_1_ 0.066
0 HLA-A*01:01 IWNLDYIIN YP_009724394_1_ 0.065
0 HLA-A*01:01 TENKYSQLD YP_009724394_1_ 0.060
0 HLA-A*01:01 EILLIIMRT YP_009724394_1_ 0.055
0 HLA-A*01:01 IIKNLSKSL YP_009724394_1_ 0.040
0 HLA-A*01:01 VDFQVTIAE YP_009724394_1_ 0.038
0 HLA-A*01:01 KYSQLDEEQ YP_009724394_1_ 0.021
0 HLA-A*01:01 KNLSKSLTE YP_009724394_1_ 0.017
0 HLA-A*01:01 DEEQPMEID YP_009724394_1_ 0.000
0 HLA-A*01:01 NKYSQLDEE YP_009724394_1_ 0.000
0 HLA-A*01:01 ENKYSQLDE YP_009724394_1_ 0.000
0 HLA-A*01:01 IKNLSKSLT YP_009724394_1_ 0.000
0 HLA-A*01:01 INLIIKNLS YP_009724394_1_ 0.000
0 HLA-A*01:01 FKVSIWNLD YP_009724394_1_ 0.000
0 HLA-A*01:01 TFKVSIWNL YP_009724394_1_ 0.000
0 HLA-A*01:01 MRTFKVSIW YP_009724394_1_ 0.000
0 HLA-A*01:01 DFQVTIAEI YP_009724394_1_ 0.000
0 HLA-A*01:01 FHLVDFQVT YP_009724394_1_ 0.000
-----------------------------------------------------------------------------------
-----------------------------------------------------------------------------------
pos HLA peptide Identity 1-log50k(aff)
-----------------------------------------------------------------------------------
0 HLA-A*02:01 LIIMRTFKV YP_009724394_1_ 0.668
0 HLA-A*02:01 NLDYIINLI YP_009724394_1_ 0.630
0 HLA-A*02:01 SIWNLDYII YP_009724394_1_ 0.602
0 HLA-A*02:01 HLVDFQVTI YP_009724394_1_ 0.597
0 HLA-A*02:01 TIAEILLII YP_009724394_1_ 0.525
0 HLA-A*02:01 WNLDYIINL YP_009724394_1_ 0.484
0 HLA-A*02:01 MFHLVDFQV YP_009724394_1_ 0.480
0 HLA-A*02:01 FQVTIAEIL YP_009724394_1_ 0.469
0 HLA-A*02:01 IINLIIKNL YP_009724394_1_ 0.451
0 HLA-A*02:01 VTIAEILLI YP_009724394_1_ 0.437
0 HLA-A*02:01 VSIWNLDYI YP_009724394_1_ 0.420
0 HLA-A*02:01 IMRTFKVSI YP_009724394_1_ 0.417
0 HLA-A*02:01 YIINLIIKN YP_009724394_1_ 0.412
0 HLA-A*02:01 ILLIIMRTF YP_009724394_1_ 0.406
0 HLA-A*02:01 LVDFQVTIA YP_009724394_1_ 0.386
0 HLA-A*02:01 SQLDEEQPM YP_009724394_1_ 0.375
0 HLA-A*02:01 EILLIIMRT YP_009724394_1_ 0.340
0 HLA-A*02:01 QLDEEQPME YP_009724394_1_ 0.327
0 HLA-A*02:01 SLTENKYSQ YP_009724394_1_ 0.324
0 HLA-A*02:01 NLSKSLTEN YP_009724394_1_ 0.322
0 HLA-A*02:01 LIIKNLSKS YP_009724394_1_ 0.306
0 HLA-A*02:01 QVTIAEILL YP_009724394_1_ 0.290
0 HLA-A*02:01 IIKNLSKSL YP_009724394_1_ 0.277
0 HLA-A*02:01 TFKVSIWNL YP_009724394_1_ 0.272
0 HLA-A*02:01 IIMRTFKVS YP_009724394_1_ 0.269
0 HLA-A*02:01 LTENKYSQL YP_009724394_1_ 0.242
0 HLA-A*02:01 DFQVTIAEI YP_009724394_1_ 0.217
0 HLA-A*02:01 RTFKVSIWN YP_009724394_1_ 0.215
0 HLA-A*02:01 LLIIMRTFK YP_009724394_1_ 0.211
0 HLA-A*02:01 NLIIKNLSK YP_009724394_1_ 0.201
0 HLA-A*02:01 LDYIINLII YP_009724394_1_ 0.183
0 HLA-A*02:01 FHLVDFQVT YP_009724394_1_ 0.169
0 HLA-A*02:01 IAEILLIIM YP_009724394_1_ 0.144
0 HLA-A*02:01 FKVSIWNLD YP_009724394_1_ 0.099
0 HLA-A*02:01 LDEEQPMEI YP_009724394_1_ 0.095
0 HLA-A*02:01 KNLSKSLTE YP_009724394_1_ 0.086
0 HLA-A*02:01 YSQLDEEQP YP_009724394_1_ 0.072
0 HLA-A*02:01 KSLTENKYS YP_009724394_1_ 0.069
0 HLA-A*02:01 VDFQVTIAE YP_009724394_1_ 0.059
0 HLA-A*02:01 NKYSQLDEE YP_009724394_1_ 0.056
0 HLA-A*02:01 KVSIWNLDY YP_009724394_1_ 0.049
0 HLA-A*02:01 INLIIKNLS YP_009724394_1_ 0.005
0 HLA-A*02:01 DEEQPMEID YP_009724394_1_ 0.000
0 HLA-A*02:01 KYSQLDEEQ YP_009724394_1_ 0.000
0 HLA-A*02:01 ENKYSQLDE YP_009724394_1_ 0.000
0 HLA-A*02:01 TENKYSQLD YP_009724394_1_ 0.000
0 HLA-A*02:01 SKSLTENKY YP_009724394_1_ 0.000
0 HLA-A*02:01 LSKSLTENK YP_009724394_1_ 0.000
0 HLA-A*02:01 IKNLSKSLT YP_009724394_1_ 0.000
0 HLA-A*02:01 DYIINLIIK YP_009724394_1_ 0.000
0 HLA-A*02:01 IWNLDYIIN YP_009724394_1_ 0.000
0 HLA-A*02:01 MRTFKVSIW YP_009724394_1_ 0.000
0 HLA-A*02:01 AEILLIIMR YP_009724394_1_ 0.000
-----------------------------------------------------------------------------------
-----------------------------------------------------------------------------------
pos HLA peptide Identity 1-log50k(aff)
-----------------------------------------------------------------------------------
0 HLA-A*03:01 LLIIMRTFK YP_009724394_1_ 0.413
0 HLA-A*03:01 RTFKVSIWN YP_009724394_1_ 0.412
0 HLA-A*03:01 KVSIWNLDY YP_009724394_1_ 0.380
0 HLA-A*03:01 NLIIKNLSK YP_009724394_1_ 0.368
0 HLA-A*03:01 LSKSLTENK YP_009724394_1_ 0.319
0 HLA-A*03:01 AEILLIIMR YP_009724394_1_ 0.254
0 HLA-A*03:01 TIAEILLII YP_009724394_1_ 0.250
0 HLA-A*03:01 VTIAEILLI YP_009724394_1_ 0.241
0 HLA-A*03:01 ILLIIMRTF YP_009724394_1_ 0.214
0 HLA-A*03:01 KSLTENKYS YP_009724394_1_ 0.207
0 HLA-A*03:01 IMRTFKVSI YP_009724394_1_ 0.196
0 HLA-A*03:01 IIMRTFKVS YP_009724394_1_ 0.194
0 HLA-A*03:01 HLVDFQVTI YP_009724394_1_ 0.194
0 HLA-A*03:01 LIIMRTFKV YP_009724394_1_ 0.192
0 HLA-A*03:01 EILLIIMRT YP_009724394_1_ 0.189
0 HLA-A*03:01 YIINLIIKN YP_009724394_1_ 0.188
0 HLA-A*03:01 IINLIIKNL YP_009724394_1_ 0.171
0 HLA-A*03:01 SIWNLDYII YP_009724394_1_ 0.165
0 HLA-A*03:01 QVTIAEILL YP_009724394_1_ 0.161
0 HLA-A*03:01 DYIINLIIK YP_009724394_1_ 0.155
0 HLA-A*03:01 VSIWNLDYI YP_009724394_1_ 0.143
0 HLA-A*03:01 LDYIINLII YP_009724394_1_ 0.141
0 HLA-A*03:01 SLTENKYSQ YP_009724394_1_ 0.140
0 HLA-A*03:01 LTENKYSQL YP_009724394_1_ 0.138
0 HLA-A*03:01 KNLSKSLTE YP_009724394_1_ 0.135
0 HLA-A*03:01 MFHLVDFQV YP_009724394_1_ 0.132
0 HLA-A*03:01 IIKNLSKSL YP_009724394_1_ 0.129
0 HLA-A*03:01 SQLDEEQPM YP_009724394_1_ 0.117
0 HLA-A*03:01 LIIKNLSKS YP_009724394_1_ 0.116
0 HLA-A*03:01 VDFQVTIAE YP_009724394_1_ 0.110
0 HLA-A*03:01 WNLDYIINL YP_009724394_1_ 0.109
0 HLA-A*03:01 NLSKSLTEN YP_009724394_1_ 0.100
0 HLA-A*03:01 NLDYIINLI YP_009724394_1_ 0.081
0 HLA-A*03:01 LVDFQVTIA YP_009724394_1_ 0.081
0 HLA-A*03:01 IAEILLIIM YP_009724394_1_ 0.072
0 HLA-A*03:01 INLIIKNLS YP_009724394_1_ 0.056
0 HLA-A*03:01 TFKVSIWNL YP_009724394_1_ 0.055
0 HLA-A*03:01 FQVTIAEIL YP_009724394_1_ 0.033
0 HLA-A*03:01 IWNLDYIIN YP_009724394_1_ 0.025
0 HLA-A*03:01 DEEQPMEID YP_009724394_1_ 0.000
0 HLA-A*03:01 LDEEQPMEI YP_009724394_1_ 0.000
0 HLA-A*03:01 QLDEEQPME YP_009724394_1_ 0.000
0 HLA-A*03:01 YSQLDEEQP YP_009724394_1_ 0.000
0 HLA-A*03:01 KYSQLDEEQ YP_009724394_1_ 0.000
0 HLA-A*03:01 NKYSQLDEE YP_009724394_1_ 0.000
0 HLA-A*03:01 ENKYSQLDE YP_009724394_1_ 0.000
0 HLA-A*03:01 TENKYSQLD YP_009724394_1_ 0.000
0 HLA-A*03:01 SKSLTENKY YP_009724394_1_ 0.000
0 HLA-A*03:01 IKNLSKSLT YP_009724394_1_ 0.000
0 HLA-A*03:01 FKVSIWNLD YP_009724394_1_ 0.000
[truncated: 518 more rows]

## Sheet: Sheet7
		PickPocket 1.1 Server - prediction results Technical University of Denmark
[truncated: 1,407 more rows]

[truncated: 5 more sheets: Sheet8, Sheet9, Sheet10, Sheet11, Sheet12]
