# Supplementary material for: Designing of cytotoxic and helper T cell epitope map provides insights into the highly contagious nature of the pandemic novel coronavirus SARS-CoV-2
Source: R Soc Open Sci. 2020 Sep 16;7(9):201141. doi: 10.1098/rsos.201141 (PMC7540743; doi:10.1098/rsos.201141)
Supplement: Table S5 [file rsos201141supp5.xls]

## Sheet: Sheet1
N	Sequence	Name	Peptide	Allele	MHC	TAP	Cle	Comb	%Rank	Allele	MHC	TAP	Cle	Comb	%Rank	Allele	MHC	TAP	Cle	Comb	%Rank	Allele	MHC	TAP	Cle	Comb	%Rank	Allele	MHC	TAP	Cle	Comb	%Rank	Allele	MHC	TAP	Cle	Comb	%Rank	Allele	MHC	TAP	Cle	Comb	%Rank	Allele	MHC	TAP	Cle
0	YP_009724389.1_	MESLVPGFN	HLA-A*01:01	0.031	-1.28	0.034873	0.006846	50	HLA-A*02:01	0.014	-1.28	0.034873	-0.010154	50	HLA-A*03:01	0.013	-1.28	0.034873	-0.011154	50	HLA-A*24:02	0.018	-1.28	0.034873	-0.006154	50	HLA-A*26:01	0.01	-1.28	0.034873	-0.014154	50	HLA-B*07:02	0.012	-1.28	0.034873	-0.012154	50	HLA-B*08:01	0.019	-1.28	0.034873	-0.005154	50	HLA-B*27:05	0.041	-1.28	0.034873	0.016846
1	YP_009724389.1_	ESLVPGFNE	HLA-A*01:01	0.02	-1.675	0.026487	-0.015915	50	HLA-A*02:01	0.013	-1.675	0.026487	-0.022915	50	HLA-A*03:01	0.02	-1.675	0.026487	-0.015915	50	HLA-A*24:02	0.004	-1.675	0.026487	-0.031915	50	HLA-A*26:01	0.016	-1.675	0.026487	-0.019915	50	HLA-B*07:02	0.011	-1.675	0.026487	-0.024915	50	HLA-B*08:01	0.013	-1.675	0.026487	-0.022915	50	HLA-B*27:05	0.015	-1.675	0.026487	-0.020915
2	YP_009724389.1_	SLVPGFNEK	HLA-A*01:01	0.051	0.448	0.976785	0.281977	16	HLA-A*02:01	0.105	0.448	0.976785	0.335977	16	HLA-A*03:01	0.541	0.448	0.976785	0.771977	0.8	HLA-A*24:02	0.048	0.448	0.976785	0.278977	16	HLA-A*26:01	0.078	0.448	0.976785	0.308977	8	HLA-B*07:02	0.028	0.448	0.976785	0.258977	32	HLA-B*08:01	0.076	0.448	0.976785	0.306977	16	HLA-B*27:05	0.062	0.448	0.976785	0.292977
3	YP_009724389.1_	LVPGFNEKT	HLA-A*01:01	0.033	-0.524	0.280027	0.082906	50	HLA-A*02:01	0.066	-0.524	0.280027	0.115906	50	HLA-A*03:01	0.012	-0.524	0.280027	0.061906	50	HLA-A*24:02	0.024	-0.524	0.280027	0.073906	50	HLA-A*26:01	0.029	-0.524	0.280027	0.078906	50	HLA-B*07:02	0.019	-0.524	0.280027	0.068906	50	HLA-B*08:01	0.016	-0.524	0.280027	0.065906	50	HLA-B*27:05	0.011	-0.524	0.280027	0.060906
4	YP_009724389.1_	VPGFNEKTH	HLA-A*01:01	0.014	-0.893	0.207621	0.03839	50	HLA-A*02:01	0.006	-0.893	0.207621	0.03039	50	HLA-A*03:01	0.011	-0.893	0.207621	0.03539	50	HLA-A*24:02	0.006	-0.893	0.207621	0.03039	50	HLA-A*26:01	0.005	-0.893	0.207621	0.02939	50	HLA-B*07:02	0.072	-0.893	0.207621	0.09639	50	HLA-B*08:01	0.03	-0.893	0.207621	0.05439	50	HLA-B*27:05	0.011	-0.893	0.207621	0.03539
5	YP_009724389.1_	PGFNEKTHV	HLA-A*01:01	0.015	-0.273	0.871244	0.204205	32	HLA-A*02:01	0.013	-0.273	0.871244	0.202205	32	HLA-A*03:01	0.011	-0.273	0.871244	0.200205	32	HLA-A*24:02	0.011	-0.273	0.871244	0.200205	32	HLA-A*26:01	0.004	-0.273	0.871244	0.193205	32	HLA-B*07:02	0.011	-0.273	0.871244	0.200205	32	HLA-B*08:01	0.017	-0.273	0.871244	0.206205	32	HLA-B*27:05	0.017	-0.273	0.871244	0.206205
6	YP_009724389.1_	GFNEKTHVQ	HLA-A*01:01	0.02	-0.356	0.220733	0.060765	50	HLA-A*02:01	0.016	-0.356	0.220733	0.056765	50	HLA-A*03:01	0.029	-0.356	0.220733	0.069765	50	HLA-A*24:02	0.023	-0.356	0.220733	0.063765	50	HLA-A*26:01	0.007	-0.356	0.220733	0.047765	50	HLA-B*07:02	0.012	-0.356	0.220733	0.052765	50	HLA-B*08:01	0.038	-0.356	0.220733	0.078765	50	HLA-B*27:05	0.026	-0.356	0.220733	0.066765
7	YP_009724389.1_	FNEKTHVQL	HLA-A*01:01	0.046	0.533	0.904228	0.262776	16	HLA-A*02:01	0.058	0.533	0.904228	0.274776	32	HLA-A*03:01	0.013	0.533	0.904228	0.229776	32	HLA-A*24:02	0.058	0.533	0.904228	0.274776	16	HLA-A*26:01	0.016	0.533	0.904228	0.232776	32	HLA-B*07:02	0.116	0.533	0.904228	0.332776	8	HLA-B*08:01	0.177	0.533	0.904228	0.393776	6	HLA-B*27:05	0.04	0.533	0.904228	0.256776
8	YP_009724389.1_	NEKTHVQLS	HLA-A*01:01	0.011	-2.451	0.024982	-0.044654	50	HLA-A*02:01	0.01	-2.451	0.024982	-0.045654	50	HLA-A*03:01	0.005	-2.451	0.024982	-0.050654	50	HLA-A*24:02	0.009	-2.451	0.024982	-0.046654	50	HLA-A*26:01	0.008	-2.451	0.024982	-0.047654	50	HLA-B*07:02	0.013	-2.451	0.024982	-0.042654	50	HLA-B*08:01	0.106	-2.451	0.024982	0.050346	50	HLA-B*27:05	0.034	-2.451	0.024982	-0.021654
9	YP_009724389.1_	EKTHVQLSL	HLA-A*01:01	0.02	0.905	0.842346	0.232153	32	HLA-A*02:01	0.023	0.905	0.842346	0.235153	32	HLA-A*03:01	0.012	0.905	0.842346	0.224153	32	HLA-A*24:02	0.012	0.905	0.842346	0.224153	32	HLA-A*26:01	0.066	0.905	0.842346	0.278153	16	HLA-B*07:02	0.08	0.905	0.842346	0.292153	16	HLA-B*08:01	0.126	0.905	0.842346	0.338153	10	HLA-B*27:05	0.085	0.905	0.842346	0.297153
10	YP_009724389.1_	KTHVQLSLP	HLA-A*01:01	0.056	0.053	0.027311	0.06347	50	HLA-A*02:01	0.017	0.053	0.027311	0.02447	50	HLA-A*03:01	0.072	0.053	0.027311	0.07947	50	HLA-A*24:02	0.018	0.053	0.027311	0.02547	50	HLA-A*26:01	0.02	0.053	0.027311	0.02747	50	HLA-B*07:02	0.019	0.053	0.027311	0.02647	50	HLA-B*08:01	0.027	0.053	0.027311	0.03447	50	HLA-B*27:05	0.022	0.053	0.027311	0.02947
11	YP_009724389.1_	THVQLSLPV	HLA-A*01:01	0.029	0.48	0.507176	0.155115	50	HLA-A*02:01	0.087	0.48	0.507176	0.213115	32	HLA-A*03:01	0.022	0.48	0.507176	0.148115	50	HLA-A*24:02	0.047	0.48	0.507176	0.173115	50	HLA-A*26:01	0.043	0.48	0.507176	0.169115	32	HLA-B*07:02	0.092	0.48	0.507176	0.218115	32	HLA-B*08:01	0.098	0.48	0.507176	0.224115	32	HLA-B*27:05	0.118	0.48	0.507176	0.244115
12	YP_009724389.1_	HVQLSLPVL	HLA-A*01:01	0.062	0.98	0.908443	0.2909	9	HLA-A*02:01	0.185	0.98	0.908443	0.4139	7	HLA-A*03:01	0.076	0.98	0.908443	0.3049	16	HLA-A*24:02	0.077	0.98	0.908443	0.3059	16	HLA-A*26:01	0.105	0.98	0.908443	0.3339	6	HLA-B*07:02	0.233	0.98	0.908443	0.4619	3	HLA-B*08:01	0.202	0.98	0.908443	0.4309	5	HLA-B*27:05	0.085	0.98	0.908443	0.3139
13	YP_009724389.1_	VQLSLPVLQ	HLA-A*01:01	0.022	0.027	0.027663	0.028899	50	HLA-A*02:01	0.086	0.027	0.027663	0.092899	50	HLA-A*03:01	0.069	0.027	0.027663	0.075899	50	HLA-A*24:02	0.033	0.027	0.027663	0.039899	50	HLA-A*26:01	0.004	0.027	0.027663	0.010899	50	HLA-B*07:02	0.008	0.027	0.027663	0.014899	50	HLA-B*08:01	0.016	0.027	0.027663	0.022899	50	HLA-B*27:05	0.127	0.027	0.027663	0.133899
14	YP_009724389.1_	QLSLPVLQV	HLA-A*01:01	0.093	0.39	0.943735	0.31509	7	HLA-A*02:01	0.42	0.39	0.943735	0.64209	3	HLA-A*03:01	0.086	0.39	0.943735	0.30809	16	HLA-A*24:02	0.024	0.39	0.943735	0.24609	32	HLA-A*26:01	0.046	0.39	0.943735	0.26809	16	HLA-B*07:02	0.046	0.39	0.943735	0.26809	32	HLA-B*08:01	0.07	0.39	0.943735	0.29209	32	HLA-B*27:05	0.04	0.39	0.943735	0.26209
15	YP_009724389.1_	LSLPVLQVR	HLA-A*01:01	0.06	1.498	0.35195	0.176639	32	HLA-A*02:01	0.038	1.498	0.35195	0.154639	50	HLA-A*03:01	0.168	1.498	0.35195	0.284639	16	HLA-A*24:02	0.051	1.498	0.35195	0.167639	50	HLA-A*26:01	0.034	1.498	0.35195	0.150639	50	HLA-B*07:02	0.016	1.498	0.35195	0.132639	50	HLA-B*08:01	0.034	1.498	0.35195	0.150639	50	HLA-B*27:05	0.086	1.498	0.35195	0.202639
16	YP_009724389.1_	SLPVLQVRD	HLA-A*01:01	0.027	-1.71	0.094224	0.00545	50	HLA-A*02:01	0.035	-1.71	0.094224	0.01345	50	HLA-A*03:01	0.022	-1.71	0.094224	0.00045	50	HLA-A*24:02	0.015	-1.71	0.094224	-0.00655	50	HLA-A*26:01	0.007	-1.71	0.094224	-0.01455	50	HLA-B*07:02	0.007	-1.71	0.094224	-0.01455	50	HLA-B*08:01	0.022	-1.71	0.094224	0.00045	50	HLA-B*27:05	0.011	-1.71	0.094224	-0.01055
17	YP_009724389.1_	LPVLQVRDV	HLA-A*01:01	0.015	0.146	0.87706	0.215988	32	HLA-A*02:01	0.031	0.146	0.87706	0.231988	32	HLA-A*03:01	0.01	0.146	0.87706	0.210988	32	HLA-A*24:02	0.007	0.146	0.87706	0.207988	32	HLA-A*26:01	0.014	0.146	0.87706	0.214988	32	HLA-B*07:02	0.343	0.146	0.87706	0.543988	1.5	HLA-B*08:01	0.182	0.146	0.87706	0.382988	7	HLA-B*27:05	0.027	0.146	0.87706	0.227988
18	YP_009724389.1_	PVLQVRDVL	HLA-A*01:01	0.024	0.679	0.683414	0.194743	32	HLA-A*02:01	0.035	0.679	0.683414	0.205743	32	HLA-A*03:01	0.021	0.679	0.683414	0.191743	32	HLA-A*24:02	0.05	0.679	0.683414	0.220743	32	HLA-A*26:01	0.014	0.679	0.683414	0.184743	32	HLA-B*07:02	0.105	0.679	0.683414	0.275743	16	HLA-B*08:01	0.056	0.679	0.683414	0.226743	32	HLA-B*27:05	0.037	0.679	0.683414	0.207743
19	YP_009724389.1_	VLQVRDVLV	HLA-A*01:01	0.084	0.219	0.910907	0.294429	9	HLA-A*02:01	0.436	0.219	0.910907	0.646429	3	HLA-A*03:01	0.072	0.219	0.910907	0.282429	16	HLA-A*24:02	0.07	0.219	0.910907	0.280429	16	HLA-A*26:01	0.013	0.219	0.910907	0.223429	32	HLA-B*07:02	0.031	0.219	0.910907	0.241429	32	HLA-B*08:01	0.179	0.219	0.910907	0.389429	6	HLA-B*27:05	0.034	0.219	0.910907	0.244429
20	YP_009724389.1_	LQVRDVLVR	HLA-A*01:01	0.027	1.689	0.193672	0.112801	50	HLA-A*02:01	0.038	1.689	0.193672	0.123801	50	HLA-A*03:01	0.133	1.689	0.193672	0.218801	32	HLA-A*24:02	0.024	1.689	0.193672	0.109801	50	HLA-A*26:01	0.029	1.689	0.193672	0.114801	50	HLA-B*07:02	0.012	1.689	0.193672	0.097801	50	HLA-B*08:01	0.03	1.689	0.193672	0.115801	50	HLA-B*27:05	0.216	1.689	0.193672	0.301801
21	YP_009724389.1_	QVRDVLVRG	HLA-A*01:01	0.026	-1.147	0.480341	0.105402	50	HLA-A*02:01	0.023	-1.147	0.480341	0.102402	50	HLA-A*03:01	0.04	-1.147	0.480341	0.119402	50	HLA-A*24:02	0.007	-1.147	0.480341	0.086402	50	HLA-A*26:01	0.036	-1.147	0.480341	0.115402	50	HLA-B*07:02	0.034	-1.147	0.480341	0.113402	50	HLA-B*08:01	0.038	-1.147	0.480341	0.117402	50	HLA-B*27:05	0.018	-1.147	0.480341	0.097402
22	YP_009724389.1_	VRDVLVRGF	HLA-A*01:01	0.037	2.578	0.546249	0.224356	32	HLA-A*02:01	0.023	2.578	0.546249	0.210356	32	HLA-A*03:01	0.018	2.578	0.546249	0.205356	32	HLA-A*24:02	0.038	2.578	0.546249	0.225356	32	HLA-A*26:01	0.007	2.578	0.546249	0.194356	32	HLA-B*07:02	0.031	2.578	0.546249	0.218356	32	HLA-B*08:01	0.038	2.578	0.546249	0.225356	32	HLA-B*27:05	0.315	2.578	0.546249	0.502356
23	YP_009724389.1_	RDVLVRGFG	HLA-A*01:01	0.013	-1.334	0.026756	-0.01433	50	HLA-A*02:01	0.011	-1.334	0.026756	-0.01633	50	HLA-A*03:01	0.018	-1.334	0.026756	-0.00933	50	HLA-A*24:02	0.015	-1.334	0.026756	-0.01233	50	HLA-A*26:01	0.004	-1.334	0.026756	-0.02333	50	HLA-B*07:02	0.017	-1.334	0.026756	-0.01033	50	HLA-B*08:01	0.022	-1.334	0.026756	-0.00533	50	HLA-B*27:05	0.081	-1.334	0.026756	0.05367
24	YP_009724389.1_	DVLVRGFGD	HLA-A*01:01	0.013	-1.843	0.025134	-0.02742	50	HLA-A*02:01	0.012	-1.843	0.025134	-0.02842	50	HLA-A*03:01	0.014	-1.843	0.025134	-0.02642	50	HLA-A*24:02	0.004	-1.843	0.025134	-0.03642	50	HLA-A*26:01	0.016	-1.843	0.025134	-0.02442	50	HLA-B*07:02	0.007	-1.843	0.025134	-0.03342	50	HLA-B*08:01	0.025	-1.843	0.025134	-0.01542	50	HLA-B*27:05	0.011	-1.843	0.025134	-0.02942
25	YP_009724389.1_	VLVRGFGDS	HLA-A*01:01	0.023	-2.225	0.047445	-0.02195	50	HLA-A*02:01	0.109	-2.225	0.047445	0.06405	50	HLA-A*03:01	0.046	-2.225	0.047445	0.00105	50	HLA-A*24:02	0.017	-2.225	0.047445	-0.02795	50	HLA-A*26:01	0.027	-2.225	0.047445	-0.01795	50	HLA-B*07:02	0.02	-2.225	0.047445	-0.02495	50	HLA-B*08:01	0.056	-2.225	0.047445	0.01105	50	HLA-B*27:05	0.021	-2.225	0.047445	-0.02395
26	YP_009724389.1_	LVRGFGDSV	HLA-A*01:01	0.052	0.553	0.846002	0.256175	32	HLA-A*02:01	0.188	0.553	0.846002	0.392175	8	HLA-A*03:01	0.06	0.553	0.846002	0.264175	32	HLA-A*24:02	0.02	0.553	0.846002	0.224175	32	HLA-A*26:01	0.107	0.553	0.846002	0.311175	8	HLA-B*07:02	0.365	0.553	0.846002	0.569175	1.5	HLA-B*08:01	0.224	0.553	0.846002	0.428175	5	HLA-B*27:05	0.043	0.553	0.846002	0.247175
27	YP_009724389.1_	VRGFGDSVE	HLA-A*01:01	0.007	-1.412	0.056515	-0.015584	50	HLA-A*02:01	0.005	-1.412	0.056515	-0.017584	50	HLA-A*03:01	0.01	-1.412	0.056515	-0.012584	50	HLA-A*24:02	0.003	-1.412	0.056515	-0.019584	50	HLA-A*26:01	0.002	-1.412	0.056515	-0.020584	50	HLA-B*07:02	0.009	-1.412	0.056515	-0.013584	50	HLA-B*08:01	0.011	-1.412	0.056515	-0.011584	50	HLA-B*27:05	0.063	-1.412	0.056515	0.040416
28	YP_009724389.1_	RGFGDSVEE	HLA-A*01:01	0.008	-1.429	0.06075	-0.014056	50	HLA-A*02:01	0.012	-1.429	0.06075	-0.010056	50	HLA-A*03:01	0.026	-1.429	0.06075	0.003944	50	HLA-A*24:02	0.008	-1.429	0.06075	-0.014056	50	HLA-A*26:01	0.005	-1.429	0.06075	-0.017056	50	HLA-B*07:02	0.022	-1.429	0.06075	-5.6e-05	50	HLA-B*08:01	0.009	-1.429	0.06075	-0.013056	50	HLA-B*27:05	0.038	-1.429	0.06075	0.015944
29	YP_009724389.1_	GFGDSVEEV	HLA-A*01:01	0.04	0.272	0.807382	0.228461	32	HLA-A*02:01	0.198	0.272	0.807382	0.386461	8	HLA-A*03:01	0.021	0.272	0.807382	0.209461	32	HLA-A*24:02	0.093	0.272	0.807382	0.281461	16	HLA-A*26:01	0.015	0.272	0.807382	0.203461	32	HLA-B*07:02	0.021	0.272	0.807382	0.209461	32	HLA-B*08:01	0.019	0.272	0.807382	0.207461	32	HLA-B*27:05	0.023	0.272	0.807382	0.211461
30	YP_009724389.1_	FGDSVEEVL	HLA-A*01:01	0.11	0.387	0.761099	0.290922	9	HLA-A*02:01	0.119	0.387	0.761099	0.299922	16	HLA-A*03:01	0.011	0.387	0.761099	0.191922	32	HLA-A*24:02	0.035	0.387	0.761099	0.215922	32	HLA-A*26:01	0.013	0.387	0.761099	0.193922	32	HLA-B*07:02	0.049	0.387	0.761099	0.229922	32	HLA-B*08:01	0.036	0.387	0.761099	0.216922	32	HLA-B*27:05	0.031	0.387	0.761099	0.211922
31	YP_009724389.1_	GDSVEEVLS	HLA-A*01:01	0.016	-2.841	0.035207	-0.047103	50	HLA-A*02:01	0.008	-2.841	0.035207	-0.055103	50	HLA-A*03:01	0.006	-2.841	0.035207	-0.057103	50	HLA-A*24:02	0.006	-2.841	0.035207	-0.057103	50	HLA-A*26:01	0.002	-2.841	0.035207	-0.061103	50	HLA-B*07:02	0.004	-2.841	0.035207	-0.059103	50	HLA-B*08:01	0.005	-2.841	0.035207	-0.058103	50	HLA-B*27:05	0.021	-2.841	0.035207	-0.042103
32	YP_009724389.1_	DSVEEVLSE	HLA-A*01:01	0.022	-1.793	0.063804	-0.008469	50	HLA-A*02:01	0.011	-1.793	0.063804	-0.019469	50	HLA-A*03:01	0.009	-1.793	0.063804	-0.021469	50	HLA-A*24:02	0.002	-1.793	0.063804	-0.028469	50	HLA-A*26:01	0.086	-1.793	0.063804	0.055531	50	HLA-B*07:02	0.009	-1.793	0.063804	-0.021469	50	HLA-B*08:01	0.013	-1.793	0.063804	-0.017469	50	HLA-B*27:05	0.011	-1.793	0.063804	-0.019469
33	YP_009724389.1_	SVEEVLSEA	HLA-A*01:01	0.084	-0.627	0.939155	0.279635	16	HLA-A*02:01	0.245	-0.627	0.939155	0.440635	7	HLA-A*03:01	0.043	-0.627	0.939155	0.238635	32	HLA-A*24:02	0.011	-0.627	0.939155	0.206635	32	HLA-A*26:01	0.117	-0.627	0.939155	0.312635	8	HLA-B*07:02	0.068	-0.627	0.939155	0.263635	32	HLA-B*08:01	0.048	-0.627	0.939155	0.243635	32	HLA-B*27:05	0.022	-0.627	0.939155	0.217635
34	YP_009724389.1_	VEEVLSEAR	HLA-A*01:01	0.019	1.321	0.408679	0.143978	50	HLA-A*02:01	0.009	1.321	0.408679	0.133978	50	HLA-A*03:01	0.009	1.321	0.408679	0.133978	50	HLA-A*24:02	0.013	1.321	0.408679	0.137978	50	HLA-A*26:01	0.006	1.321	0.408679	0.130978	50	HLA-B*07:02	0.013	1.321	0.408679	0.137978	50	HLA-B*08:01	0.015	1.321	0.408679	0.139978	50	HLA-B*27:05	0.038	1.321	0.408679	0.162978
35	YP_009724389.1_	EEVLSEARQ	HLA-A*01:01	0.005	-0.32	0.098209	0.019097	50	HLA-A*02:01	0.005	-0.32	0.098209	0.019097	50	HLA-A*03:01	0.003	-0.32	0.098209	0.017097	50	HLA-A*24:02	0.003	-0.32	0.098209	0.017097	50	HLA-A*26:01	0.01	-0.32	0.098209	0.024097	50	HLA-B*07:02	0.006	-0.32	0.098209	0.020097	50	HLA-B*08:01	0.007	-0.32	0.098209	0.021097	50	HLA-B*27:05	0.015	-0.32	0.098209	0.029097
36	YP_009724389.1_	EVLSEARQH	HLA-A*01:01	0.027	-0.75	0.047033	0.018832	50	HLA-A*02:01	0.013	-0.75	0.047033	0.004832	50	HLA-A*03:01	0.036	-0.75	0.047033	0.027832	50	HLA-A*24:02	0.006	-0.75	0.047033	-0.002168	50	HLA-A*26:01	0.086	-0.75	0.047033	0.077832	50	HLA-B*07:02	0.014	-0.75	0.047033	0.005832	50	HLA-B*08:01	0.019	-0.75	0.047033	0.010832	50	HLA-B*27:05	0.019	-0.75	0.047033	0.010832
37	YP_009724389.1_	VLSEARQHL	HLA-A*01:01	0.066	0.865	0.968207	0.305472	7	HLA-A*02:01	0.479	0.865	0.968207	0.718472	2	HLA-A*03:01	0.059	0.865	0.968207	0.298472	16	HLA-A*24:02	0.089	0.865	0.968207	0.328472	9	HLA-A*26:01	0.038	0.865	0.968207	0.277472	16	HLA-B*07:02	0.18	0.865	0.968207	0.419472	4	HLA-B*08:01	0.209	0.865	0.968207	0.448472	4	HLA-B*27:05	0.057	0.865	0.968207	0.296472
38	YP_009724389.1_	LSEARQHLK	HLA-A*01:01	0.248	0.412	0.613409	0.396317	3	HLA-A*02:01	0.016	0.412	0.613409	0.164317	50	HLA-A*03:01	0.423	0.412	0.613409	0.571317	2	HLA-A*24:02	0.019	0.412	0.613409	0.167317	50	HLA-A*26:01	0.032	0.412	0.613409	0.180317	32	HLA-B*07:02	0.016	0.412	0.613409	0.164317	50	HLA-B*08:01	0.053	0.412	0.613409	0.201317	50	HLA-B*27:05	0.056	0.412	0.613409	0.204317
39	YP_009724389.1_	SEARQHLKD	HLA-A*01:01	0.014	-1.833	0.113324	-0.006327	50	HLA-A*02:01	0.007	-1.833	0.113324	-0.013327	50	HLA-A*03:01	0.007	-1.833	0.113324	-0.013327	50	HLA-A*24:02	0.008	-1.833	0.113324	-0.012327	50	HLA-A*26:01	0.004	-1.833	0.113324	-0.016327	50	HLA-B*07:02	0.01	-1.833	0.113324	-0.010327	50	HLA-B*08:01	0.015	-1.833	0.113324	-0.005327	50	HLA-B*27:05	0.032	-1.833	0.113324	0.011673
40	YP_009724389.1_	EARQHLKDG	HLA-A*01:01	0.008	-1.444	0.026318	-0.022178	50	HLA-A*02:01	0.004	-1.444	0.026318	-0.026178	50	HLA-A*03:01	0.008	-1.444	0.026318	-0.022178	50	HLA-A*24:02	0.002	-1.444	0.026318	-0.028178	50	HLA-A*26:01	0.022	-1.444	0.026318	-0.008178	50	HLA-B*07:02	0.039	-1.444	0.026318	0.008822	50	HLA-B*08:01	0.147	-1.444	0.026318	0.116822	50	HLA-B*27:05	0.01	-1.444	0.026318	-0.020178
41	YP_009724389.1_	ARQHLKDGT	HLA-A*01:01	0.008	-0.554	0.025086	-0.000206	50	HLA-A*02:01	0.009	-0.554	0.025086	0.000794	50	HLA-A*03:01	0.004	-0.554	0.025086	-0.004206	50	HLA-A*24:02	0.003	-0.554	0.025086	-0.005206	50	HLA-A*26:01	0.002	-0.554	0.025086	-0.006206	50	HLA-B*07:02	0.011	-0.554	0.025086	0.002794	50	HLA-B*08:01	0.015	-0.554	0.025086	0.006794	50	HLA-B*27:05	0.216	-0.554	0.025086	0.207794
42	YP_009724389.1_	RQHLKDGTC	HLA-A*01:01	0.011	0.518	0.030607	0.030837	50	HLA-A*02:01	0.032	0.518	0.030607	0.051837	50	HLA-A*03:01	0.015	0.518	0.030607	0.034837	50	HLA-A*24:02	0.02	0.518	0.030607	0.039837	50	HLA-A*26:01	0.004	0.518	0.030607	0.023837	50	HLA-B*07:02	0.031	0.518	0.030607	0.050837	50	HLA-B*08:01	0.059	0.518	0.030607	0.078837	50	HLA-B*27:05	0.096	0.518	0.030607	0.115837
43	YP_009724389.1_	QHLKDGTCG	HLA-A*01:01	0.006	-1.225	0.031489	-0.01754	50	HLA-A*02:01	0.006	-1.225	0.031489	-0.01754	50	HLA-A*03:01	0.006	-1.225	0.031489	-0.01754	50	HLA-A*24:02	0.004	-1.225	0.031489	-0.01954	50	HLA-A*26:01	0.002	-1.225	0.031489	-0.02154	50	HLA-B*07:02	0.009	-1.225	0.031489	-0.01454	50	HLA-B*08:01	0.016	-1.225	0.031489	-0.00754	50	HLA-B*27:05	0.025	-1.225	0.031489	0.00146
44	YP_009724389.1_	HLKDGTCGL	HLA-A*01:01	0.043	0.832	0.971058	0.282288	16	HLA-A*02:01	0.473	0.832	0.971058	0.712288	2	HLA-A*03:01	0.07	0.832	0.971058	0.309288	10	HLA-A*24:02	0.03	0.832	0.971058	0.269288	16	HLA-A*26:01	0.24	0.832	0.971058	0.479288	2	HLA-B*07:02	0.228	0.832	0.971058	0.467288	3	HLA-B*08:01	0.333	0.832	0.971058	0.572288	1.5	HLA-B*27:05	0.078	0.832	0.971058	0.317288
45	YP_009724389.1_	LKDGTCGLV	HLA-A*01:01	0.073	0.169	0.791426	0.255296	32	HLA-A*02:01	0.067	0.169	0.791426	0.249296	32	HLA-A*03:01	0.01	0.169	0.791426	0.192296	32	HLA-A*24:02	0.018	0.169	0.791426	0.200296	32	HLA-A*26:01	0.012	0.169	0.791426	0.194296	32	HLA-B*07:02	0.023	0.169	0.791426	0.205296	32	HLA-B*08:01	0.022	0.169	0.791426	0.204296	32	HLA-B*27:05	0.051	0.169	0.791426	0.233296
46	YP_009724389.1_	KDGTCGLVE	HLA-A*01:01	0.01	-1.881	0.023548	-0.031727	50	HLA-A*02:01	0.006	-1.881	0.023548	-0.035727	50	HLA-A*03:01	0.013	-1.881	0.023548	-0.028727	50	HLA-A*24:02	0.005	-1.881	0.023548	-0.036727	50	HLA-A*26:01	0.002	-1.881	0.023548	-0.039727	50	HLA-B*07:02	0.011	-1.881	0.023548	-0.030727	50	HLA-B*08:01	0.008	-1.881	0.023548	-0.033727	50	HLA-B*27:05	0.027	-1.881	0.023548	-0.014727
47	YP_009724389.1_	DGTCGLVEV	HLA-A*01:01	0.025	-0.203	0.890147	0.220208	32	HLA-A*02:01	0.05	-0.203	0.890147	0.245208	32	HLA-A*03:01	0.011	-0.203	0.890147	0.206208	32	HLA-A*24:02	0.017	-0.203	0.890147	0.212208	32	HLA-A*26:01	0.046	-0.203	0.890147	0.241208	32	HLA-B*07:02	0.037	-0.203	0.890147	0.232208	32	HLA-B*08:01	0.043	-0.203	0.890147	0.238208	32	HLA-B*27:05	0.017	-0.203	0.890147	0.212208
48	YP_009724389.1_	GTCGLVEVE	HLA-A*01:01	0.028	-1.896	0.026131	-0.013521	50	HLA-A*02:01	0.013	-1.896	0.026131	-0.028521	50	HLA-A*03:01	0.021	-1.896	0.026131	-0.020521	50	HLA-A*24:02	0.005	-1.896	0.026131	-0.036521	50	HLA-A*26:01	0.018	-1.896	0.026131	-0.023521	50	HLA-B*07:02	0.005	-1.896	0.026131	-0.036521	50	HLA-B*08:01	0.007	-1.896	0.026131	-0.034521	50	HLA-B*27:05	0.011	-1.896	0.026131	-0.030521
49	YP_009724389.1_	TCGLVEVEK	HLA-A*01:01	0.023	0.271	0.268884	0.090274	50	HLA-A*02:01	0.01	0.271	0.268884	0.077274	50	HLA-A*03:01	0.098	0.271	0.268884	0.165274	50	HLA-A*24:02	0.012	0.271	0.268884	0.079274	50	HLA-A*26:01	0.005	0.271	0.268884	0.072274	50	HLA-B*07:02	0.005	0.271	0.268884	0.072274	50	HLA-B*08:01	0.01	0.271	0.268884	0.077274	50	HLA-B*27:05	0.031	0.271	0.268884	0.098274
50	YP_009724389.1_	CGLVEVEKG	HLA-A*01:01	0.013	-1.675	0.041732	-0.019485	50	HLA-A*02:01	0.009	-1.675	0.041732	-0.023485	50	HLA-A*03:01	0.007	-1.675	0.041732	-0.025485	50	HLA-A*24:02	0.009	-1.675	0.041732	-0.023485	50	HLA-A*26:01	0.002	-1.675	0.041732	-0.030485	50	HLA-B*07:02	0.006	-1.675	0.041732	-0.026485	50	HLA-B*08:01	0.01	-1.675	0.041732	-0.022485	50	HLA-B*27:05	0.019	-1.675	0.041732	-0.013485
51	YP_009724389.1_	GLVEVEKGV	HLA-A*01:01	0.023	0.226	0.838241	0.217254	32	HLA-A*02:01	0.548	0.226	0.838241	0.742254	1.5	HLA-A*03:01	0.024	0.226	0.838241	0.218254	32	HLA-A*24:02	0.01	0.226	0.838241	0.204254	32	HLA-A*26:01	0.035	0.226	0.838241	0.229254	32	HLA-B*07:02	0.018	0.226	0.838241	0.212254	32	HLA-B*08:01	0.028	0.226	0.838241	0.222254	32	HLA-B*27:05	0.03	0.226	0.838241	0.224254
52	YP_009724389.1_	LVEVEKGVL	HLA-A*01:01	0.059	0.923	0.432505	0.179389	32	HLA-A*02:01	0.036	0.923	0.432505	0.156389	50	HLA-A*03:01	0.022	0.923	0.432505	0.142389	50	HLA-A*24:02	0.017	0.923	0.432505	0.137389	50	HLA-A*26:01	0.026	0.923	0.432505	0.146389	50	HLA-B*07:02	0.113	0.923	0.432505	0.233389	32	HLA-B*08:01	0.082	0.923	0.432505	0.202389	50	HLA-B*27:05	0.024	0.923	0.432505	0.144389
53	YP_009724389.1_	VEVEKGVLP	HLA-A*01:01	0.008	0.157	0.06225	0.025931	50	HLA-A*02:01	0.012	0.157	0.06225	0.029931	50	HLA-A*03:01	0.007	0.157	0.06225	0.024931	50	HLA-A*24:02	0.007	0.157	0.06225	0.024931	50	HLA-A*26:01	0.004	0.157	0.06225	0.021931	50	HLA-B*07:02	0.011	0.157	0.06225	0.028931	50	HLA-B*08:01	0.016	0.157	0.06225	0.033931	50	HLA-B*27:05	0.031	0.157	0.06225	0.048931
54	YP_009724389.1_	EVEKGVLPQ	HLA-A*01:01	0.037	-0.268	0.063274	0.044537	50	HLA-A*02:01	0.016	-0.268	0.063274	0.023537	50	HLA-A*03:01	0.025	-0.268	0.063274	0.032537	50	HLA-A*24:02	0.003	-0.268	0.063274	0.010537	50	HLA-A*26:01	0.199	-0.268	0.063274	0.206537	32	HLA-B*07:02	0.034	-0.268	0.063274	0.041537	50	HLA-B*08:01	0.032	-0.268	0.063274	0.039537	50	HLA-B*27:05	0.014	-0.268	0.063274	0.021537
55	YP_009724389.1_	VEKGVLPQL	HLA-A*01:01	0.019	0.712	0.947389	0.249963	32	HLA-A*02:01	0.056	0.712	0.947389	0.286963	32	HLA-A*03:01	0.015	0.712	0.947389	0.245963	32	HLA-A*24:02	0.06	0.712	0.947389	0.290963	16	HLA-A*26:01	0.012	0.712	0.947389	0.242963	32	HLA-B*07:02	0.03	0.712	0.947389	0.260963	32	HLA-B*08:01	0.088	0.712	0.947389	0.318963	16	HLA-B*27:05	0.062	0.712	0.947389	0.292963
56	YP_009724389.1_	EKGVLPQLE	HLA-A*01:01	0.008	-1.836	0.022865	-0.032755	50	HLA-A*02:01	0.004	-1.836	0.022865	-0.036755	50	HLA-A*03:01	0.004	-1.836	0.022865	-0.036755	50	HLA-A*24:02	0.002	-1.836	0.022865	-0.038755	50	HLA-A*26:01	0.003	-1.836	0.022865	-0.037755	50	HLA-B*07:02	0.003	-1.836	0.022865	-0.037755	50	HLA-B*08:01	0.01	-1.836	0.022865	-0.030755	50	HLA-B*27:05	0.017	-1.836	0.022865	-0.023755
57	YP_009724389.1_	KGVLPQLEQ	HLA-A*01:01	0.011	-0.354	0.028819	0.008634	50	HLA-A*02:01	0.011	-0.354	0.028819	0.008634	50	HLA-A*03:01	0.043	-0.354	0.028819	0.040634	50	HLA-A*24:02	0.006	-0.354	0.028819	0.003634	50	HLA-A*26:01	0.006	-0.354	0.028819	0.003634	50	HLA-B*07:02	0.017	-0.354	0.028819	0.014634	50	HLA-B*08:01	0.01	-0.354	0.028819	0.007634	50	HLA-B*27:05	0.04	-0.354	0.028819	0.037634
58	YP_009724389.1_	GVLPQLEQP	HLA-A*01:01	0.015	0.183	0.026238	0.025479	50	HLA-A*02:01	0.031	0.183	0.026238	0.041479	50	HLA-A*03:01	0.023	0.183	0.026238	0.033479	50	HLA-A*24:02	0.008	0.183	0.026238	0.018479	50	HLA-A*26:01	0.008	0.183	0.026238	0.018479	50	HLA-B*07:02	0.009	0.183	0.026238	0.019479	50	HLA-B*08:01	0.01	0.183	0.026238	0.020479	50	HLA-B*27:05	0.015	0.183	0.026238	0.025479
59	YP_009724389.1_	VLPQLEQPY	HLA-A*01:01	0.131	2.961	0.932652	0.414872	2	HLA-A*02:01	0.063	2.961	0.932652	0.346872	10	HLA-A*03:01	0.108	2.961	0.932652	0.391872	5	HLA-A*24:02	0.066	2.961	0.932652	0.349872	7	HLA-A*26:01	0.103	2.961	0.932652	0.386872	4	HLA-B*07:02	0.041	2.961	0.932652	0.324872	9	HLA-B*08:01	0.044	2.961	0.932652	0.327872	16	HLA-B*27:05	0.039	2.961	0.932652	0.322872
60	YP_009724389.1_	LPQLEQPYV	HLA-A*01:01	0.05	0.029	0.806834	0.232263	32	HLA-A*02:01	0.059	0.029	0.806834	0.241263	32	HLA-A*03:01	0.016	0.029	0.806834	0.198263	32	HLA-A*24:02	0.026	0.029	0.806834	0.208263	32	HLA-A*26:01	0.013	0.029	0.806834	0.195263	32	HLA-B*07:02	0.234	0.029	0.806834	0.416263	4	HLA-B*08:01	0.132	0.029	0.806834	0.314263	16	HLA-B*27:05	0.032	0.029	0.806834	0.214263
61	YP_009724389.1_	PQLEQPYVF	HLA-A*01:01	0.029	2.196	0.8377	0.272382	16	HLA-A*02:01	0.084	2.196	0.8377	0.327383	16	HLA-A*03:01	0.018	2.196	0.8377	0.261382	32	HLA-A*24:02	0.229	2.196	0.8377	0.472382	3	HLA-A*26:01	0.01	2.196	0.8377	0.253383	16	HLA-B*07:02	0.014	2.196	0.8377	0.257383	32	HLA-B*08:01	0.037	2.196	0.8377	0.280383	32	HLA-B*27:05	0.101	2.196	0.8377	0.344382
62	YP_009724389.1_	QLEQPYVFI	HLA-A*01:01	0.102	0.278	0.916247	0.315106	7	HLA-A*02:01	0.274	0.278	0.916247	0.487106	6	HLA-A*03:01	0.047	0.278	0.916247	0.260106	32	HLA-A*24:02	0.075	0.278	0.916247	0.288106	16	HLA-A*26:01	0.03	0.278	0.916247	0.243106	32	HLA-B*07:02	0.045	0.278	0.916247	0.258106	32	HLA-B*08:01	0.067	0.278	0.916247	0.280106	32	HLA-B*27:05	0.033	0.278	0.916247	0.246106
63	YP_009724389.1_	LEQPYVFIK	HLA-A*01:01	0.023	0.252	0.966038	0.246659	32	HLA-A*02:01	0.029	0.252	0.966038	0.252659	32	HLA-A*03:01	0.099	0.252	0.966038	0.322659	9	HLA-A*24:02	0.041	0.252	0.966038	0.264659	32	HLA-A*26:01	0.012	0.252	0.966038	0.235659	32	HLA-B*07:02	0.016	0.252	0.966038	0.239659	32	HLA-B*08:01	0.031	0.252	0.966038	0.254659	32	HLA-B*27:05	0.159	0.252	0.966038	0.382659
64	YP_009724389.1_	EQPYVFIKR	HLA-A*01:01	0.03	1.389	0.792205	0.242971	32	HLA-A*02:01	0.047	1.389	0.792205	0.259971	32	HLA-A*03:01	0.061	1.389	0.792205	0.273971	16	HLA-A*24:02	0.048	1.389	0.792205	0.260971	32	HLA-A*26:01	0.09	1.389	0.792205	0.302971	9	HLA-B*07:02	0.008	1.389	0.792205	0.220971	32	HLA-B*08:01	0.045	1.389	0.792205	0.257971	32	HLA-B*27:05	0.067	1.389	0.792205	0.279971
65	YP_009724389.1_	QPYVFIKRS	HLA-A*01:01	0.013	-2.517	0.493573	0.061129	50	HLA-A*02:01	0.015	-2.517	0.493573	0.063129	50	HLA-A*03:01	0.013	-2.517	0.493573	0.061129	50	HLA-A*24:02	0.005	-2.517	0.493573	0.053129	50	HLA-A*26:01	0.009	-2.517	0.493573	0.057129	50	HLA-B*07:02	0.075	-2.517	0.493573	0.123129	50	HLA-B*08:01	0.075	-2.517	0.493573	0.123129	50	HLA-B*27:05	0.02	-2.517	0.493573	0.068129
66	YP_009724389.1_	PYVFIKRSD	HLA-A*01:01	0.005	-2.002	0.170357	-0.00672	50	HLA-A*02:01	0.005	-2.002	0.170357	-0.00672	50	HLA-A*03:01	0.003	-2.002	0.170357	-0.00872	50	HLA-A*24:02	0.016	-2.002	0.170357	0.00428	50	HLA-A*26:01	0.003	-2.002	0.170357	-0.00872	50	HLA-B*07:02	0.003	-2.002	0.170357	-0.00872	50	HLA-B*08:01	0.008	-2.002	0.170357	-0.00372	50	HLA-B*27:05	0.012	-2.002	0.170357	0.00028
67	YP_009724389.1_	YVFIKRSDA	HLA-A*01:01	0.042	-0.45	0.759207	0.201572	32	HLA-A*02:01	0.159	-0.45	0.759207	0.318572	16	HLA-A*03:01	0.068	-0.45	0.759207	0.227572	32	HLA-A*24:02	0.013	-0.45	0.759207	0.172572	50	HLA-A*26:01	0.073	-0.45	0.759207	0.232572	32	HLA-B*07:02	0.192	-0.45	0.759207	0.351572	7	HLA-B*08:01	0.421	-0.45	0.759207	0.580572	1.5	HLA-B*27:05	0.045	-0.45	0.759207	0.204572
68	YP_009724389.1_	VFIKRSDAR	HLA-A*01:01	0.02	1.731	0.183898	0.104652	50	HLA-A*02:01	0.022	1.731	0.183898	0.106652	50	HLA-A*03:01	0.108	1.731	0.183898	0.192652	32	HLA-A*24:02	0.093	1.731	0.183898	0.177652	32	HLA-A*26:01	0.032	1.731	0.183898	0.116652	50	HLA-B*07:02	0.014	1.731	0.183898	0.098652	50	HLA-B*08:01	0.06	1.731	0.183898	0.144652	50	HLA-B*27:05	0.069	1.731	0.183898	0.153652
69	YP_009724389.1_	FIKRSDART	HLA-A*01:01	0.027	-0.627	0.030218	0.018124	50	HLA-A*02:01	0.057	-0.627	0.030218	0.048124	50	HLA-A*03:01	0.025	-0.627	0.030218	0.016124	50	HLA-A*24:02	0.009	-0.627	0.030218	0.000124	50	HLA-A*26:01	0.041	-0.627	0.030218	0.032124	50	HLA-B*07:02	0.042	-0.627	0.030218	0.033124	50	HLA-B*08:01	0.143	-0.627	0.030218	0.134124	50	HLA-B*27:05	0.021	-0.627	0.030218	0.012124
70	YP_009724389.1_	IKRSDARTA	HLA-A*01:01	0.009	-0.519	0.037785	0.004527	50	HLA-A*02:01	0.011	-0.519	0.037785	0.006527	50	HLA-A*03:01	0.009	-0.519	0.037785	0.004527	50	HLA-A*24:02	0.004	-0.519	0.037785	-0.000473	50	HLA-A*26:01	0.005	-0.519	0.037785	0.000527	50	HLA-B*07:02	0.096	-0.519	0.037785	0.091527	50	HLA-B*08:01	0.079	-0.519	0.037785	0.074527	50	HLA-B*27:05	0.05	-0.519	0.037785	0.045527
71	YP_009724389.1_	KRSDARTAP	HLA-A*01:01	0.007	0.423	0.06372	0.031912	50	HLA-A*02:01	0.007	0.423	0.06372	0.031912	50	HLA-A*03:01	0.01	0.423	0.06372	0.034912	50	HLA-A*24:02	0.003	0.423	0.06372	0.027912	50	HLA-A*26:01	0.003	0.423	0.06372	0.027912	50	HLA-B*07:02	0.041	0.423	0.06372	0.065912	50	HLA-B*08:01	0.024	0.423	0.06372	0.048912	50	HLA-B*27:05	0.225	0.423	0.06372	0.249912
72	YP_009724389.1_	RSDARTAPH	HLA-A*01:01	0.219	-0.326	0.104444	0.23435	32	HLA-A*02:01	0.04	-0.326	0.104444	0.05535	50	HLA-A*03:01	0.278	-0.326	0.104444	0.29335	16	HLA-A*24:02	0.017	-0.326	0.104444	0.03235	50	HLA-A*26:01	0.049	-0.326	0.104444	0.06435	50	HLA-B*07:02	0.083	-0.326	0.104444	0.09835	50	HLA-B*08:01	0.088	-0.326	0.104444	0.10335	50	HLA-B*27:05	0.078	-0.326	0.104444	0.09335
73	YP_009724389.1_	SDARTAPHG	HLA-A*01:01	0.017	-1.501	0.02683	-0.014488	50	HLA-A*02:01	0.008	-1.501	0.02683	-0.023488	50	HLA-A*03:01	0.007	-1.501	0.02683	-0.024488	50	HLA-A*24:02	0.007	-1.501	0.02683	-0.024488	50	HLA-A*26:01	0.004	-1.501	0.02683	-0.027488	50	HLA-B*07:02	0.014	-1.501	0.02683	-0.017488	50	HLA-B*08:01	0.014	-1.501	0.02683	-0.017488	50	HLA-B*27:05	0.034	-1.501	0.02683	0.002512
74	YP_009724389.1_	DARTAPHGH	HLA-A*01:01	0.027	-0.696	0.026914	0.015656	50	HLA-A*02:01	0.009	-0.696	0.026914	-0.002344	50	HLA-A*03:01	0.023	-0.696	0.026914	0.011656	50	HLA-A*24:02	0.003	-0.696	0.026914	-0.008344	50	HLA-A*26:01	0.056	-0.696	0.026914	0.044656	50	HLA-B*07:02	0.029	-0.696	0.026914	0.017656	50	HLA-B*08:01	0.052	-0.696	0.026914	0.040656	50	HLA-B*27:05	0.021	-0.696	0.026914	0.009656
75	YP_009724389.1_	ARTAPHGHV	HLA-A*01:01	0.018	0.49	0.954901	0.245103	32	HLA-A*02:01	0.022	0.49	0.954901	0.249103	32	HLA-A*03:01	0.013	0.49	0.954901	0.240103	32	HLA-A*24:02	0.016	0.49	0.954901	0.243103	32	HLA-A*26:01	0.007	0.49	0.954901	0.234103	32	HLA-B*07:02	0.038	0.49	0.954901	0.265103	32	HLA-B*08:01	0.038	0.49	0.954901	0.265103	32	HLA-B*27:05	0.357	0.49	0.954901	0.584103
76	YP_009724389.1_	RTAPHGHVM	HLA-A*01:01	0.196	0.698	0.32308	0.286143	10	HLA-A*02:01	0.125	0.698	0.32308	0.215143	32	HLA-A*03:01	0.204	0.698	0.32308	0.294143	16	HLA-A*24:02	0.11	0.698	0.32308	0.200143	32	HLA-A*26:01	0.295	0.698	0.32308	0.385143	4	HLA-B*07:02	0.528	0.698	0.32308	0.618143	1	HLA-B*08:01	0.218	0.698	0.32308	0.308143	16	HLA-B*27:05	0.112	0.698	0.32308	0.202143
77	YP_009724389.1_	TAPHGHVMV	HLA-A*01:01	0.059	0.463	0.969589	0.288733	10	HLA-A*02:01	0.142	0.463	0.969589	0.371733	9	HLA-A*03:01	0.027	0.463	0.969589	0.256733	32	HLA-A*24:02	0.107	0.463	0.969589	0.336733	8	HLA-A*26:01	0.047	0.463	0.969589	0.276733	16	HLA-B*07:02	0.09	0.463	0.969589	0.319733	10	HLA-B*08:01	0.084	0.463	0.969589	0.313733	16	HLA-B*27:05	0.019	0.463	0.969589	0.248733
78	YP_009724389.1_	APHGHVMVE	HLA-A*01:01	0.012	-1.686	0.290271	0.035161	50	HLA-A*02:01	0.011	-1.686	0.290271	0.034161	50	HLA-A*03:01	0.013	-1.686	0.290271	0.036161	50	HLA-A*24:02	0.003	-1.686	0.290271	0.026161	50	HLA-A*26:01	0.012	-1.686	0.290271	0.035161	50	HLA-B*07:02	0.268	-1.686	0.290271	0.291161	16	HLA-B*08:01	0.132	-1.686	0.290271	0.155161	50	HLA-B*27:05	0.019	-1.686	0.290271	0.042161
79	YP_009724389.1_	PHGHVMVEL	HLA-A*01:01	0.02	0.473	0.901078	0.234568	32	HLA-A*02:01	0.019	0.473	0.901078	0.233568	32	HLA-A*03:01	0.009	0.473	0.901078	0.223568	32	HLA-A*24:02	0.067	0.473	0.901078	0.281568	16	HLA-A*26:01	0.005	0.473	0.901078	0.219568	32	HLA-B*07:02	0.015	0.473	0.901078	0.229568	32	HLA-B*08:01	0.022	0.473	0.901078	0.236568	32	HLA-B*27:05	0.021	0.473	0.901078	0.235568
80	YP_009724389.1_	HGHVMVELV	HLA-A*01:01	0.05	-0.158	0.183481	0.087333	50	HLA-A*02:01	0.071	-0.158	0.183481	0.108333	50	HLA-A*03:01	0.028	-0.158	0.183481	0.065333	50	HLA-A*24:02	0.058	-0.158	0.183481	0.095333	50	HLA-A*26:01	0.026	-0.158	0.183481	0.063333	50	HLA-B*07:02	0.04	-0.158	0.183481	0.077333	50	HLA-B*08:01	0.082	-0.158	0.183481	0.119333	50	HLA-B*27:05	0.057	-0.158	0.183481	0.094333
81	YP_009724389.1_	GHVMVELVA	HLA-A*01:01	0.016	-0.652	0.498402	0.11184	50	HLA-A*02:01	0.035	-0.652	0.498402	0.13084	50	HLA-A*03:01	0.015	-0.652	0.498402	0.11084	50	HLA-A*24:02	0.012	-0.652	0.498402	0.10784	50	HLA-A*26:01	0.005	-0.652	0.498402	0.10084	50	HLA-B*07:02	0.023	-0.652	0.498402	0.11884	50	HLA-B*08:01	0.036	-0.652	0.498402	0.13184	50	HLA-B*27:05	0.071	-0.652	0.498402	0.16684
82	YP_009724389.1_	HVMVELVAE	HLA-A*01:01	0.032	-1.483	0.023599	0.000235	50	HLA-A*02:01	0.054	-1.483	0.023599	0.022235	50	HLA-A*03:01	0.044	-1.483	0.023599	0.012235	50	HLA-A*24:02	0.014	-1.483	0.023599	-0.017765	50	HLA-A*26:01	0.055	-1.483	0.023599	0.023235	50	HLA-B*07:02	0.039	-1.483	0.023599	0.007235	50	HLA-B*08:01	0.062	-1.483	0.023599	0.030235	50	HLA-B*27:05	0.03	-1.483	0.023599	-0.001765
83	YP_009724389.1_	VMVELVAEL	HLA-A*01:01	0.045	1.193	0.957854	0.290342	10	HLA-A*02:01	0.805	1.193	0.957854	1.05034	0.15	HLA-A*03:01	0.054	1.193	0.957854	0.299342	16	HLA-A*24:02	0.127	1.193	0.957854	0.372342	6	HLA-A*26:01	0.115	1.193	0.957854	0.360342	5	HLA-B*07:02	0.095	1.193	0.957854	0.340342	7	HLA-B*08:01	0.151	1.193	0.957854	0.396342	6	HLA-B*27:05	0.086	1.193	0.957854	0.331342
84	YP_009724389.1_	MVELVAELE	HLA-A*01:01	0.078	-1.477	0.02363	0.046392	50	HLA-A*02:01	0.032	-1.477	0.02363	0.000392	50	HLA-A*03:01	0.028	-1.477	0.02363	-0.003608	50	HLA-A*24:02	0.011	-1.477	0.02363	-0.020608	50	HLA-A*26:01	0.028	-1.477	0.02363	-0.003608	50	HLA-B*07:02	0.015	-1.477	0.02363	-0.016608	50	HLA-B*08:01	0.016	-1.477	0.02363	-0.015608	50	HLA-B*27:05	0.02	-1.477	0.02363	-0.011608
85	YP_009724389.1_	VELVAELEG	HLA-A*01:01	0.007	-1.415	0.040585	-0.019243	50	HLA-A*02:01	0.009	-1.415	0.040585	-0.017243	50	HLA-A*03:01	0.006	-1.415	0.040585	-0.020243	50	HLA-A*24:02	0.009	-1.415	0.040585	-0.017243	50	HLA-A*26:01	0.002	-1.415	0.040585	-0.024243	50	HLA-B*07:02	0.007	-1.415	0.040585	-0.019243	50	HLA-B*08:01	0.01	-1.415	0.040585	-0.016243	50	HLA-B*27:05	0.024	-1.415	0.040585	-0.002243
86	YP_009724389.1_	ELVAELEGI	HLA-A*01:01	0.039	0.475	0.331409	0.125442	50	HLA-A*02:01	0.29	0.475	0.331409	0.376442	9	HLA-A*03:01	0.016	0.475	0.331409	0.102442	50	HLA-A*24:02	0.054	0.475	0.331409	0.140442	50	HLA-A*26:01	0.246	0.475	0.331409	0.332442	6	HLA-B*07:02	0.031	0.475	0.331409	0.117442	50	HLA-B*08:01	0.058	0.475	0.331409	0.144442	50	HLA-B*27:05	0.024	0.475	0.331409	0.110442
87	YP_009724389.1_	LVAELEGIQ	HLA-A*01:01	0.032	-0.113	0.034428	0.036921	50	HLA-A*02:01	0.025	-0.113	0.034428	0.029921	50	HLA-A*03:01	0.028	-0.113	0.034428	0.032921	50	HLA-A*24:02	0.006	-0.113	0.034428	0.010921	50	HLA-A*26:01	0.047	-0.113	0.034428	0.051921	50	HLA-B*07:02	0.027	-0.113	0.034428	0.031921	50	HLA-B*08:01	0.016	-0.113	0.034428	0.020921	50	HLA-B*27:05	0.02	-0.113	0.034428	0.024921
88	YP_009724389.1_	VAELEGIQY	HLA-A*01:01	0.376	2.943	0.956671	0.664826	0.3	HLA-A*02:01	0.022	2.943	0.956671	0.310826	16	HLA-A*03:01	0.067	2.943	0.956671	0.355826	7	HLA-A*24:02	0.015	2.943	0.956671	0.303826	16	HLA-A*26:01	0.05	2.943	0.956671	0.338826	6	HLA-B*07:02	0.029	2.943	0.956671	0.317826	10	HLA-B*08:01	0.02	2.943	0.956671	0.308826	16	HLA-B*27:05	0.04	2.943	0.956671	0.328826
89	YP_009724389.1_	AELEGIQYG	HLA-A*01:01	0.007	-1.322	0.382569	0.060028	50	HLA-A*02:01	0.046	-1.322	0.382569	0.099028	50	HLA-A*03:01	0.006	-1.322	0.382569	0.059028	50	HLA-A*24:02	0.024	-1.322	0.382569	0.077028	50	HLA-A*26:01	0.004	-1.322	0.382569	0.057028	50	HLA-B*07:02	0.011	-1.322	0.382569	0.064028	50	HLA-B*08:01	0.016	-1.322	0.382569	0.069028	50	HLA-B*27:05	0.043	-1.322	0.382569	0.096028
90	YP_009724389.1_	ELEGIQYGR	HLA-A*01:01	0.042	1.31	0.873492	0.271286	16	HLA-A*02:01	0.03	1.31	0.873492	0.259286	32	HLA-A*03:01	0.067	1.31	0.873492	0.296286	16	HLA-A*24:02	0.019	1.31	0.873492	0.248286	32	HLA-A*26:01	0.118	1.31	0.873492	0.347286	6	HLA-B*07:02	0.006	1.31	0.873492	0.235286	32	HLA-B*08:01	0.024	1.31	0.873492	0.253286	32	HLA-B*27:05	0.036	1.31	0.873492	0.265286
91	YP_009724389.1_	LEGIQYGRS	HLA-A*01:01	0.011	-2.707	0.031023	-0.049695	50	HLA-A*02:01	0.008	-2.707	0.031023	-0.052695	50	HLA-A*03:01	0.006	-2.707	0.031023	-0.054695	50	HLA-A*24:02	0.01	-2.707	0.031023	-0.050695	50	HLA-A*26:01	0.004	-2.707	0.031023	-0.056695	50	HLA-B*07:02	0.007	-2.707	0.031023	-0.053695	50	HLA-B*08:01	0.016	-2.707	0.031023	-0.044695	50	HLA-B*27:05	0.02	-2.707	0.031023	-0.040695
92	YP_009724389.1_	EGIQYGRSG	HLA-A*01:01	0.008	-1.749	0.03358	-0.028169	50	HLA-A*02:01	0.008	-1.749	0.03358	-0.028169	50	HLA-A*03:01	0.008	-1.749	0.03358	-0.028169	50	HLA-A*24:02	0.003	-1.749	0.03358	-0.03317	50	HLA-A*26:01	0.032	-1.749	0.03358	-0.004169	50	HLA-B*07:02	0.037	-1.749	0.03358	0.000831	50	HLA-B*08:01	0.057	-1.749	0.03358	0.020831	50	HLA-B*27:05	0.019	-1.749	0.03358	-0.017169
93	YP_009724389.1_	GIQYGRSGE	HLA-A*01:01	0.016	-1.815	0.022842	-0.024236	50	HLA-A*02:01	0.012	-1.815	0.022842	-0.028236	50	HLA-A*03:01	0.045	-1.815	0.022842	0.004764	50	HLA-A*24:02	0.003	-1.815	0.022842	-0.037236	50	HLA-A*26:01	0.013	-1.815	0.022842	-0.027236	50	HLA-B*07:02	0.02	-1.815	0.022842	-0.020236	50	HLA-B*08:01	0.024	-1.815	0.022842	-0.016236	50	HLA-B*27:05	0.02	-1.815	0.022842	-0.020236
94	YP_009724389.1_	IQYGRSGET	HLA-A*01:01	0.022	-0.45	0.160862	0.046944	50	HLA-A*02:01	0.175	-0.45	0.160862	0.199944	32	HLA-A*03:01	0.046	-0.45	0.160862	0.070944	50	HLA-A*24:02	0.019	-0.45	0.160862	0.043944	50	HLA-A*26:01	0.018	-0.45	0.160862	0.042944	50	HLA-B*07:02	0.036	-0.45	0.160862	0.060944	50	HLA-B*08:01	0.067	-0.45	0.160862	0.091944	50	HLA-B*27:05	0.106	-0.45	0.160862	0.130944
95	YP_009724389.1_	QYGRSGETL	HLA-A*01:01	0.023	1.078	0.678961	0.202716	32	HLA-A*02:01	0.019	1.078	0.678961	0.198716	50	HLA-A*03:01	0.015	1.078	0.678961	0.194716	32	HLA-A*24:02	0.3	1.078	0.678961	0.479716	3	HLA-A*26:01	0.006	1.078	0.678961	0.185716	32	HLA-B*07:02	0.029	1.078	0.678961	0.208716	32	HLA-B*08:01	0.033	1.078	0.678961	0.212716	32	HLA-B*27:05	0.036	1.078	0.678961	0.215716
96	YP_009724389.1_	YGRSGETLG	HLA-A*01:01	0.017	-1.682	0.037171	-0.016687	50	HLA-A*02:01	0.009	-1.682	0.037171	-0.024687	50	HLA-A*03:01	0.015	-1.682	0.037171	-0.018687	50	HLA-A*24:02	0.006	-1.682	0.037171	-0.027687	50	HLA-A*26:01	0.008	-1.682	0.037171	-0.025687	50	HLA-B*07:02	0.04	-1.682	0.037171	0.006313	50	HLA-B*08:01	0.038	-1.682	0.037171	0.004313	50	HLA-B*27:05	0.02	-1.682	0.037171	-0.013687
97	YP_009724389.1_	GRSGETLGV	HLA-A*01:01	0.03	0.286	0.965409	0.254367	32	HLA-A*02:01	0.044	0.286	0.965409	0.268367	32	HLA-A*03:01	0.013	0.286	0.965409	0.237367	32	HLA-A*24:02	0.016	0.286	0.965409	0.240367	32	HLA-A*26:01	0.011	0.286	0.965409	0.235367	32	HLA-B*07:02	0.021	0.286	0.965409	0.245367	32	HLA-B*08:01	0.023	0.286	0.965409	0.247367	32	HLA-B*27:05	0.351	0.286	0.965409	0.575367
98	YP_009724389.1_	RSGETLGVL	HLA-A*01:01	0.071	1.046	0.744272	0.264611	16	HLA-A*02:01	0.087	1.046	0.744272	0.280611	32	HLA-A*03:01	0.061	1.046	0.744272	0.254611	32	HLA-A*24:02	0.073	1.046	0.744272	0.266611	32	HLA-A*26:01	0.034	1.046	0.744272	0.227611	32	HLA-B*07:02	0.149	1.046	0.744272	0.342611	7	HLA-B*08:01	0.053	1.046	0.744272	0.246611	32	HLA-B*27:05	0.059	1.046	0.744272	0.252611
99	YP_009724389.1_	SGETLGVLV	HLA-A*01:01	0.094	0.089	0.239329	0.150074	50	HLA-A*02:01	0.08	0.089	0.239329	0.136074	50	HLA-A*03:01	0.024	0.089	0.239329	0.080074	50	HLA-A*24:02	0.027	0.089	0.239329	0.083074	50	HLA-A*26:01	0.013	0.089	0.239329	0.069074	50	HLA-B*07:02	0.045	0.089	0.239329	0.101074	50	HLA-B*08:01	0.039	0.089	0.239329	0.095074	50	HLA-B*27:05	0.045	0.089	0.239329	0.101074
100	YP_009724389.1_	GETLGVLVP	HLA-A*01:01	0.006	-0.192	0.14402	0.033605	50	HLA-A*02:01	0.008	-0.192	0.14402	0.035604	50	HLA-A*03:01	0.005	-0.192	0.14402	0.032605	50	HLA-A*24:02	0.005	-0.192	0.14402	0.032605	50	HLA-A*26:01	0.002	-0.192	0.14402	0.029605	50	HLA-B*07:02	0.007	-0.192	0.14402	0.034605	50	HLA-B*08:01	0.011	-0.192	0.14402	0.038605	50	HLA-B*27:05	0.044	-0.192	0.14402	0.071605
101	YP_009724389.1_	ETLGVLVPH	HLA-A*01:01	0.074	-0.773	0.076954	0.07199	50	HLA-A*02:01	0.066	-0.773	0.076954	0.06399	50	HLA-A*03:01	0.078	-0.773	0.076954	0.07599	50	HLA-A*24:02	0.019	-0.773	0.076954	0.01699	50	HLA-A*26:01	0.322	-0.773	0.076954	0.31999	7	HLA-B*07:02	0.03	-0.773	0.076954	0.02799	50	HLA-B*08:01	0.044	-0.773	0.076954	0.04199	50	HLA-B*27:05	0.043	-0.773	0.076954	0.04099
102	YP_009724389.1_	TLGVLVPHV	HLA-A*01:01	0.066	-0.017	0.525098	0.183722	32	HLA-A*02:01	0.634	-0.017	0.525098	0.751722	1.5	HLA-A*03:01	0.064	-0.017	0.525098	0.181722	50	HLA-A*24:02	0.045	-0.017	0.525098	0.162722	50	HLA-A*26:01	0.031	-0.017	0.525098	0.148722	50	HLA-B*07:02	0.031	-0.017	0.525098	0.148722	50	HLA-B*08:01	0.08	-0.017	0.525098	0.197722	50	HLA-B*27:05	0.025	-0.017	0.525098	0.142722
103	YP_009724389.1_	LGVLVPHVG	HLA-A*01:01	0.023	-1.57	0.033427	-0.008729	50	HLA-A*02:01	0.018	-1.57	0.033427	-0.013729	50	HLA-A*03:01	0.013	-1.57	0.033427	-0.018729	50	HLA-A*24:02	0.013	-1.57	0.033427	-0.018729	50	HLA-A*26:01	0.005	-1.57	0.033427	-0.026729	50	HLA-B*07:02	0.019	-1.57	0.033427	-0.012729	50	HLA-B*08:01	0.035	-1.57	0.033427	0.003271	50	HLA-B*27:05	0.028	-1.57	0.033427	-0.003729
104	YP_009724389.1_	GVLVPHVGE	HLA-A*01:01	0.012	-1.54	0.024496	-0.020988	50	HLA-A*02:01	0.021	-1.54	0.024496	-0.011988	50	HLA-A*03:01	0.041	-1.54	0.024496	0.008012	50	HLA-A*24:02	0.004	-1.54	0.024496	-0.028988	50	HLA-A*26:01	0.006	-1.54	0.024496	-0.026988	50	HLA-B*07:02	0.011	-1.54	0.024496	-0.021988	50	HLA-B*08:01	0.014	-1.54	0.024496	-0.018988	50	HLA-B*27:05	0.023	-1.54	0.024496	-0.009988
105	YP_009724389.1_	VLVPHVGEI	HLA-A*01:01	0.038	0.664	0.561929	0.181034	32	HLA-A*02:01	0.504	0.664	0.561929	0.647034	3	HLA-A*03:01	0.077	0.664	0.561929	0.220034	32	HLA-A*24:02	0.102	0.664	0.561929	0.245034	32	HLA-A*26:01	0.083	0.664	0.561929	0.226034	32	HLA-B*07:02	0.091	0.664	0.561929	0.234034	32	HLA-B*08:01	0.144	0.664	0.561929	0.287034	32	HLA-B*27:05	0.04	0.664	0.561929	0.183034
106	YP_009724389.1_	LVPHVGEIP	HLA-A*01:01	0.026	0.279	0.023474	0.038257	50	HLA-A*02:01	0.02	0.279	0.023474	0.032257	50	HLA-A*03:01	0.012	0.279	0.023474	0.024257	50	HLA-A*24:02	0.017	0.279	0.023474	0.029257	50	HLA-A*26:01	0.019	0.279	0.023474	0.031257	50	HLA-B*07:02	0.02	0.279	0.023474	0.032257	50	HLA-B*08:01	0.02	0.279	0.023474	0.032257	50	HLA-B*27:05	0.009	0.279	0.023474	0.021257
107	YP_009724389.1_	VPHVGEIPV	HLA-A*01:01	0.024	0.15	0.891532	0.228345	32	HLA-A*02:01	0.053	0.15	0.891532	0.257345	32	HLA-A*03:01	0.015	0.15	0.891532	0.219345	32	HLA-A*24:02	0.016	0.15	0.891532	0.220345	32	HLA-A*26:01	0.014	0.15	0.891532	0.218345	32	HLA-B*07:02	0.498	0.15	0.891532	0.702345	0.8	HLA-B*08:01	0.208	0.15	0.891532	0.412345	5	HLA-B*27:05	0.034	0.15	0.891532	0.238345
108	YP_009724389.1_	PHVGEIPVA	HLA-A*01:01	0.01	-0.883	0.12918	0.01699	50	HLA-A*02:01	0.017	-0.883	0.12918	0.02399	50	HLA-A*03:01	0.007	-0.883	0.12918	0.01399	50	HLA-A*24:02	0.011	-0.883	0.12918	0.01799	50	HLA-A*26:01	0.005	-0.883	0.12918	0.01199	50	HLA-B*07:02	0.011	-0.883	0.12918	0.01799	50	HLA-B*08:01	0.014	-0.883	0.12918	0.02099	50	HLA-B*27:05	0.028	-0.883	0.12918	0.03499
109	YP_009724389.1_	HVGEIPVAY	HLA-A*01:01	0.25	2.664	0.958915	0.532356	0.8	HLA-A*02:01	0.076	2.664	0.958915	0.358356	10	HLA-A*03:01	0.231	2.664	0.958915	0.513356	3	HLA-A*24:02	0.028	2.664	0.958915	0.310356	10	HLA-A*26:01	0.341	2.664	0.958915	0.623356	0.8	HLA-B*07:02	0.08	2.664	0.958915	0.362356	6	HLA-B*08:01	0.046	2.664	0.958915	0.328356	16	HLA-B*27:05	0.081	2.664	0.958915	0.363356
110	YP_009724389.1_	VGEIPVAYR	HLA-A*01:01	0.03	1.113	0.276693	0.120081	50	HLA-A*02:01	0.016	1.113	0.276693	0.106081	50	HLA-A*03:01	0.089	1.113	0.276693	0.179081	50	HLA-A*24:02	0.017	1.113	0.276693	0.107081	50	HLA-A*26:01	0.011	1.113	0.276693	0.101081	50	HLA-B*07:02	0.01	1.113	0.276693	0.100081	50	HLA-B*08:01	0.019	1.113	0.276693	0.109081	50	HLA-B*27:05	0.036	1.113	0.276693	0.126081
111	YP_009724389.1_	GEIPVAYRK	HLA-A*01:01	0.014	0.266	0.936078	0.231268	32	HLA-A*02:01	0.028	0.266	0.936078	0.245268	32	HLA-A*03:01	0.07	0.266	0.936078	0.287268	16	HLA-A*24:02	0.024	0.266	0.936078	0.241268	32	HLA-A*26:01	0.013	0.266	0.936078	0.230268	32	HLA-B*07:02	0.013	0.266	0.936078	0.230268	32	HLA-B*08:01	0.014	0.266	0.936078	0.231268	32	HLA-B*27:05	0.18	0.266	0.936078	0.397268
112	YP_009724389.1_	EIPVAYRKV	HLA-A*01:01	0.035	0.194	0.834276	0.227562	32	HLA-A*02:01	0.068	0.194	0.834276	0.260562	32	HLA-A*03:01	0.021	0.194	0.834276	0.213562	32	HLA-A*24:02	0.048	0.194	0.834276	0.240562	32	HLA-A*26:01	0.134	0.194	0.834276	0.326562	7	HLA-B*07:02	0.046	0.194	0.834276	0.238562	32	HLA-B*08:01	0.111	0.194	0.834276	0.303562	16	HLA-B*27:05	0.013	0.194	0.834276	0.205562
113	YP_009724389.1_	IPVAYRKVL	HLA-A*01:01	0.013	0.584	0.919093	0.234396	32	HLA-A*02:01	0.027	0.584	0.919093	0.248396	32	HLA-A*03:01	0.016	0.584	0.919093	0.237396	32	HLA-A*24:02	0.023	0.584	0.919093	0.244396	32	HLA-A*26:01	0.017	0.584	0.919093	0.238396	32	HLA-B*07:02	0.767	0.584	0.919093	0.988396	0.1	HLA-B*08:01	0.419	0.584	0.919093	0.640396	0.8	HLA-B*27:05	0.056	0.584	0.919093	0.277396
114	YP_009724389.1_	PVAYRKVLL	HLA-A*01:01	0.05	0.639	0.847257	0.256608	16	HLA-A*02:01	0.043	0.639	0.847257	0.249608	32	HLA-A*03:01	0.042	0.639	0.847257	0.248608	32	HLA-A*24:02	0.056	0.639	0.847257	0.262608	32	HLA-A*26:01	0.031	0.639	0.847257	0.237608	32	HLA-B*07:02	0.069	0.639	0.847257	0.275608	16	HLA-B*08:01	0.177	0.639	0.847257	0.383608	7	HLA-B*27:05	0.025	0.639	0.847257	0.231608
115	YP_009724389.1_	VAYRKVLLR	HLA-A*01:01	0.067	1.641	0.535969	0.228618	32	HLA-A*02:01	0.046	1.641	0.535969	0.207618	32	HLA-A*03:01	0.516	1.641	0.535969	0.677618	1	HLA-A*24:02	0.065	1.641	0.535969	0.226618	32	HLA-A*26:01	0.041	1.641	0.535969	0.202618	32	HLA-B*07:02	0.018	1.641	0.535969	0.179618	50	HLA-B*08:01	0.082	1.641	0.535969	0.243618	32	HLA-B*27:05	0.11	1.641	0.535969	0.271618
116	YP_009724389.1_	AYRKVLLRK	HLA-A*01:01	0.023	0.969	0.971422	0.265795	16	HLA-A*02:01	0.02	0.969	0.971422	0.262795	32	HLA-A*03:01	0.268	0.969	0.971422	0.510795	3	HLA-A*24:02	0.066	0.969	0.971422	0.308795	16	HLA-A*26:01	0.015	0.969	0.971422	0.257795	16	HLA-B*07:02	0.03	0.969	0.971422	0.272795	16	HLA-B*08:01	0.059	0.969	0.971422	0.301795	16	HLA-B*27:05	0.12	0.969	0.971422	0.362795
117	YP_009724389.1_	YRKVLLRKN	HLA-A*01:01	0.009	-0.977	0.049861	-0.004206	50	HLA-A*02:01	0.006	-0.977	0.049861	-0.007206	50	HLA-A*03:01	0.006	-0.977	0.049861	-0.007206	50	HLA-A*24:02	0.005	-0.977	0.049861	-0.008206	50	HLA-A*26:01	0.003	-0.977	0.049861	-0.010206	50	HLA-B*07:02	0.008	-0.977	0.049861	-0.005206	50	HLA-B*08:01	0.045	-0.977	0.049861	0.031794	50	HLA-B*27:05	0.28	-0.977	0.049861	0.266794
118	YP_009724389.1_	RKVLLRKNG	HLA-A*01:01	0.004	-1.076	0.025714	-0.017114	50	HLA-A*02:01	0.005	-1.076	0.025714	-0.016114	50	HLA-A*03:01	0.009	-1.076	0.025714	-0.012114	50	HLA-A*24:02	0.003	-1.076	0.025714	-0.018114	50	HLA-A*26:01	0.002	-1.076	0.025714	-0.019114	50	HLA-B*07:02	0.015	-1.076	0.025714	-0.006114	50	HLA-B*08:01	0.028	-1.076	0.025714	0.006886	50	HLA-B*27:05	0.101	-1.076	0.025714	0.079886
119	YP_009724389.1_	KVLLRKNGN	HLA-A*01:01	0.014	-0.92	0.045889	0.001325	50	HLA-A*02:01	0.019	-0.92	0.045889	0.006325	50	HLA-A*03:01	0.045	-0.92	0.045889	0.032325	50	HLA-A*24:02	0.009	-0.92	0.045889	-0.003675	50	HLA-A*26:01	0.004	-0.92	0.045889	-0.008675	50	HLA-B*07:02	0.015	-0.92	0.045889	0.002325	50	HLA-B*08:01	0.046	-0.92	0.045889	0.033325	50	HLA-B*27:05	0.031	-0.92	0.045889	0.018325
120	YP_009724389.1_	VLLRKNGNK	HLA-A*01:01	0.024	0.665	0.703465	0.198905	32	HLA-A*02:01	0.029	0.665	0.703465	0.203905	32	HLA-A*03:01	0.584	0.665	0.703465	0.758905	0.8	HLA-A*24:02	0.021	0.665	0.703465	0.195905	32	HLA-A*26:01	0.01	0.665	0.703465	0.184905	32	HLA-B*07:02	0.014	0.665	0.703465	0.188905	32	HLA-B*08:01	0.083	0.665	0.703465	0.257905	32	HLA-B*27:05	0.051	0.665	0.703465	0.225905
121	YP_009724389.1_	LLRKNGNKG	HLA-A*01:01	0.02	-1.276	0.342519	0.065167	50	HLA-A*02:01	0.017	-1.276	0.342519	0.062167	50	HLA-A*03:01	0.034	-1.276	0.342519	0.079167	50	HLA-A*24:02	0.007	-1.276	0.342519	0.052167	50	HLA-A*26:01	0.012	-1.276	0.342519	0.057167	50	HLA-B*07:02	0.081	-1.276	0.342519	0.126167	50	HLA-B*08:01	0.155	-1.276	0.342519	0.200167	50	HLA-B*27:05	0.02	-1.276	0.342519	0.065167
122	YP_009724389.1_	LRKNGNKGA	HLA-A*01:01	0.01	-0.279	0.564973	0.130144	50	HLA-A*02:01	0.008	-0.279	0.564973	0.128144	50	HLA-A*03:01	0.007	-0.279	0.564973	0.127144	50	HLA-A*24:02	0.004	-0.279	0.564973	0.124144	50	HLA-A*26:01	0.005	-0.279	0.564973	0.125144	50	HLA-B*07:02	0.021	-0.279	0.564973	0.141144	50	HLA-B*08:01	0.075	-0.279	0.564973	0.195144	50	HLA-B*27:05	0.17	-0.279	0.564973	0.290144
123	YP_009724389.1_	RKNGNKGAG	HLA-A*01:01	0.004	-1.148	0.033431	-0.017178	50	HLA-A*02:01	0.004	-1.148	0.033431	-0.017178	50	HLA-A*03:01	0.006	-1.148	0.033431	-0.015178	50	HLA-A*24:02	0.002	-1.148	0.033431	-0.019178	50	HLA-A*26:01	0.003	-1.148	0.033431	-0.018178	50	HLA-B*07:02	0.027	-1.148	0.033431	0.005822	50	HLA-B*08:01	0.017	-1.148	0.033431	-0.004178	50	HLA-B*27:05	0.046	-1.148	0.033431	0.024822
124	YP_009724389.1_	KNGNKGAGG	HLA-A*01:01	0.008	-1.472	0.025503	-0.023062	50	HLA-A*02:01	0.006	-1.472	0.025503	-0.025062	50	HLA-A*03:01	0.01	-1.472	0.025503	-0.021062	50	HLA-A*24:02	0.004	-1.472	0.025503	-0.027062	50	HLA-A*26:01	0.002	-1.472	0.025503	-0.029062	50	HLA-B*07:02	0.011	-1.472	0.025503	-0.020062	50	HLA-B*08:01	0.016	-1.472	0.025503	-0.015062	50	HLA-B*27:05	0.016	-1.472	0.025503	-0.015062
125	YP_009724389.1_	NGNKGAGGH	HLA-A*01:01	0.023	-0.758	0.042772	0.013674	50	HLA-A*02:01	0.007	-0.758	0.042772	-0.002326	50	HLA-A*03:01	0.032	-0.758	0.042772	0.022674	50	HLA-A*24:02	0.002	-0.758	0.042772	-0.007326	50	HLA-A*26:01	0.037	-0.758	0.042772	0.027674	50	HLA-B*07:02	0.019	-0.758	0.042772	0.009674	50	HLA-B*08:01	0.014	-0.758	0.042772	0.004674	50	HLA-B*27:05	0.026	-0.758	0.042772	0.016674
126	YP_009724389.1_	GNKGAGGHS	HLA-A*01:01	0.008	-2.438	0.033751	-0.045356	50	HLA-A*02:01	0.005	-2.438	0.033751	-0.048356	50	HLA-A*03:01	0.009	-2.438	0.033751	-0.044356	50	HLA-A*24:02	0.002	-2.438	0.033751	-0.051356	50	HLA-A*26:01	0.004	-2.438	0.033751	-0.049356	50	HLA-B*07:02	0.012	-2.438	0.033751	-0.041356	50	HLA-B*08:01	0.017	-2.438	0.033751	-0.036356	50	HLA-B*27:05	0.016	-2.438	0.033751	-0.037356
127	YP_009724389.1_	NKGAGGHSY	HLA-A*01:01	0.052	2.818	0.962917	0.339106	5	HLA-A*02:01	0.013	2.818	0.962917	0.300106	16	HLA-A*03:01	0.025	2.818	0.962917	0.312106	10	HLA-A*24:02	0.007	2.818	0.962917	0.294106	16	HLA-A*26:01	0.04	2.818	0.962917	0.327106	7	HLA-B*07:02	0.032	2.818	0.962917	0.319106	10	HLA-B*08:01	0.027	2.818	0.962917	0.314106	16	HLA-B*27:05	0.066	2.818	0.962917	0.353106
128	YP_009724389.1_	KGAGGHSYG	HLA-A*01:01	0.016	-1.397	0.053225	-0.006949	50	HLA-A*02:01	0.017	-1.397	0.053225	-0.005949	50	HLA-A*03:01	0.035	-1.397	0.053225	0.012051	50	HLA-A*24:02	0.015	-1.397	0.053225	-0.007949	50	HLA-A*26:01	0.007	-1.397	0.053225	-0.015949	50	HLA-B*07:02	0.041	-1.397	0.053225	0.018051	50	HLA-B*08:01	0.019	-1.397	0.053225	-0.003949	50	HLA-B*27:05	0.033	-1.397	0.053225	0.010051
129	YP_009724389.1_	GAGGHSYGA	HLA-A*01:01	0.032	-0.724	0.622676	0.154002	50	HLA-A*02:01	0.125	-0.724	0.622676	0.247002	32	HLA-A*03:01	0.034	-0.724	0.622676	0.156002	50	HLA-A*24:02	0.013	-0.724	0.622676	0.135002	50	HLA-A*26:01	0.018	-0.724	0.622676	0.140002	50	HLA-B*07:02	0.056	-0.724	0.622676	0.178002	50	HLA-B*08:01	0.059	-0.724	0.622676	0.181002	50	HLA-B*27:05	0.028	-0.724	0.622676	0.150002
130	YP_009724389.1_	AGGHSYGAD	HLA-A*01:01	0.01	-2.131	0.024947	-0.037662	50	HLA-A*02:01	0.005	-2.131	0.024947	-0.042662	50	HLA-A*03:01	0.013	-2.131	0.024947	-0.034662	50	HLA-A*24:02	0.004	-2.131	0.024947	-0.043662	50	HLA-A*26:01	0.004	-2.131	0.024947	-0.043662	50	HLA-B*07:02	0.013	-2.131	0.024947	-0.034662	50	HLA-B*08:01	0.01	-2.131	0.024947	-0.037662	50	HLA-B*27:05	0.011	-2.131	0.024947	-0.036662
131	YP_009724389.1_	GGHSYGADL	HLA-A*01:01	0.018	0.693	0.910107	0.240099	32	HLA-A*02:01	0.028	0.693	0.910107	0.250099	32	HLA-A*03:01	0.021	0.693	0.910107	0.243099	32	HLA-A*24:02	0.024	0.693	0.910107	0.246099	32	HLA-A*26:01	0.01	0.693	0.910107	0.232099	32	HLA-B*07:02	0.074	0.693	0.910107	0.296099	16	HLA-B*08:01	0.084	0.693	0.910107	0.306099	16	HLA-B*27:05	0.052	0.693	0.910107	0.274099
132	YP_009724389.1_	GHSYGADLK	HLA-A*01:01	0.027	0.259	0.832125	0.220703	32	HLA-A*02:01	0.008	0.259	0.832125	0.201703	32	HLA-A*03:01	0.102	0.259	0.832125	0.295703	16	HLA-A*24:02	0.01	0.259	0.832125	0.203703	32	HLA-A*26:01	0.011	0.259	0.832125	0.204703	32	HLA-B*07:02	0.014	0.259	0.832125	0.207703	32	HLA-B*08:01	0.01	0.259	0.832125	0.203703	32	HLA-B*27:05	0.144	0.259	0.832125	0.337703
133	YP_009724389.1_	HSYGADLKS	HLA-A*01:01	0.068	-2.139	0.098198	0.03662	50	HLA-A*02:01	0.026	-2.139	0.098198	-0.00538	50	HLA-A*03:01	0.075	-2.139	0.098198	0.04362	50	HLA-A*24:02	0.012	-2.139	0.098198	-0.01938	50	HLA-A*26:01	0.043	-2.139	0.098198	0.01162	50	HLA-B*07:02	0.031	-2.139	0.098198	-0.00038	50	HLA-B*08:01	0.015	-2.139	0.098198	-0.01638	50	HLA-B*27:05	0.045	-2.139	0.098198	0.01362
134	YP_009724389.1_	SYGADLKSF	HLA-A*01:01	0.023	2.666	0.942973	0.301819	8	HLA-A*02:01	0.022	2.666	0.942973	0.300819	16	HLA-A*03:01	0.018	2.666	0.942973	0.296819	16	HLA-A*24:02	0.503	2.666	0.942973	0.781819	0.3	HLA-A*26:01	0.017	2.666	0.942973	0.295819	10	HLA-B*07:02	0.026	2.666	0.942973	0.304819	16	HLA-B*08:01	0.047	2.666	0.942973	0.325819	16	HLA-B*27:05	0.039	2.666	0.942973	0.317819
135	YP_009724389.1_	YGADLKSFD	HLA-A*01:01	0.034	-2.031	0.025551	-0.011026	50	HLA-A*02:01	0.012	-2.031	0.025551	-0.033026	50	HLA-A*03:01	0.012	-2.031	0.025551	-0.033026	50	HLA-A*24:02	0.008	-2.031	0.025551	-0.037026	50	HLA-A*26:01	0.018	-2.031	0.025551	-0.027026	50	HLA-B*07:02	0.015	-2.031	0.025551	-0.030026	50	HLA-B*08:01	0.015	-2.031	0.025551	-0.030026	50	HLA-B*27:05	0.016	-2.031	0.025551	-0.029026
136	YP_009724389.1_	GADLKSFDL	HLA-A*01:01	0.115	0.6	0.969738	0.348191	4	HLA-A*02:01	0.087	0.6	0.969738	0.320191	16	HLA-A*03:01	0.02	0.6	0.969738	0.253191	32	HLA-A*24:02	0.031	0.6	0.969738	0.264191	32	HLA-A*26:01	0.007	0.6	0.969738	0.240191	32	HLA-B*07:02	0.047	0.6	0.969738	0.280191	16	HLA-B*08:01	0.088	0.6	0.969738	0.321191	16	HLA-B*27:05	0.027	0.6	0.969738	0.260191
137	YP_009724389.1_	ADLKSFDLG	HLA-A*01:01	0.011	-1.571	0.036987	-0.019953	50	HLA-A*02:01	0.015	-1.571	0.036987	-0.015953	50	HLA-A*03:01	0.01	-1.571	0.036987	-0.020953	50	HLA-A*24:02	0.015	-1.571	0.036987	-0.015953	50	HLA-A*26:01	0.003	-1.571	0.036987	-0.027953	50	HLA-B*07:02	0.012	-1.571	0.036987	-0.018953	50	HLA-B*08:01	0.018	-1.571	0.036987	-0.012953	50	HLA-B*27:05	0.039	-1.571	0.036987	0.008047
138	YP_009724389.1_	DLKSFDLGD	HLA-A*01:01	0.022	-1.96	0.168586	0.010932	50	HLA-A*02:01	0.011	-1.96	0.168586	-6.8e-05	50	HLA-A*03:01	0.016	-1.96	0.168586	0.004932	50	HLA-A*24:02	0.004	-1.96	0.168586	-0.007068	50	HLA-A*26:01	0.035	-1.96	0.168586	0.023932	50	HLA-B*07:02	0.005	-1.96	0.168586	-0.006068	50	HLA-B*08:01	0.025	-1.96	0.168586	0.013932	50	HLA-B*27:05	0.011	-1.96	0.168586	-6.8e-05
139	YP_009724389.1_	LKSFDLGDE	HLA-A*01:01	0.007	-1.655	0.025681	-0.028597	50	HLA-A*02:01	0.004	-1.655	0.025681	-0.031597	50	HLA-A*03:01	0.006	-1.655	0.025681	-0.029597	50	HLA-A*24:02	0.002	-1.655	0.025681	-0.033597	50	HLA-A*26:01	0.005	-1.655	0.025681	-0.030597	50	HLA-B*07:02	0.005	-1.655	0.025681	-0.030597	50	HLA-B*08:01	0.007	-1.655	0.025681	-0.028597	50	HLA-B*27:05	0.022	-1.655	0.025681	-0.013597
140	YP_009724389.1_	KSFDLGDEL	HLA-A*01:01	0.083	1.262	0.937145	0.325408	6	HLA-A*02:01	0.155	1.262	0.937145	0.397408	8	HLA-A*03:01	0.079	1.262	0.937145	0.321408	9	HLA-A*24:02	0.053	1.262	0.937145	0.295408	16	HLA-A*26:01	0.044	1.262	0.937145	0.286408	10	HLA-B*07:02	0.104	1.262	0.937145	0.346408	7	HLA-B*08:01	0.025	1.262	0.937145	0.267408	32	HLA-B*27:05	0.097	1.262	0.937145	0.339408
141	YP_009724389.1_	SFDLGDELG	HLA-A*01:01	0.068	-1.25	0.033546	0.044298	50	HLA-A*02:01	0.022	-1.25	0.033546	-0.001702	50	HLA-A*03:01	0.011	-1.25	0.033546	-0.012702	50	HLA-A*24:02	0.024	-1.25	0.033546	0.000298	50	HLA-A*26:01	0.006	-1.25	0.033546	-0.017702	50	HLA-B*07:02	0.008	-1.25	0.033546	-0.015702	50	HLA-B*08:01	0.011	-1.25	0.033546	-0.012702	50	HLA-B*27:05	0.013	-1.25	0.033546	-0.010702
142	YP_009724389.1_	FDLGDELGT	HLA-A*01:01	0.011	-1.036	0.027613	-0.008687	50	HLA-A*02:01	0.025	-1.036	0.027613	0.005313	50	HLA-A*03:01	0.003	-1.036	0.027613	-0.016687	50	HLA-A*24:02	0.01	-1.036	0.027613	-0.009687	50	HLA-A*26:01	0.004	-1.036	0.027613	-0.015687	50	HLA-B*07:02	0.008	-1.036	0.027613	-0.011687	50	HLA-B*08:01	0.011	-1.036	0.027613	-0.008687	50	HLA-B*27:05	0.035	-1.036	0.027613	0.015313
143	YP_009724389.1_	DLGDELGTD	HLA-A*01:01	0.021	-2.38	0.043344	-0.028748	50	HLA-A*02:01	0.013	-2.38	0.043344	-0.036748	50	HLA-A*03:01	0.006	-2.38	0.043344	-0.043748	50	HLA-A*24:02	0.005	-2.38	0.043344	-0.044748	50	HLA-A*26:01	0.026	-2.38	0.043344	-0.023748	50	HLA-B*07:02	0.003	-2.38	0.043344	-0.046748	50	HLA-B*08:01	0.01	-2.38	0.043344	-0.039748	50	HLA-B*27:05	0.006	-2.38	0.043344	-0.043748
144	YP_009724389.1_	LGDELGTDP	HLA-A*01:01	0.024	-0.473	0.031876	0.019347	50	HLA-A*02:01	0.008	-0.473	0.031876	0.003347	50	HLA-A*03:01	0.006	-0.473	0.031876	0.001347	50	HLA-A*24:02	0.002	-0.473	0.031876	-0.002653	50	HLA-A*26:01	0.004	-0.473	0.031876	-0.000653	50	HLA-B*07:02	0.012	-0.473	0.031876	0.007347	50	HLA-B*08:01	0.007	-0.473	0.031876	0.002347	50	HLA-B*27:05	0.011	-0.473	0.031876	0.006347
145	YP_009724389.1_	GDELGTDPY	HLA-A*01:01	0.09	2.342	0.941522	0.360392	4	HLA-A*02:01	0.008	2.342	0.941522	0.278392	32	HLA-A*03:01	0.018	2.342	0.941522	0.288392	16	HLA-A*24:02	0.008	2.342	0.941522	0.278392	16	HLA-A*26:01	0.018	2.342	0.941522	0.288392	10	HLA-B*07:02	0.015	2.342	0.941522	0.285392	16	HLA-B*08:01	0.009	2.342	0.941522	0.279392	32	HLA-B*27:05	0.044	2.342	0.941522	0.314392
146	YP_009724389.1_	DELGTDPYE	HLA-A*01:01	0.005	-2.029	0.032168	-0.038487	50	HLA-A*02:01	0.009	-2.029	0.032168	-0.034487	50	HLA-A*03:01	0.002	-2.029	0.032168	-0.041487	50	HLA-A*24:02	0.004	-2.029	0.032168	-0.039487	50	HLA-A*26:01	0.004	-2.029	0.032168	-0.039487	50	HLA-B*07:02	0.004	-2.029	0.032168	-0.039487	50	HLA-B*08:01	0.006	-2.029	0.032168	-0.037487	50	HLA-B*27:05	0.013	-2.029	0.032168	-0.030487
147	YP_009724389.1_	ELGTDPYED	HLA-A*01:01	0.026	-2.302	0.036602	-0.023315	50	HLA-A*02:01	0.019	-2.302	0.036602	-0.030315	50	HLA-A*03:01	0.011	-2.302	0.036602	-0.038315	50	HLA-A*24:02	0.009	-2.302	0.036602	-0.040315	50	HLA-A*26:01	0.014	-2.302	0.036602	-0.035315	50	HLA-B*07:02	0.005	-2.302	0.036602	-0.044315	50	HLA-B*08:01	0.014	-2.302	0.036602	-0.035315	50	HLA-B*27:05	0.01	-2.302	0.036602	-0.039315
148	YP_009724389.1_	LGTDPYEDF	HLA-A*01:01	0.034	2.069	0.837593	0.274183	16	HLA-A*02:01	0.017	2.069	0.837593	0.257183	32	HLA-A*03:01	0.014	2.069	0.837593	0.254183	32	HLA-A*24:02	0.065	2.069	0.837593	0.305183	16	HLA-A*26:01	0.029	2.069	0.837593	0.269183	16	HLA-B*07:02	0.032	2.069	0.837593	0.272183	16	HLA-B*08:01	0.022	2.069	0.837593	0.262183	32	HLA-B*27:05	0.028	2.069	0.837593	0.268183
149	YP_009724389.1_	GTDPYEDFQ	HLA-A*01:01	0.142	-0.434	0.032743	0.138517	50	HLA-A*02:01	0.017	-0.434	0.032743	0.013517	50	HLA-A*03:01	0.022	-0.434	0.032743	0.018517	50	HLA-A*24:02	0.006	-0.434	0.032743	0.002517	50	HLA-A*26:01	0.011	-0.434	0.032743	0.007517	50	HLA-B*07:02	0.006	-0.434	0.032743	0.002517	50	HLA-B*08:01	0.005	-0.434	0.032743	0.001517	50	HLA-B*27:05	0.011	-0.434	0.032743	0.007517
150	YP_009724389.1_	TDPYEDFQE	HLA-A*01:01	0.01	-1.939	0.023093	-0.033279	50	HLA-A*02:01	0.007	-1.939	0.023093	-0.036279	50	HLA-A*03:01	0.002	-1.939	0.023093	-0.041279	50	HLA-A*24:02	0.009	-1.939	0.023093	-0.034279	50	HLA-A*26:01	0.002	-1.939	0.023093	-0.041279	50	HLA-B*07:02	0.004	-1.939	0.023093	-0.039279	50	HLA-B*08:01	0.004	-1.939	0.023093	-0.039279	50	HLA-B*27:05	0.005	-1.939	0.023093	-0.038279
151	YP_009724389.1_	DPYEDFQEN	HLA-A*01:01	0.01	-1.739	0.50958	0.081181	50	HLA-A*02:01	0.01	-1.739	0.50958	0.081181	50	HLA-A*03:01	0.003	-1.739	0.50958	0.07418	50	HLA-A*24:02	0.003	-1.739	0.50958	0.07418	50	HLA-A*26:01	0.035	-1.739	0.50958	0.106181	50	HLA-B*07:02	0.035	-1.739	0.50958	0.106181	50	HLA-B*08:01	0.032	-1.739	0.50958	0.103181	50	HLA-B*27:05	0.013	-1.739	0.50958	0.084181
152	YP_009724389.1_	PYEDFQENW	HLA-A*01:01	0.021	0.386	0.972222	0.2494	32	HLA-A*02:01	0.005	0.386	0.972222	0.2334	32	HLA-A*03:01	0.003	0.386	0.972222	0.2314	32	HLA-A*24:02	0.135	0.386	0.972222	0.3634	6	HLA-A*26:01	0.005	0.386	0.972222	0.2334	32	HLA-B*07:02	0.004	0.386	0.972222	0.2324	32	HLA-B*08:01	0.006	0.386	0.972222	0.2344	32	HLA-B*27:05	0.009	0.386	0.972222	0.2374
153	YP_009724389.1_	YEDFQENWN	HLA-A*01:01	0.034	-1.792	0.025516	-0.005059	50	HLA-A*02:01	0.009	-1.792	0.025516	-0.030059	50	HLA-A*03:01	0.002	-1.792	0.025516	-0.037059	50	HLA-A*24:02	0.008	-1.792	0.025516	-0.031059	50	HLA-A*26:01	0.004	-1.792	0.025516	-0.035059	50	HLA-B*07:02	0.008	-1.792	0.025516	-0.031059	50	HLA-B*08:01	0.006	-1.792	0.025516	-0.033059	50	HLA-B*27:05	0.016	-1.792	0.025516	-0.023059
154	YP_009724389.1_	EDFQENWNT	HLA-A*01:01	0.012	-1.157	0.054001	-0.004775	50	HLA-A*02:01	0.011	-1.157	0.054001	-0.005775	50	HLA-A*03:01	0.003	-1.157	0.054001	-0.013775	50	HLA-A*24:02	0.012	-1.157	0.054001	-0.004775	50	HLA-A*26:01	0.008	-1.157	0.054001	-0.008775	50	HLA-B*07:02	0.006	-1.157	0.054001	-0.010775	50	HLA-B*08:01	0.011	-1.157	0.054001	-0.005775	50	HLA-B*27:05	0.024	-1.157	0.054001	0.007225
155	YP_009724389.1_	DFQENWNTK	HLA-A*01:01	0.022	0.117	0.925079	0.233068	32	HLA-A*02:01	0.009	0.117	0.925079	0.220068	32	HLA-A*03:01	0.04	0.117	0.925079	0.251068	32	HLA-A*24:02	0.064	0.117	0.925079	0.275068	16	HLA-A*26:01	0.034	0.117	0.925079	0.245068	32	HLA-B*07:02	0.009	0.117	0.925079	0.220068	32	HLA-B*08:01	0.037	0.117	0.925079	0.248068	32	HLA-B*27:05	0.045	0.117	0.925079	0.256068
156	YP_009724389.1_	FQENWNTKH	HLA-A*01:01	0.078	-0.838	0.261814	0.115958	50	HLA-A*02:01	0.049	-0.838	0.261814	0.086958	50	HLA-A*03:01	0.025	-0.838	0.261814	0.062958	50	HLA-A*24:02	0.011	-0.838	0.261814	0.048958	50	HLA-A*26:01	0.026	-0.838	0.261814	0.063958	50	HLA-B*07:02	0.018	-0.838	0.261814	0.055958	50	HLA-B*08:01	0.022	-0.838	0.261814	0.059958	50	HLA-B*27:05	0.104	-0.838	0.261814	0.141958
157	YP_009724389.1_	QENWNTKHS	HLA-A*01:01	0.007	-2.567	0.062443	-0.043125	50	HLA-A*02:01	0.008	-2.567	0.062443	-0.042125	50	HLA-A*03:01	0.005	-2.567	0.062443	-0.045125	50	HLA-A*24:02	0.005	-2.567	0.062443	-0.045125	50	HLA-A*26:01	0.004	-2.567	0.062443	-0.046125	50	HLA-B*07:02	0.011	-2.567	0.062443	-0.039125	50	HLA-B*08:01	0.014	-2.567	0.062443	-0.036125	50	HLA-B*27:05	0.021	-2.567	0.062443	-0.029125
158	YP_009724389.1_	ENWNTKHSS	HLA-A*01:01	0.02	-2.479	0.08333	-0.023226	50	HLA-A*02:01	0.008	-2.479	0.08333	-0.035226	50	HLA-A*03:01	0.008	-2.479	0.08333	-0.035226	50	HLA-A*24:02	0.007	-2.479	0.08333	-0.036226	50	HLA-A*26:01	0.013	-2.479	0.08333	-0.030226	50	HLA-B*07:02	0.019	-2.479	0.08333	-0.024226	50	HLA-B*08:01	0.037	-2.479	0.08333	-0.006226	50	HLA-B*27:05	0.024	-2.479	0.08333	-0.019226
159	YP_009724389.1_	NWNTKHSSG	HLA-A*01:01	0.016	-1.373	0.028293	-0.011959	50	HLA-A*02:01	0.009	-1.373	0.028293	-0.018959	50	HLA-A*03:01	0.01	-1.373	0.028293	-0.017959	50	HLA-A*24:02	0.026	-1.373	0.028293	-0.001959	50	HLA-A*26:01	0.005	-1.373	0.028293	-0.022959	50	HLA-B*07:02	0.019	-1.373	0.028293	-0.008959	50	HLA-B*08:01	0.137	-1.373	0.028293	0.109041	50	HLA-B*27:05	0.032	-1.373	0.028293	0.004041
160	YP_009724389.1_	WNTKHSSGV	HLA-A*01:01	0.037	0.24	0.30508	0.111643	50	HLA-A*02:01	0.04	0.24	0.30508	0.114643	50	HLA-A*03:01	0.01	0.24	0.30508	0.084643	50	HLA-A*24:02	0.018	0.24	0.30508	0.092643	50	HLA-A*26:01	0.091	0.24	0.30508	0.165643	50	HLA-B*07:02	0.085	0.24	0.30508	0.159643	50	HLA-B*08:01	0.174	0.24	0.30508	0.248643	32	HLA-B*27:05	0.038	0.24	0.30508	0.112643
161	YP_009724389.1_	NTKHSSGVT	HLA-A*01:01	0.04	-0.748	0.049606	0.032461	50	HLA-A*02:01	0.011	-0.748	0.049606	0.003461	50	HLA-A*03:01	0.035	-0.748	0.049606	0.027461	50	HLA-A*24:02	0.004	-0.748	0.049606	-0.003539	50	HLA-A*26:01	0.06	-0.748	0.049606	0.052461	50	HLA-B*07:02	0.067	-0.748	0.049606	0.059461	50	HLA-B*08:01	0.093	-0.748	0.049606	0.085461	50	HLA-B*27:05	0.015	-0.748	0.049606	0.007461
162	YP_009724389.1_	TKHSSGVTR	HLA-A*01:01	0.011	1.684	0.527182	0.171716	50	HLA-A*02:01	0.006	1.684	0.527182	0.166716	50	HLA-A*03:01	0.043	1.684	0.527182	0.203716	32	HLA-A*24:02	0.01	1.684	0.527182	0.170716	50	HLA-A*26:01	0.008	1.684	0.527182	0.168716	50	HLA-B*07:02	0.012	1.684	0.527182	0.172716	50	HLA-B*08:01	0.018	1.684	0.527182	0.178716	50	HLA-B*27:05	0.082	1.684	0.527182	0.242716
163	YP_009724389.1_	KHSSGVTRE	HLA-A*01:01	0.011	-1.445	0.062179	-0.011135	50	HLA-A*02:01	0.008	-1.445	0.062179	-0.014135	50	HLA-A*03:01	0.015	-1.445	0.062179	-0.007135	50	HLA-A*24:02	0.006	-1.445	0.062179	-0.016135	50	HLA-A*26:01	0.004	-1.445	0.062179	-0.018135	50	HLA-B*07:02	0.015	-1.445	0.062179	-0.007135	50	HLA-B*08:01	0.012	-1.445	0.062179	-0.010135	50	HLA-B*27:05	0.047	-1.445	0.062179	0.024865
164	YP_009724389.1_	HSSGVTREL	HLA-A*01:01	0.112	1.001	0.976025	0.356631	4	HLA-A*02:01	0.069	1.001	0.976025	0.313631	16	HLA-A*03:01	0.06	1.001	0.976025	0.304631	16	HLA-A*24:02	0.054	1.001	0.976025	0.298631	16	HLA-A*26:01	0.147	1.001	0.976025	0.391631	4	HLA-B*07:02	0.223	1.001	0.976025	0.467631	3	HLA-B*08:01	0.075	1.001	0.976025	0.319631	16	HLA-B*27:05	0.071	1.001	0.976025	0.315631
165	YP_009724389.1_	SSGVTRELM	HLA-A*01:01	0.162	0.212	0.222968	0.217468	32	HLA-A*02:01	0.029	0.212	0.222968	0.084468	50	HLA-A*03:01	0.053	0.212	0.222968	0.108468	50	HLA-A*24:02	0.063	0.212	0.222968	0.118468	50	HLA-A*26:01	0.058	0.212	0.222968	0.113468	50	HLA-B*07:02	0.081	0.212	0.222968	0.136468	50	HLA-B*08:01	0.057	0.212	0.222968	0.112468	50	HLA-B*27:05	0.045	0.212	0.222968	0.100468
166	YP_009724389.1_	SGVTRELMR	HLA-A*01:01	0.023	1.403	0.423227	0.153301	50	HLA-A*02:01	0.013	1.403	0.423227	0.143301	50	HLA-A*03:01	0.112	1.403	0.423227	0.242301	32	HLA-A*24:02	0.023	1.403	0.423227	0.153301	50	HLA-A*26:01	0.018	1.403	0.423227	0.148301	50	HLA-B*07:02	0.008	1.403	0.423227	0.138301	50	HLA-B*08:01	0.038	1.403	0.423227	0.168301	50	HLA-B*27:05	0.058	1.403	0.423227	0.188301
167	YP_009724389.1_	GVTRELMRE	HLA-A*01:01	0.024	-1.588	0.025461	-0.009971	50	HLA-A*02:01	0.014	-1.588	0.025461	-0.019971	50	HLA-A*03:01	0.033	-1.588	0.025461	-0.000971	50	HLA-A*24:02	0.007	-1.588	0.025461	-0.026971	50	HLA-A*26:01	0.019	-1.588	0.025461	-0.014971	50	HLA-B*07:02	0.006	-1.588	0.025461	-0.027971	50	HLA-B*08:01	0.013	-1.588	0.025461	-0.020971	50	HLA-B*27:05	0.017	-1.588	0.025461	-0.016971
168	YP_009724389.1_	VTRELMREL	HLA-A*01:01	0.067	1.014	0.301477	0.160182	50	HLA-A*02:01	0.078	1.014	0.301477	0.171182	50	HLA-A*03:01	0.053	1.014	0.301477	0.146182	50	HLA-A*24:02	0.038	1.014	0.301477	0.131182	50	HLA-A*26:01	0.133	1.014	0.301477	0.226182	32	HLA-B*07:02	0.252	1.014	0.301477	0.345182	7	HLA-B*08:01	0.18	1.014	0.301477	0.273182	32	HLA-B*27:05	0.034	1.014	0.301477	0.127182
169	YP_009724389.1_	TRELMRELN	HLA-A*01:01	0.018	-1.227	0.023899	-0.007298	50	HLA-A*02:01	0.004	-1.227	0.023899	-0.021298	50	HLA-A*03:01	0.007	-1.227	0.023899	-0.018298	50	HLA-A*24:02	0.004	-1.227	0.023899	-0.021298	50	HLA-A*26:01	0.003	-1.227	0.023899	-0.022298	50	HLA-B*07:02	0.009	-1.227	0.023899	-0.016298	50	HLA-B*08:01	0.017	-1.227	0.023899	-0.008298	50	HLA-B*27:05	0.141	-1.227	0.023899	0.115702
170	YP_009724389.1_	RELMRELNG	HLA-A*01:01	0.005	-1.259	0.023045	-0.02129	50	HLA-A*02:01	0.012	-1.259	0.023045	-0.01429	50	HLA-A*03:01	0.011	-1.259	0.023045	-0.01529	50	HLA-A*24:02	0.013	-1.259	0.023045	-0.01329	50	HLA-A*26:01	0.002	-1.259	0.023045	-0.02429	50	HLA-B*07:02	0.015	-1.259	0.023045	-0.01129	50	HLA-B*08:01	0.046	-1.259	0.023045	0.01971	50	HLA-B*27:05	0.073	-1.259	0.023045	0.04671
171	YP_009724389.1_	ELMRELNGG	HLA-A*01:01	0.037	-1.383	0.02758	0.008631	50	HLA-A*02:01	0.053	-1.383	0.02758	0.02463	50	HLA-A*03:01	0.019	-1.383	0.02758	-0.00937	50	HLA-A*24:02	0.011	-1.383	0.02758	-0.01737	50	HLA-A*26:01	0.08	-1.383	0.02758	0.05163	50	HLA-B*07:02	0.014	-1.383	0.02758	-0.014369	50	HLA-B*08:01	0.069	-1.383	0.02758	0.04063	50	HLA-B*27:05	0.017	-1.383	0.02758	-0.011369
172	YP_009724389.1_	LMRELNGGA	HLA-A*01:01	0.044	-0.528	0.0729	0.047202	50	HLA-A*02:01	0.234	-0.528	0.0729	0.237202	32	HLA-A*03:01	0.057	-0.528	0.0729	0.060203	50	HLA-A*24:02	0.009	-0.528	0.0729	0.012202	50	HLA-A*26:01	0.046	-0.528	0.0729	0.049203	50	HLA-B*07:02	0.103	-0.528	0.0729	0.106202	50	HLA-B*08:01	0.175	-0.528	0.0729	0.178202	50	HLA-B*27:05	0.044	-0.528	0.0729	0.047202
173	YP_009724389.1_	MRELNGGAY	HLA-A*01:01	0.123	3.082	0.661245	0.34883	4	HLA-A*02:01	0.014	3.082	0.661245	0.23983	32	HLA-A*03:01	0.033	3.082	0.661245	0.25883	32	HLA-A*24:02	0.011	3.082	0.661245	0.23683	32	HLA-A*26:01	0.064	3.082	0.661245	0.28983	10	HLA-B*07:02	0.051	3.082	0.661245	0.27683	16	HLA-B*08:01	0.042	3.082	0.661245	0.26783	32	HLA-B*27:05	0.243	3.082	0.661245	0.46883
174	YP_009724389.1_	RELNGGAYT	HLA-A*01:01	0.008	-0.543	0.065342	0.009127	50	HLA-A*02:01	0.048	-0.543	0.065342	0.049127	50	HLA-A*03:01	0.016	-0.543	0.065342	0.017127	50	HLA-A*24:02	0.028	-0.543	0.065342	0.029127	50	HLA-A*26:01	0.004	-0.543	0.065342	0.005127	50	HLA-B*07:02	0.024	-0.543	0.065342	0.025127	50	HLA-B*08:01	0.018	-0.543	0.065342	0.019127	50	HLA-B*27:05	0.099	-0.543	0.065342	0.100127
175	YP_009724389.1_	ELNGGAYTR	HLA-A*01:01	0.038	1.338	0.922651	0.279046	16	HLA-A*02:01	0.035	1.338	0.922651	0.276046	32	HLA-A*03:01	0.129	1.338	0.922651	0.370046	6	HLA-A*24:02	0.033	1.338	0.922651	0.274046	16	HLA-A*26:01	0.129	1.338	0.922651	0.370046	5	HLA-B*07:02	0.011	1.338	0.922651	0.252046	32	HLA-B*08:01	0.035	1.338	0.922651	0.276046	32	HLA-B*27:05	0.046	1.338	0.922651	0.287046
176	YP_009724389.1_	LNGGAYTRY	HLA-A*01:01	0.08	2.446	0.899104	0.343448	5	HLA-A*02:01	0.018	2.446	0.899104	0.281448	32	HLA-A*03:01	0.053	2.446	0.899104	0.316448	10	HLA-A*24:02	0.024	2.446	0.899104	0.287448	16	HLA-A*26:01	0.055	2.446	0.899104	0.318448	7	HLA-B*07:02	0.018	2.446	0.899104	0.281448	16	HLA-B*08:01	0.025	2.446	0.899104	0.288448	32	HLA-B*27:05	0.037	2.446	0.899104	0.300448
177	YP_009724389.1_	NGGAYTRYV	HLA-A*01:01	0.038	-0.03	0.205532	0.083495	50	HLA-A*02:01	0.105	-0.03	0.205532	0.150495	50	HLA-A*03:01	0.025	-0.03	0.205532	0.070495	50	HLA-A*24:02	0.03	-0.03	0.205532	0.075495	50	HLA-A*26:01	0.017	-0.03	0.205532	0.062495	50	HLA-B*07:02	0.057	-0.03	0.205532	0.102495	50	HLA-B*08:01	0.124	-0.03	0.205532	0.169495	50	HLA-B*27:05	0.03	-0.03	0.205532	0.075495
178	YP_009724389.1_	GGAYTRYVD	HLA-A*01:01	0.015	-2.103	0.025433	-0.031853	50	HLA-A*02:01	0.007	-2.103	0.025433	-0.039853	50	HLA-A*03:01	0.014	-2.103	0.025433	-0.032853	50	HLA-A*24:02	0.008	-2.103	0.025433	-0.038853	50	HLA-A*26:01	0.003	-2.103	0.025433	-0.043853	50	HLA-B*07:02	0.021	-2.103	0.025433	-0.025853	50	HLA-B*08:01	0.021	-2.103	0.025433	-0.025853	50	HLA-B*27:05	0.033	-2.103	0.025433	-0.013853
179	YP_009724389.1_	GAYTRYVDN	HLA-A*01:01	0.02	-1.285	0.272485	0.049184	50	HLA-A*02:01	0.019	-1.285	0.272485	0.048184	50	HLA-A*03:01	0.047	-1.285	0.272485	0.076184	50	HLA-A*24:02	0.012	-1.285	0.272485	0.041184	50	HLA-A*26:01	0.007	-1.285	0.272485	0.036184	50	HLA-B*07:02	0.017	-1.285	0.272485	0.046184	50	HLA-B*08:01	0.056	-1.285	0.272485	0.085184	50	HLA-B*27:05	0.035	-1.285	0.272485	0.064184
180	YP_009724389.1_	AYTRYVDNN	HLA-A*01:01	0.012	-0.973	0.228088	0.038995	50	HLA-A*02:01	0.008	-0.973	0.228088	0.034995	50	HLA-A*03:01	0.009	-0.973	0.228088	0.035995	50	HLA-A*24:02	0.043	-0.973	0.228088	0.069995	50	HLA-A*26:01	0.004	-0.973	0.228088	0.030995	50	HLA-B*07:02	0.007	-0.973	0.228088	0.033995	50	HLA-B*08:01	0.012	-0.973	0.228088	0.038995	50	HLA-B*27:05	0.031	-0.973	0.228088	0.057995
181	YP_009724389.1_	YTRYVDNNF	HLA-A*01:01	0.146	2.696	0.886016	0.412754	2	HLA-A*02:01	0.053	2.696	0.886016	0.319754	16	HLA-A*03:01	0.057	2.696	0.886016	0.323754	9	HLA-A*24:02	0.17	2.696	0.886016	0.436754	4	HLA-A*26:01	0.382	2.696	0.886016	0.648754	0.8	HLA-B*07:02	0.208	2.696	0.886016	0.474754	3	HLA-B*08:01	0.191	2.696	0.886016	0.457754	4	HLA-B*27:05	0.058	2.696	0.886016	0.324754
182	YP_009724389.1_	TRYVDNNFC	HLA-A*01:01	0.018	0.335	0.033516	0.033916	50	HLA-A*02:01	0.015	0.335	0.033516	0.030916	50	HLA-A*03:01	0.012	0.335	0.033516	0.027916	50	HLA-A*24:02	0.01	0.335	0.033516	0.025916	50	HLA-A*26:01	0.005	0.335	0.033516	0.020916	50	HLA-B*07:02	0.013	0.335	0.033516	0.028916	50	HLA-B*08:01	0.027	0.335	0.033516	0.042916	50	HLA-B*27:05	0.173	0.335	0.033516	0.188916
183	YP_009724389.1_	RYVDNNFCG	HLA-A*01:01	0.014	-0.799	0.059676	0.007452	50	HLA-A*02:01	0.018	-0.799	0.059676	0.011452	50	HLA-A*03:01	0.016	-0.799	0.059676	0.009452	50	HLA-A*24:02	0.232	-0.799	0.059676	0.225452	32	HLA-A*26:01	0.005	-0.799	0.059676	-0.001548	50	HLA-B*07:02	0.017	-0.799	0.059676	0.010452	50	HLA-B*08:01	0.014	-0.799	0.059676	0.007452	50	HLA-B*27:05	0.054	-0.799	0.059676	0.047452
184	YP_009724389.1_	YVDNNFCGP	HLA-A*01:01	0.085	0.179	0.133665	0.11955	50	HLA-A*02:01	0.102	0.179	0.133665	0.13655	50	HLA-A*03:01	0.017	0.179	0.133665	0.05155	50	HLA-A*24:02	0.014	0.179	0.133665	0.04855	50	HLA-A*26:01	0.079	0.179	0.133665	0.11355	50	HLA-B*07:02	0.031	0.179	0.133665	0.06555	50	HLA-B*08:01	0.04	0.179	0.133665	0.07455	50	HLA-B*27:05	0.016	0.179	0.133665	0.05055
185	YP_009724389.1_	VDNNFCGPD	HLA-A*01:01	0.014	-2.207	0.030012	-0.034422	50	HLA-A*02:01	0.008	-2.207	0.030012	-0.040422	50	HLA-A*03:01	0.008	-2.207	0.030012	-0.040422	50	HLA-A*24:02	0.007	-2.207	0.030012	-0.041422	50	HLA-A*26:01	0.004	-2.207	0.030012	-0.044422	50	HLA-B*07:02	0.009	-2.207	0.030012	-0.039422	50	HLA-B*08:01	0.011	-2.207	0.030012	-0.037422	50	HLA-B*27:05	0.021	-2.207	0.030012	-0.027422
186	YP_009724389.1_	DNNFCGPDG	HLA-A*01:01	0.01	-1.911	0.022811	-0.032643	50	HLA-A*02:01	0.004	-1.911	0.022811	-0.038643	50	HLA-A*03:01	0.005	-1.911	0.022811	-0.037643	50	HLA-A*24:02	0.001	-1.911	0.022811	-0.041643	50	HLA-A*26:01	0.007	-1.911	0.022811	-0.035643	50	HLA-B*07:02	0.006	-1.911	0.022811	-0.036643	50	HLA-B*08:01	0.01	-1.911	0.022811	-0.032643	50	HLA-B*27:05	0.01	-1.911	0.022811	-0.032643
187	YP_009724389.1_	NNFCGPDGY	HLA-A*01:01	0.063	2.782	0.438798	0.23128	32	HLA-A*02:01	0.021	2.782	0.438798	0.18928	50	HLA-A*03:01	0.031	2.782	0.438798	0.19928	32	HLA-A*24:02	0.009	2.782	0.438798	0.17728	50	HLA-A*26:01	0.099	2.782	0.438798	0.26728	16	HLA-B*07:02	0.02	2.782	0.438798	0.18828	32	HLA-B*08:01	0.021	2.782	0.438798	0.18928	50	HLA-B*27:05	0.06	2.782	0.438798	0.22828
188	YP_009724389.1_	NFCGPDGYP	HLA-A*01:01	0.013	0.459	0.029563	0.031127	50	HLA-A*02:01	0.009	0.459	0.029563	0.027127	50	HLA-A*03:01	0.007	0.459	0.029563	0.025127	50	HLA-A*24:02	0.01	0.459	0.029563	0.028127	50	HLA-A*26:01	0.008	0.459	0.029563	0.026127	50	HLA-B*07:02	0.005	0.459	0.029563	0.023127	50	HLA-B*08:01	0.009	0.459	0.029563	0.027127	50	HLA-B*27:05	0.015	0.459	0.029563	0.033127
189	YP_009724389.1_	FCGPDGYPL	HLA-A*01:01	0.039	0.858	0.669424	0.21107	32	HLA-A*02:01	0.176	0.858	0.669424	0.34807	10	HLA-A*03:01	0.014	0.858	0.669424	0.18607	50	HLA-A*24:02	0.046	0.858	0.669424	0.21807	32	HLA-A*26:01	0.02	0.858	0.669424	0.19207	32	HLA-B*07:02	0.101	0.858	0.669424	0.27307	16	HLA-B*08:01	0.083	0.858	0.669424	0.25507	32	HLA-B*27:05	0.041	0.858	0.669424	0.21307
190	YP_009724389.1_	CGPDGYPLE	HLA-A*01:01	0.023	-1.993	0.043993	-0.016927	50	HLA-A*02:01	0.014	-1.993	0.043993	-0.025927	50	HLA-A*03:01	0.013	-1.993	0.043993	-0.026927	50	HLA-A*24:02	0.018	-1.993	0.043993	-0.021927	50	HLA-A*26:01	0.009	-1.993	0.043993	-0.030927	50	HLA-B*07:02	0.009	-1.993	0.043993	-0.030927	50	HLA-B*08:01	0.011	-1.993	0.043993	-0.028927	50	HLA-B*27:05	0.009	-1.993	0.043993	-0.030927
191	YP_009724389.1_	GPDGYPLEC	HLA-A*01:01	0.044	-0.652	0.276241	0.089854	50	HLA-A*02:01	0.023	-0.652	0.276241	0.068854	50	HLA-A*03:01	0.01	-0.652	0.276241	0.055854	50	HLA-A*24:02	0.007	-0.652	0.276241	0.052854	50	HLA-A*26:01	0.005	-0.652	0.276241	0.050854	50	HLA-B*07:02	0.093	-0.652	0.276241	0.138854	50	HLA-B*08:01	0.037	-0.652	0.276241	0.082854	50	HLA-B*27:05	0.024	-0.652	0.276241	0.069854
192	YP_009724389.1_	PDGYPLECI	HLA-A*01:01	0.024	-0.446	0.059107	0.026149	50	HLA-A*02:01	0.009	-0.446	0.059107	0.011149	50	HLA-A*03:01	0.004	-0.446	0.059107	0.006149	50	HLA-A*24:02	0.032	-0.446	0.059107	0.034149	50	HLA-A*26:01	0.003	-0.446	0.059107	0.005149	50	HLA-B*07:02	0.007	-0.446	0.059107	0.009149	50	HLA-B*08:01	0.013	-0.446	0.059107	0.015149	50	HLA-B*27:05	0.014	-0.446	0.059107	0.016149
193	YP_009724389.1_	DGYPLECIK	HLA-A*01:01	0.016	-0.076	0.566357	0.14153	50	HLA-A*02:01	0.009	-0.076	0.566357	0.13453	50	HLA-A*03:01	0.088	-0.076	0.566357	0.21353	32	HLA-A*24:02	0.008	-0.076	0.566357	0.13353	50	HLA-A*26:01	0.023	-0.076	0.566357	0.14853	50	HLA-B*07:02	0.009	-0.076	0.566357	0.13453	50	HLA-B*08:01	0.024	-0.076	0.566357	0.14953	50	HLA-B*27:05	0.049	-0.076	0.566357	0.17453
194	YP_009724389.1_	GYPLECIKD	HLA-A*01:01	0.008	-1.884	0.153797	-0.004496	50	HLA-A*02:01	0.005	-1.884	0.153797	-0.007496	50	HLA-A*03:01	0.003	-1.884	0.153797	-0.009496	50	HLA-A*24:02	0.044	-1.884	0.153797	0.031504	50	HLA-A*26:01	0.002	-1.884	0.153797	-0.010496	50	HLA-B*07:02	0.002	-1.884	0.153797	-0.010496	50	HLA-B*08:01	0.005	-1.884	0.153797	-0.007496	50	HLA-B*27:05	0.009	-1.884	0.153797	-0.003496
195	YP_009724389.1_	YPLECIKDL	HLA-A*01:01	0.01	0.618	0.930368	0.234783	32	HLA-A*02:01	0.091	0.618	0.930368	0.315783	16	HLA-A*03:01	0.007	0.618	0.930368	0.231783	32	HLA-A*24:02	0.026	0.618	0.930368	0.250783	32	HLA-A*26:01	0.017	0.618	0.930368	0.241783	32	HLA-B*07:02	0.373	0.618	0.930368	0.597783	1.5	HLA-B*08:01	0.223	0.618	0.930368	0.447783	4	HLA-B*27:05	0.035	0.618	0.930368	0.259783
196	YP_009724389.1_	PLECIKDLL	HLA-A*01:01	0.066	0.298	0.844938	0.263561	16	HLA-A*02:01	0.099	0.298	0.844938	0.296561	16	HLA-A*03:01	0.022	0.298	0.844938	0.219561	32	HLA-A*24:02	0.03	0.298	0.844938	0.227561	32	HLA-A*26:01	0.008	0.298	0.844938	0.205561	32	HLA-B*07:02	0.018	0.298	0.844938	0.215561	32	HLA-B*08:01	0.035	0.298	0.844938	0.232561	32	HLA-B*27:05	0.021	0.298	0.844938	0.218561
197	YP_009724389.1_	LECIKDLLA	HLA-A*01:01	0.023	-0.803	0.169309	0.04102	50	HLA-A*02:01	0.02	-0.803	0.169309	0.03802	50	HLA-A*03:01	0.011	-0.803	0.169309	0.02902	50	HLA-A*24:02	0.015	-0.803	0.169309	0.03302	50	HLA-A*26:01	0.006	-0.803	0.169309	0.02402	50	HLA-B*07:02	0.009	-0.803	0.169309	0.02702	50	HLA-B*08:01	0.032	-0.803	0.169309	0.05002	50	HLA-B*27:05	0.035	-0.803	0.169309	0.05302
198	YP_009724389.1_	ECIKDLLAR	HLA-A*01:01	0.022	1.418	0.056208	0.070097	50	HLA-A*02:01	0.011	1.418	0.056208	0.059097	50	HLA-A*03:01	0.028	1.418	0.056208	0.076097	50	HLA-A*24:02	0.015	1.418	0.056208	0.063097	50	HLA-A*26:01	0.127	1.418	0.056208	0.175097	32	HLA-B*07:02	0.007	1.418	0.056208	0.055097	50	HLA-B*08:01	0.023	1.418	0.056208	0.071097	50	HLA-B*27:05	0.032	1.418	0.056208	0.080097
199	YP_009724389.1_	CIKDLLARA	HLA-A*01:01	0.066	-0.617	0.451351	0.152129	50	HLA-A*02:01	0.209	-0.617	0.451351	0.295129	16	HLA-A*03:01	0.071	-0.617	0.451351	0.157129	50	HLA-A*24:02	0.017	-0.617	0.451351	0.103129	50	HLA-A*26:01	0.106	-0.617	0.451351	0.192129	32	HLA-B*07:02	0.029	-0.617	0.451351	0.115129	50	HLA-B*08:01	0.141	-0.617	0.451351	0.227129	32	HLA-B*27:05	0.032	-0.617	0.451351	0.118129
200	YP_009724389.1_	IKDLLARAG	HLA-A*01:01	0.014	-1.506	0.027018	-0.017571	50	HLA-A*02:01	0.011	-1.506	0.027018	-0.020571	50	HLA-A*03:01	0.007	-1.506	0.027018	-0.024571	50	HLA-A*24:02	0.003	-1.506	0.027018	-0.028571	50	HLA-A*26:01	0.002	-1.506	0.027018	-0.029571	50	HLA-B*07:02	0.016	-1.506	0.027018	-0.015571	50	HLA-B*08:01	0.02	-1.506	0.027018	-0.011571	50	HLA-B*27:05	0.045	-1.506	0.027018	0.013429
201	YP_009724389.1_	KDLLARAGK	HLA-A*01:01	0.013	0.291	0.7655	0.192512	32	HLA-A*02:01	0.016	0.291	0.7655	0.195513	50	HLA-A*03:01	0.135	0.291	0.7655	0.314512	10	HLA-A*24:02	0.012	0.291	0.7655	0.191512	32	HLA-A*26:01	0.005	0.291	0.7655	0.184512	32	HLA-B*07:02	0.017	0.291	0.7655	0.196513	32	HLA-B*08:01	0.028	0.291	0.7655	0.207512	32	HLA-B*27:05	0.197	0.291	0.7655	0.376512
202	YP_009724389.1_	DLLARAGKA	HLA-A*01:01	0.02	-0.713	0.724309	0.165145	50	HLA-A*02:01	0.058	-0.713	0.724309	0.203145	32	HLA-A*03:01	0.03	-0.713	0.724309	0.175145	50	HLA-A*24:02	0.01	-0.713	0.724309	0.155145	50	HLA-A*26:01	0.03	-0.713	0.724309	0.175145	32	HLA-B*07:02	0.026	-0.713	0.724309	0.171145	50	HLA-B*08:01	0.152	-0.713	0.724309	0.297145	16	HLA-B*27:05	0.035	-0.713	0.724309	0.180145
203	YP_009724389.1_	LLARAGKAS	HLA-A*01:01	0.029	-2.344	0.034574	-0.021821	50	HLA-A*02:01	0.065	-2.344	0.034574	0.014179	50	HLA-A*03:01	0.051	-2.344	0.034574	0.000179	50	HLA-A*24:02	0.01	-2.344	0.034574	-0.040821	50	HLA-A*26:01	0.026	-2.344	0.034574	-0.024821	50	HLA-B*07:02	0.07	-2.344	0.034574	0.019179	50	HLA-B*08:01	0.107	-2.344	0.034574	0.056179	50	HLA-B*27:05	0.027	-2.344	0.034574	-0.023821
204	YP_009724389.1_	LARAGKASC	HLA-A*01:01	0.017	0.168	0.036841	0.029489	50	HLA-A*02:01	0.026	0.168	0.036841	0.038489	50	HLA-A*03:01	0.028	0.168	0.036841	0.040489	50	HLA-A*24:02	0.01	0.168	0.036841	0.022489	50	HLA-A*26:01	0.018	0.168	0.036841	0.030489	50	HLA-B*07:02	0.332	0.168	0.036841	0.344489	7	HLA-B*08:01	0.226	0.168	0.036841	0.238489	32	HLA-B*27:05	0.035	0.168	0.036841	0.047489
205	YP_009724389.1_	ARAGKASCT	HLA-A*01:01	0.012	-0.29	0.118898	0.031502	50	HLA-A*02:01	0.014	-0.29	0.118898	0.033502	50	HLA-A*03:01	0.008	-0.29	0.118898	0.027502	50	HLA-A*24:02	0.004	-0.29	0.118898	0.023502	50	HLA-A*26:01	0.004	-0.29	0.118898	0.023502	50	HLA-B*07:02	0.024	-0.29	0.118898	0.043502	50	HLA-B*08:01	0.042	-0.29	0.118898	0.061502	50	HLA-B*27:05	0.264	-0.29	0.118898	0.283502
206	YP_009724389.1_	RAGKASCTL	HLA-A*01:01	0.034	1.242	0.96629	0.282465	16	HLA-A*02:01	0.088	1.242	0.96629	0.336465	16	HLA-A*03:01	0.05	1.242	0.96629	0.298465	16	HLA-A*24:02	0.122	1.242	0.96629	0.370465	6	HLA-A*26:01	0.018	1.242	0.96629	0.266465	16	HLA-B*07:02	0.397	1.242	0.96629	0.645465	1	HLA-B*08:01	0.163	1.242	0.96629	0.411465	5	HLA-B*27:05	0.064	1.242	0.96629	0.312465
207	YP_009724389.1_	AGKASCTLS	HLA-A*01:01	0.013	-2.238	0.031077	-0.035958	50	HLA-A*02:01	0.01	-2.238	0.031077	-0.038958	50	HLA-A*03:01	0.041	-2.238	0.031077	-0.007958	50	HLA-A*24:02	0.009	-2.238	0.031077	-0.039958	50	HLA-A*26:01	0.008	-2.238	0.031077	-0.040958	50	HLA-B*07:02	0.023	-2.238	0.031077	-0.025958	50	HLA-B*08:01	0.034	-2.238	0.031077	-0.014958	50	HLA-B*27:05	0.024	-2.238	0.031077	-0.024958
208	YP_009724389.1_	GKASCTLSE	HLA-A*01:01	0.011	-1.524	0.033264	-0.019616	50	HLA-A*02:01	0.008	-1.524	0.033264	-0.022616	50	HLA-A*03:01	0.015	-1.524	0.033264	-0.015616	50	HLA-A*24:02	0.004	-1.524	0.033264	-0.026616	50	HLA-A*26:01	0.006	-1.524	0.033264	-0.024616	50	HLA-B*07:02	0.019	-1.524	0.033264	-0.011616	50	HLA-B*08:01	0.018	-1.524	0.033264	-0.012616	50	HLA-B*27:05	0.074	-1.524	0.033264	0.043384
209	YP_009724389.1_	KASCTLSEQ	HLA-A*01:01	0.031	0.02	0.036174	0.039639	50	HLA-A*02:01	0.027	0.02	0.036174	0.035639	50	HLA-A*03:01	0.063	0.02	0.036174	0.071639	50	HLA-A*24:02	0.016	0.02	0.036174	0.024639	50	HLA-A*26:01	0.022	0.02	0.036174	0.030639	50	HLA-B*07:02	0.047	0.02	0.036174	0.055639	50	HLA-B*08:01	0.021	0.02	0.036174	0.029639	50	HLA-B*27:05	0.037	0.02	0.036174	0.045639
210	YP_009724389.1_	ASCTLSEQL	HLA-A*01:01	0.083	1.249	0.313961	0.184866	32	HLA-A*02:01	0.06	1.249	0.313961	0.161866	50	HLA-A*03:01	0.039	1.249	0.313961	0.140866	50	HLA-A*24:02	0.052	1.249	0.313961	0.153866	50	HLA-A*26:01	0.032	1.249	0.313961	0.133866	50	HLA-B*07:02	0.034	1.249	0.313961	0.135866	50	HLA-B*08:01	0.024	1.249	0.313961	0.125866	50	HLA-B*27:05	0.036	1.249	0.313961	0.137866
211	YP_009724389.1_	SCTLSEQLD	HLA-A*01:01	0.015	-1.624	0.03139	-0.018537	50	HLA-A*02:01	0.005	-1.624	0.03139	-0.028537	50	HLA-A*03:01	0.006	-1.624	0.03139	-0.027537	50	HLA-A*24:02	0.003	-1.624	0.03139	-0.030537	50	HLA-A*26:01	0.002	-1.624	0.03139	-0.031537	50	HLA-B*07:02	0.003	-1.624	0.03139	-0.030537	50	HLA-B*08:01	0.006	-1.624	0.03139	-0.027537	50	HLA-B*27:05	0.011	-1.624	0.03139	-0.022537
212	YP_009724389.1_	CTLSEQLDF	HLA-A*01:01	0.29	2.544	0.152553	0.387924	3	HLA-A*02:01	0.049	2.544	0.152553	0.146924	50	HLA-A*03:01	0.087	2.544	0.152553	0.184924	50	HLA-A*24:02	0.194	2.544	0.152553	0.291924	16	HLA-A*26:01	0.099	2.544	0.152553	0.196924	32	HLA-B*07:02	0.036	2.544	0.152553	0.133924	50	HLA-B*08:01	0.046	2.544	0.152553	0.143924	50	HLA-B*27:05	0.052	2.544	0.152553	0.149924
213	YP_009724389.1_	TLSEQLDFI	HLA-A*01:01	0.118	0.522	0.163885	0.167924	50	HLA-A*02:01	0.769	0.522	0.163885	0.818924	1	HLA-A*03:01	0.056	0.522	0.163885	0.105924	50	HLA-A*24:02	0.076	0.522	0.163885	0.125924	50	HLA-A*26:01	0.101	0.522	0.163885	0.150924	50	HLA-B*07:02	0.041	0.522	0.163885	0.090924	50	HLA-B*08:01	0.073	0.522	0.163885	0.122924	50	HLA-B*27:05	0.031	0.522	0.163885	0.080924
214	YP_009724389.1_	LSEQLDFID	HLA-A*01:01	0.075	-1.905	0.023166	0.032587	50	HLA-A*02:01	0.009	-1.905	0.023166	-0.033413	50	HLA-A*03:01	0.009	-1.905	0.023166	-0.033413	50	HLA-A*24:02	0.006	-1.905	0.023166	-0.036413	50	HLA-A*26:01	0.009	-1.905	0.023166	-0.033413	50	HLA-B*07:02	0.011	-1.905	0.023166	-0.031413	50	HLA-B*08:01	0.009	-1.905	0.023166	-0.033413	50	HLA-B*27:05	0.014	-1.905	0.023166	-0.028413
215	YP_009724389.1_	SEQLDFIDT	HLA-A*01:01	0.012	-0.772	0.034686	0.000504	50	HLA-A*02:01	0.018	-0.772	0.034686	0.006504	50	HLA-A*03:01	0.006	-0.772	0.034686	-0.005496	50	HLA-A*24:02	0.013	-0.772	0.034686	0.001504	50	HLA-A*26:01	0.004	-0.772	0.034686	-0.007496	50	HLA-B*07:02	0.012	-0.772	0.034686	0.000504	50	HLA-B*08:01	0.027	-0.772	0.034686	0.015504	50	HLA-B*27:05	0.041	-0.772	0.034686	0.029504
216	YP_009724389.1_	EQLDFIDTK	HLA-A*01:01	0.027	0.408	0.690372	0.192534	32	HLA-A*02:01	0.052	0.408	0.690372	0.217534	32	HLA-A*03:01	0.155	0.408	0.690372	0.320534	9	HLA-A*24:02	0.022	0.408	0.690372	0.187534	32	HLA-A*26:01	0.045	0.408	0.690372	0.210534	32	HLA-B*07:02	0.01	0.408	0.690372	0.175534	50	HLA-B*08:01	0.022	0.408	0.690372	0.187534	50	HLA-B*27:05	0.166	0.408	0.690372	0.331534
217	YP_009724389.1_	QLDFIDTKR	HLA-A*01:01	0.092	1.174	0.770984	0.294821	9	HLA-A*02:01	0.045	1.174	0.770984	0.247821	32	HLA-A*03:01	0.133	1.174	0.770984	0.335821	8	HLA-A*24:02	0.014	1.174	0.770984	0.216821	32	HLA-A*26:01	0.032	1.174	0.770984	0.234821	32	HLA-B*07:02	0.006	1.174	0.770984	0.208821	32	HLA-B*08:01	0.019	1.174	0.770984	0.221821	32	HLA-B*27:05	0.038	1.174	0.770984	0.240821
218	YP_009724389.1_	LDFIDTKRG	HLA-A*01:01	0.008	-1.636	0.062194	-0.018906	50	HLA-A*02:01	0.007	-1.636	0.062194	-0.019906	50	HLA-A*03:01	0.006	-1.636	0.062194	-0.020906	50	HLA-A*24:02	0.006	-1.636	0.062194	-0.020906	50	HLA-A*26:01	0.003	-1.636	0.062194	-0.023906	50	HLA-B*07:02	0.007	-1.636	0.062194	-0.019906	50	HLA-B*08:01	0.015	-1.636	0.062194	-0.011906	50	HLA-B*27:05	0.021	-1.636	0.062194	-0.005906
219	YP_009724389.1_	DFIDTKRGV	HLA-A*01:01	0.03	0.283	0.802155	0.21756	32	HLA-A*02:01	0.03	0.283	0.802155	0.21756	32	HLA-A*03:01	0.014	0.283	0.802155	0.20156	32	HLA-A*24:02	0.028	0.283	0.802155	0.21556	32	HLA-A*26:01	0.115	0.283	0.802155	0.30256	9	HLA-B*07:02	0.033	0.283	0.802155	0.22056	32	HLA-B*08:01	0.045	0.283	0.802155	0.23256	32	HLA-B*27:05	0.028	0.283	0.802155	0.21556
220	YP_009724389.1_	FIDTKRGVY	HLA-A*01:01	0.536	2.643	0.967242	0.819704	0.1	HLA-A*02:01	0.055	2.643	0.967242	0.338704	16	HLA-A*03:01	0.121	2.643	0.967242	0.404704	5	HLA-A*24:02	0.017	2.643	0.967242	0.300704	16	HLA-A*26:01	0.249	2.643	0.967242	0.532704	1.5	HLA-B*07:02	0.08	2.643	0.967242	0.363704	6	HLA-B*08:01	0.143	2.643	0.967242	0.426704	5	HLA-B*27:05	0.061	2.643	0.967242	0.344704
221	YP_009724389.1_	IDTKRGVYC	HLA-A*01:01	0.015	-0.411	0.123728	0.032564	50	HLA-A*02:01	0.016	-0.411	0.123728	0.033564	50	HLA-A*03:01	0.012	-0.411	0.123728	0.029564	50	HLA-A*24:02	0.016	-0.411	0.123728	0.033564	50	HLA-A*26:01	0.005	-0.411	0.123728	0.022564	50	HLA-B*07:02	0.017	-0.411	0.123728	0.034564	50	HLA-B*08:01	0.044	-0.411	0.123728	0.061564	50	HLA-B*27:05	0.037	-0.411	0.123728	0.054564
222	YP_009724389.1_	DTKRGVYCC	HLA-A*01:01	0.024	-0.316	0.093996	0.037249	50	HLA-A*02:01	0.01	-0.316	0.093996	0.023249	50	HLA-A*03:01	0.017	-0.316	0.093996	0.030249	50	HLA-A*24:02	0.01	-0.316	0.093996	0.023249	50	HLA-A*26:01	0.068	-0.316	0.093996	0.081249	50	HLA-B*07:02	0.013	-0.316	0.093996	0.026249	50	HLA-B*08:01	0.081	-0.316	0.093996	0.094249	50	HLA-B*27:05	0.014	-0.316	0.093996	0.027249
223	YP_009724389.1_	TKRGVYCCR	HLA-A*01:01	0.009	1.423	0.335892	0.120151	50	HLA-A*02:01	0.008	1.423	0.335892	0.119151	50	HLA-A*03:01	0.05	1.423	0.335892	0.161151	50	HLA-A*24:02	0.014	1.423	0.335892	0.125151	50	HLA-A*26:01	0.008	1.423	0.335892	0.119151	50	HLA-B*07:02	0.007	1.423	0.335892	0.118151	50	HLA-B*08:01	0.042	1.423	0.335892	0.153151	50	HLA-B*27:05	0.093	1.423	0.335892	0.204151
224	YP_009724389.1_	KRGVYCCRE	HLA-A*01:01	0.006	-1.405	0.054181	-0.016934	50	HLA-A*02:01	0.007	-1.405	0.054181	-0.015934	50	HLA-A*03:01	0.011	-1.405	0.054181	-0.011934	50	HLA-A*24:02	0.006	-1.405	0.054181	-0.016934	50	HLA-A*26:01	0.002	-1.405	0.054181	-0.020934	50	HLA-B*07:02	0.008	-1.405	0.054181	-0.014934	50	HLA-B*08:01	0.02	-1.405	0.054181	-0.002934	50	HLA-B*27:05	0.203	-1.405	0.054181	0.180066
225	YP_009724389.1_	RGVYCCREH	HLA-A*01:01	0.011	-0.379	0.02885	0.008016	50	HLA-A*02:01	0.013	-0.379	0.02885	0.010016	50	HLA-A*03:01	0.064	-0.379	0.02885	0.061016	50	HLA-A*24:02	0.013	-0.379	0.02885	0.010016	50	HLA-A*26:01	0.015	-0.379	0.02885	0.012016	50	HLA-B*07:02	0.034	-0.379	0.02885	0.031016	50	HLA-B*08:01	0.019	-0.379	0.02885	0.016016	50	HLA-B*27:05	0.062	-0.379	0.02885	0.059016
226	YP_009724389.1_	GVYCCREHE	HLA-A*01:01	0.017	-1.287	0.022379	-0.01014	50	HLA-A*02:01	0.026	-1.287	0.022379	-0.00114	50	HLA-A*03:01	0.071	-1.287	0.022379	0.04386	50	HLA-A*24:02	0.009	-1.287	0.022379	-0.01814	50	HLA-A*26:01	0.012	-1.287	0.022379	-0.01514	50	HLA-B*07:02	0.02	-1.287	0.022379	-0.00714	50	HLA-B*08:01	0.023	-1.287	0.022379	-0.00414	50	HLA-B*27:05	0.031	-1.287	0.022379	0.00386
227	YP_009724389.1_	VYCCREHEH	HLA-A*01:01	0.017	-0.23	0.069361	0.026856	50	HLA-A*02:01	0.015	-0.23	0.069361	0.024856	50	HLA-A*03:01	0.032	-0.23	0.069361	0.041856	50	HLA-A*24:02	0.075	-0.23	0.069361	0.084856	50	HLA-A*26:01	0.006	-0.23	0.069361	0.015856	50	HLA-B*07:02	0.005	-0.23	0.069361	0.014856	50	HLA-B*08:01	0.023	-0.23	0.069361	0.032856	50	HLA-B*27:05	0.034	-0.23	0.069361	0.043856
228	YP_009724389.1_	YCCREHEHE	HLA-A*01:01	0.01	-1.509	0.022646	-0.02263	50	HLA-A*02:01	0.004	-1.509	0.022646	-0.02863	50	HLA-A*03:01	0.004	-1.509	0.022646	-0.02863	50	HLA-A*24:02	0.004	-1.509	0.022646	-0.02863	50	HLA-A*26:01	0.002	-1.509	0.022646	-0.03063	50	HLA-B*07:02	0.003	-1.509	0.022646	-0.02963	50	HLA-B*08:01	0.007	-1.509	0.022646	-0.02563	50	HLA-B*27:05	0.009	-1.509	0.022646	-0.02363
229	YP_009724389.1_	CCREHEHEI	HLA-A*01:01	0.038	0.511	0.081738	0.069166	50	HLA-A*02:01	0.038	0.511	0.081738	0.069166	50	HLA-A*03:01	0.012	0.511	0.081738	0.043166	50	HLA-A*24:02	0.031	0.511	0.081738	0.062166	50	HLA-A*26:01	0.009	0.511	0.081738	0.040166	50	HLA-B*07:02	0.077	0.511	0.081738	0.108166	50	HLA-B*08:01	0.158	0.511	0.081738	0.189166	50	HLA-B*27:05	0.02	0.511	0.081738	0.051166
230	YP_009724389.1_	CREHEHEIA	HLA-A*01:01	0.027	-0.521	0.203458	0.059753	50	HLA-A*02:01	0.012	-0.521	0.203458	0.044753	50	HLA-A*03:01	0.007	-0.521	0.203458	0.039753	50	HLA-A*24:02	0.008	-0.521	0.203458	0.040753	50	HLA-A*26:01	0.004	-0.521	0.203458	0.036753	50	HLA-B*07:02	0.015	-0.521	0.203458	0.047753	50	HLA-B*08:01	0.031	-0.521	0.203458	0.063753	50	HLA-B*27:05	0.135	-0.521	0.203458	0.167753
231	YP_009724389.1_	REHEHEIAW	HLA-A*01:01	0.017	1.016	0.88706	0.241988	32	HLA-A*02:01	0.039	1.016	0.88706	0.263988	32	HLA-A*03:01	0.021	1.016	0.88706	0.245988	32	HLA-A*24:02	0.069	1.016	0.88706	0.293988	16	HLA-A*26:01	0.009	1.016	0.88706	0.233988	32	HLA-B*07:02	0.034	1.016	0.88706	0.258988	32	HLA-B*08:01	0.06	1.016	0.88706	0.284988	32	HLA-B*27:05	0.089	1.016	0.88706	0.313989
232	YP_009724389.1_	EHEHEIAWY	HLA-A*01:01	0.119	2.716	0.80246	0.367454	4	HLA-A*02:01	0.011	2.716	0.80246	0.259454	32	HLA-A*03:01	0.015	2.716	0.80246	0.263453	32	HLA-A*24:02	0.012	2.716	0.80246	0.260453	32	HLA-A*26:01	0.179	2.716	0.80246	0.427454	3	HLA-B*07:02	0.022	2.716	0.80246	0.270454	32	HLA-B*08:01	0.023	2.716	0.80246	0.271453	32	HLA-B*27:05	0.041	2.716	0.80246	0.289454
233	YP_009724389.1_	HEHEIAWYT	HLA-A*01:01	0.02	-1.069	0.563253	0.120007	50	HLA-A*02:01	0.067	-1.069	0.563253	0.167007	50	HLA-A*03:01	0.009	-1.069	0.563253	0.109007	50	HLA-A*24:02	0.032	-1.069	0.563253	0.132007	50	HLA-A*26:01	0.014	-1.069	0.563253	0.114007	50	HLA-B*07:02	0.015	-1.069	0.563253	0.115007	50	HLA-B*08:01	0.028	-1.069	0.563253	0.128007	50	HLA-B*27:05	0.071	-1.069	0.563253	0.171007
234	YP_009724389.1_	EHEIAWYTE	HLA-A*01:01	0.014	-1.929	0.033856	-0.026607	50	HLA-A*02:01	0.009	-1.929	0.033856	-0.031607	50	HLA-A*03:01	0.005	-1.929	0.033856	-0.035607	50	HLA-A*24:02	0.007	-1.929	0.033856	-0.033607	50	HLA-A*26:01	0.008	-1.929	0.033856	-0.032607	50	HLA-B*07:02	0.012	-1.929	0.033856	-0.028607	50	HLA-B*08:01	0.025	-1.929	0.033856	-0.015607	50	HLA-B*27:05	0.021	-1.929	0.033856	-0.019607
235	YP_009724389.1_	HEIAWYTER	HLA-A*01:01	0.016	1.16	0.744967	0.212618	32	HLA-A*02:01	0.033	1.16	0.744967	0.229618	32	HLA-A*03:01	0.046	1.16	0.744967	0.242618	32	HLA-A*24:02	0.06	1.16	0.744967	0.256618	32	HLA-A*26:01	0.055	1.16	0.744967	0.251618	16	HLA-B*07:02	0.019	1.16	0.744967	0.215618	32	HLA-B*08:01	0.034	1.16	0.744967	0.230618	32	HLA-B*27:05	0.209	1.16	0.744967	0.405618
236	YP_009724389.1_	EIAWYTERS	HLA-A*01:01	0.046	-2.327	0.095761	0.009371	50	HLA-A*02:01	0.05	-2.327	0.095761	0.013371	50	HLA-A*03:01	0.027	-2.327	0.095761	-0.009629	50	HLA-A*24:02	0.021	-2.327	0.095761	-0.015629	50	HLA-A*26:01	0.214	-2.327	0.095761	0.177371	32	HLA-B*07:02	0.017	-2.327	0.095761	-0.019629	50	HLA-B*08:01	0.04	-2.327	0.095761	0.003371	50	HLA-B*27:05	0.02	-2.327	0.095761	-0.016629
237	YP_009724389.1_	IAWYTERSE	HLA-A*01:01	0.015	-1.485	0.039538	-0.013229	50	HLA-A*02:01	0.018	-1.485	0.039538	-0.010229	50	HLA-A*03:01	0.022	-1.485	0.039538	-0.006229	50	HLA-A*24:02	0.011	-1.485	0.039538	-0.017229	50	HLA-A*26:01	0.006	-1.485	0.039538	-0.022229	50	HLA-B*07:02	0.04	-1.485	0.039538	0.011771	50	HLA-B*08:01	0.033	-1.485	0.039538	0.004771	50	HLA-B*27:05	0.031	-1.485	0.039538	0.002771
238	YP_009724389.1_	AWYTERSEK	HLA-A*01:01	0.02	1.051	0.750941	0.215237	32	HLA-A*02:01	0.019	1.051	0.750941	0.214237	32	HLA-A*03:01	0.285	1.051	0.750941	0.480237	3	HLA-A*24:02	0.039	1.051	0.750941	0.234237	32	HLA-A*26:01	0.013	1.051	0.750941	0.208237	32	HLA-B*07:02	0.022	1.051	0.750941	0.217237	32	HLA-B*08:01	0.034	1.051	0.750941	0.229237	32	HLA-B*27:05	0.163	1.051	0.750941	0.358237
239	YP_009724389.1_	WYTERSEKS	HLA-A*01:01	0.019	-1.89	0.088585	-0.008318	50	HLA-A*02:01	0.018	-1.89	0.088585	-0.009318	50	HLA-A*03:01	0.008	-1.89	0.088585	-0.019318	50	HLA-A*24:02	0.076	-1.89	0.088585	0.048682	50	HLA-A*26:01	0.013	-1.89	0.088585	-0.014318	50	HLA-B*07:02	0.01	-1.89	0.088585	-0.017318	50	HLA-B*08:01	0.032	-1.89	0.088585	0.004682	50	HLA-B*27:05	0.033	-1.89	0.088585	0.005682
240	YP_009724389.1_	YTERSEKSY	HLA-A*01:01	0.5	2.683	0.927305	0.775719	0.15	HLA-A*02:01	0.02	2.683	0.927305	0.295719	16	HLA-A*03:01	0.08	2.683	0.927305	0.355719	7	HLA-A*24:02	0.012	2.683	0.927305	0.287719	16	HLA-A*26:01	0.208	2.683	0.927305	0.483719	2	HLA-B*07:02	0.035	2.683	0.927305	0.310719	16	HLA-B*08:01	0.04	2.683	0.927305	0.315719	16	HLA-B*27:05	0.03	2.683	0.927305	0.305719
241	YP_009724389.1_	TERSEKSYE	HLA-A*01:01	0.007	-1.725	0.023157	-0.030915	50	HLA-A*02:01	0.005	-1.725	0.023157	-0.032915	50	HLA-A*03:01	0.008	-1.725	0.023157	-0.029915	50	HLA-A*24:02	0.003	-1.725	0.023157	-0.034915	50	HLA-A*26:01	0.003	-1.725	0.023157	-0.034915	50	HLA-B*07:02	0.01	-1.725	0.023157	-0.027915	50	HLA-B*08:01	0.019	-1.725	0.023157	-0.018915	50	HLA-B*27:05	0.015	-1.725	0.023157	-0.022915
242	YP_009724389.1_	ERSEKSYEL	HLA-A*01:01	0.025	0.963	0.975829	0.268637	16	HLA-A*02:01	0.037	0.963	0.975829	0.280637	32	HLA-A*03:01	0.01	0.963	0.975829	0.253637	32	HLA-A*24:02	0.023	0.963	0.975829	0.266637	32	HLA-A*26:01	0.031	0.963	0.975829	0.274637	16	HLA-B*07:02	0.074	0.963	0.975829	0.317637	10	HLA-B*08:01	0.212	0.963	0.975829	0.455637	4	HLA-B*27:05	0.226	0.963	0.975829	0.469636
243	YP_009724389.1_	RSEKSYELQ	HLA-A*01:01	0.065	-0.132	0.025147	0.067358	50	HLA-A*02:01	0.008	-0.132	0.025147	0.010358	50	HLA-A*03:01	0.039	-0.132	0.025147	0.041358	50	HLA-A*24:02	0.015	-0.132	0.025147	0.017358	50	HLA-A*26:01	0.015	-0.132	0.025147	0.017358	50	HLA-B*07:02	0.015	-0.132	0.025147	0.017358	50	HLA-B*08:01	0.01	-0.132	0.025147	0.012358	50	HLA-B*27:05	0.024	-0.132	0.025147	0.026358
244	YP_009724389.1_	SEKSYELQT	HLA-A*01:01	0.013	-0.658	0.029123	0.003103	50	HLA-A*02:01	0.016	-0.658	0.029123	0.006103	50	HLA-A*03:01	0.008	-0.658	0.029123	-0.001897	50	HLA-A*24:02	0.01	-0.658	0.029123	0.000103	50	HLA-A*26:01	0.005	-0.658	0.029123	-0.004897	50	HLA-B*07:02	0.013	-0.658	0.029123	0.003103	50	HLA-B*08:01	0.05	-0.658	0.029123	0.040103	50	HLA-B*27:05	0.045	-0.658	0.029123	0.035103
245	YP_009724389.1_	EKSYELQTP	HLA-A*01:01	0.009	0	0.024006	0.014401	50	HLA-A*02:01	0.005	0	0.024006	0.010401	50	HLA-A*03:01	0.003	0	0.024006	0.008401	50	HLA-A*24:02	0.003	0	0.024006	0.008401	50	HLA-A*26:01	0.007	0	0.024006	0.012401	50	HLA-B*07:02	0.007	0	0.024006	0.012401	50	HLA-B*08:01	0.017	0	0.024006	0.022401	50	HLA-B*27:05	0.02	0	0.024006	0.025401
246	YP_009724389.1_	KSYELQTPF	HLA-A*01:01	0.115	2.702	0.908953	0.387064	3	HLA-A*02:01	0.121	2.702	0.908953	0.393064	8	HLA-A*03:01	0.264	2.702	0.908953	0.536064	3	HLA-A*24:02	0.196	2.702	0.908953	0.468064	3	HLA-A*26:01	0.135	2.702	0.908953	0.407064	3	HLA-B*07:02	0.144	2.702	0.908953	0.416064	4	HLA-B*08:01	0.08	2.702	0.908953	0.352064	9	HLA-B*27:05	0.185	2.702	0.908953	0.457064
247	YP_009724389.1_	SYELQTPFE	HLA-A*01:01	0.023	-1.291	0.022676	-0.004173	50	HLA-A*02:01	0.011	-1.291	0.022676	-0.016173	50	HLA-A*03:01	0.023	-1.291	0.022676	-0.004173	50	HLA-A*24:02	0.029	-1.291	0.022676	0.001827	50	HLA-A*26:01	0.004	-1.291	0.022676	-0.023173	50	HLA-B*07:02	0.006	-1.291	0.022676	-0.021173	50	HLA-B*08:01	0.016	-1.291	0.022676	-0.011173	50	HLA-B*27:05	0.017	-1.291	0.022676	-0.010173
248	YP_009724389.1_	YELQTPFEI	HLA-A*01:01	0.037	0.451	0.94014	0.259806	16	HLA-A*02:01	0.253	0.451	0.94014	0.475806	6	HLA-A*03:01	0.01	0.451	0.94014	0.232806	32	HLA-A*24:02	0.278	0.451	0.94014	0.500806	3	HLA-A*26:01	0.009	0.451	0.94014	0.231806	32	HLA-B*07:02	0.044	0.451	0.94014	0.266806	32	HLA-B*08:01	0.092	0.451	0.94014	0.314806	16	HLA-B*27:05	0.14	0.451	0.94014	0.362806
249	YP_009724389.1_	ELQTPFEIK	HLA-A*01:01	0.058	0.196	0.769783	0.236101	32	HLA-A*02:01	0.019	0.196	0.769783	0.197101	50	HLA-A*03:01	0.218	0.196	0.769783	0.396101	5	HLA-A*24:02	0.028	0.196	0.769783	0.206101	32	HLA-A*26:01	0.063	0.196	0.769783	0.241101	32	HLA-B*07:02	0.009	0.196	0.769783	0.187101	32	HLA-B*08:01	0.055	0.196	0.769783	0.233101	32	HLA-B*27:05	0.042	0.196	0.769783	0.220101
250	YP_009724389.1_	LQTPFEIKL	HLA-A*01:01	0.05	0.831	0.966053	0.288137	10	HLA-A*02:01	0.237	0.831	0.966053	0.475137	6	HLA-A*03:01	0.03	0.831	0.966053	0.268137	32	HLA-A*24:02	0.063	0.831	0.966053	0.301137	16	HLA-A*26:01	0.011	0.831	0.966053	0.249137	32	HLA-B*07:02	0.033	0.831	0.966053	0.271137	32	HLA-B*08:01	0.044	0.831	0.966053	0.282137	32	HLA-B*27:05	0.144	0.831	0.966053	0.382137
251	YP_009724389.1_	QTPFEIKLA	HLA-A*01:01	0.073	-0.511	0.13475	0.090544	50	HLA-A*02:01	0.054	-0.511	0.13475	0.071544	50	HLA-A*03:01	0.027	-0.511	0.13475	0.044544	50	HLA-A*24:02	0.036	-0.511	0.13475	0.053544	50	HLA-A*26:01	0.081	-0.511	0.13475	0.098544	50	HLA-B*07:02	0.016	-0.511	0.13475	0.033544	50	HLA-B*08:01	0.034	-0.511	0.13475	0.051544	50	HLA-B*27:05	0.013	-0.511	0.13475	0.030544
252	YP_009724389.1_	TPFEIKLAK	HLA-A*01:01	0.042	0.202	0.97155	0.265649	16	HLA-A*02:01	0.019	0.202	0.97155	0.242649	32	HLA-A*03:01	0.117	0.202	0.97155	0.340649	8	HLA-A*24:02	0.011	0.202	0.97155	0.234649	32	HLA-A*26:01	0.037	0.202	0.97155	0.260649	16	HLA-B*07:02	0.154	0.202	0.97155	0.377649	5	HLA-B*08:01	0.109	0.202	0.97155	0.332649	16	HLA-B*27:05	0.072	0.202	0.97155	0.295649
253	YP_009724389.1_	PFEIKLAKK	HLA-A*01:01	0.021	0.018	0.655005	0.168826	50	HLA-A*02:01	0.008	0.018	0.655005	0.155826	50	HLA-A*03:01	0.054	0.018	0.655005	0.201826	32	HLA-A*24:02	0.031	0.018	0.655005	0.178826	32	HLA-A*26:01	0.005	0.018	0.655005	0.152826	50	HLA-B*07:02	0.003	0.018	0.655005	0.150826	50	HLA-B*08:01	0.017	0.018	0.655005	0.164826	50	HLA-B*27:05	0.028	0.018	0.655005	0.175826
254	YP_009724389.1_	FEIKLAKKF	HLA-A*01:01	0.019	2.228	0.602009	0.210152	32	HLA-A*02:01	0.033	2.228	0.602009	0.224152	32	HLA-A*03:01	0.007	2.228	0.602009	0.198152	32	HLA-A*24:02	0.06	2.228	0.602009	0.251152	32	HLA-A*26:01	0.045	2.228	0.602009	0.236152	32	HLA-B*07:02	0.036	2.228	0.602009	0.227152	32	HLA-B*08:01	0.057	2.228	0.602009	0.248152	32	HLA-B*27:05	0.096	2.228	0.602009	0.287152
255	YP_009724389.1_	EIKLAKKFD	HLA-A*01:01	0.011	-1.998	0.024498	-0.033438	50	HLA-A*02:01	0.004	-1.998	0.024498	-0.040438	50	HLA-A*03:01	0.011	-1.998	0.024498	-0.033438	50	HLA-A*24:02	0.002	-1.998	0.024498	-0.042438	50	HLA-A*26:01	0.016	-1.998	0.024498	-0.028438	50	HLA-B*07:02	0.005	-1.998	0.024498	-0.039438	50	HLA-B*08:01	0.041	-1.998	0.024498	-0.003438	50	HLA-B*27:05	0.006	-1.998	0.024498	-0.038438
256	YP_009724389.1_	IKLAKKFDT	HLA-A*01:01	0.008	-0.782	0.029657	-0.004877	50	HLA-A*02:01	0.013	-0.782	0.029657	0.000123	50	HLA-A*03:01	0.006	-0.782	0.029657	-0.006877	50	HLA-A*24:02	0.005	-0.782	0.029657	-0.007877	50	HLA-A*26:01	0.001	-0.782	0.029657	-0.011877	50	HLA-B*07:02	0.011	-0.782	0.029657	-0.001877	50	HLA-B*08:01	0.049	-0.782	0.029657	0.036123	50	HLA-B*27:05	0.054	-0.782	0.029657	0.041123
257	YP_009724389.1_	KLAKKFDTF	HLA-A*01:01	0.086	2.687	0.888767	0.353148	4	HLA-A*02:01	0.192	2.687	0.888767	0.459148	6	HLA-A*03:01	0.133	2.687	0.888767	0.400148	5	HLA-A*24:02	0.487	2.687	0.888767	0.754148	0.4	HLA-A*26:01	0.071	2.687	0.888767	0.338148	6	HLA-B*07:02	0.131	2.687	0.888767	0.398148	4	HLA-B*08:01	0.377	2.687	0.888767	0.644148	0.8	HLA-B*27:05	0.086	2.687	0.888767	0.353148
258	YP_009724389.1_	LAKKFDTFN	HLA-A*01:01	0.024	-1.16	0.051216	0.006524	50	HLA-A*02:01	0.013	-1.16	0.051216	-0.004476	50	HLA-A*03:01	0.031	-1.16	0.051216	0.013524	50	HLA-A*24:02	0.007	-1.16	0.051216	-0.010476	50	HLA-A*26:01	0.017	-1.16	0.051216	-0.000476	50	HLA-B*07:02	0.021	-1.16	0.051216	0.003524	50	HLA-B*08:01	0.068	-1.16	0.051216	0.050524	50	HLA-B*27:05	0.027	-1.16	0.051216	0.009524
259	YP_009724389.1_	AKKFDTFNG	HLA-A*01:01	0.006	-1.156	0.077266	-0.005515	50	HLA-A*02:01	0.006	-1.156	0.077266	-0.005515	50	HLA-A*03:01	0.008	-1.156	0.077266	-0.003515	50	HLA-A*24:02	0.005	-1.156	0.077266	-0.006515	50	HLA-A*26:01	0.002	-1.156	0.077266	-0.009515	50	HLA-B*07:02	0.01	-1.156	0.077266	-0.001515	50	HLA-B*08:01	0.022	-1.156	0.077266	0.010485	50	HLA-B*27:05	0.036	-1.156	0.077266	0.024485
260	YP_009724389.1_	KKFDTFNGE	HLA-A*01:01	0.008	-1.143	0.070242	-0.004771	50	HLA-A*02:01	0.016	-1.143	0.070242	0.003229	50	HLA-A*03:01	0.014	-1.143	0.070242	0.001229	50	HLA-A*24:02	0.005	-1.143	0.070242	-0.007771	50	HLA-A*26:01	0.005	-1.143	0.070242	-0.007771	50	HLA-B*07:02	0.013	-1.143	0.070242	0.000229	50	HLA-B*08:01	0.015	-1.143	0.070242	0.002229	50	HLA-B*27:05	0.069	-1.143	0.070242	0.056229
261	YP_009724389.1_	KFDTFNGEC	HLA-A*01:01	0.051	0.214	0.02555	0.062099	50	HLA-A*02:01	0.056	0.214	0.02555	0.067099	50	HLA-A*03:01	0.029	0.214	0.02555	0.040099	50	HLA-A*24:02	0.043	0.214	0.02555	0.054099	50	HLA-A*26:01	0.004	0.214	0.02555	0.015099	50	HLA-B*07:02	0.014	0.214	0.02555	0.025099	50	HLA-B*08:01	0.018	0.214	0.02555	0.029099	50	HLA-B*27:05	0.043	0.214	0.02555	0.054099
262	YP_009724389.1_	FDTFNGECP	HLA-A*01:01	0.012	-0.233	0.023756	0.01152	50	HLA-A*02:01	0.007	-0.233	0.023756	0.00652	50	HLA-A*03:01	0.003	-0.233	0.023756	0.00252	50	HLA-A*24:02	0.006	-0.233	0.023756	0.00552	50	HLA-A*26:01	0.005	-0.233	0.023756	0.00452	50	HLA-B*07:02	0.011	-0.233	0.023756	0.01052	50	HLA-B*08:01	0.014	-0.233	0.023756	0.01352	50	HLA-B*27:05	0.019	-0.233	0.023756	0.01852
263	YP_009724389.1_	DTFNGECPN	HLA-A*01:01	0.032	-1.646	0.04566	0.001124	50	HLA-A*02:01	0.013	-1.646	0.04566	-0.017877	50	HLA-A*03:01	0.02	-1.646	0.04566	-0.010877	50	HLA-A*24:02	0.003	-1.646	0.04566	-0.027877	50	HLA-A*26:01	0.099	-1.646	0.04566	0.068123	50	HLA-B*07:02	0.014	-1.646	0.04566	-0.016877	50	HLA-B*08:01	0.016	-1.646	0.04566	-0.014876	50	HLA-B*27:05	0.019	-1.646	0.04566	-0.011877
264	YP_009724389.1_	TFNGECPNF	HLA-A*01:01	0.045	2.448	0.657479	0.254133	32	HLA-A*02:01	0.036	2.448	0.657479	0.245133	32	HLA-A*03:01	0.029	2.448	0.657479	0.238133	32	HLA-A*24:02	0.4	2.448	0.657479	0.609133	1	HLA-A*26:01	0.041	2.448	0.657479	0.250133	32	HLA-B*07:02	0.02	2.448	0.657479	0.229133	32	HLA-B*08:01	0.029	2.448	0.657479	0.238133	32	HLA-B*27:05	0.039	2.448	0.657479	0.248133
265	YP_009724389.1_	FNGECPNFV	HLA-A*01:01	0.064	-0.086	0.058309	0.07497	50	HLA-A*02:01	0.213	-0.086	0.058309	0.22397	32	HLA-A*03:01	0.012	-0.086	0.058309	0.02297	50	HLA-A*24:02	0.03	-0.086	0.058309	0.04097	50	HLA-A*26:01	0.02	-0.086	0.058309	0.03097	50	HLA-B*07:02	0.038	-0.086	0.058309	0.04897	50	HLA-B*08:01	0.063	-0.086	0.058309	0.07397	50	HLA-B*27:05	0.018	-0.086	0.058309	0.02897
266	YP_009724389.1_	NGECPNFVF	HLA-A*01:01	0.063	2.056	0.339358	0.190756	32	HLA-A*02:01	0.026	2.056	0.339358	0.153756	50	HLA-A*03:01	0.017	2.056	0.339358	0.144756	50	HLA-A*24:02	0.077	2.056	0.339358	0.204756	32	HLA-A*26:01	0.019	2.056	0.339358	0.146756	50	HLA-B*07:02	0.061	2.056	0.339358	0.188756	32	HLA-B*08:01	0.056	2.056	0.339358	0.183756	50	HLA-B*27:05	0.037	2.056	0.339358	0.164756
267	YP_009724389.1_	GECPNFVFP	HLA-A*01:01	0.007	-0.06	0.036041	0.013609	50	HLA-A*02:01	0.01	-0.06	0.036041	0.016609	50	HLA-A*03:01	0.007	-0.06	0.036041	0.013609	50	HLA-A*24:02	0.014	-0.06	0.036041	0.020609	50	HLA-A*26:01	0.003	-0.06	0.036041	0.009609	50	HLA-B*07:02	0.006	-0.06	0.036041	0.012609	50	HLA-B*08:01	0.01	-0.06	0.036041	0.016609	50	HLA-B*27:05	0.029	-0.06	0.036041	0.035609
268	YP_009724389.1_	ECPNFVFPL	HLA-A*01:01	0.032	0.726	0.483376	0.15891	50	HLA-A*02:01	0.086	0.726	0.483376	0.21291	32	HLA-A*03:01	0.015	0.726	0.483376	0.14191	50	HLA-A*24:02	0.066	0.726	0.483376	0.19291	32	HLA-A*26:01	0.095	0.726	0.483376	0.22191	32	HLA-B*07:02	0.038	0.726	0.483376	0.16491	50	HLA-B*08:01	0.094	0.726	0.483376	0.22091	32	HLA-B*27:05	0.023	0.726	0.483376	0.14991
269	YP_009724389.1_	CPNFVFPLN	HLA-A*01:01	0.053	-1.922	0.087493	0.024636	50	HLA-A*02:01	0.016	-1.922	0.087493	-0.012364	50	HLA-A*03:01	0.021	-1.922	0.087493	-0.007364	50	HLA-A*24:02	0.022	-1.922	0.087493	-0.006364	50	HLA-A*26:01	0.013	-1.922	0.087493	-0.015364	50	HLA-B*07:02	0.062	-1.922	0.087493	0.033636	50	HLA-B*08:01	0.061	-1.922	0.087493	0.032636	50	HLA-B*27:05	0.027	-1.922	0.087493	-0.001364
270	YP_009724389.1_	PNFVFPLNS	HLA-A*01:01	0.016	-2.773	0.031645	-0.046205	50	HLA-A*02:01	0.014	-2.773	0.031645	-0.048205	50	HLA-A*03:01	0.019	-2.773	0.031645	-0.043205	50	HLA-A*24:02	0.009	-2.773	0.031645	-0.053205	50	HLA-A*26:01	0.004	-2.773	0.031645	-0.058205	50	HLA-B*07:02	0.005	-2.773	0.031645	-0.057205	50	HLA-B*08:01	0.015	-2.773	0.031645	-0.047205	50	HLA-B*27:05	0.02	-2.773	0.031645	-0.042205
271	YP_009724389.1_	NFVFPLNSI	HLA-A*01:01	0.042	0.672	0.583904	0.190178	32	HLA-A*02:01	0.118	0.672	0.583904	0.266178	32	HLA-A*03:01	0.03	0.672	0.583904	0.178178	50	HLA-A*24:02	0.236	0.672	0.583904	0.384178	5	HLA-A*26:01	0.098	0.672	0.583904	0.246178	32	HLA-B*07:02	0.082	0.672	0.583904	0.230178	32	HLA-B*08:01	0.16	0.672	0.583904	0.308178	16	HLA-B*27:05	0.071	0.672	0.583904	0.219178
272	YP_009724389.1_	FVFPLNSII	HLA-A*01:01	0.076	0.831	0.714641	0.257569	16	HLA-A*02:01	0.513	0.831	0.714641	0.694569	2	HLA-A*03:01	0.07	0.831	0.714641	0.251569	32	HLA-A*24:02	0.123	0.831	0.714641	0.304569	16	HLA-A*26:01	0.176	0.831	0.714641	0.357569	5	HLA-B*07:02	0.17	0.831	0.714641	0.351569	7	HLA-B*08:01	0.151	0.831	0.714641	0.332569	16	HLA-B*27:05	0.08	0.831	0.714641	0.261569
273	YP_009724389.1_	VFPLNSIIK	HLA-A*01:01	0.026	0.574	0.787714	0.217586	32	HLA-A*02:01	0.023	0.574	0.787714	0.214586	32	HLA-A*03:01	0.161	0.574	0.787714	0.352586	7	HLA-A*24:02	0.099	0.574	0.787714	0.290586	16	HLA-A*26:01	0.011	0.574	0.787714	0.202586	32	HLA-B*07:02	0.016	0.574	0.787714	0.207586	32	HLA-B*08:01	0.034	0.574	0.787714	0.225586	32	HLA-B*27:05	0.051	0.574	0.787714	0.242586
274	YP_009724389.1_	FPLNSIIKT	HLA-A*01:01	0.017	-1.04	0.268771	0.051473	50	HLA-A*02:01	0.062	-1.04	0.268771	0.096473	50	HLA-A*03:01	0.01	-1.04	0.268771	0.044473	50	HLA-A*24:02	0.016	-1.04	0.268771	0.050473	50	HLA-A*26:01	0.017	-1.04	0.268771	0.051473	50	HLA-B*07:02	0.196	-1.04	0.268771	0.230473	32	HLA-B*08:01	0.087	-1.04	0.268771	0.121473	50	HLA-B*27:05	0.041	-1.04	0.268771	0.075473
275	YP_009724389.1_	PLNSIIKTI	HLA-A*01:01	0.045	-0.125	0.870929	0.237834	32	HLA-A*02:01	0.16	-0.125	0.870929	0.352834	10	HLA-A*03:01	0.034	-0.125	0.870929	0.226834	32	HLA-A*24:02	0.081	-0.125	0.870929	0.273834	16	HLA-A*26:01	0.019	-0.125	0.870929	0.211834	32	HLA-B*07:02	0.018	-0.125	0.870929	0.210834	32	HLA-B*08:01	0.072	-0.125	0.870929	0.264834	32	HLA-B*27:05	0.028	-0.125	0.870929	0.220834
276	YP_009724389.1_	LNSIIKTIQ	HLA-A*01:01	0.019	-0.403	0.029818	0.015634	50	HLA-A*02:01	0.01	-0.403	0.029818	0.006634	50	HLA-A*03:01	0.014	-0.403	0.029818	0.010634	50	HLA-A*24:02	0.007	-0.403	0.029818	0.003634	50	HLA-A*26:01	0.007	-0.403	0.029818	0.003634	50	HLA-B*07:02	0.018	-0.403	0.029818	0.014634	50	HLA-B*08:01	0.041	-0.403	0.029818	0.037634	50	HLA-B*27:05	0.024	-0.403	0.029818	0.020634
277	YP_009724389.1_	NSIIKTIQP	HLA-A*01:01	0.033	0.299	0.031452	0.047552	50	HLA-A*02:01	0.016	0.299	0.031452	0.030552	50	HLA-A*03:01	0.022	0.299	0.031452	0.036552	50	HLA-A*24:02	0.011	0.299	0.031452	0.025552	50	HLA-A*26:01	0.024	0.299	0.031452	0.038552	50	HLA-B*07:02	0.019	0.299	0.031452	0.033552	50	HLA-B*08:01	0.055	0.299	0.031452	0.069552	50	HLA-B*27:05	0.017	0.299	0.031452	0.031552
278	YP_009724389.1_	SIIKTIQPR	HLA-A*01:01	0.032	1.876	0.529395	0.198014	32	HLA-A*02:01	0.052	1.876	0.529395	0.218014	32	HLA-A*03:01	0.306	1.876	0.529395	0.472014	4	HLA-A*24:02	0.048	1.876	0.529395	0.214014	32	HLA-A*26:01	0.219	1.876	0.529395	0.385014	4	HLA-B*07:02	0.021	1.876	0.529395	0.187014	32	HLA-B*08:01	0.065	1.876	0.529395	0.231014	32	HLA-B*27:05	0.071	1.876	0.529395	0.237014
279	YP_009724389.1_	IIKTIQPRV	HLA-A*01:01	0.064	0.518	0.962175	0.293439	9	HLA-A*02:01	0.246	0.518	0.962175	0.475439	6	HLA-A*03:01	0.089	0.518	0.962175	0.318439	10	HLA-A*24:02	0.044	0.518	0.962175	0.273439	16	HLA-A*26:01	0.055	0.518	0.962175	0.284439	16	HLA-B*07:02	0.056	0.518	0.962175	0.285439	16	HLA-B*08:01	0.231	0.518	0.962175	0.460439	4	HLA-B*27:05	0.039	0.518	0.962175	0.268439
280	YP_009724389.1_	IKTIQPRVE	HLA-A*01:01	0.006	-1.52	0.027671	-0.025774	50	HLA-A*02:01	0.004	-1.52	0.027671	-0.027774	50	HLA-A*03:01	0.006	-1.52	0.027671	-0.025774	50	HLA-A*24:02	0.002	-1.52	0.027671	-0.029774	50	HLA-A*26:01	0.002	-1.52	0.027671	-0.029774	50	HLA-B*07:02	0.008	-1.52	0.027671	-0.023774	50	HLA-B*08:01	0.017	-1.52	0.027671	-0.014774	50	HLA-B*27:05	0.027	-1.52	0.027671	-0.004774
281	YP_009724389.1_	KTIQPRVEK	HLA-A*01:01	0.043	0.628	0.880387	0.256787	16	HLA-A*02:01	0.021	0.628	0.880387	0.234787	32	HLA-A*03:01	0.552	0.628	0.880387	0.765787	0.8	HLA-A*24:02	0.027	0.628	0.880387	0.240787	32	HLA-A*26:01	0.036	0.628	0.880387	0.249787	32	HLA-B*07:02	0.042	0.628	0.880387	0.255787	32	HLA-B*08:01	0.02	0.628	0.880387	0.233787	32	HLA-B*27:05	0.079	0.628	0.880387	0.292787
282	YP_009724389.1_	TIQPRVEKK	HLA-A*01:01	0.041	0.641	0.94757	0.270228	16	HLA-A*02:01	0.02	0.641	0.94757	0.249228	32	HLA-A*03:01	0.374	0.641	0.94757	0.603228	2	HLA-A*24:02	0.023	0.641	0.94757	0.252228	32	HLA-A*26:01	0.036	0.641	0.94757	0.265228	16	HLA-B*07:02	0.01	0.641	0.94757	0.239228	32	HLA-B*08:01	0.039	0.641	0.94757	0.268228	32	HLA-B*27:05	0.041	0.641	0.94757	0.270228
283	YP_009724389.1_	IQPRVEKKK	HLA-A*01:01	0.016	0.558	0.260343	0.088527	50	HLA-A*02:01	0.018	0.558	0.260343	0.090527	50	HLA-A*03:01	0.099	0.558	0.260343	0.171527	50	HLA-A*24:02	0.02	0.558	0.260343	0.092527	50	HLA-A*26:01	0.006	0.558	0.260343	0.078527	50	HLA-B*07:02	0.007	0.558	0.260343	0.079527	50	HLA-B*08:01	0.015	0.558	0.260343	0.087527	50	HLA-B*27:05	0.068	0.558	0.260343	0.140527
284	YP_009724389.1_	QPRVEKKKL	HLA-A*01:01	0.008	0.721	0.834344	0.213752	32	HLA-A*02:01	0.008	0.721	0.834344	0.213752	32	HLA-A*03:01	0.007	0.721	0.834344	0.212752	32	HLA-A*24:02	0.005	0.721	0.834344	0.210752	32	HLA-A*26:01	0.004	0.721	0.834344	0.209752	32	HLA-B*07:02	0.34	0.721	0.834344	0.545752	1.5	HLA-B*08:01	0.177	0.721	0.834344	0.382752	7	HLA-B*27:05	0.016	0.721	0.834344	0.221752
285	YP_009724389.1_	PRVEKKKLD	HLA-A*01:01	0.003	-2.06	0.038703	-0.039792	50	HLA-A*02:01	0.001	-2.06	0.038703	-0.041792	50	HLA-A*03:01	0.002	-2.06	0.038703	-0.040792	50	HLA-A*24:02	0.001	-2.06	0.038703	-0.041792	50	HLA-A*26:01	0.001	-2.06	0.038703	-0.041792	50	HLA-B*07:02	0.001	-2.06	0.038703	-0.041792	50	HLA-B*08:01	0.007	-2.06	0.038703	-0.035792	50	HLA-B*27:05	0.023	-2.06	0.038703	-0.019792
286	YP_009724389.1_	RVEKKKLDG	HLA-A*01:01	0.02	-1.302	0.029166	-0.005988	50	HLA-A*02:01	0.008	-1.302	0.029166	-0.017988	50	HLA-A*03:01	0.027	-1.302	0.029166	0.001012	50	HLA-A*24:02	0.006	-1.302	0.029166	-0.019988	50	HLA-A*26:01	0.006	-1.302	0.029166	-0.019988	50	HLA-B*07:02	0.033	-1.302	0.029166	0.007012	50	HLA-B*08:01	0.049	-1.302	0.029166	0.023012	50	HLA-B*27:05	0.015	-1.302	0.029166	-0.010988
287	YP_009724389.1_	VEKKKLDGF	HLA-A*01:01	0.012	2.591	0.239209	0.130597	50	HLA-A*02:01	0.015	2.591	0.239209	0.133597	50	HLA-A*03:01	0.006	2.591	0.239209	0.124597	50	HLA-A*24:02	0.042	2.591	0.239209	0.160597	50	HLA-A*26:01	0.011	2.591	0.239209	0.129597	50	HLA-B*07:02	0.018	2.591	0.239209	0.136597	50	HLA-B*08:01	0.091	2.591	0.239209	0.209597	32	HLA-B*27:05	0.038	2.591	0.239209	0.156597
288	YP_009724389.1_	EKKKLDGFM	HLA-A*01:01	0.015	0.195	0.070548	0.035748	50	HLA-A*02:01	0.008	0.195	0.070548	0.028748	50	HLA-A*03:01	0.009	0.195	0.070548	0.029748	50	HLA-A*24:02	0.003	0.195	0.070548	0.023748	50	HLA-A*26:01	0.088	0.195	0.070548	0.108748	50	HLA-B*07:02	0.055	0.195	0.070548	0.075748	50	HLA-B*08:01	0.117	0.195	0.070548	0.137748	50	HLA-B*27:05	0.04	0.195	0.070548	0.060748
289	YP_009724389.1_	KKKLDGFMG	HLA-A*01:01	0.006	-1.408	0.043867	-0.01933	50	HLA-A*02:01	0.006	-1.408	0.043867	-0.01933	50	HLA-A*03:01	0.008	-1.408	0.043867	-0.01733	50	HLA-A*24:02	0.006	-1.408	0.043867	-0.01933	50	HLA-A*26:01	0.002	-1.408	0.043867	-0.02333	50	HLA-B*07:02	0.011	-1.408	0.043867	-0.01433	50	HLA-B*08:01	0.018	-1.408	0.043867	-0.00733	50	HLA-B*27:05	0.064	-1.408	0.043867	0.03867
290	YP_009724389.1_	KKLDGFMGR	HLA-A*01:01	0.011	1.76	0.628579	0.19643	32	HLA-A*02:01	0.041	1.76	0.628579	0.22643	32	HLA-A*03:01	0.095	1.76	0.628579	0.28043	16	HLA-A*24:02	0.022	1.76	0.628579	0.20743	32	HLA-A*26:01	0.008	1.76	0.628579	0.19343	32	HLA-B*07:02	0.01	1.76	0.628579	0.19543	32	HLA-B*08:01	0.021	1.76	0.628579	0.20643	32	HLA-B*27:05	0.243	1.76	0.628579	0.42843
291	YP_009724389.1_	KLDGFMGRI	HLA-A*01:01	0.136	0.586	0.861611	0.344512	5	HLA-A*02:01	0.504	0.586	0.861611	0.712512	2	HLA-A*03:01	0.099	0.586	0.861611	0.307512	16	HLA-A*24:02	0.056	0.586	0.861611	0.264512	32	HLA-A*26:01	0.036	0.586	0.861611	0.244512	32	HLA-B*07:02	0.035	0.586	0.861611	0.243512	32	HLA-B*08:01	0.036	0.586	0.861611	0.244512	32	HLA-B*27:05	0.058	0.586	0.861611	0.266512
292	YP_009724389.1_	LDGFMGRIR	HLA-A*01:01	0.02	1.119	0.059255	0.061307	50	HLA-A*02:01	0.01	1.119	0.059255	0.051307	50	HLA-A*03:01	0.025	1.119	0.059255	0.066307	50	HLA-A*24:02	0.014	1.119	0.059255	0.055307	50	HLA-A*26:01	0.009	1.119	0.059255	0.050307	50	HLA-B*07:02	0.013	1.119	0.059255	0.054307	50	HLA-B*08:01	0.03	1.119	0.059255	0.071307	50	HLA-B*27:05	0.046	1.119	0.059255	0.087307
293	YP_009724389.1_	DGFMGRIRS	HLA-A*01:01	0.01	-2.668	0.028069	-0.050384	50	HLA-A*02:01	0.011	-2.668	0.028069	-0.049384	50	HLA-A*03:01	0.023	-2.668	0.028069	-0.037384	50	HLA-A*24:02	0.005	-2.668	0.028069	-0.055384	50	HLA-A*26:01	0.017	-2.668	0.028069	-0.043384	50	HLA-B*07:02	0.022	-2.668	0.028069	-0.038384	50	HLA-B*08:01	0.045	-2.668	0.028069	-0.015384	50	HLA-B*27:05	0.024	-2.668	0.028069	-0.036384
294	YP_009724389.1_	GFMGRIRSV	HLA-A*01:01	0.03	0.229	0.441292	0.135016	50	HLA-A*02:01	0.196	0.229	0.441292	0.301016	16	HLA-A*03:01	0.054	0.229	0.441292	0.159016	50	HLA-A*24:02	0.152	0.229	0.441292	0.257016	32	HLA-A*26:01	0.029	0.229	0.441292	0.134016	50	HLA-B*07:02	0.108	0.229	0.441292	0.213016	32	HLA-B*08:01	0.438	0.229	0.441292	0.543016	2	HLA-B*27:05	0.119	0.229	0.441292	0.224016
295	YP_009724389.1_	FMGRIRSVY	HLA-A*01:01	0.279	2.758	0.867537	0.543146	0.8	HLA-A*02:01	0.108	2.758	0.867537	0.372146	9	HLA-A*03:01	0.282	2.758	0.867537	0.546146	3	HLA-A*24:02	0.106	2.758	0.867537	0.370146	6	HLA-A*26:01	0.216	2.758	0.867537	0.480146	2	HLA-B*07:02	0.132	2.758	0.867537	0.396146	4	HLA-B*08:01	0.253	2.758	0.867537	0.517146	3	HLA-B*27:05	0.177	2.758	0.867537	0.441146
296	YP_009724389.1_	MGRIRSVYP	HLA-A*01:01	0.018	-0.171	0.06015	0.027259	50	HLA-A*02:01	0.014	-0.171	0.06015	0.023259	50	HLA-A*03:01	0.037	-0.171	0.06015	0.046259	50	HLA-A*24:02	0.014	-0.171	0.06015	0.023259	50	HLA-A*26:01	0.006	-0.171	0.06015	0.015259	50	HLA-B*07:02	0.077	-0.171	0.06015	0.086259	50	HLA-B*08:01	0.239	-0.171	0.06015	0.248259	32	HLA-B*27:05	0.035	-0.171	0.06015	0.044259
297	YP_009724389.1_	GRIRSVYPV	HLA-A*01:01	0.019	0.447	0.932751	0.240044	32	HLA-A*02:01	0.123	0.447	0.932751	0.344044	16	HLA-A*03:01	0.029	0.447	0.932751	0.250044	32	HLA-A*24:02	0.058	0.447	0.932751	0.279044	16	HLA-A*26:01	0.019	0.447	0.932751	0.240044	32	HLA-B*07:02	0.063	0.447	0.932751	0.284044	16	HLA-B*08:01	0.111	0.447	0.932751	0.332044	16	HLA-B*27:05	0.617	0.447	0.932751	0.838044
298	YP_009724389.1_	RIRSVYPVA	HLA-A*01:01	0.037	-0.144	0.19941	0.078267	50	HLA-A*02:01	0.149	-0.144	0.19941	0.190267	50	HLA-A*03:01	0.173	-0.144	0.19941	0.214267	32	HLA-A*24:02	0.029	-0.144	0.19941	0.070267	50	HLA-A*26:01	0.027	-0.144	0.19941	0.068267	50	HLA-B*07:02	0.296	-0.144	0.19941	0.337267	8	HLA-B*08:01	0.197	-0.144	0.19941	0.238267	32	HLA-B*27:05	0.078	-0.144	0.19941	0.119267
299	YP_009724389.1_	IRSVYPVAS	HLA-A*01:01	0.017	-1.888	0.049913	-0.01897	50	HLA-A*02:01	0.021	-1.888	0.049913	-0.01497	50	HLA-A*03:01	0.023	-1.888	0.049913	-0.01297	50	HLA-A*24:02	0.012	-1.888	0.049913	-0.02397	50	HLA-A*26:01	0.004	-1.888	0.049913	-0.03197	50	HLA-B*07:02	0.025	-1.888	0.049913	-0.01097	50	HLA-B*08:01	0.055	-1.888	0.049913	0.01903	50	HLA-B*27:05	0.269	-1.888	0.049913	0.23303
300	YP_009724389.1_	RSVYPVASP	HLA-A*01:01	0.022	0.476	0.073528	0.050444	50	HLA-A*02:01	0.028	0.476	0.073528	0.056444	50	HLA-A*03:01	0.07	0.476	0.073528	0.098444	50	HLA-A*24:02	0.013	0.476	0.073528	0.041444	50	HLA-A*26:01	0.023	0.476	0.073528	0.051444	50	HLA-B*07:02	0.074	0.476	0.073528	0.102444	50	HLA-B*08:01	0.031	0.476	0.073528	0.059444	50	HLA-B*27:05	0.053	0.476	0.073528	0.081444
301	YP_009724389.1_	SVYPVASPN	HLA-A*01:01	0.031	-0.805	0.34685	0.088916	50	HLA-A*02:01	0.062	-0.805	0.34685	0.119916	50	HLA-A*03:01	0.148	-0.805	0.34685	0.205916	32	HLA-A*24:02	0.011	-0.805	0.34685	0.068916	50	HLA-A*26:01	0.084	-0.805	0.34685	0.141916	50	HLA-B*07:02	0.072	-0.805	0.34685	0.129916	50	HLA-B*08:01	0.031	-0.805	0.34685	0.088916	50	HLA-B*27:05	0.044	-0.805	0.34685	0.101916
302	YP_009724389.1_	VYPVASPNE	HLA-A*01:01	0.011	-1.2	0.038589	-0.010317	50	HLA-A*02:01	0.008	-1.2	0.038589	-0.013317	50	HLA-A*03:01	0.009	-1.2	0.038589	-0.012317	50	HLA-A*24:02	0.071	-1.2	0.038589	0.049683	50	HLA-A*26:01	0.003	-1.2	0.038589	-0.018317	50	HLA-B*07:02	0.008	-1.2	0.038589	-0.013317	50	HLA-B*08:01	0.01	-1.2	0.038589	-0.011317	50	HLA-B*27:05	0.014	-1.2	0.038589	-0.007317
303	YP_009724389.1_	YPVASPNEC	HLA-A*01:01	0.015	-0.185	0.070517	0.026241	50	HLA-A*02:01	0.028	-0.185	0.070517	0.039241	50	HLA-A*03:01	0.009	-0.185	0.070517	0.020241	50	HLA-A*24:02	0.008	-0.185	0.070517	0.019241	50	HLA-A*26:01	0.02	-0.185	0.070517	0.031241	50	HLA-B*07:02	0.288	-0.185	0.070517	0.299241	16	HLA-B*08:01	0.063	-0.185	0.070517	0.074241	50	HLA-B*27:05	0.028	-0.185	0.070517	0.039241
304	YP_009724389.1_	PVASPNECN	HLA-A*01:01	0.022	-1.692	0.032716	-0.012939	50	HLA-A*02:01	0.004	-1.692	0.032716	-0.030939	50	HLA-A*03:01	0.007	-1.692	0.032716	-0.027939	50	HLA-A*24:02	0.003	-1.692	0.032716	-0.031939	50	HLA-A*26:01	0.006	-1.692	0.032716	-0.028939	50	HLA-B*07:02	0.004	-1.692	0.032716	-0.030939	50	HLA-B*08:01	0.003	-1.692	0.032716	-0.031939	50	HLA-B*27:05	0.008	-1.692	0.032716	-0.026939
305	YP_009724389.1_	VASPNECNQ	HLA-A*01:01	0.018	-0.14	0.037086	0.022844	50	HLA-A*02:01	0.013	-0.14	0.037086	0.017844	50	HLA-A*03:01	0.021	-0.14	0.037086	0.025844	50	HLA-A*24:02	0.007	-0.14	0.037086	0.011844	50	HLA-A*26:01	0.008	-0.14	0.037086	0.012844	50	HLA-B*07:02	0.02	-0.14	0.037086	0.024844	50	HLA-B*08:01	0.013	-0.14	0.037086	0.017844	50	HLA-B*27:05	0.016	-0.14	0.037086	0.020844
306	YP_009724389.1_	ASPNECNQM	HLA-A*01:01	0.081	0.521	0.953444	0.30855	7	HLA-A*02:01	0.028	0.521	0.953444	0.25555	32	HLA-A*03:01	0.029	0.521	0.953444	0.25655	32	HLA-A*24:02	0.064	0.521	0.953444	0.29155	16	HLA-A*26:01	0.054	0.521	0.953444	0.28155	16	HLA-B*07:02	0.037	0.521	0.953444	0.26455	32	HLA-B*08:01	0.024	0.521	0.953444	0.25155	32	HLA-B*27:05	0.021	0.521	0.953444	0.24855
307	YP_009724389.1_	SPNECNQMC	HLA-A*01:01	0.022	-0.177	0.03903	0.026357	50	HLA-A*02:01	0.018	-0.177	0.03903	0.022357	50	HLA-A*03:01	0.006	-0.177	0.03903	0.010357	50	HLA-A*24:02	0.007	-0.177	0.03903	0.011357	50	HLA-A*26:01	0.007	-0.177	0.03903	0.011357	50	HLA-B*07:02	0.168	-0.177	0.03903	0.172357	50	HLA-B*08:01	0.053	-0.177	0.03903	0.057357	50	HLA-B*27:05	0.017	-0.177	0.03903	0.021357
308	YP_009724389.1_	PNECNQMCL	HLA-A*01:01	0.022	0.232	0.470091	0.13357	50	HLA-A*02:01	0.009	0.232	0.470091	0.12057	50	HLA-A*03:01	0.008	0.232	0.470091	0.11957	50	HLA-A*24:02	0.01	0.232	0.470091	0.12157	50	HLA-A*26:01	0.004	0.232	0.470091	0.11557	50	HLA-B*07:02	0.017	0.232	0.470091	0.12857	50	HLA-B*08:01	0.026	0.232	0.470091	0.13757	50	HLA-B*27:05	0.012	0.232	0.470091	0.12357
309	YP_009724389.1_	NECNQMCLS	HLA-A*01:01	0.014	-2.48	0.024653	-0.042453	50	HLA-A*02:01	0.009	-2.48	0.024653	-0.047453	50	HLA-A*03:01	0.005	-2.48	0.024653	-0.051453	50	HLA-A*24:02	0.007	-2.48	0.024653	-0.049453	50	HLA-A*26:01	0.009	-2.48	0.024653	-0.047453	50	HLA-B*07:02	0.007	-2.48	0.024653	-0.049453	50	HLA-B*08:01	0.013	-2.48	0.024653	-0.043453	50	HLA-B*27:05	0.026	-2.48	0.024653	-0.030453
310	YP_009724389.1_	ECNQMCLST	HLA-A*01:01	0.021	-0.842	0.026128	0.005829	50	HLA-A*02:01	0.015	-0.842	0.026128	-0.000171	50	HLA-A*03:01	0.009	-0.842	0.026128	-0.006171	50	HLA-A*24:02	0.005	-0.842	0.026128	-0.010171	50	HLA-A*26:01	0.017	-0.842	0.026128	0.001829	50	HLA-B*07:02	0.021	-0.842	0.026128	0.005829	50	HLA-B*08:01	0.039	-0.842	0.026128	0.023829	50	HLA-B*27:05	0.017	-0.842	0.026128	0.001829
311	YP_009724389.1_	CNQMCLSTL	HLA-A*01:01	0.07	0.562	0.303802	0.152405	50	HLA-A*02:01	0.068	0.562	0.303802	0.150405	50	HLA-A*03:01	0.023	0.562	0.303802	0.105405	50	HLA-A*24:02	0.115	0.562	0.303802	0.197405	32	HLA-A*26:01	0.02	0.562	0.303802	0.102405	50	HLA-B*07:02	0.097	0.562	0.303802	0.179405	50	HLA-B*08:01	0.211	0.562	0.303802	0.293405	32	HLA-B*27:05	0.068	0.562	0.303802	0.150405
312	YP_009724389.1_	NQMCLSTLM	HLA-A*01:01	0.08	0.475	0.944768	0.304448	8	HLA-A*02:01	0.458	0.475	0.944768	0.682448	3	HLA-A*03:01	0.057	0.475	0.944768	0.281448	16	HLA-A*24:02	0.097	0.475	0.944768	0.321448	9	HLA-A*26:01	0.108	0.475	0.944768	0.332448	6	HLA-B*07:02	0.125	0.475	0.944768	0.349448	7	HLA-B*08:01	0.229	0.475	0.944768	0.453448	4	HLA-B*27:05	0.306	0.475	0.944768	0.530448
313	YP_009724389.1_	QMCLSTLMK	HLA-A*01:01	0.05	0.749	0.871715	0.264861	16	HLA-A*02:01	0.031	0.749	0.871715	0.245861	32	HLA-A*03:01	0.625	0.749	0.871715	0.839861	0.3	HLA-A*24:02	0.025	0.749	0.871715	0.239861	32	HLA-A*26:01	0.021	0.749	0.871715	0.235861	32	HLA-B*07:02	0.008	0.749	0.871715	0.222861	32	HLA-B*08:01	0.027	0.749	0.871715	0.241861	32	HLA-B*27:05	0.079	0.749	0.871715	0.293861
314	YP_009724389.1_	MCLSTLMKC	HLA-A*01:01	0.027	0.051	0.033859	0.035893	50	HLA-A*02:01	0.063	0.051	0.033859	0.071893	50	HLA-A*03:01	0.018	0.051	0.033859	0.026893	50	HLA-A*24:02	0.024	0.051	0.033859	0.032893	50	HLA-A*26:01	0.006	0.051	0.033859	0.014893	50	HLA-B*07:02	0.014	0.051	0.033859	0.022893	50	HLA-B*08:01	0.04	0.051	0.033859	0.048893	50	HLA-B*27:05	0.043	0.051	0.033859	0.051893
315	YP_009724389.1_	CLSTLMKCD	HLA-A*01:01	0.039	-1.805	0.032403	0.001166	50	HLA-A*02:01	0.024	-1.805	0.032403	-0.013834	50	HLA-A*03:01	0.03	-1.805	0.032403	-0.007834	50	HLA-A*24:02	0.006	-1.805	0.032403	-0.031834	50	HLA-A*26:01	0.012	-1.805	0.032403	-0.025834	50	HLA-B*07:02	0.005	-1.805	0.032403	-0.032834	50	HLA-B*08:01	0.022	-1.805	0.032403	-0.015834	50	HLA-B*27:05	0.015	-1.805	0.032403	-0.022834
316	YP_009724389.1_	LSTLMKCDH	HLA-A*01:01	0.081	-0.534	0.040522	0.076767	50	HLA-A*02:01	0.012	-0.534	0.040522	0.007767	50	HLA-A*03:01	0.048	-0.534	0.040522	0.043767	50	HLA-A*24:02	0.007	-0.534	0.040522	0.002767	50	HLA-A*26:01	0.026	-0.534	0.040522	0.021767	50	HLA-B*07:02	0.019	-0.534	0.040522	0.014767	50	HLA-B*08:01	0.03	-0.534	0.040522	0.025767	50	HLA-B*27:05	0.027	-0.534	0.040522	0.022767
317	YP_009724389.1_	STLMKCDHC	HLA-A*01:01	0.041	0.112	0.025448	0.049526	50	HLA-A*02:01	0.048	0.112	0.025448	0.056526	50	HLA-A*03:01	0.029	0.112	0.025448	0.037526	50	HLA-A*24:02	0.019	0.112	0.025448	0.027526	50	HLA-A*26:01	0.013	0.112	0.025448	0.021526	50	HLA-B*07:02	0.022	0.112	0.025448	0.030526	50	HLA-B*08:01	0.078	0.112	0.025448	0.086526	50	HLA-B*27:05	0.02	0.112	0.025448	0.028526
318	YP_009724389.1_	TLMKCDHCG	HLA-A*01:01	0.04	-1.278	0.062504	0.022113	50	HLA-A*02:01	0.095	-1.278	0.062504	0.077113	50	HLA-A*03:01	0.041	-1.278	0.062504	0.023113	50	HLA-A*24:02	0.019	-1.278	0.062504	0.001113	50	HLA-A*26:01	0.014	-1.278	0.062504	-0.003887	50	HLA-B*07:02	0.024	-1.278	0.062504	0.006113	50	HLA-B*08:01	0.064	-1.278	0.062504	0.046113	50	HLA-B*27:05	0.025	-1.278	0.062504	0.007113
319	YP_009724389.1_	LMKCDHCGE	HLA-A*01:01	0.018	-1.432	0.028339	-0.011424	50	HLA-A*02:01	0.033	-1.432	0.028339	0.003576	50	HLA-A*03:01	0.042	-1.432	0.028339	0.012576	50	HLA-A*24:02	0.011	-1.432	0.028339	-0.018424	50	HLA-A*26:01	0.014	-1.432	0.028339	-0.015424	50	HLA-B*07:02	0.016	-1.432	0.028339	-0.013424	50	HLA-B*08:01	0.126	-1.432	0.028339	0.096576	50	HLA-B*27:05	0.025	-1.432	0.028339	-0.004424
320	YP_009724389.1_	MKCDHCGET	HLA-A*01:01	0.011	-0.552	0.033028	0.004631	50	HLA-A*02:01	0.011	-0.552	0.033028	0.004631	50	HLA-A*03:01	0.005	-0.552	0.033028	-0.001369	50	HLA-A*24:02	0.004	-0.552	0.033028	-0.002369	50	HLA-A*26:01	0.007	-0.552	0.033028	0.000631	50	HLA-B*07:02	0.012	-0.552	0.033028	0.005631	50	HLA-B*08:01	0.026	-0.552	0.033028	0.019631	50	HLA-B*27:05	0.03	-0.552	0.033028	0.023631
321	YP_009724389.1_	KCDHCGETS	HLA-A*01:01	0.032	-2.258	0.024117	-0.019024	50	HLA-A*02:01	0.015	-2.258	0.024117	-0.036024	50	HLA-A*03:01	0.011	-2.258	0.024117	-0.040024	50	HLA-A*24:02	0.008	-2.258	0.024117	-0.043024	50	HLA-A*26:01	0.003	-2.258	0.024117	-0.048024	50	HLA-B*07:02	0.009	-2.258	0.024117	-0.042024	50	HLA-B*08:01	0.005	-2.258	0.024117	-0.046024	50	HLA-B*27:05	0.016	-2.258	0.024117	-0.035024
322	YP_009724389.1_	CDHCGETSW	HLA-A*01:01	0.022	0.667	0.851317	0.230221	32	HLA-A*02:01	0.017	0.667	0.851317	0.225221	32	HLA-A*03:01	0.009	0.667	0.851317	0.217221	32	HLA-A*24:02	0.035	0.667	0.851317	0.243221	32	HLA-A*26:01	0.008	0.667	0.851317	0.216221	32	HLA-B*07:02	0.022	0.667	0.851317	0.230221	32	HLA-B*08:01	0.02	0.667	0.851317	0.228221	32	HLA-B*27:05	0.042	0.667	0.851317	0.250221
323	YP_009724389.1_	DHCGETSWQ	HLA-A*01:01	0.01	-0.412	0.027682	0.005928	50	HLA-A*02:01	0.005	-0.412	0.027682	0.000928	50	HLA-A*03:01	0.003	-0.412	0.027682	-0.001072	50	HLA-A*24:02	0.002	-0.412	0.027682	-0.002072	50	HLA-A*26:01	0.01	-0.412	0.027682	0.005928	50	HLA-B*07:02	0.004	-0.412	0.027682	-7.2e-05	50	HLA-B*08:01	0.006	-0.412	0.027682	0.001928	50	HLA-B*27:05	0.013	-0.412	0.027682	0.008928
324	YP_009724389.1_	HCGETSWQT	HLA-A*01:01	0.024	-1.078	0.027162	0.003161	50	HLA-A*02:01	0.034	-1.078	0.027162	0.013161	50	HLA-A*03:01	0.01	-1.078	0.027162	-0.010839	50	HLA-A*24:02	0.011	-1.078	0.027162	-0.009839	50	HLA-A*26:01	0.005	-1.078	0.027162	-0.015839	50	HLA-B*07:02	0.012	-1.078	0.027162	-0.008839	50	HLA-B*08:01	0.014	-1.078	0.027162	-0.006839	50	HLA-B*27:05	0.02	-1.078	0.027162	-0.000839
325	YP_009724389.1_	CGETSWQTG	HLA-A*01:01	0.029	-1.87	0.031654	-0.010628	50	HLA-A*02:01	0.008	-1.87	0.031654	-0.031628	50	HLA-A*03:01	0.01	-1.87	0.031654	-0.029628	50	HLA-A*24:02	0.008	-1.87	0.031654	-0.031628	50	HLA-A*26:01	0.004	-1.87	0.031654	-0.035628	50	HLA-B*07:02	0.014	-1.87	0.031654	-0.025628	50	HLA-B*08:01	0.019	-1.87	0.031654	-0.020628	50	HLA-B*27:05	0.017	-1.87	0.031654	-0.022628
326	YP_009724389.1_	GETSWQTGD	HLA-A*01:01	0.006	-2.173	0.030132	-0.041545	50	HLA-A*02:01	0.007	-2.173	0.030132	-0.040545	50	HLA-A*03:01	0.002	-2.173	0.030132	-0.045545	50	HLA-A*24:02	0.003	-2.173	0.030132	-0.044545	50	HLA-A*26:01	0.003	-2.173	0.030132	-0.044545	50	HLA-B*07:02	0.005	-2.173	0.030132	-0.042545	50	HLA-B*08:01	0.007	-2.173	0.030132	-0.040545	50	HLA-B*27:05	0.029	-2.173	0.030132	-0.018545
327	YP_009724389.1_	ETSWQTGDF	HLA-A*01:01	0.188	2.275	0.604789	0.380953	3	HLA-A*02:01	0.023	2.275	0.604789	0.215953	32	HLA-A*03:01	0.048	2.275	0.604789	0.240953	32	HLA-A*24:02	0.041	2.275	0.604789	0.233953	32	HLA-A*26:01	0.582	2.275	0.604789	0.774953	0.3	HLA-B*07:02	0.056	2.275	0.604789	0.248953	32	HLA-B*08:01	0.055	2.275	0.604789	0.247953	32	HLA-B*27:05	0.024	2.275	0.604789	0.216953
328	YP_009724389.1_	TSWQTGDFV	HLA-A*01:01	0.142	0.339	0.354034	0.230133	32	HLA-A*02:01	0.231	0.339	0.354034	0.319133	16	HLA-A*03:01	0.049	0.339	0.354034	0.137133	50	HLA-A*24:02	0.06	0.339	0.354034	0.148133	50	HLA-A*26:01	0.047	0.339	0.354034	0.135133	50	HLA-B*07:02	0.079	0.339	0.354034	0.167133	50	HLA-B*08:01	0.028	0.339	0.354034	0.116133	50	HLA-B*27:05	0.061	0.339	0.354034	0.149133
329	YP_009724389.1_	SWQTGDFVK	HLA-A*01:01	0.021	0.742	0.907813	0.243808	32	HLA-A*02:01	0.021	0.742	0.907813	0.243808	32	HLA-A*03:01	0.146	0.742	0.907813	0.368808	6	HLA-A*24:02	0.086	0.742	0.907813	0.308808	16	HLA-A*26:01	0.015	0.742	0.907813	0.237808	32	HLA-B*07:02	0.014	0.742	0.907813	0.236808	32	HLA-B*08:01	0.026	0.742	0.907813	0.248808	32	HLA-B*27:05	0.138	0.742	0.907813	0.360808
330	YP_009724389.1_	WQTGDFVKA	HLA-A*01:01	0.036	-0.469	0.627662	0.165499	50	HLA-A*02:01	0.226	-0.469	0.627662	0.355499	10	HLA-A*03:01	0.013	-0.469	0.627662	0.142499	50	HLA-A*24:02	0.045	-0.469	0.627662	0.174499	50	HLA-A*26:01	0.027	-0.469	0.627662	0.156499	50	HLA-B*07:02	0.033	-0.469	0.627662	0.162499	50	HLA-B*08:01	0.047	-0.469	0.627662	0.176499	50	HLA-B*27:05	0.118	-0.469	0.627662	0.247499
331	YP_009724389.1_	QTGDFVKAT	HLA-A*01:01	0.048	-0.933	0.102628	0.047766	50	HLA-A*02:01	0.039	-0.933	0.102628	0.038766	50	HLA-A*03:01	0.023	-0.933	0.102628	0.022766	50	HLA-A*24:02	0.005	-0.933	0.102628	0.004766	50	HLA-A*26:01	0.048	-0.933	0.102628	0.047766	50	HLA-B*07:02	0.024	-0.933	0.102628	0.023766	50	HLA-B*08:01	0.023	-0.933	0.102628	0.022766	50	HLA-B*27:05	0.011	-0.933	0.102628	0.010766
332	YP_009724389.1_	TGDFVKATC	HLA-A*01:01	0.047	-0.498	0.110733	0.059465	50	HLA-A*02:01	0.039	-0.498	0.110733	0.051465	50	HLA-A*03:01	0.014	-0.498	0.110733	0.026465	50	HLA-A*24:02	0.02	-0.498	0.110733	0.032465	50	HLA-A*26:01	0.006	-0.498	0.110733	0.018465	50	HLA-B*07:02	0.023	-0.498	0.110733	0.035465	50	HLA-B*08:01	0.029	-0.498	0.110733	0.041465	50	HLA-B*27:05	0.017	-0.498	0.110733	0.029465
333	YP_009724389.1_	GDFVKATCE	HLA-A*01:01	0.008	-1.93	0.036062	-0.032136	50	HLA-A*02:01	0.007	-1.93	0.036062	-0.033136	50	HLA-A*03:01	0.007	-1.93	0.036062	-0.033136	50	HLA-A*24:02	0.003	-1.93	0.036062	-0.037136	50	HLA-A*26:01	0.002	-1.93	0.036062	-0.038136	50	HLA-B*07:02	0.007	-1.93	0.036062	-0.033136	50	HLA-B*08:01	0.017	-1.93	0.036062	-0.023136	50	HLA-B*27:05	0.035	-1.93	0.036062	-0.005136
334	YP_009724389.1_	DFVKATCEF	HLA-A*01:01	0.03	2.434	0.968203	0.308696	7	HLA-A*02:01	0.028	2.434	0.968203	0.306696	16	HLA-A*03:01	0.014	2.434	0.968203	0.292696	16	HLA-A*24:02	0.207	2.434	0.968203	0.485696	3	HLA-A*26:01	0.224	2.434	0.968203	0.502696	1.5	HLA-B*07:02	0.061	2.434	0.968203	0.339696	8	HLA-B*08:01	0.079	2.434	0.968203	0.357696	9	HLA-B*27:05	0.043	2.434	0.968203	0.321696
335	YP_009724389.1_	FVKATCEFC	HLA-A*01:01	0.032	-0.083	0.022665	0.035025	50	HLA-A*02:01	0.106	-0.083	0.022665	0.109025	50	HLA-A*03:01	0.031	-0.083	0.022665	0.034025	50	HLA-A*24:02	0.024	-0.083	0.022665	0.027025	50	HLA-A*26:01	0.085	-0.083	0.022665	0.088025	50	HLA-B*07:02	0.029	-0.083	0.022665	0.032025	50	HLA-B*08:01	0.076	-0.083	0.022665	0.079025	50	HLA-B*27:05	0.022	-0.083	0.022665	0.025025
336	YP_009724389.1_	VKATCEFCG	HLA-A*01:01	0.014	-1.372	0.023722	-0.014963	50	HLA-A*02:01	0.009	-1.372	0.023722	-0.019963	50	HLA-A*03:01	0.009	-1.372	0.023722	-0.019963	50	HLA-A*24:02	0.006	-1.372	0.023722	-0.022963	50	HLA-A*26:01	0.002	-1.372	0.023722	-0.026963	50	HLA-B*07:02	0.006	-1.372	0.023722	-0.022963	50	HLA-B*08:01	0.011	-1.372	0.023722	-0.017963	50	HLA-B*27:05	0.04	-1.372	0.023722	0.011037
337	YP_009724389.1_	KATCEFCGT	HLA-A*01:01	0.027	-0.535	0.049621	0.02479	50	HLA-A*02:01	0.072	-0.535	0.049621	0.06979	50	HLA-A*03:01	0.024	-0.535	0.049621	0.02179	50	HLA-A*24:02	0.016	-0.535	0.049621	0.01379	50	HLA-A*26:01	0.016	-0.535	0.049621	0.01379	50	HLA-B*07:02	0.029	-0.535	0.049621	0.02679	50	HLA-B*08:01	0.042	-0.535	0.049621	0.03979	50	HLA-B*27:05	0.035	-0.535	0.049621	0.03279
338	YP_009724389.1_	ATCEFCGTE	HLA-A*01:01	0.042	-1.333	0.092528	0.029494	50	HLA-A*02:01	0.024	-1.333	0.092528	0.011494	50	HLA-A*03:01	0.044	-1.333	0.092528	0.031494	50	HLA-A*24:02	0.008	-1.333	0.092528	-0.004506	50	HLA-A*26:01	0.026	-1.333	0.092528	0.013494	50	HLA-B*07:02	0.008	-1.333	0.092528	-0.004506	50	HLA-B*08:01	0.012	-1.333	0.092528	-0.000506	50	HLA-B*27:05	0.013	-1.333	0.092528	0.000494
339	YP_009724389.1_	TCEFCGTEN	HLA-A*01:01	0.021	-1.306	0.026934	-0.00559	50	HLA-A*02:01	0.006	-1.306	0.026934	-0.02059	50	HLA-A*03:01	0.007	-1.306	0.026934	-0.01959	50	HLA-A*24:02	0.002	-1.306	0.026934	-0.02459	50	HLA-A*26:01	0.004	-1.306	0.026934	-0.02259	50	HLA-B*07:02	0.009	-1.306	0.026934	-0.01759	50	HLA-B*08:01	0.006	-1.306	0.026934	-0.02059	50	HLA-B*27:05	0.009	-1.306	0.026934	-0.01759
340	YP_009724389.1_	CEFCGTENL	HLA-A*01:01	0.021	0.9	0.875897	0.240577	32	HLA-A*02:01	0.078	0.9	0.875897	0.297577	16	HLA-A*03:01	0.014	0.9	0.875897	0.233577	32	HLA-A*24:02	0.054	0.9	0.875897	0.273577	16	HLA-A*26:01	0.017	0.9	0.875897	0.236577	32	HLA-B*07:02	0.034	0.9	0.875897	0.253577	32	HLA-B*08:01	0.045	0.9	0.875897	0.264577	32	HLA-B*27:05	0.084	0.9	0.875897	0.303577
341	YP_009724389.1_	EFCGTENLT	HLA-A*01:01	0.026	-0.74	0.034371	0.015233	50	HLA-A*02:01	0.015	-0.74	0.034371	0.004233	50	HLA-A*03:01	0.008	-0.74	0.034371	-0.002767	50	HLA-A*24:02	0.018	-0.74	0.034371	0.007233	50	HLA-A*26:01	0.018	-0.74	0.034371	0.007233	50	HLA-B*07:02	0.006	-0.74	0.034371	-0.004767	50	HLA-B*08:01	0.013	-0.74	0.034371	0.002233	50	HLA-B*27:05	0.013	-0.74	0.034371	0.002233
342	YP_009724389.1_	FCGTENLTK	HLA-A*01:01	0.044	0.06	0.396499	0.134712	50	HLA-A*02:01	0.013	0.06	0.396499	0.103712	50	HLA-A*03:01	0.092	0.06	0.396499	0.182712	50	HLA-A*24:02	0.015	0.06	0.396499	0.105712	50	HLA-A*26:01	0.008	0.06	0.396499	0.098712	50	HLA-B*07:02	0.007	0.06	0.396499	0.097712	50	HLA-B*08:01	0.019	0.06	0.396499	0.109712	50	HLA-B*27:05	0.046	0.06	0.396499	0.136712
343	YP_009724389.1_	CGTENLTKE	HLA-A*01:01	0.013	-2.014	0.043639	-0.027531	50	HLA-A*02:01	0.007	-2.014	0.043639	-0.033531	50	HLA-A*03:01	0.01	-2.014	0.043639	-0.030531	50	HLA-A*24:02	0.005	-2.014	0.043639	-0.035531	50	HLA-A*26:01	0.009	-2.014	0.043639	-0.031531	50	HLA-B*07:02	0.011	-2.014	0.043639	-0.029531	50	HLA-B*08:01	0.012	-2.014	0.043639	-0.028531	50	HLA-B*27:05	0.017	-2.014	0.043639	-0.023531
344	YP_009724389.1_	GTENLTKEG	HLA-A*01:01	0.056	-1.747	0.149431	0.045947	50	HLA-A*02:01	0.007	-1.747	0.149431	-0.003053	50	HLA-A*03:01	0.017	-1.747	0.149431	0.006947	50	HLA-A*24:02	0.004	-1.747	0.149431	-0.006053	50	HLA-A*26:01	0.011	-1.747	0.149431	0.000947	50	HLA-B*07:02	0.008	-1.747	0.149431	-0.002053	50	HLA-B*08:01	0.008	-1.747	0.149431	-0.002053	50	HLA-B*27:05	0.008	-1.747	0.149431	-0.002053
345	YP_009724389.1_	TENLTKEGA	HLA-A*01:01	0.018	-0.816	0.05277	0.009473	50	HLA-A*02:01	0.013	-0.816	0.05277	0.004473	50	HLA-A*03:01	0.004	-0.816	0.05277	-0.004527	50	HLA-A*24:02	0.007	-0.816	0.05277	-0.001527	50	HLA-A*26:01	0.005	-0.816	0.05277	-0.003527	50	HLA-B*07:02	0.012	-0.816	0.05277	0.003473	50	HLA-B*08:01	0.015	-0.816	0.05277	0.006473	50	HLA-B*27:05	0.024	-0.816	0.05277	0.015473
346	YP_009724389.1_	ENLTKEGAT	HLA-A*01:01	0.008	-1.034	0.028176	-0.01151	50	HLA-A*02:01	0.006	-1.034	0.028176	-0.01351	50	HLA-A*03:01	0.004	-1.034	0.028176	-0.01551	50	HLA-A*24:02	0.002	-1.034	0.028176	-0.01751	50	HLA-A*26:01	0.008	-1.034	0.028176	-0.01151	50	HLA-B*07:02	0.018	-1.034	0.028176	-0.00151	50	HLA-B*08:01	0.065	-1.034	0.028176	0.04549	50	HLA-B*27:05	0.011	-1.034	0.028176	-0.00851
347	YP_009724389.1_	NLTKEGATT	HLA-A*01:01	0.022	-0.852	0.300051	0.068211	50	HLA-A*02:01	0.084	-0.852	0.300051	0.130211	50	HLA-A*03:01	0.017	-0.852	0.300051	0.063211	50	HLA-A*24:02	0.009	-0.852	0.300051	0.055211	50	HLA-A*26:01	0.024	-0.852	0.300051	0.070211	50	HLA-B*07:02	0.027	-0.852	0.300051	0.073211	50	HLA-B*08:01	0.061	-0.852	0.300051	0.107211	50	HLA-B*27:05	0.022	-0.852	0.300051	0.068211
348	YP_009724389.1_	LTKEGATTC	HLA-A*01:01	0.044	0.136	0.094975	0.068769	50	HLA-A*02:01	0.04	0.136	0.094975	0.064769	50	HLA-A*03:01	0.036	0.136	0.094975	0.060769	50	HLA-A*24:02	0.013	0.136	0.094975	0.037769	50	HLA-A*26:01	0.067	0.136	0.094975	0.091769	50	HLA-B*07:02	0.065	0.136	0.094975	0.089769	50	HLA-B*08:01	0.082	0.136	0.094975	0.106769	50	HLA-B*27:05	0.023	0.136	0.094975	0.047769
349	YP_009724389.1_	TKEGATTCG	HLA-A*01:01	0.008	-1.463	0.164171	0.008363	50	HLA-A*02:01	0.004	-1.463	0.164171	0.004363	50	HLA-A*03:01	0.004	-1.463	0.164171	0.004363	50	HLA-A*24:02	0.002	-1.463	0.164171	0.002363	50	HLA-A*26:01	0.002	-1.463	0.164171	0.002363	50	HLA-B*07:02	0.008	-1.463	0.164171	0.008363	50	HLA-B*08:01	0.007	-1.463	0.164171	0.007363	50	HLA-B*27:05	0.016	-1.463	0.164171	0.016363
350	YP_009724389.1_	KEGATTCGY	HLA-A*01:01	0.054	2.743	0.450043	0.223835	32	HLA-A*02:01	0.023	2.743	0.450043	0.192835	50	HLA-A*03:01	0.08	2.743	0.450043	0.249835	32	HLA-A*24:02	0.021	2.743	0.450043	0.190835	32	HLA-A*26:01	0.023	2.743	0.450043	0.192835	32	HLA-B*07:02	0.019	2.743	0.450043	0.188835	32	HLA-B*08:01	0.013	2.743	0.450043	0.182835	50	HLA-B*27:05	0.096	2.743	0.450043	0.265835
351	YP_009724389.1_	EGATTCGYL	HLA-A*01:01	0.045	0.602	0.136764	0.090822	50	HLA-A*02:01	0.028	0.602	0.136764	0.073822	50	HLA-A*03:01	0.02	0.602	0.136764	0.065822	50	HLA-A*24:02	0.034	0.602	0.136764	0.079822	50	HLA-A*26:01	0.131	0.602	0.136764	0.176822	32	HLA-B*07:02	0.082	0.602	0.136764	0.127822	50	HLA-B*08:01	0.074	0.602	0.136764	0.119822	50	HLA-B*27:05	0.03	0.602	0.136764	0.075822
352	YP_009724389.1_	GATTCGYLP	HLA-A*01:01	0.028	-0.225	0.029726	0.029063	50	HLA-A*02:01	0.016	-0.225	0.029726	0.017063	50	HLA-A*03:01	0.024	-0.225	0.029726	0.025063	50	HLA-A*24:02	0.011	-0.225	0.029726	0.012063	50	HLA-A*26:01	0.009	-0.225	0.029726	0.010063	50	HLA-B*07:02	0.017	-0.225	0.029726	0.018063	50	HLA-B*08:01	0.014	-0.225	0.029726	0.015063	50	HLA-B*27:05	0.036	-0.225	0.029726	0.037063
353	YP_009724389.1_	ATTCGYLPQ	HLA-A*01:01	0.06	-0.049	0.035413	0.066743	50	HLA-A*02:01	0.031	-0.049	0.035413	0.037743	50	HLA-A*03:01	0.082	-0.049	0.035413	0.088743	50	HLA-A*24:02	0.012	-0.049	0.035413	0.018743	50	HLA-A*26:01	0.067	-0.049	0.035413	0.073743	50	HLA-B*07:02	0.034	-0.049	0.035413	0.040743	50	HLA-B*08:01	0.031	-0.049	0.035413	0.037743	50	HLA-B*27:05	0.03	-0.049	0.035413	0.036743
354	YP_009724389.1_	TTCGYLPQN	HLA-A*01:01	0.04	-1.195	0.037623	0.01859	50	HLA-A*02:01	0.021	-1.195	0.037623	-0.00041	50	HLA-A*03:01	0.033	-1.195	0.037623	0.01159	50	HLA-A*24:02	0.014	-1.195	0.037623	-0.00741	50	HLA-A*26:01	0.028	-1.195	0.037623	0.00659	50	HLA-B*07:02	0.005	-1.195	0.037623	-0.01641	50	HLA-B*08:01	0.009	-1.195	0.037623	-0.01241	50	HLA-B*27:05	0.013	-1.195	0.037623	-0.00841
355	YP_009724389.1_	TCGYLPQNA	HLA-A*01:01	0.029	-0.689	0.024416	0.017269	50	HLA-A*02:01	0.023	-0.689	0.024416	0.011269	50	HLA-A*03:01	0.013	-0.689	0.024416	0.001269	50	HLA-A*24:02	0.01	-0.689	0.024416	-0.001731	50	HLA-A*26:01	0.004	-0.689	0.024416	-0.007731	50	HLA-B*07:02	0.012	-0.689	0.024416	0.000269	50	HLA-B*08:01	0.027	-0.689	0.024416	0.015269	50	HLA-B*27:05	0.017	-0.689	0.024416	0.005269
356	YP_009724389.1_	CGYLPQNAV	HLA-A*01:01	0.068	0.204	0.198314	0.117721	50	HLA-A*02:01	0.149	0.204	0.198314	0.198721	50	HLA-A*03:01	0.059	0.204	0.198314	0.108721	50	HLA-A*24:02	0.03	0.204	0.198314	0.079721	50	HLA-A*26:01	0.033	0.204	0.198314	0.082721	50	HLA-B*07:02	0.118	0.204	0.198314	0.167721	50	HLA-B*08:01	0.106	0.204	0.198314	0.155721	50	HLA-B*27:05	0.067	0.204	0.198314	0.116721
357	YP_009724389.1_	GYLPQNAVV	HLA-A*01:01	0.028	0.411	0.947645	0.251495	32	HLA-A*02:01	0.082	0.411	0.947645	0.305495	16	HLA-A*03:01	0.025	0.411	0.947645	0.248495	32	HLA-A*24:02	0.256	0.411	0.947645	0.479495	3	HLA-A*26:01	0.005	0.411	0.947645	0.228495	32	HLA-B*07:02	0.026	0.411	0.947645	0.249495	32	HLA-B*08:01	0.046	0.411	0.947645	0.269495	32	HLA-B*27:05	0.054	0.411	0.947645	0.277495
358	YP_009724389.1_	YLPQNAVVK	HLA-A*01:01	0.047	0.419	0.904361	0.260956	16	HLA-A*02:01	0.077	0.419	0.904361	0.290956	16	HLA-A*03:01	0.195	0.419	0.904361	0.408956	5	HLA-A*24:02	0.05	0.419	0.904361	0.263956	32	HLA-A*26:01	0.061	0.419	0.904361	0.274956	16	HLA-B*07:02	0.039	0.419	0.904361	0.252956	32	HLA-B*08:01	0.065	0.419	0.904361	0.278956	32	HLA-B*27:05	0.057	0.419	0.904361	0.270956
359	YP_009724389.1_	LPQNAVVKI	HLA-A*01:01	0.034	0.15	0.970587	0.256132	32	HLA-A*02:01	0.044	0.15	0.970587	0.266132	32	HLA-A*03:01	0.013	0.15	0.970587	0.235132	32	HLA-A*24:02	0.056	0.15	0.970587	0.278132	16	HLA-A*26:01	0.013	0.15	0.970587	0.235132	32	HLA-B*07:02	0.366	0.15	0.970587	0.588132	1.5	HLA-B*08:01	0.139	0.15	0.970587	0.361132	8	HLA-B*27:05	0.051	0.15	0.970587	0.273132
360	YP_009724389.1_	PQNAVVKIY	HLA-A*01:01	0.051	2.474	0.802883	0.293499	9	HLA-A*02:01	0.023	2.474	0.802883	0.265499	32	HLA-A*03:01	0.062	2.474	0.802883	0.304499	16	HLA-A*24:02	0.018	2.474	0.802883	0.260499	32	HLA-A*26:01	0.03	2.474	0.802883	0.272499	16	HLA-B*07:02	0.009	2.474	0.802883	0.251499	32	HLA-B*08:01	0.017	2.474	0.802883	0.259499	32	HLA-B*27:05	0.065	2.474	0.802883	0.307499
361	YP_009724389.1_	QNAVVKIYC	HLA-A*01:01	0.023	-0.253	0.031408	0.023742	50	HLA-A*02:01	0.02	-0.253	0.031408	0.020742	50	HLA-A*03:01	0.017	-0.253	0.031408	0.017742	50	HLA-A*24:02	0.009	-0.253	0.031408	0.009742	50	HLA-A*26:01	0.007	-0.253	0.031408	0.007742	50	HLA-B*07:02	0.014	-0.253	0.031408	0.014742	50	HLA-B*08:01	0.025	-0.253	0.031408	0.025742	50	HLA-B*27:05	0.021	-0.253	0.031408	0.021742
362	YP_009724389.1_	NAVVKIYCP	HLA-A*01:01	0.014	0.223	0.046896	0.030127	50	HLA-A*02:01	0.016	0.223	0.046896	0.032127	50	HLA-A*03:01	0.013	0.223	0.046896	0.029127	50	HLA-A*24:02	0.009	0.223	0.046896	0.025127	50	HLA-A*26:01	0.012	0.223	0.046896	0.028127	50	HLA-B*07:02	0.018	0.223	0.046896	0.034127	50	HLA-B*08:01	0.079	0.223	0.046896	0.095127	50	HLA-B*27:05	0.024	0.223	0.046896	0.040127
363	YP_009724389.1_	AVVKIYCPA	HLA-A*01:01	0.043	-0.034	0.879044	0.239935	32	HLA-A*02:01	0.37	-0.034	0.879044	0.566935	4	HLA-A*03:01	0.114	-0.034	0.879044	0.310935	10	HLA-A*24:02	0.023	-0.034	0.879044	0.219935	32	HLA-A*26:01	0.117	-0.034	0.879044	0.313935	8	HLA-B*07:02	0.147	-0.034	0.879044	0.343935	7	HLA-B*08:01	0.209	-0.034	0.879044	0.405935	6	HLA-B*27:05	0.057	-0.034	0.879044	0.253935
364	YP_009724389.1_	VVKIYCPAC	HLA-A*01:01	0.025	0.367	0.096843	0.055965	50	HLA-A*02:01	0.058	0.367	0.096843	0.088965	50	HLA-A*03:01	0.037	0.367	0.096843	0.067965	50	HLA-A*24:02	0.019	0.367	0.096843	0.049965	50	HLA-A*26:01	0.02	0.367	0.096843	0.050965	50	HLA-B*07:02	0.047	0.367	0.096843	0.077965	50	HLA-B*08:01	0.182	0.367	0.096843	0.212965	32	HLA-B*27:05	0.025	0.367	0.096843	0.055965
365	YP_009724389.1_	VKIYCPACH	HLA-A*01:01	0.018	-0.308	0.029893	0.017026	50	HLA-A*02:01	0.014	-0.308	0.029893	0.013026	50	HLA-A*03:01	0.033	-0.308	0.029893	0.032026	50	HLA-A*24:02	0.009	-0.308	0.029893	0.008026	50	HLA-A*26:01	0.01	-0.308	0.029893	0.009026	50	HLA-B*07:02	0.011	-0.308	0.029893	0.010026	50	HLA-B*08:01	0.019	-0.308	0.029893	0.018026	50	HLA-B*27:05	0.081	-0.308	0.029893	0.080026
366	YP_009724389.1_	KIYCPACHN	HLA-A*01:01	0.019	-0.846	0.20511	0.044	50	HLA-A*02:01	0.048	-0.846	0.20511	0.073	50	HLA-A*03:01	0.178	-0.846	0.20511	0.203	32	HLA-A*24:02	0.009	-0.846	0.20511	0.034	50	HLA-A*26:01	0.012	-0.846	0.20511	0.037	50	HLA-B*07:02	0.023	-0.846	0.20511	0.048	50	HLA-B*08:01	0.016	-0.846	0.20511	0.041	50	HLA-B*27:05	0.053	-0.846	0.20511	0.078
367	YP_009724389.1_	IYCPACHNS	HLA-A*01:01	0.018	-1.848	0.276657	0.034048	50	HLA-A*02:01	0.018	-1.848	0.276657	0.034048	50	HLA-A*03:01	0.017	-1.848	0.276657	0.033048	50	HLA-A*24:02	0.166	-1.848	0.276657	0.182048	32	HLA-A*26:01	0.007	-1.848	0.276657	0.023048	50	HLA-B*07:02	0.006	-1.848	0.276657	0.022048	50	HLA-B*08:01	0.011	-1.848	0.276657	0.027048	50	HLA-B*27:05	0.023	-1.848	0.276657	0.039048
368	YP_009724389.1_	YCPACHNSE	HLA-A*01:01	0.014	-1.571	0.030074	-0.018508	50	HLA-A*02:01	0.01	-1.571	0.030074	-0.022508	50	HLA-A*03:01	0.007	-1.571	0.030074	-0.025508	50	HLA-A*24:02	0.014	-1.571	0.030074	-0.018508	50	HLA-A*26:01	0.005	-1.571	0.030074	-0.027508	50	HLA-B*07:02	0.015	-1.571	0.030074	-0.017508	50	HLA-B*08:01	0.03	-1.571	0.030074	-0.002508	50	HLA-B*27:05	0.009	-1.571	0.030074	-0.023508
369	YP_009724389.1_	CPACHNSEV	HLA-A*01:01	0.065	-0.066	0.822181	0.248341	32	HLA-A*02:01	0.061	-0.066	0.822181	0.244341	32	HLA-A*03:01	0.013	-0.066	0.822181	0.196341	32	HLA-A*24:02	0.024	-0.066	0.822181	0.207341	32	HLA-A*26:01	0.047	-0.066	0.822181	0.230341	32	HLA-B*07:02	0.621	-0.066	0.822181	0.804341	0.4	HLA-B*08:01	0.323	-0.066	0.822181	0.506341	3	HLA-B*27:05	0.038	-0.066	0.822181	0.221341
370	YP_009724389.1_	PACHNSEVG	HLA-A*01:01	0.008	-1.821	0.028623	-0.031085	50	HLA-A*02:01	0.004	-1.821	0.028623	-0.035085	50	HLA-A*03:01	0.006	-1.821	0.028623	-0.033085	50	HLA-A*24:02	0.003	-1.821	0.028623	-0.036085	50	HLA-A*26:01	0.003	-1.821	0.028623	-0.036085	50	HLA-B*07:02	0.005	-1.821	0.028623	-0.034085	50	HLA-B*08:01	0.005	-1.821	0.028623	-0.034085	50	HLA-B*27:05	0.008	-1.821	0.028623	-0.031085
371	YP_009724389.1_	ACHNSEVGP	HLA-A*01:01	0.007	0.154	0.033884	0.018474	50	HLA-A*02:01	0.005	0.154	0.033884	0.016474	50	HLA-A*03:01	0.006	0.154	0.033884	0.017474	50	HLA-A*24:02	0.002	0.154	0.033884	0.013474	50	HLA-A*26:01	0.002	0.154	0.033884	0.013474	50	HLA-B*07:02	0.005	0.154	0.033884	0.016474	50	HLA-B*08:01	0.006	0.154	0.033884	0.017474	50	HLA-B*27:05	0.011	0.154	0.033884	0.022474
372	YP_009724389.1_	CHNSEVGPE	HLA-A*01:01	0.014	-1.539	0.025368	-0.018767	50	HLA-A*02:01	0.006	-1.539	0.025368	-0.026767	50	HLA-A*03:01	0.013	-1.539	0.025368	-0.019767	50	HLA-A*24:02	0.004	-1.539	0.025368	-0.028767	50	HLA-A*26:01	0.006	-1.539	0.025368	-0.026767	50	HLA-B*07:02	0.012	-1.539	0.025368	-0.020767	50	HLA-B*08:01	0.015	-1.539	0.025368	-0.017767	50	HLA-B*27:05	0.036	-1.539	0.025368	0.003233
373	YP_009724389.1_	HNSEVGPEH	HLA-A*01:01	0.039	-0.79	0.278773	0.081974	50	HLA-A*02:01	0.013	-0.79	0.278773	0.055974	50	HLA-A*03:01	0.036	-0.79	0.278773	0.078974	50	HLA-A*24:02	0.005	-0.79	0.278773	0.047974	50	HLA-A*26:01	0.033	-0.79	0.278773	0.075974	50	HLA-B*07:02	0.022	-0.79	0.278773	0.064974	50	HLA-B*08:01	0.016	-0.79	0.278773	0.058974	50	HLA-B*27:05	0.044	-0.79	0.278773	0.086974
374	YP_009724389.1_	NSEVGPEHS	HLA-A*01:01	0.057	-2.335	0.028674	0.005077	50	HLA-A*02:01	0.008	-2.335	0.028674	-0.043923	50	HLA-A*03:01	0.008	-2.335	0.028674	-0.043923	50	HLA-A*24:02	0.003	-2.335	0.028674	-0.048923	50	HLA-A*26:01	0.007	-2.335	0.028674	-0.044923	50	HLA-B*07:02	0.008	-2.335	0.028674	-0.043923	50	HLA-B*08:01	0.009	-2.335	0.028674	-0.042923	50	HLA-B*27:05	0.008	-2.335	0.028674	-0.043923
375	YP_009724389.1_	SEVGPEHSL	HLA-A*01:01	0.019	1.091	0.976631	0.266017	16	HLA-A*02:01	0.079	1.091	0.976631	0.326017	16	HLA-A*03:01	0.009	1.091	0.976631	0.256017	32	HLA-A*24:02	0.041	1.091	0.976631	0.288017	16	HLA-A*26:01	0.022	1.091	0.976631	0.269017	16	HLA-B*07:02	0.054	1.091	0.976631	0.301017	16	HLA-B*08:01	0.056	1.091	0.976631	0.303017	16	HLA-B*27:05	0.073	1.091	0.976631	0.320017
376	YP_009724389.1_	EVGPEHSLA	HLA-A*01:01	0.063	-0.71	0.819888	0.229725	32	HLA-A*02:01	0.049	-0.71	0.819888	0.215725	32	HLA-A*03:01	0.034	-0.71	0.819888	0.200725	32	HLA-A*24:02	0.021	-0.71	0.819888	0.187725	32	HLA-A*26:01	0.144	-0.71	0.819888	0.310725	8	HLA-B*07:02	0.043	-0.71	0.819888	0.209725	32	HLA-B*08:01	0.059	-0.71	0.819888	0.225725	32	HLA-B*27:05	0.016	-0.71	0.819888	0.182725
377	YP_009724389.1_	VGPEHSLAE	HLA-A*01:01	0.016	-1.952	0.028164	-0.026463	50	HLA-A*02:01	0.012	-1.952	0.028164	-0.030463	50	HLA-A*03:01	0.013	-1.952	0.028164	-0.029463	50	HLA-A*24:02	0.012	-1.952	0.028164	-0.030463	50	HLA-A*26:01	0.008	-1.952	0.028164	-0.034463	50	HLA-B*07:02	0.026	-1.952	0.028164	-0.016463	50	HLA-B*08:01	0.036	-1.952	0.028164	-0.006463	50	HLA-B*27:05	0.01	-1.952	0.028164	-0.032463
378	YP_009724389.1_	GPEHSLAEY	HLA-A*01:01	0.15	2.344	0.969638	0.426769	2	HLA-A*02:01	0.013	2.344	0.969638	0.289769	16	HLA-A*03:01	0.035	2.344	0.969638	0.311769	10	HLA-A*24:02	0.009	2.344	0.969638	0.285769	16	HLA-A*26:01	0.06	2.344	0.969638	0.336769	6	HLA-B*07:02	0.167	2.344	0.969638	0.443769	3	HLA-B*08:01	0.032	2.344	0.969638	0.308769	16	HLA-B*27:05	0.029	2.344	0.969638	0.305769
379	YP_009724389.1_	PEHSLAEYH	HLA-A*01:01	0.009	-1.151	0.078124	-0.002197	50	HLA-A*02:01	0.006	-1.151	0.078124	-0.005197	50	HLA-A*03:01	0.006	-1.151	0.078124	-0.005197	50	HLA-A*24:02	0.005	-1.151	0.078124	-0.006197	50	HLA-A*26:01	0.004	-1.151	0.078124	-0.007197	50	HLA-B*07:02	0.007	-1.151	0.078124	-0.004197	50	HLA-B*08:01	0.007	-1.151	0.078124	-0.004197	50	HLA-B*27:05	0.022	-1.151	0.078124	0.010803
380	YP_009724389.1_	EHSLAEYHN	HLA-A*01:01	0.011	-1.661	0.066134	-0.015645	50	HLA-A*02:01	0.006	-1.661	0.066134	-0.020645	50	HLA-A*03:01	0.004	-1.661	0.066134	-0.022645	50	HLA-A*24:02	0.003	-1.661	0.066134	-0.023645	50	HLA-A*26:01	0.005	-1.661	0.066134	-0.021645	50	HLA-B*07:02	0.005	-1.661	0.066134	-0.021645	50	HLA-B*08:01	0.01	-1.661	0.066134	-0.016645	50	HLA-B*27:05	0.019	-1.661	0.066134	-0.007645
381	YP_009724389.1_	HSLAEYHNE	HLA-A*01:01	0.03	-1.765	0.023994	-0.008726	50	HLA-A*02:01	0.018	-1.765	0.023994	-0.020726	50	HLA-A*03:01	0.035	-1.765	0.023994	-0.003726	50	HLA-A*24:02	0.015	-1.765	0.023994	-0.023726	50	HLA-A*26:01	0.013	-1.765	0.023994	-0.025726	50	HLA-B*07:02	0.012	-1.765	0.023994	-0.026726	50	HLA-B*08:01	0.023	-1.765	0.023994	-0.015726	50	HLA-B*27:05	0.032	-1.765	0.023994	-0.006726
382	YP_009724389.1_	SLAEYHNES	HLA-A*01:01	0.06	-2.179	0.250171	0.061813	50	HLA-A*02:01	0.4	-2.179	0.250171	0.401813	8	HLA-A*03:01	0.065	-2.179	0.250171	0.066813	50	HLA-A*24:02	0.027	-2.179	0.250171	0.028813	50	HLA-A*26:01	0.055	-2.179	0.250171	0.056813	50	HLA-B*07:02	0.044	-2.179	0.250171	0.045813	50	HLA-B*08:01	0.141	-2.179	0.250171	0.142813	50	HLA-B*27:05	0.04	-2.179	0.250171	0.041813
383	YP_009724389.1_	LAEYHNESG	HLA-A*01:01	0.041	-1.429	0.023086	0.010469	50	HLA-A*02:01	0.011	-1.429	0.023086	-0.019531	50	HLA-A*03:01	0.011	-1.429	0.023086	-0.019531	50	HLA-A*24:02	0.006	-1.429	0.023086	-0.024531	50	HLA-A*26:01	0.012	-1.429	0.023086	-0.018531	50	HLA-B*07:02	0.033	-1.429	0.023086	0.002469	50	HLA-B*08:01	0.056	-1.429	0.023086	0.025469	50	HLA-B*27:05	0.016	-1.429	0.023086	-0.014531
384	YP_009724389.1_	AEYHNESGL	HLA-A*01:01	0.016	1.198	0.850729	0.237364	32	HLA-A*02:01	0.051	1.198	0.850729	0.272364	32	HLA-A*03:01	0.015	1.198	0.850729	0.236364	32	HLA-A*24:02	0.029	1.198	0.850729	0.250364	32	HLA-A*26:01	0.011	1.198	0.850729	0.232364	32	HLA-B*07:02	0.041	1.198	0.850729	0.262364	32	HLA-B*08:01	0.054	1.198	0.850729	0.275364	32	HLA-B*27:05	0.08	1.198	0.850729	0.301364
385	YP_009724389.1_	EYHNESGLK	HLA-A*01:01	0.023	0.709	0.828076	0.227042	32	HLA-A*02:01	0.009	0.709	0.828076	0.213042	32	HLA-A*03:01	0.06	0.709	0.828076	0.264042	32	HLA-A*24:02	0.043	0.709	0.828076	0.247042	32	HLA-A*26:01	0.058	0.709	0.828076	0.262042	16	HLA-B*07:02	0.008	0.709	0.828076	0.212042	32	HLA-B*08:01	0.018	0.709	0.828076	0.222042	32	HLA-B*27:05	0.046	0.709	0.828076	0.250042
386	YP_009724389.1_	YHNESGLKT	HLA-A*01:01	0.021	-0.979	0.077072	0.013866	50	HLA-A*02:01	0.026	-0.979	0.077072	0.018866	50	HLA-A*03:01	0.009	-0.979	0.077072	0.001866	50	HLA-A*24:02	0.008	-0.979	0.077072	0.000866	50	HLA-A*26:01	0.008	-0.979	0.077072	0.000866	50	HLA-B*07:02	0.033	-0.979	0.077072	0.025866	50	HLA-B*08:01	0.021	-0.979	0.077072	0.013866	50	HLA-B*27:05	0.058	-0.979	0.077072	0.050866
387	YP_009724389.1_	HNESGLKTI	HLA-A*01:01	0.035	0.095	0.580178	0.167915	50	HLA-A*02:01	0.023	0.095	0.580178	0.155915	50	HLA-A*03:01	0.011	0.095	0.580178	0.143915	50	HLA-A*24:02	0.044	0.095	0.580178	0.176915	50	HLA-A*26:01	0.013	0.095	0.580178	0.145915	50	HLA-B*07:02	0.052	0.095	0.580178	0.184915	32	HLA-B*08:01	0.072	0.095	0.580178	0.204915	32	HLA-B*27:05	0.031	0.095	0.580178	0.163915
388	YP_009724389.1_	NESGLKTIL	HLA-A*01:01	0.02	0.829	0.907884	0.244999	32	HLA-A*02:01	0.028	0.829	0.907884	0.252999	32	HLA-A*03:01	0.006	0.829	0.907884	0.230999	32	HLA-A*24:02	0.019	0.829	0.907884	0.243999	32	HLA-A*26:01	0.011	0.829	0.907884	0.235999	32	HLA-B*07:02	0.037	0.829	0.907884	0.261999	32	HLA-B*08:01	0.081	0.829	0.907884	0.305999	16	HLA-B*27:05	0.056	0.829	0.907884	0.280999
389	YP_009724389.1_	ESGLKTILR	HLA-A*01:01	0.072	1.299	0.263682	0.163803	50	HLA-A*02:01	0.012	1.299	0.263682	0.103803	50	HLA-A*03:01	0.112	1.299	0.263682	0.203803	32	HLA-A*24:02	0.027	1.299	0.263682	0.118803	50	HLA-A*26:01	0.058	1.299	0.263682	0.149803	50	HLA-B*07:02	0.006	1.299	0.263682	0.097803	50	HLA-B*08:01	0.028	1.299	0.263682	0.119803	50	HLA-B*27:05	0.024	1.299	0.263682	0.115803
390	YP_009724389.1_	SGLKTILRK	HLA-A*01:01	0.026	0.102	0.817787	0.212552	32	HLA-A*02:01	0.016	0.102	0.817787	0.202552	32	HLA-A*03:01	0.326	0.102	0.817787	0.512552	3	HLA-A*24:02	0.022	0.102	0.817787	0.208552	32	HLA-A*26:01	0.014	0.102	0.817787	0.200552	32	HLA-B*07:02	0.018	0.102	0.817787	0.204552	32	HLA-B*08:01	0.042	0.102	0.817787	0.228552	32	HLA-B*27:05	0.099	0.102	0.817787	0.285552
391	YP_009724389.1_	GLKTILRKG	HLA-A*01:01	0.017	-1.503	0.09718	0.00129	50	HLA-A*02:01	0.027	-1.503	0.09718	0.01129	50	HLA-A*03:01	0.034	-1.503	0.09718	0.01829	50	HLA-A*24:02	0.011	-1.503	0.09718	-0.00471	50	HLA-A*26:01	0.008	-1.503	0.09718	-0.00771	50	HLA-B*07:02	0.011	-1.503	0.09718	-0.00471	50	HLA-B*08:01	0.076	-1.503	0.09718	0.06029	50	HLA-B*27:05	0.035	-1.503	0.09718	0.01929
392	YP_009724389.1_	LKTILRKGG	HLA-A*01:01	0.007	-1.408	0.024044	-0.02279	50	HLA-A*02:01	0.005	-1.408	0.024044	-0.02479	50	HLA-A*03:01	0.004	-1.408	0.024044	-0.02579	50	HLA-A*24:02	0.001	-1.408	0.024044	-0.02879	50	HLA-A*26:01	0.002	-1.408	0.024044	-0.02779	50	HLA-B*07:02	0.007	-1.408	0.024044	-0.02279	50	HLA-B*08:01	0.026	-1.408	0.024044	-0.00379	50	HLA-B*27:05	0.04	-1.408	0.024044	0.01021
393	YP_009724389.1_	KTILRKGGR	HLA-A*01:01	0.03	1.687	0.046146	0.082558	50	HLA-A*02:01	0.024	1.687	0.046146	0.076558	50	HLA-A*03:01	0.31	1.687	0.046146	0.362558	7	HLA-A*24:02	0.027	1.687	0.046146	0.079558	50	HLA-A*26:01	0.046	1.687	0.046146	0.098558	50	HLA-B*07:02	0.011	1.687	0.046146	0.063558	50	HLA-B*08:01	0.031	1.687	0.046146	0.083558	50	HLA-B*27:05	0.062	1.687	0.046146	0.114558
394	YP_009724389.1_	TILRKGGRT	HLA-A*01:01	0.018	-0.479	0.025346	0.011728	50	HLA-A*02:01	0.029	-0.479	0.025346	0.022728	50	HLA-A*03:01	0.035	-0.479	0.025346	0.028728	50	HLA-A*24:02	0.006	-0.479	0.025346	-0.000272	50	HLA-A*26:01	0.012	-0.479	0.025346	0.005728	50	HLA-B*07:02	0.029	-0.479	0.025346	0.022728	50	HLA-B*08:01	0.091	-0.479	0.025346	0.084728	50	HLA-B*27:05	0.021	-0.479	0.025346	0.014728
395	YP_009724389.1_	ILRKGGRTI	HLA-A*01:01	0.023	0.636	0.77294	0.212811	32	HLA-A*02:01	0.136	0.636	0.77294	0.325812	16	HLA-A*03:01	0.061	0.636	0.77294	0.250811	32	HLA-A*24:02	0.076	0.636	0.77294	0.265812	32	HLA-A*26:01	0.029	0.636	0.77294	0.218811	32	HLA-B*07:02	0.411	0.636	0.77294	0.600811	1.5	HLA-B*08:01	0.357	0.636	0.77294	0.546811	2	HLA-B*27:05	0.056	0.636	0.77294	0.245811
396	YP_009724389.1_	LRKGGRTIA	HLA-A*01:01	0.011	-0.318	0.526932	0.12161	50	HLA-A*02:01	0.011	-0.318	0.526932	0.12161	50	HLA-A*03:01	0.012	-0.318	0.526932	0.12261	50	HLA-A*24:02	0.006	-0.318	0.526932	0.11661	50	HLA-A*26:01	0.007	-0.318	0.526932	0.11761	50	HLA-B*07:02	0.066	-0.318	0.526932	0.17661	50	HLA-B*08:01	0.213	-0.318	0.526932	0.32361	16	HLA-B*27:05	0.276	-0.318	0.526932	0.38661
397	YP_009724389.1_	RKGGRTIAF	HLA-A*01:01	0.019	2.713	0.761778	0.258225	16	HLA-A*02:01	0.027	2.713	0.761778	0.266225	32	HLA-A*03:01	0.045	2.713	0.761778	0.284225	16	HLA-A*24:02	0.104	2.713	0.761778	0.343225	7	HLA-A*26:01	0.017	2.713	0.761778	0.256225	16	HLA-B*07:02	0.2	2.713	0.761778	0.439225	3	HLA-B*08:01	0.196	2.713	0.761778	0.435225	4	HLA-B*27:05	0.263	2.713	0.761778	0.502225
398	YP_009724389.1_	KGGRTIAFG	HLA-A*01:01	0.013	-1.586	0.02536	-0.020944	50	HLA-A*02:01	0.014	-1.586	0.02536	-0.019944	50	HLA-A*03:01	0.026	-1.586	0.02536	-0.007944	50	HLA-A*24:02	0.02	-1.586	0.02536	-0.013944	50	HLA-A*26:01	0.004	-1.586	0.02536	-0.029944	50	HLA-B*07:02	0.014	-1.586	0.02536	-0.019944	50	HLA-B*08:01	0.019	-1.586	0.02536	-0.014944	50	HLA-B*27:05	0.031	-1.586	0.02536	-0.002944
399	YP_009724389.1_	GGRTIAFGG	HLA-A*01:01	0.015	-1.691	0.026611	-0.021288	50	HLA-A*02:01	0.012	-1.691	0.026611	-0.024288	50	HLA-A*03:01	0.016	-1.691	0.026611	-0.020288	50	HLA-A*24:02	0.006	-1.691	0.026611	-0.030288	50	HLA-A*26:01	0.003	-1.691	0.026611	-0.033288	50	HLA-B*07:02	0.016	-1.691	0.026611	-0.020288	50	HLA-B*08:01	0.026	-1.691	0.026611	-0.010288	50	HLA-B*27:05	0.033	-1.691	0.026611	-0.003288
400	YP_009724389.1_	GRTIAFGGC	HLA-A*01:01	0.012	-0.024	0.040179	0.02044	50	HLA-A*02:01	0.011	-0.024	0.040179	0.01944	50	HLA-A*03:01	0.007	-0.024	0.040179	0.01544	50	HLA-A*24:02	0.009	-0.024	0.040179	0.01744	50	HLA-A*26:01	0.005	-0.024	0.040179	0.01344	50	HLA-B*07:02	0.012	-0.024	0.040179	0.02044	50	HLA-B*08:01	0.03	-0.024	0.040179	0.03844	50	HLA-B*27:05	0.297	-0.024	0.040179	0.30544
401	YP_009724389.1_	RTIAFGGCV	HLA-A*01:01	0.119	0.576	0.131947	0.163088	50	HLA-A*02:01	0.351	0.576	0.131947	0.395088	8	HLA-A*03:01	0.155	0.576	0.131947	0.199088	32	HLA-A*24:02	0.061	0.576	0.131947	0.105088	50	HLA-A*26:01	0.143	0.576	0.131947	0.187088	32	HLA-B*07:02	0.171	0.576	0.131947	0.215088	32	HLA-B*08:01	0.076	0.576	0.131947	0.120088	50	HLA-B*27:05	0.104	0.576	0.131947	0.148088
402	YP_009724389.1_	TIAFGGCVF	HLA-A*01:01	0.095	2.791	0.655303	0.312218	7	HLA-A*02:01	0.072	2.791	0.655303	0.289218	32	HLA-A*03:01	0.094	2.791	0.655303	0.311218	10	HLA-A*24:02	0.13	2.791	0.655303	0.347218	7	HLA-A*26:01	0.319	2.791	0.655303	0.536218	1.5	HLA-B*07:02	0.175	2.791	0.655303	0.392218	4	HLA-B*08:01	0.108	2.791	0.655303	0.325218	16	HLA-B*27:05	0.053	2.791	0.655303	0.270218
403	YP_009724389.1_	IAFGGCVFS	HLA-A*01:01	0.032	-2.048	0.034839	-0.011361	50	HLA-A*02:01	0.133	-2.048	0.034839	0.089639	50	HLA-A*03:01	0.072	-2.048	0.034839	0.028639	50	HLA-A*24:02	0.028	-2.048	0.034839	-0.015361	50	HLA-A*26:01	0.026	-2.048	0.034839	-0.017361	50	HLA-B*07:02	0.028	-2.048	0.034839	-0.015361	50	HLA-B*08:01	0.026	-2.048	0.034839	-0.017361	50	HLA-B*27:05	0.038	-2.048	0.034839	-0.005361
404	YP_009724389.1_	AFGGCVFSY	HLA-A*01:01	0.094	3.082	0.959	0.386825	3	HLA-A*02:01	0.063	3.082	0.959	0.355825	10	HLA-A*03:01	0.178	3.082	0.959	0.470825	4	HLA-A*24:02	0.187	3.082	0.959	0.479825	3	HLA-A*26:01	0.061	3.082	0.959	0.353825	5	HLA-B*07:02	0.027	3.082	0.959	0.319825	10	HLA-B*08:01	0.035	3.082	0.959	0.327825	16	HLA-B*27:05	0.072	3.082	0.959	0.364825
405	YP_009724389.1_	FGGCVFSYV	HLA-A*01:01	0.095	-0.056	0.330194	0.167894	50	HLA-A*02:01	0.496	-0.056	0.330194	0.568894	4	HLA-A*03:01	0.04	-0.056	0.330194	0.112894	50	HLA-A*24:02	0.126	-0.056	0.330194	0.198894	32	HLA-A*26:01	0.054	-0.056	0.330194	0.126894	50	HLA-B*07:02	0.071	-0.056	0.330194	0.143894	50	HLA-B*08:01	0.203	-0.056	0.330194	0.275894	32	HLA-B*27:05	0.039	-0.056	0.330194	0.111894
406	YP_009724389.1_	GGCVFSYVG	HLA-A*01:01	0.012	-1.937	0.043923	-0.026542	50	HLA-A*02:01	0.011	-1.937	0.043923	-0.027542	50	HLA-A*03:01	0.014	-1.937	0.043923	-0.024542	50	HLA-A*24:02	0.011	-1.937	0.043923	-0.027542	50	HLA-A*26:01	0.002	-1.937	0.043923	-0.036542	50	HLA-B*07:02	0.007	-1.937	0.043923	-0.031542	50	HLA-B*08:01	0.014	-1.937	0.043923	-0.024542	50	HLA-B*27:05	0.026	-1.937	0.043923	-0.012542
407	YP_009724389.1_	GCVFSYVGC	HLA-A*01:01	0.012	-0.096	0.023919	0.014982	50	HLA-A*02:01	0.033	-0.096	0.023919	0.035982	50	HLA-A*03:01	0.012	-0.096	0.023919	0.014982	50	HLA-A*24:02	0.01	-0.096	0.023919	0.012982	50	HLA-A*26:01	0.005	-0.096	0.023919	0.007982	50	HLA-B*07:02	0.008	-0.096	0.023919	0.010982	50	HLA-B*08:01	0.014	-0.096	0.023919	0.016982	50	HLA-B*27:05	0.025	-0.096	0.023919	0.027982
408	YP_009724389.1_	CVFSYVGCH	HLA-A*01:01	0.066	-0.356	0.22582	0.10791	50	HLA-A*02:01	0.048	-0.356	0.22582	0.089909	50	HLA-A*03:01	0.266	-0.356	0.22582	0.30791	16	HLA-A*24:02	0.014	-0.356	0.22582	0.055909	50	HLA-A*26:01	0.12	-0.356	0.22582	0.161909	50	HLA-B*07:02	0.027	-0.356	0.22582	0.068909	50	HLA-B*08:01	0.041	-0.356	0.22582	0.082909	50	HLA-B*27:05	0.07	-0.356	0.22582	0.111909
409	YP_009724389.1_	VFSYVGCHN	HLA-A*01:01	0.028	-1.097	0.033588	0.008132	50	HLA-A*02:01	0.02	-1.097	0.033588	0.000132	50	HLA-A*03:01	0.029	-1.097	0.033588	0.009132	50	HLA-A*24:02	0.036	-1.097	0.033588	0.016132	50	HLA-A*26:01	0.007	-1.097	0.033588	-0.012868	50	HLA-B*07:02	0.011	-1.097	0.033588	-0.008868	50	HLA-B*08:01	0.02	-1.097	0.033588	0.000132	50	HLA-B*27:05	0.034	-1.097	0.033588	0.014132
410	YP_009724389.1_	FSYVGCHNK	HLA-A*01:01	0.112	0.644	0.758098	0.298672	8	HLA-A*02:01	0.07	0.644	0.758098	0.256672	32	HLA-A*03:01	0.543	0.644	0.758098	0.729672	0.8	HLA-A*24:02	0.034	0.644	0.758098	0.220672	32	HLA-A*26:01	0.083	0.644	0.758098	0.269672	16	HLA-B*07:02	0.034	0.644	0.758098	0.220672	32	HLA-B*08:01	0.045	0.644	0.758098	0.231672	32	HLA-B*27:05	0.097	0.644	0.758098	0.283672
411	YP_009724389.1_	SYVGCHNKC	HLA-A*01:01	0.018	0.305	0.096752	0.047394	50	HLA-A*02:01	0.023	0.305	0.096752	0.052394	50	HLA-A*03:01	0.015	0.305	0.096752	0.044394	50	HLA-A*24:02	0.172	0.305	0.096752	0.201394	32	HLA-A*26:01	0.009	0.305	0.096752	0.038394	50	HLA-B*07:02	0.013	0.305	0.096752	0.042394	50	HLA-B*08:01	0.022	0.305	0.096752	0.051394	50	HLA-B*27:05	0.039	0.305	0.096752	0.068394
412	YP_009724389.1_	YVGCHNKCA	HLA-A*01:01	0.043	-0.526	0.075078	0.046743	50	HLA-A*02:01	0.098	-0.526	0.075078	0.101743	50	HLA-A*03:01	0.026	-0.526	0.075078	0.029743	50	HLA-A*24:02	0.012	-0.526	0.075078	0.015743	50	HLA-A*26:01	0.027	-0.526	0.075078	0.030743	50	HLA-B*07:02	0.069	-0.526	0.075078	0.072743	50	HLA-B*08:01	0.214	-0.526	0.075078	0.217743	32	HLA-B*27:05	0.018	-0.526	0.075078	0.021743
413	YP_009724389.1_	VGCHNKCAY	HLA-A*01:01	0.069	2.677	0.197031	0.180257	32	HLA-A*02:01	0.014	2.677	0.197031	0.125257	50	HLA-A*03:01	0.056	2.677	0.197031	0.167257	50	HLA-A*24:02	0.016	2.677	0.197031	0.127257	50	HLA-A*26:01	0.03	2.677	0.197031	0.141257	50	HLA-B*07:02	0.023	2.677	0.197031	0.134257	50	HLA-B*08:01	0.028	2.677	0.197031	0.139257	50	HLA-B*27:05	0.036	2.677	0.197031	0.147257
414	YP_009724389.1_	GCHNKCAYW	HLA-A*01:01	0.019	0.803	0.380151	0.124609	50	HLA-A*02:01	0.015	0.803	0.380151	0.120609	50	HLA-A*03:01	0.015	0.803	0.380151	0.120609	50	HLA-A*24:02	0.067	0.803	0.380151	0.172609	50	HLA-A*26:01	0.009	0.803	0.380151	0.114609	50	HLA-B*07:02	0.011	0.803	0.380151	0.116609	50	HLA-B*08:01	0.021	0.803	0.380151	0.126609	50	HLA-B*27:05	0.028	0.803	0.380151	0.133609
415	YP_009724389.1_	CHNKCAYWV	HLA-A*01:01	0.068	0.157	0.071337	0.087976	50	HLA-A*02:01	0.086	0.157	0.071337	0.105976	50	HLA-A*03:01	0.026	0.157	0.071337	0.045976	50	HLA-A*24:02	0.073	0.157	0.071337	0.092976	50	HLA-A*26:01	0.012	0.157	0.071337	0.031976	50	HLA-B*07:02	0.042	0.157	0.071337	0.061976	50	HLA-B*08:01	0.056	0.157	0.071337	0.075976	50	HLA-B*27:05	0.102	0.157	0.071337	0.121976
416	YP_009724389.1_	HNKCAYWVP	HLA-A*01:01	0.011	-0.148	0.044036	0.017208	50	HLA-A*02:01	0.007	-0.148	0.044036	0.013208	50	HLA-A*03:01	0.011	-0.148	0.044036	0.017208	50	HLA-A*24:02	0.017	-0.148	0.044036	0.023208	50	HLA-A*26:01	0.007	-0.148	0.044036	0.013208	50	HLA-B*07:02	0.019	-0.148	0.044036	0.025208	50	HLA-B*08:01	0.085	-0.148	0.044036	0.091208	50	HLA-B*27:05	0.028	-0.148	0.044036	0.034208
417	YP_009724389.1_	NKCAYWVPR	HLA-A*01:01	0.011	1.557	0.112009	0.075127	50	HLA-A*02:01	0.016	1.557	0.112009	0.080127	50	HLA-A*03:01	0.043	1.557	0.112009	0.107127	50	HLA-A*24:02	0.014	1.557	0.112009	0.078127	50	HLA-A*26:01	0.014	1.557	0.112009	0.078127	50	HLA-B*07:02	0.009	1.557	0.112009	0.073127	50	HLA-B*08:01	0.037	1.557	0.112009	0.101127	50	HLA-B*27:05	0.228	1.557	0.112009	0.292127
418	YP_009724389.1_	KCAYWVPRA	HLA-A*01:01	0.039	-0.25	0.037138	0.041106	50	HLA-A*02:01	0.141	-0.25	0.037138	0.143106	50	HLA-A*03:01	0.044	-0.25	0.037138	0.046106	50	HLA-A*24:02	0.021	-0.25	0.037138	0.023106	50	HLA-A*26:01	0.014	-0.25	0.037138	0.016106	50	HLA-B*07:02	0.022	-0.25	0.037138	0.024106	50	HLA-B*08:01	0.036	-0.25	0.037138	0.038106	50	HLA-B*27:05	0.047	-0.25	0.037138	0.049106
419	YP_009724389.1_	CAYWVPRAS	HLA-A*01:01	0.038	-1.946	0.026009	-0.004798	50	HLA-A*02:01	0.056	-1.946	0.026009	0.013202	50	HLA-A*03:01	0.064	-1.946	0.026009	0.021202	50	HLA-A*24:02	0.021	-1.946	0.026009	-0.021798	50	HLA-A*26:01	0.021	-1.946	0.026009	-0.021798	50	HLA-B*07:02	0.083	-1.946	0.026009	0.040202	50	HLA-B*08:01	0.073	-1.946	0.026009	0.030202	50	HLA-B*27:05	0.05	-1.946	0.026009	0.007202
420	YP_009724389.1_	AYWVPRASA	HLA-A*01:01	0.026	0.038	0.932712	0.23681	32	HLA-A*02:01	0.066	0.038	0.932712	0.27681	32	HLA-A*03:01	0.069	0.038	0.932712	0.27981	16	HLA-A*24:02	0.135	0.038	0.932712	0.34581	7	HLA-A*26:01	0.007	0.038	0.932712	0.21781	32	HLA-B*07:02	0.105	0.038	0.932712	0.31581	10	HLA-B*08:01	0.087	0.038	0.932712	0.29781	16	HLA-B*27:05	0.145	0.038	0.932712	0.35581
421	YP_009724389.1_	YWVPRASAN	HLA-A*01:01	0.021	-0.857	0.032343	0.006852	50	HLA-A*02:01	0.021	-0.857	0.032343	0.006852	50	HLA-A*03:01	0.018	-0.857	0.032343	0.003852	50	HLA-A*24:02	0.048	-0.857	0.032343	0.033852	50	HLA-A*26:01	0.019	-0.857	0.032343	0.004852	50	HLA-B*07:02	0.048	-0.857	0.032343	0.033852	50	HLA-B*08:01	0.096	-0.857	0.032343	0.081852	50	HLA-B*27:05	0.07	-0.857	0.032343	0.055852
422	YP_009724389.1_	WVPRASANI	HLA-A*01:01	0.054	0.579	0.861132	0.26223	16	HLA-A*02:01	0.174	0.579	0.861132	0.38223	9	HLA-A*03:01	0.031	0.579	0.861132	0.23923	32	HLA-A*24:02	0.176	0.579	0.861132	0.38423	5	HLA-A*26:01	0.119	0.579	0.861132	0.32723	7	HLA-B*07:02	0.119	0.579	0.861132	0.32723	9	HLA-B*08:01	0.104	0.579	0.861132	0.31223	16	HLA-B*27:05	0.032	0.579	0.861132	0.24023
423	YP_009724389.1_	VPRASANIG	HLA-A*01:01	0.011	-1.645	0.043226	-0.020399	50	HLA-A*02:01	0.008	-1.645	0.043226	-0.023399	50	HLA-A*03:01	0.011	-1.645	0.043226	-0.020399	50	HLA-A*24:02	0.004	-1.645	0.043226	-0.027399	50	HLA-A*26:01	0.006	-1.645	0.043226	-0.025399	50	HLA-B*07:02	0.332	-1.645	0.043226	0.300601	16	HLA-B*08:01	0.084	-1.645	0.043226	0.052601	50	HLA-B*27:05	0.02	-1.645	0.043226	-0.011399
424	YP_009724389.1_	PRASANIGC	HLA-A*01:01	0.009	-0.195	0.029006	0.010651	50	HLA-A*02:01	0.006	-0.195	0.029006	0.007651	50	HLA-A*03:01	0.005	-0.195	0.029006	0.006651	50	HLA-A*24:02	0.004	-0.195	0.029006	0.005651	50	HLA-A*26:01	0.003	-0.195	0.029006	0.004651	50	HLA-B*07:02	0.008	-0.195	0.029006	0.009651	50	HLA-B*08:01	0.009	-0.195	0.029006	0.010651	50	HLA-B*27:05	0.103	-0.195	0.029006	0.104651
425	YP_009724389.1_	RASANIGCN	HLA-A*01:01	0.018	-1.168	0.030875	-0.004253	50	HLA-A*02:01	0.012	-1.168	0.030875	-0.010253	50	HLA-A*03:01	0.044	-1.168	0.030875	0.021747	50	HLA-A*24:02	0.01	-1.168	0.030875	-0.012253	50	HLA-A*26:01	0.014	-1.168	0.030875	-0.008253	50	HLA-B*07:02	0.039	-1.168	0.030875	0.016747	50	HLA-B*08:01	0.017	-1.168	0.030875	-0.005253	50	HLA-B*27:05	0.051	-1.168	0.030875	0.028747
426	YP_009724389.1_	ASANIGCNH	HLA-A*01:01	0.106	-0.202	0.069163	0.116512	50	HLA-A*02:01	0.024	-0.202	0.069163	0.034512	50	HLA-A*03:01	0.186	-0.202	0.069163	0.196512	32	HLA-A*24:02	0.011	-0.202	0.069163	0.021512	50	HLA-A*26:01	0.067	-0.202	0.069163	0.077512	50	HLA-B*07:02	0.031	-0.202	0.069163	0.041512	50	HLA-B*08:01	0.018	-0.202	0.069163	0.028512	50	HLA-B*27:05	0.038	-0.202	0.069163	0.048512
427	YP_009724389.1_	SANIGCNHT	HLA-A*01:01	0.031	-0.54	0.24112	0.071752	50	HLA-A*02:01	0.029	-0.54	0.24112	0.069752	50	HLA-A*03:01	0.016	-0.54	0.24112	0.056752	50	HLA-A*24:02	0.009	-0.54	0.24112	0.049752	50	HLA-A*26:01	0.012	-0.54	0.24112	0.052752	50	HLA-B*07:02	0.036	-0.54	0.24112	0.076752	50	HLA-B*08:01	0.034	-0.54	0.24112	0.074752	50	HLA-B*27:05	0.018	-0.54	0.24112	0.058752
428	YP_009724389.1_	ANIGCNHTG	HLA-A*01:01	0.021	-1.281	0.046006	-0.000674	50	HLA-A*02:01	0.017	-1.281	0.046006	-0.004674	50	HLA-A*03:01	0.01	-1.281	0.046006	-0.011674	50	HLA-A*24:02	0.016	-1.281	0.046006	-0.005674	50	HLA-A*26:01	0.007	-1.281	0.046006	-0.014674	50	HLA-B*07:02	0.018	-1.281	0.046006	-0.003674	50	HLA-B*08:01	0.017	-1.281	0.046006	-0.004674	50	HLA-B*27:05	0.027	-1.281	0.046006	0.005326
429	YP_009724389.1_	NIGCNHTGV	HLA-A*01:01	0.037	0.471	0.765568	0.221028	32	HLA-A*02:01	0.277	0.471	0.765568	0.461028	6	HLA-A*03:01	0.034	0.471	0.765568	0.218028	32	HLA-A*24:02	0.021	0.471	0.765568	0.205028	32	HLA-A*26:01	0.072	0.471	0.765568	0.256028	16	HLA-B*07:02	0.071	0.471	0.765568	0.255028	32	HLA-B*08:01	0.146	0.471	0.765568	0.330028	16	HLA-B*27:05	0.02	0.471	0.765568	0.204028
430	YP_009724389.1_	IGCNHTGVV	HLA-A*01:01	0.034	0.221	0.631774	0.181674	32	HLA-A*02:01	0.047	0.221	0.631774	0.194674	50	HLA-A*03:01	0.03	0.221	0.631774	0.177674	50	HLA-A*24:02	0.031	0.221	0.631774	0.178674	32	HLA-A*26:01	0.018	0.221	0.631774	0.165674	50	HLA-B*07:02	0.068	0.221	0.631774	0.215674	32	HLA-B*08:01	0.089	0.221	0.631774	0.236674	32	HLA-B*27:05	0.027	0.221	0.631774	0.174674
431	YP_009724389.1_	GCNHTGVVG	HLA-A*01:01	0.012	-1.639	0.048896	-0.017973	50	HLA-A*02:01	0.007	-1.639	0.048896	-0.022973	50	HLA-A*03:01	0.01	-1.639	0.048896	-0.019973	50	HLA-A*24:02	0.003	-1.639	0.048896	-0.026973	50	HLA-A*26:01	0.003	-1.639	0.048896	-0.026973	50	HLA-B*07:02	0.01	-1.639	0.048896	-0.019973	50	HLA-B*08:01	0.008	-1.639	0.048896	-0.021973	50	HLA-B*27:05	0.018	-1.639	0.048896	-0.011973
432	YP_009724389.1_	CNHTGVVGE	HLA-A*01:01	0.011	-1.759	0.027159	-0.026864	50	HLA-A*02:01	0.007	-1.759	0.027159	-0.030864	50	HLA-A*03:01	0.012	-1.759	0.027159	-0.025864	50	HLA-A*24:02	0.003	-1.759	0.027159	-0.034864	50	HLA-A*26:01	0.009	-1.759	0.027159	-0.028864	50	HLA-B*07:02	0.008	-1.759	0.027159	-0.029864	50	HLA-B*08:01	0.016	-1.759	0.027159	-0.021864	50	HLA-B*27:05	0.018	-1.759	0.027159	-0.019864
433	YP_009724389.1_	NHTGVVGEG	HLA-A*01:01	0.011	-1.394	0.311439	0.046224	50	HLA-A*02:01	0.009	-1.394	0.311439	0.044224	50	HLA-A*03:01	0.005	-1.394	0.311439	0.040224	50	HLA-A*24:02	0.006	-1.394	0.311439	0.041224	50	HLA-A*26:01	0.008	-1.394	0.311439	0.043224	50	HLA-B*07:02	0.013	-1.394	0.311439	0.048224	50	HLA-B*08:01	0.016	-1.394	0.311439	0.051224	50	HLA-B*27:05	0.03	-1.394	0.311439	0.065224
434	YP_009724389.1_	HTGVVGEGS	HLA-A*01:01	0.061	-2.38	0.02691	0.007555	50	HLA-A*02:01	0.019	-2.38	0.02691	-0.034445	50	HLA-A*03:01	0.03	-2.38	0.02691	-0.023445	50	HLA-A*24:02	0.009	-2.38	0.02691	-0.044445	50	HLA-A*26:01	0.044	-2.38	0.02691	-0.009445	50	HLA-B*07:02	0.018	-2.38	0.02691	-0.035445	50	HLA-B*08:01	0.012	-2.38	0.02691	-0.041445	50	HLA-B*27:05	0.016	-2.38	0.02691	-0.037445
435	YP_009724389.1_	TGVVGEGSE	HLA-A*01:01	0.006	-1.798	0.024573	-0.033421	50	HLA-A*02:01	0.005	-1.798	0.024573	-0.034421	50	HLA-A*03:01	0.009	-1.798	0.024573	-0.030421	50	HLA-A*24:02	0.002	-1.798	0.024573	-0.037421	50	HLA-A*26:01	0.007	-1.798	0.024573	-0.032421	50	HLA-B*07:02	0.011	-1.798	0.024573	-0.028421	50	HLA-B*08:01	0.01	-1.798	0.024573	-0.029421	50	HLA-B*27:05	0.01	-1.798	0.024573	-0.029421
436	YP_009724389.1_	GVVGEGSEG	HLA-A*01:01	0.015	-1.348	0.069952	-0.002961	50	HLA-A*02:01	0.014	-1.348	0.069952	-0.003961	50	HLA-A*03:01	0.017	-1.348	0.069952	-0.000961	50	HLA-A*24:02	0.003	-1.348	0.069952	-0.014961	50	HLA-A*26:01	0.025	-1.348	0.069952	0.007039	50	HLA-B*07:02	0.019	-1.348	0.069952	0.001039	50	HLA-B*08:01	0.008	-1.348	0.069952	-0.009961	50	HLA-B*27:05	0.015	-1.348	0.069952	-0.002961
437	YP_009724389.1_	VVGEGSEGL	HLA-A*01:01	0.043	0.962	0.884273	0.266011	16	HLA-A*02:01	0.273	0.962	0.884273	0.496011	5	HLA-A*03:01	0.025	0.962	0.884273	0.248011	32	HLA-A*24:02	0.033	0.962	0.884273	0.256011	32	HLA-A*26:01	0.067	0.962	0.884273	0.290011	10	HLA-B*07:02	0.072	0.962	0.884273	0.295011	16	HLA-B*08:01	0.026	0.962	0.884273	0.249011	32	HLA-B*27:05	0.019	0.962	0.884273	0.242011
438	YP_009724389.1_	VGEGSEGLN	HLA-A*01:01	0.018	-1.617	0.023244	-0.017195	50	HLA-A*02:01	0.004	-1.617	0.023244	-0.031195	50	HLA-A*03:01	0.007	-1.617	0.023244	-0.028195	50	HLA-A*24:02	0.003	-1.617	0.023244	-0.032195	50	HLA-A*26:01	0.003	-1.617	0.023244	-0.032195	50	HLA-B*07:02	0.005	-1.617	0.023244	-0.030195	50	HLA-B*08:01	0.003	-1.617	0.023244	-0.032195	50	HLA-B*27:05	0.011	-1.617	0.023244	-0.024195
439	YP_009724389.1_	GEGSEGLND	HLA-A*01:01	0.005	-2.246	0.02447	-0.045644	50	HLA-A*02:01	0.004	-2.246	0.02447	-0.046644	50	HLA-A*03:01	0.003	-2.246	0.02447	-0.047644	50	HLA-A*24:02	0.003	-2.246	0.02447	-0.047644	50	HLA-A*26:01	0.002	-2.246	0.02447	-0.048644	50	HLA-B*07:02	0.004	-2.246	0.02447	-0.046644	50	HLA-B*08:01	0.003	-2.246	0.02447	-0.047644	50	HLA-B*27:05	0.015	-2.246	0.02447	-0.035644
440	YP_009724389.1_	EGSEGLNDN	HLA-A*01:01	0.013	-1.82	0.028016	-0.026196	50	HLA-A*02:01	0.005	-1.82	0.028016	-0.034196	50	HLA-A*03:01	0.004	-1.82	0.028016	-0.035196	50	HLA-A*24:02	0.002	-1.82	0.028016	-0.037196	50	HLA-A*26:01	0.015	-1.82	0.028016	-0.024196	50	HLA-B*07:02	0.005	-1.82	0.028016	-0.034196	50	HLA-B*08:01	0.006	-1.82	0.028016	-0.033196	50	HLA-B*27:05	0.007	-1.82	0.028016	-0.032196
441	YP_009724389.1_	GSEGLNDNL	HLA-A*01:01	0.089	0.505	0.246777	0.15715	50	HLA-A*02:01	0.035	0.505	0.246777	0.10315	50	HLA-A*03:01	0.017	0.505	0.246777	0.08515	50	HLA-A*24:02	0.02	0.505	0.246777	0.08815	50	HLA-A*26:01	0.012	0.505	0.246777	0.08015	50	HLA-B*07:02	0.026	0.505	0.246777	0.09415	50	HLA-B*08:01	0.009	0.505	0.246777	0.07715	50	HLA-B*27:05	0.029	0.505	0.246777	0.09715
442	YP_009724389.1_	SEGLNDNLL	HLA-A*01:01	0.026	0.679	0.923602	0.250785	32	HLA-A*02:01	0.035	0.679	0.923602	0.259785	32	HLA-A*03:01	0.009	0.679	0.923602	0.233785	32	HLA-A*24:02	0.045	0.679	0.923602	0.269785	16	HLA-A*26:01	0.006	0.679	0.923602	0.230785	32	HLA-B*07:02	0.026	0.679	0.923602	0.250785	32	HLA-B*08:01	0.047	0.679	0.923602	0.271785	32	HLA-B*27:05	0.033	0.679	0.923602	0.257785
443	YP_009724389.1_	EGLNDNLLE	HLA-A*01:01	0.013	-1.964	0.029103	-0.029552	50	HLA-A*02:01	0.005	-1.964	0.029103	-0.037552	50	HLA-A*03:01	0.009	-1.964	0.029103	-0.033552	50	HLA-A*24:02	0.003	-1.964	0.029103	-0.039552	50	HLA-A*26:01	0.009	-1.964	0.029103	-0.033552	50	HLA-B*07:02	0.005	-1.964	0.029103	-0.037552	50	HLA-B*08:01	0.01	-1.964	0.029103	-0.032552	50	HLA-B*27:05	0.014	-1.964	0.029103	-0.028552
444	YP_009724389.1_	GLNDNLLEI	HLA-A*01:01	0.101	0.114	0.865857	0.298668	8	HLA-A*02:01	0.761	0.114	0.865857	0.958668	0.4	HLA-A*03:01	0.082	0.114	0.865857	0.279668	16	HLA-A*24:02	0.098	0.114	0.865857	0.295668	16	HLA-A*26:01	0.064	0.114	0.865857	0.261668	16	HLA-B*07:02	0.064	0.114	0.865857	0.261668	32	HLA-B*08:01	0.074	0.114	0.865857	0.271668	32	HLA-B*27:05	0.065	0.114	0.865857	0.262668
445	YP_009724389.1_	LNDNLLEIL	HLA-A*01:01	0.116	0.6	0.400867	0.221195	32	HLA-A*02:01	0.074	0.6	0.400867	0.179195	50	HLA-A*03:01	0.01	0.6	0.400867	0.115195	50	HLA-A*24:02	0.035	0.6	0.400867	0.140195	50	HLA-A*26:01	0.014	0.6	0.400867	0.119195	50	HLA-B*07:02	0.032	0.6	0.400867	0.137195	50	HLA-B*08:01	0.059	0.6	0.400867	0.164195	50	HLA-B*27:05	0.031	0.6	0.400867	0.136195
446	YP_009724389.1_	NDNLLEILQ	HLA-A*01:01	0.02	-0.422	0.027633	0.015667	50	HLA-A*02:01	0.008	-0.422	0.027633	0.003667	50	HLA-A*03:01	0.006	-0.422	0.027633	0.001667	50	HLA-A*24:02	0.005	-0.422	0.027633	0.000667	50	HLA-A*26:01	0.005	-0.422	0.027633	0.000667	50	HLA-B*07:02	0.006	-0.422	0.027633	0.001667	50	HLA-B*08:01	0.012	-0.422	0.027633	0.007667	50	HLA-B*27:05	0.03	-0.422	0.027633	0.025667
447	YP_009724389.1_	DNLLEILQK	HLA-A*01:01	0.014	0.155	0.481627	0.126241	50	HLA-A*02:01	0.007	0.155	0.481627	0.119241	50	HLA-A*03:01	0.051	0.155	0.481627	0.163241	50	HLA-A*24:02	0.01	0.155	0.481627	0.122241	50	HLA-A*26:01	0.014	0.155	0.481627	0.126241	50	HLA-B*07:02	0.004	0.155	0.481627	0.116241	50	HLA-B*08:01	0.018	0.155	0.481627	0.130241	50	HLA-B*27:05	0.041	0.155	0.481627	0.153241
448	YP_009724389.1_	NLLEILQKE	HLA-A*01:01	0.023	-1.63	0.038978	-0.00898	50	HLA-A*02:01	0.102	-1.63	0.038978	0.07002	50	HLA-A*03:01	0.022	-1.63	0.038978	-0.00998	50	HLA-A*24:02	0.012	-1.63	0.038978	-0.01998	50	HLA-A*26:01	0.013	-1.63	0.038978	-0.01898	50	HLA-B*07:02	0.007	-1.63	0.038978	-0.02498	50	HLA-B*08:01	0.039	-1.63	0.038978	0.00702	50	HLA-B*27:05	0.028	-1.63	0.038978	-0.00398
449	YP_009724389.1_	LLEILQKEK	HLA-A*01:01	0.059	0.485	0.128954	0.10014	50	HLA-A*02:01	0.021	0.485	0.128954	0.06214	50	HLA-A*03:01	0.279	0.485	0.128954	0.32014	9	HLA-A*24:02	0.01	0.485	0.128954	0.05114	50	HLA-A*26:01	0.013	0.485	0.128954	0.05414	50	HLA-B*07:02	0.008	0.485	0.128954	0.04914	50	HLA-B*08:01	0.038	0.485	0.128954	0.07914	50	HLA-B*27:05	0.038	0.485	0.128954	0.07914
450	YP_009724389.1_	LEILQKEKV	HLA-A*01:01	0.021	0.3	0.186032	0.070357	50	HLA-A*02:01	0.022	0.3	0.186032	0.071357	50	HLA-A*03:01	0.005	0.3	0.186032	0.054357	50	HLA-A*24:02	0.019	0.3	0.186032	0.068357	50	HLA-A*26:01	0.009	0.3	0.186032	0.058357	50	HLA-B*07:02	0.019	0.3	0.186032	0.068357	50	HLA-B*08:01	0.041	0.3	0.186032	0.090357	50	HLA-B*27:05	0.037	0.3	0.186032	0.086357
451	YP_009724389.1_	EILQKEKVN	HLA-A*01:01	0.01	-1.325	0.022852	-0.017983	50	HLA-A*02:01	0.006	-1.325	0.022852	-0.021983	50	HLA-A*03:01	0.008	-1.325	0.022852	-0.019983	50	HLA-A*24:02	0.003	-1.325	0.022852	-0.024983	50	HLA-A*26:01	0.009	-1.325	0.022852	-0.018983	50	HLA-B*07:02	0.007	-1.325	0.022852	-0.020983	50	HLA-B*08:01	0.042	-1.325	0.022852	0.014017	50	HLA-B*27:05	0.009	-1.325	0.022852	-0.018983
452	YP_009724389.1_	ILQKEKVNI	HLA-A*01:01	0.041	0.378	0.368097	0.133272	50	HLA-A*02:01	0.269	0.378	0.368097	0.361272	10	HLA-A*03:01	0.043	0.378	0.368097	0.135272	50	HLA-A*24:02	0.162	0.378	0.368097	0.254272	32	HLA-A*26:01	0.009	0.378	0.368097	0.101272	50	HLA-B*07:02	0.037	0.378	0.368097	0.129272	50	HLA-B*08:01	0.123	0.378	0.368097	0.215272	32	HLA-B*27:05	0.034	0.378	0.368097	0.126272
453	YP_009724389.1_	LQKEKVNIN	HLA-A*01:01	0.017	-1.229	0.026336	-0.007799	50	HLA-A*02:01	0.017	-1.229	0.026336	-0.007799	50	HLA-A*03:01	0.014	-1.229	0.026336	-0.010799	50	HLA-A*24:02	0.007	-1.229	0.026336	-0.017799	50	HLA-A*26:01	0.007	-1.229	0.026336	-0.017799	50	HLA-B*07:02	0.011	-1.229	0.026336	-0.013799	50	HLA-B*08:01	0.128	-1.229	0.026336	0.103201	50	HLA-B*27:05	0.036	-1.229	0.026336	0.011201
454	YP_009724389.1_	QKEKVNINI	HLA-A*01:01	0.022	0.501	0.197697	0.079007	50	HLA-A*02:01	0.019	0.501	0.197697	0.076007	50	HLA-A*03:01	0.01	0.501	0.197697	0.067007	50	HLA-A*24:02	0.019	0.501	0.197697	0.076007	50	HLA-A*26:01	0.004	0.501	0.197697	0.061007	50	HLA-B*07:02	0.023	0.501	0.197697	0.080007	50	HLA-B*08:01	0.026	0.501	0.197697	0.083007	50	HLA-B*27:05	0.045	0.501	0.197697	0.102007
455	YP_009724389.1_	KEKVNINIV	HLA-A*01:01	0.013	0.235	0.539051	0.140161	50	HLA-A*02:01	0.032	0.235	0.539051	0.159161	50	HLA-A*03:01	0.013	0.235	0.539051	0.140161	50	HLA-A*24:02	0.061	0.235	0.539051	0.188161	32	HLA-A*26:01	0.006	0.235	0.539051	0.133161	50	HLA-B*07:02	0.041	0.235	0.539051	0.168161	50	HLA-B*08:01	0.132	0.235	0.539051	0.259161	32	HLA-B*27:05	0.05	0.235	0.539051	0.177161
456	YP_009724389.1_	EKVNINIVG	HLA-A*01:01	0.007	-1.371	0.218181	0.021816	50	HLA-A*02:01	0.006	-1.371	0.218181	0.020816	50	HLA-A*03:01	0.006	-1.371	0.218181	0.020816	50	HLA-A*24:02	0.003	-1.371	0.218181	0.017816	50	HLA-A*26:01	0.013	-1.371	0.218181	0.027816	50	HLA-B*07:02	0.01	-1.371	0.218181	0.024816	50	HLA-B*08:01	0.015	-1.371	0.218181	0.029816	50	HLA-B*27:05	0.03	-1.371	0.218181	0.044816
457	YP_009724389.1_	KVNINIVGD	HLA-A*01:01	0.016	-1.831	0.036612	-0.021537	50	HLA-A*02:01	0.03	-1.831	0.036612	-0.007537	50	HLA-A*03:01	0.047	-1.831	0.036612	0.009463	50	HLA-A*24:02	0.011	-1.831	0.036612	-0.026537	50	HLA-A*26:01	0.013	-1.831	0.036612	-0.024537	50	HLA-B*07:02	0.017	-1.831	0.036612	-0.020537	50	HLA-B*08:01	0.012	-1.831	0.036612	-0.025537	50	HLA-B*27:05	0.02	-1.831	0.036612	-0.017537
458	YP_009724389.1_	VNINIVGDF	HLA-A*01:01	0.037	2.614	0.639803	0.246306	32	HLA-A*02:01	0.029	2.614	0.639803	0.238306	32	HLA-A*03:01	0.024	2.614	0.639803	0.233306	32	HLA-A*24:02	0.121	2.614	0.639803	0.330306	8	HLA-A*26:01	0.07	2.614	0.639803	0.279306	16	HLA-B*07:02	0.04	2.614	0.639803	0.249306	32	HLA-B*08:01	0.051	2.614	0.639803	0.260306	32	HLA-B*27:05	0.055	2.614	0.639803	0.264306
459	YP_009724389.1_	NINIVGDFK	HLA-A*01:01	0.062	0.583	0.081882	0.094998	50	HLA-A*02:01	0.019	0.583	0.081882	0.051998	50	HLA-A*03:01	0.311	0.583	0.081882	0.343998	8	HLA-A*24:02	0.011	0.583	0.081882	0.043998	50	HLA-A*26:01	0.04	0.583	0.081882	0.072998	50	HLA-B*07:02	0.011	0.583	0.081882	0.043998	50	HLA-B*08:01	0.025	0.583	0.081882	0.057998	50	HLA-B*27:05	0.04	0.583	0.081882	0.072998
460	YP_009724389.1_	INIVGDFKL	HLA-A*01:01	0.033	1.035	0.628747	0.200343	32	HLA-A*02:01	0.053	1.035	0.628747	0.220343	32	HLA-A*03:01	0.016	1.035	0.628747	0.183343	50	HLA-A*24:02	0.102	1.035	0.628747	0.269343	16	HLA-A*26:01	0.014	1.035	0.628747	0.181343	32	HLA-B*07:02	0.038	1.035	0.628747	0.205343	32	HLA-B*08:01	0.04	1.035	0.628747	0.207343	32	HLA-B*27:05	0.042	1.035	0.628747	0.209343
461	YP_009724389.1_	NIVGDFKLN	HLA-A*01:01	0.019	-1.063	0.025857	-0.001757	50	HLA-A*02:01	0.021	-1.063	0.025857	0.000243	50	HLA-A*03:01	0.015	-1.063	0.025857	-0.005757	50	HLA-A*24:02	0.007	-1.063	0.025857	-0.013757	50	HLA-A*26:01	0.039	-1.063	0.025857	0.018243	50	HLA-B*07:02	0.007	-1.063	0.025857	-0.013757	50	HLA-B*08:01	0.019	-1.063	0.025857	-0.001757	50	HLA-B*27:05	0.016	-1.063	0.025857	-0.004757
462	YP_009724389.1_	IVGDFKLNE	HLA-A*01:01	0.034	-1.426	0.028536	0.004771	50	HLA-A*02:01	0.023	-1.426	0.028536	-0.006229	50	HLA-A*03:01	0.063	-1.426	0.028536	0.033771	50	HLA-A*24:02	0.008	-1.426	0.028536	-0.021229	50	HLA-A*26:01	0.013	-1.426	0.028536	-0.016229	50	HLA-B*07:02	0.011	-1.426	0.028536	-0.018229	50	HLA-B*08:01	0.017	-1.426	0.028536	-0.012229	50	HLA-B*27:05	0.014	-1.426	0.028536	-0.015229
463	YP_009724389.1_	VGDFKLNEE	HLA-A*01:01	0.042	-1.937	0.023809	-0.001068	50	HLA-A*02:01	0.011	-1.937	0.023809	-0.032068	50	HLA-A*03:01	0.013	-1.937	0.023809	-0.030068	50	HLA-A*24:02	0.01	-1.937	0.023809	-0.033068	50	HLA-A*26:01	0.004	-1.937	0.023809	-0.039068	50	HLA-B*07:02	0.008	-1.937	0.023809	-0.035068	50	HLA-B*08:01	0.023	-1.937	0.023809	-0.020068	50	HLA-B*27:05	0.008	-1.937	0.023809	-0.035068
464	YP_009724389.1_	GDFKLNEEI	HLA-A*01:01	0.027	0.207	0.324815	0.105258	50	HLA-A*02:01	0.042	0.207	0.324815	0.120258	50	HLA-A*03:01	0.013	0.207	0.324815	0.091258	50	HLA-A*24:02	0.059	0.207	0.324815	0.137258	50	HLA-A*26:01	0.006	0.207	0.324815	0.084258	50	HLA-B*07:02	0.021	0.207	0.324815	0.099258	50	HLA-B*08:01	0.032	0.207	0.324815	0.110258	50	HLA-B*27:05	0.114	0.207	0.324815	0.192258
465	YP_009724389.1_	DFKLNEEIA	HLA-A*01:01	0.016	-0.716	0.030044	0.00486	50	HLA-A*02:01	0.01	-0.716	0.030044	-0.00114	50	HLA-A*03:01	0.006	-0.716	0.030044	-0.00514	50	HLA-A*24:02	0.02	-0.716	0.030044	0.00886	50	HLA-A*26:01	0.013	-0.716	0.030044	0.00186	50	HLA-B*07:02	0.015	-0.716	0.030044	0.00386	50	HLA-B*08:01	0.09	-0.716	0.030044	0.07886	50	HLA-B*27:05	0.019	-0.716	0.030044	0.00786
466	YP_009724389.1_	FKLNEEIAI	HLA-A*01:01	0.018	0.368	0.176224	0.06685	50	HLA-A*02:01	0.097	0.368	0.176224	0.14585	50	HLA-A*03:01	0.008	0.368	0.176224	0.05685	50	HLA-A*24:02	0.043	0.368	0.176224	0.09185	50	HLA-A*26:01	0.008	0.368	0.176224	0.05685	50	HLA-B*07:02	0.044	0.368	0.176224	0.09285	50	HLA-B*08:01	0.081	0.368	0.176224	0.12985	50	HLA-B*27:05	0.108	0.368	0.176224	0.15685
467	YP_009724389.1_	KLNEEIAII	HLA-A*01:01	0.064	0.462	0.840393	0.264638	16	HLA-A*02:01	0.703	0.462	0.840393	0.903638	0.8	HLA-A*03:01	0.115	0.462	0.840393	0.315638	10	HLA-A*24:02	0.123	0.462	0.840393	0.323638	9	HLA-A*26:01	0.049	0.462	0.840393	0.249638	32	HLA-B*07:02	0.059	0.462	0.840393	0.259638	32	HLA-B*08:01	0.088	0.462	0.840393	0.288638	32	HLA-B*27:05	0.067	0.462	0.840393	0.267638
468	YP_009724389.1_	LNEEIAIIL	HLA-A*01:01	0.056	0.763	0.818442	0.259224	16	HLA-A*02:01	0.091	0.763	0.818442	0.294224	16	HLA-A*03:01	0.015	0.763	0.818442	0.218224	32	HLA-A*24:02	0.027	0.763	0.818442	0.230224	32	HLA-A*26:01	0.019	0.763	0.818442	0.222224	32	HLA-B*07:02	0.055	0.763	0.818442	0.258224	32	HLA-B*08:01	0.074	0.763	0.818442	0.277224	32	HLA-B*27:05	0.043	0.763	0.818442	0.246224
469	YP_009724389.1_	NEEIAIILA	HLA-A*01:01	0.029	-0.73	0.510556	0.125625	50	HLA-A*02:01	0.032	-0.73	0.510556	0.128625	50	HLA-A*03:01	0.006	-0.73	0.510556	0.102625	50	HLA-A*24:02	0.014	-0.73	0.510556	0.110625	50	HLA-A*26:01	0.009	-0.73	0.510556	0.105625	50	HLA-B*07:02	0.016	-0.73	0.510556	0.112625	50	HLA-B*08:01	0.031	-0.73	0.510556	0.127625	50	HLA-B*27:05	0.04	-0.73	0.510556	0.136625
470	YP_009724389.1_	EEIAIILAS	HLA-A*01:01	0.018	-2.375	0.040386	-0.032288	50	HLA-A*02:01	0.025	-2.375	0.040386	-0.025288	50	HLA-A*03:01	0.01	-2.375	0.040386	-0.040288	50	HLA-A*24:02	0.013	-2.375	0.040386	-0.037288	50	HLA-A*26:01	0.076	-2.375	0.040386	0.025712	50	HLA-B*07:02	0.017	-2.375	0.040386	-0.033288	50	HLA-B*08:01	0.027	-2.375	0.040386	-0.023288	50	HLA-B*27:05	0.05	-2.375	0.040386	-0.000288
471	YP_009724389.1_	EIAIILASF	HLA-A*01:01	0.109	2.309	0.929263	0.375809	3	HLA-A*02:01	0.131	2.309	0.929263	0.397809	8	HLA-A*03:01	0.049	2.309	0.929263	0.315809	10	HLA-A*24:02	0.169	2.309	0.929263	0.435809	4	HLA-A*26:01	0.747	2.309	0.929263	1.01381	0.05	HLA-B*07:02	0.116	2.309	0.929263	0.382809	5	HLA-B*08:01	0.254	2.309	0.929263	0.520809	3	HLA-B*27:05	0.056	2.309	0.929263	0.322809
472	YP_009724389.1_	IAIILASFS	HLA-A*01:01	0.043	-2.268	0.023603	-0.008389	50	HLA-A*02:01	0.06	-2.268	0.023603	0.008611	50	HLA-A*03:01	0.04	-2.268	0.023603	-0.011389	50	HLA-A*24:02	0.029	-2.268	0.023603	-0.022389	50	HLA-A*26:01	0.032	-2.268	0.023603	-0.019389	50	HLA-B*07:02	0.035	-2.268	0.023603	-0.016389	50	HLA-B*08:01	0.037	-2.268	0.023603	-0.014389	50	HLA-B*27:05	0.037	-2.268	0.023603	-0.014389
473	YP_009724389.1_	AIILASFSA	HLA-A*01:01	0.048	-0.185	0.608312	0.180245	32	HLA-A*02:01	0.435	-0.185	0.608312	0.567245	4	HLA-A*03:01	0.109	-0.185	0.608312	0.241245	32	HLA-A*24:02	0.026	-0.185	0.608312	0.158245	50	HLA-A*26:01	0.05	-0.185	0.608312	0.182245	32	HLA-B*07:02	0.081	-0.185	0.608312	0.213245	32	HLA-B*08:01	0.097	-0.185	0.608312	0.229245	32	HLA-B*27:05	0.046	-0.185	0.608312	0.178245
474	YP_009724389.1_	IILASFSAS	HLA-A*01:01	0.03	-1.922	0.031488	-0.010965	50	HLA-A*02:01	0.14	-1.922	0.031488	0.099035	50	HLA-A*03:01	0.132	-1.922	0.031488	0.091035	50	HLA-A*24:02	0.03	-1.922	0.031488	-0.010965	50	HLA-A*26:01	0.038	-1.922	0.031488	-0.002965	50	HLA-B*07:02	0.074	-1.922	0.031488	0.033035	50	HLA-B*08:01	0.117	-1.922	0.031488	0.076035	50	HLA-B*27:05	0.044	-1.922	0.031488	0.003035
475	YP_009724389.1_	ILASFSAST	HLA-A*01:01	0.057	-0.637	0.181284	0.081864	50	HLA-A*02:01	0.626	-0.637	0.181284	0.650864	3	HLA-A*03:01	0.112	-0.637	0.181284	0.136864	50	HLA-A*24:02	0.032	-0.637	0.181284	0.056864	50	HLA-A*26:01	0.056	-0.637	0.181284	0.080864	50	HLA-B*07:02	0.072	-0.637	0.181284	0.096864	50	HLA-B*08:01	0.1	-0.637	0.181284	0.124864	50	HLA-B*27:05	0.041	-0.637	0.181284	0.065864
476	YP_009724389.1_	LASFSASTS	HLA-A*01:01	0.058	-2.184	0.038684	0.012104	50	HLA-A*02:01	0.034	-2.184	0.038684	-0.011896	50	HLA-A*03:01	0.051	-2.184	0.038684	0.005104	50	HLA-A*24:02	0.022	-2.184	0.038684	-0.023896	50	HLA-A*26:01	0.031	-2.184	0.038684	-0.014896	50	HLA-B*07:02	0.086	-2.184	0.038684	0.040104	50	HLA-B*08:01	0.045	-2.184	0.038684	-0.000896	50	HLA-B*27:05	0.032	-2.184	0.038684	-0.013896
477	YP_009724389.1_	ASFSASTSA	HLA-A*01:01	0.067	-0.191	0.593773	0.195824	32	HLA-A*02:01	0.158	-0.191	0.593773	0.286824	32	HLA-A*03:01	0.156	-0.191	0.593773	0.284824	16	HLA-A*24:02	0.02	-0.191	0.593773	0.148824	50	HLA-A*26:01	0.053	-0.191	0.593773	0.181824	32	HLA-B*07:02	0.154	-0.191	0.593773	0.282824	16	HLA-B*08:01	0.07	-0.191	0.593773	0.198824	50	HLA-B*27:05	0.055	-0.191	0.593773	0.183824
478	YP_009724389.1_	SFSASTSAF	HLA-A*01:01	0.075	2.905	0.525623	0.26589	16	HLA-A*02:01	0.069	2.905	0.525623	0.25989	32	HLA-A*03:01	0.1	2.905	0.525623	0.29089	16	HLA-A*24:02	0.384	2.905	0.525623	0.57489	1.5	HLA-A*26:01	0.172	2.905	0.525623	0.36289	5	HLA-B*07:02	0.194	2.905	0.525623	0.38489	5	HLA-B*08:01	0.156	2.905	0.525623	0.34689	9	HLA-B*27:05	0.086	2.905	0.525623	0.27689
479	YP_009724389.1_	FSASTSAFV	HLA-A*01:01	0.303	0.331	0.563573	0.438079	2	HLA-A*02:01	0.723	0.331	0.563573	0.858079	0.8	HLA-A*03:01	0.074	0.331	0.563573	0.209079	32	HLA-A*24:02	0.112	0.331	0.563573	0.247079	32	HLA-A*26:01	0.33	0.331	0.563573	0.465079	2	HLA-B*07:02	0.162	0.331	0.563573	0.297079	16	HLA-B*08:01	0.108	0.331	0.563573	0.243079	32	HLA-B*27:05	0.05	0.331	0.563573	0.185079
480	YP_009724389.1_	SASTSAFVE	HLA-A*01:01	0.041	-1.569	0.025771	0.007573	50	HLA-A*02:01	0.017	-1.569	0.025771	-0.016427	50	HLA-A*03:01	0.042	-1.569	0.025771	0.008573	50	HLA-A*24:02	0.009	-1.569	0.025771	-0.024427	50	HLA-A*26:01	0.019	-1.569	0.025771	-0.014427	50	HLA-B*07:02	0.038	-1.569	0.025771	0.004573	50	HLA-B*08:01	0.027	-1.569	0.025771	-0.006427	50	HLA-B*27:05	0.03	-1.569	0.025771	-0.003427
481	YP_009724389.1_	ASTSAFVET	HLA-A*01:01	0.061	-0.503	0.122879	0.076073	50	HLA-A*02:01	0.057	-0.503	0.122879	0.072073	50	HLA-A*03:01	0.04	-0.503	0.122879	0.055073	50	HLA-A*24:02	0.025	-0.503	0.122879	0.040073	50	HLA-A*26:01	0.022	-0.503	0.122879	0.037073	50	HLA-B*07:02	0.044	-0.503	0.122879	0.059073	50	HLA-B*08:01	0.03	-0.503	0.122879	0.045073	50	HLA-B*27:05	0.03	-0.503	0.122879	0.045073
482	YP_009724389.1_	STSAFVETV	HLA-A*01:01	0.224	0.496	0.769355	0.409505	3	HLA-A*02:01	0.591	0.496	0.769355	0.776505	1.5	HLA-A*03:01	0.093	0.496	0.769355	0.278505	16	HLA-A*24:02	0.087	0.496	0.769355	0.272505	16	HLA-A*26:01	0.268	0.496	0.769355	0.453505	3	HLA-B*07:02	0.095	0.496	0.769355	0.280505	16	HLA-B*08:01	0.076	0.496	0.769355	0.261505	32	HLA-B*27:05	0.038	0.496	0.769355	0.223505
483	YP_009724389.1_	TSAFVETVK	HLA-A*01:01	0.117	0.555	0.765777	0.303175	8	HLA-A*02:01	0.023	0.555	0.765777	0.209175	32	HLA-A*03:01	0.393	0.555	0.765777	0.579175	2	HLA-A*24:02	0.016	0.555	0.765777	0.202175	32	HLA-A*26:01	0.068	0.555	0.765777	0.254175	16	HLA-B*07:02	0.02	0.555	0.765777	0.206175	32	HLA-B*08:01	0.021	0.555	0.765777	0.207175	32	HLA-B*27:05	0.054	0.555	0.765777	0.240175
484	YP_009724389.1_	SAFVETVKG	HLA-A*01:01	0.028	-1.168	0.038083	0.007369	50	HLA-A*02:01	0.027	-1.168	0.038083	0.006369	50	HLA-A*03:01	0.03	-1.168	0.038083	0.009369	50	HLA-A*24:02	0.014	-1.168	0.038083	-0.006631	50	HLA-A*26:01	0.011	-1.168	0.038083	-0.009631	50	HLA-B*07:02	0.026	-1.168	0.038083	0.005369	50	HLA-B*08:01	0.027	-1.168	0.038083	0.006369	50	HLA-B*27:05	0.034	-1.168	0.038083	0.013369
485	YP_009724389.1_	AFVETVKGL	HLA-A*01:01	0.022	1.398	0.784627	0.233491	32	HLA-A*02:01	0.123	1.398	0.784627	0.334491	16	HLA-A*03:01	0.024	1.398	0.784627	0.235491	32	HLA-A*24:02	0.09	1.398	0.784627	0.301491	16	HLA-A*26:01	0.039	1.398	0.784627	0.250491	16	HLA-B*07:02	0.049	1.398	0.784627	0.260491	32	HLA-B*08:01	0.062	1.398	0.784627	0.273491	32	HLA-B*27:05	0.063	1.398	0.784627	0.274491
486	YP_009724389.1_	FVETVKGLD	HLA-A*01:01	0.051	-1.762	0.023899	0.012327	50	HLA-A*02:01	0.017	-1.762	0.023899	-0.021673	50	HLA-A*03:01	0.017	-1.762	0.023899	-0.021673	50	HLA-A*24:02	0.006	-1.762	0.023899	-0.032673	50	HLA-A*26:01	0.031	-1.762	0.023899	-0.007673	50	HLA-B*07:02	0.016	-1.762	0.023899	-0.022673	50	HLA-B*08:01	0.016	-1.762	0.023899	-0.022673	50	HLA-B*27:05	0.012	-1.762	0.023899	-0.026673
487	YP_009724389.1_	VETVKGLDY	HLA-A*01:01	0.069	2.71	0.836067	0.324865	6	HLA-A*02:01	0.01	2.71	0.836067	0.265865	32	HLA-A*03:01	0.044	2.71	0.836067	0.299865	16	HLA-A*24:02	0.014	2.71	0.836067	0.269865	16	HLA-A*26:01	0.026	2.71	0.836067	0.281865	16	HLA-B*07:02	0.02	2.71	0.836067	0.275865	16	HLA-B*08:01	0.021	2.71	0.836067	0.276865	32	HLA-B*27:05	0.06	2.71	0.836067	0.315865
488	YP_009724389.1_	ETVKGLDYK	HLA-A*01:01	0.075	0.364	0.630206	0.225896	32	HLA-A*02:01	0.024	0.364	0.630206	0.174896	50	HLA-A*03:01	0.208	0.364	0.630206	0.358896	7	HLA-A*24:02	0.012	0.364	0.630206	0.162896	50	HLA-A*26:01	0.303	0.364	0.630206	0.453896	3	HLA-B*07:02	0.013	0.364	0.630206	0.163896	50	HLA-B*08:01	0.015	0.364	0.630206	0.165896	50	HLA-B*27:05	0.025	0.364	0.630206	0.175896
489	YP_009724389.1_	TVKGLDYKA	HLA-A*01:01	0.036	-0.587	0.188056	0.063638	50	HLA-A*02:01	0.062	-0.587	0.188056	0.089638	50	HLA-A*03:01	0.041	-0.587	0.188056	0.068638	50	HLA-A*24:02	0.017	-0.587	0.188056	0.044638	50	HLA-A*26:01	0.053	-0.587	0.188056	0.080638	50	HLA-B*07:02	0.034	-0.587	0.188056	0.061638	50	HLA-B*08:01	0.065	-0.587	0.188056	0.092638	50	HLA-B*27:05	0.024	-0.587	0.188056	0.051638
490	YP_009724389.1_	VKGLDYKAF	HLA-A*01:01	0.012	2.493	0.107801	0.09858	50	HLA-A*02:01	0.01	2.493	0.107801	0.09658	50	HLA-A*03:01	0.012	2.493	0.107801	0.09858	50	HLA-A*24:02	0.035	2.493	0.107801	0.12158	50	HLA-A*26:01	0.006	2.493	0.107801	0.09258	50	HLA-B*07:02	0.026	2.493	0.107801	0.11258	50	HLA-B*08:01	0.047	2.493	0.107801	0.13358	50	HLA-B*27:05	0.043	2.493	0.107801	0.12958
491	YP_009724389.1_	KGLDYKAFK	HLA-A*01:01	0.016	0.37	0.561333	0.15155	50	HLA-A*02:01	0.032	0.37	0.561333	0.16755	50	HLA-A*03:01	0.4	0.37	0.561333	0.53555	3	HLA-A*24:02	0.025	0.37	0.561333	0.16055	50	HLA-A*26:01	0.01	0.37	0.561333	0.14555	50	HLA-B*07:02	0.022	0.37	0.561333	0.15755	50	HLA-B*08:01	0.039	0.37	0.561333	0.17455	50	HLA-B*27:05	0.138	0.37	0.561333	0.27355
492	YP_009724389.1_	GLDYKAFKQ	HLA-A*01:01	0.065	-0.34	0.049663	0.067674	50	HLA-A*02:01	0.072	-0.34	0.049663	0.074674	50	HLA-A*03:01	0.062	-0.34	0.049663	0.064674	50	HLA-A*24:02	0.011	-0.34	0.049663	0.013674	50	HLA-A*26:01	0.006	-0.34	0.049663	0.008674	50	HLA-B*07:02	0.007	-0.34	0.049663	0.009674	50	HLA-B*08:01	0.02	-0.34	0.049663	0.022674	50	HLA-B*27:05	0.036	-0.34	0.049663	0.038674
493	YP_009724389.1_	LDYKAFKQI	HLA-A*01:01	0.032	0.388	0.50838	0.156085	50	HLA-A*02:01	0.04	0.388	0.50838	0.164085	50	HLA-A*03:01	0.027	0.388	0.50838	0.151085	50	HLA-A*24:02	0.121	0.388	0.50838	0.245085	32	HLA-A*26:01	0.013	0.388	0.50838	0.137085	50	HLA-B*07:02	0.043	0.388	0.50838	0.167085	50	HLA-B*08:01	0.138	0.388	0.50838	0.262085	32	HLA-B*27:05	0.073	0.388	0.50838	0.197085
494	YP_009724389.1_	DYKAFKQIV	HLA-A*01:01	0.022	0.309	0.928401	0.238615	32	HLA-A*02:01	0.011	0.309	0.928401	0.227615	32	HLA-A*03:01	0.012	0.309	0.928401	0.228615	32	HLA-A*24:02	0.131	0.309	0.928401	0.347615	7	HLA-A*26:01	0.022	0.309	0.928401	0.238615	32	HLA-B*07:02	0.024	0.309	0.928401	0.240615	32	HLA-B*08:01	0.121	0.309	0.928401	0.337615	10	HLA-B*27:05	0.023	0.309	0.928401	0.239615
495	YP_009724389.1_	YKAFKQIVE	HLA-A*01:01	0.012	-1.658	0.025737	-0.023659	50	HLA-A*02:01	0.01	-1.658	0.025737	-0.025659	50	HLA-A*03:01	0.013	-1.658	0.025737	-0.022659	50	HLA-A*24:02	0.004	-1.658	0.025737	-0.031659	50	HLA-A*26:01	0.008	-1.658	0.025737	-0.027659	50	HLA-B*07:02	0.02	-1.658	0.025737	-0.015659	50	HLA-B*08:01	0.059	-1.658	0.025737	0.023341	50	HLA-B*27:05	0.063	-1.658	0.025737	0.027341
496	YP_009724389.1_	KAFKQIVES	HLA-A*01:01	0.022	-2.026	0.175802	0.010905	50	HLA-A*02:01	0.067	-2.026	0.175802	0.055905	50	HLA-A*03:01	0.101	-2.026	0.175802	0.089905	50	HLA-A*24:02	0.024	-2.026	0.175802	0.012905	50	HLA-A*26:01	0.016	-2.026	0.175802	0.004905	50	HLA-B*07:02	0.053	-2.026	0.175802	0.041905	50	HLA-B*08:01	0.054	-2.026	0.175802	0.042905	50	HLA-B*27:05	0.051	-2.026	0.175802	0.039905
497	YP_009724389.1_	AFKQIVESC	HLA-A*01:01	0.017	0.425	0.026339	0.033551	50	HLA-A*02:01	0.03	0.425	0.026339	0.046551	50	HLA-A*03:01	0.021	0.425	0.026339	0.037551	50	HLA-A*24:02	0.065	0.425	0.026339	0.081551	50	HLA-A*26:01	0.009	0.425	0.026339	0.025551	50	HLA-B*07:02	0.021	0.425	0.026339	0.037551	50	HLA-B*08:01	0.088	0.425	0.026339	0.104551	50	HLA-B*27:05	0.05	0.425	0.026339	0.066551
498	YP_009724389.1_	FKQIVESCG	HLA-A*01:01	0.012	-1.319	0.026055	-0.015113	50	HLA-A*02:01	0.011	-1.319	0.026055	-0.016113	50	HLA-A*03:01	0.004	-1.319	0.026055	-0.023113	50	HLA-A*24:02	0.004	-1.319	0.026055	-0.023113	50	HLA-A*26:01	0.003	-1.319	0.026055	-0.024113	50	HLA-B*07:02	0.01	-1.319	0.026055	-0.017113	50	HLA-B*08:01	0.032	-1.319	0.026055	0.004887	50	HLA-B*27:05	0.038	-1.319	0.026055	0.010887
499	YP_009724389.1_	KQIVESCGN	HLA-A*01:01	0.008	-1.169	0.024187	-0.015783	50	HLA-A*02:01	0.028	-1.169	0.024187	0.004217	50	HLA-A*03:01	0.018	-1.169	0.024187	-0.005783	50	HLA-A*24:02	0.009	-1.169	0.024187	-0.014783	50	HLA-A*26:01	0.006	-1.169	0.024187	-0.017783	50	HLA-B*07:02	0.007	-1.169	0.024187	-0.016783	50	HLA-B*08:01	0.008	-1.169	0.024187	-0.015783	50	HLA-B*27:05	0.068	-1.169	0.024187	0.044217
500	YP_009724389.1_	QIVESCGNF	HLA-A*01:01	0.038	2.855	0.53753	0.230319	32	HLA-A*02:01	0.056	2.855	0.53753	0.248319	32	HLA-A*03:01	0.058	2.855	0.53753	0.250319	32	HLA-A*24:02	0.065	2.855	0.53753	0.257319	32	HLA-A*26:01	0.327	2.855	0.53753	0.519319	1.5	HLA-B*07:02	0.058	2.855	0.53753	0.250319	32	HLA-B*08:01	0.038	2.855	0.53753	0.230319	32	HLA-B*27:05	0.036	2.855	0.53753	0.228319
501	YP_009724389.1_	IVESCGNFK	HLA-A*01:01	0.094	0.433	0.098645	0.12702	50	HLA-A*02:01	0.023	0.433	0.098645	0.05602	50	HLA-A*03:01	0.374	0.433	0.098645	0.40702	5	HLA-A*24:02	0.012	0.433	0.098645	0.04502	50	HLA-A*26:01	0.029	0.433	0.098645	0.06202	50	HLA-B*07:02	0.016	0.433	0.098645	0.04902	50	HLA-B*08:01	0.015	0.433	0.098645	0.04802	50	HLA-B*27:05	0.03	0.433	0.098645	0.06302
502	YP_009724389.1_	VESCGNFKV	HLA-A*01:01	0.036	0.246	0.82211	0.227125	32	HLA-A*02:01	0.077	0.246	0.82211	0.268125	32	HLA-A*03:01	0.012	0.246	0.82211	0.203125	32	HLA-A*24:02	0.061	0.246	0.82211	0.252125	32	HLA-A*26:01	0.008	0.246	0.82211	0.199125	32	HLA-B*07:02	0.025	0.246	0.82211	0.216125	32	HLA-B*08:01	0.03	0.246	0.82211	0.221125	32	HLA-B*27:05	0.051	0.246	0.82211	0.242125
503	YP_009724389.1_	ESCGNFKVT	HLA-A*01:01	0.023	-0.813	0.05328	0.014663	50	HLA-A*02:01	0.014	-0.813	0.05328	0.005663	50	HLA-A*03:01	0.013	-0.813	0.05328	0.004663	50	HLA-A*24:02	0.005	-0.813	0.05328	-0.003337	50	HLA-A*26:01	0.041	-0.813	0.05328	0.032663	50	HLA-B*07:02	0.02	-0.813	0.05328	0.011663	50	HLA-B*08:01	0.042	-0.813	0.05328	0.033663	50	HLA-B*27:05	0.012	-0.813	0.05328	0.003663
504	YP_009724389.1_	SCGNFKVTK	HLA-A*01:01	0.024	0.208	0.436029	0.127307	50	HLA-A*02:01	0.01	0.208	0.436029	0.113307	50	HLA-A*03:01	0.165	0.208	0.436029	0.268307	32	HLA-A*24:02	0.014	0.208	0.436029	0.117307	50	HLA-A*26:01	0.006	0.208	0.436029	0.109307	50	HLA-B*07:02	0.01	0.208	0.436029	0.113307	50	HLA-B*08:01	0.021	0.208	0.436029	0.124307	50	HLA-B*27:05	0.039	0.208	0.436029	0.142307
505	YP_009724389.1_	CGNFKVTKG	HLA-A*01:01	0.02	-1.743	0.120935	0.003635	50	HLA-A*02:01	0.011	-1.743	0.120935	-0.005365	50	HLA-A*03:01	0.022	-1.743	0.120935	0.005635	50	HLA-A*24:02	0.009	-1.743	0.120935	-0.007365	50	HLA-A*26:01	0.006	-1.743	0.120935	-0.010365	50	HLA-B*07:02	0.012	-1.743	0.120935	-0.004365	50	HLA-B*08:01	0.037	-1.743	0.120935	0.020635	50	HLA-B*27:05	0.022	-1.743	0.120935	0.005635
506	YP_009724389.1_	GNFKVTKGK	HLA-A*01:01	0.013	0.238	0.642667	0.16355	50	HLA-A*02:01	0.013	0.238	0.642667	0.16355	50	HLA-A*03:01	0.208	0.238	0.642667	0.35855	7	HLA-A*24:02	0.006	0.238	0.642667	0.15655	50	HLA-A*26:01	0.014	0.238	0.642667	0.16455	50	HLA-B*07:02	0.014	0.238	0.642667	0.16455	50	HLA-B*08:01	0.023	0.238	0.642667	0.17355	50	HLA-B*27:05	0.087	0.238	0.642667	0.23755
507	YP_009724389.1_	NFKVTKGKA	HLA-A*01:01	0.022	-0.363	0.062518	0.026992	50	HLA-A*02:01	0.012	-0.363	0.062518	0.016992	50	HLA-A*03:01	0.012	-0.363	0.062518	0.016992	50	HLA-A*24:02	0.019	-0.363	0.062518	0.023992	50	HLA-A*26:01	0.007	-0.363	0.062518	0.011992	50	HLA-B*07:02	0.021	-0.363	0.062518	0.025992	50	HLA-B*08:01	0.133	-0.363	0.062518	0.137992	50	HLA-B*27:05	0.03	-0.363	0.062518	0.034992
508	YP_009724389.1_	FKVTKGKAK	HLA-A*01:01	0.008	0.638	0.271414	0.085018	50	HLA-A*02:01	0.006	0.638	0.271414	0.083018	50	HLA-A*03:01	0.035	0.638	0.271414	0.112018	50	HLA-A*24:02	0.003	0.638	0.271414	0.080018	50	HLA-A*26:01	0.01	0.638	0.271414	0.087018	50	HLA-B*07:02	0.028	0.638	0.271414	0.105018	50	HLA-B*08:01	0.074	0.638	0.271414	0.151018	50	HLA-B*27:05	0.103	0.638	0.271414	0.180018
509	YP_009724389.1_	KVTKGKAKK	HLA-A*01:01	0.02	0.569	0.882916	0.232881	32	HLA-A*02:01	0.014	0.569	0.882916	0.226881	32	HLA-A*03:01	0.439	0.569	0.882916	0.651881	1.5	HLA-A*24:02	0.012	0.569	0.882916	0.224881	32	HLA-A*26:01	0.024	0.569	0.882916	0.236881	32	HLA-B*07:02	0.027	0.569	0.882916	0.239881	32	HLA-B*08:01	0.024	0.569	0.882916	0.236881	32	HLA-B*27:05	0.058	0.569	0.882916	0.270881
510	YP_009724389.1_	VTKGKAKKG	HLA-A*01:01	0.02	-1.256	0.03289	-0.004	50	HLA-A*02:01	0.005	-1.256	0.03289	-0.019	50	HLA-A*03:01	0.024	-1.256	0.03289	0	50	HLA-A*24:02	0.005	-1.256	0.03289	-0.019	50	HLA-A*26:01	0.008	-1.256	0.03289	-0.016	50	HLA-B*07:02	0.008	-1.256	0.03289	-0.016	50	HLA-B*08:01	0.038	-1.256	0.03289	0.014	50	HLA-B*27:05	0.009	-1.256	0.03289	-0.015
511	YP_009724389.1_	TKGKAKKGA	HLA-A*01:01	0.006	-0.623	0.029729	-0.002886	50	HLA-A*02:01	0.006	-0.623	0.029729	-0.002886	50	HLA-A*03:01	0.005	-0.623	0.029729	-0.003886	50	HLA-A*24:02	0.002	-0.623	0.029729	-0.006886	50	HLA-A*26:01	0.002	-0.623	0.029729	-0.006886	50	HLA-B*07:02	0.016	-0.623	0.029729	0.007114	50	HLA-B*08:01	0.032	-0.623	0.029729	0.023114	50	HLA-B*27:05	0.019	-0.623	0.029729	0.010114
512	YP_009724389.1_	KGKAKKGAW	HLA-A*01:01	0.011	0.733	0.426551	0.125299	50	HLA-A*02:01	0.009	0.733	0.426551	0.123299	50	HLA-A*03:01	0.022	0.733	0.426551	0.136299	50	HLA-A*24:02	0.031	0.733	0.426551	0.145299	50	HLA-A*26:01	0.006	0.733	0.426551	0.120299	50	HLA-B*07:02	0.051	0.733	0.426551	0.165299	50	HLA-B*08:01	0.074	0.733	0.426551	0.188299	50	HLA-B*27:05	0.042	0.733	0.426551	0.156299
513	YP_009724389.1_	GKAKKGAWN	HLA-A*01:01	0.008	-1.327	0.023504	-0.019887	50	HLA-A*02:01	0.005	-1.327	0.023504	-0.022887	50	HLA-A*03:01	0.01	-1.327	0.023504	-0.017887	50	HLA-A*24:02	0.002	-1.327	0.023504	-0.025887	50	HLA-A*26:01	0.003	-1.327	0.023504	-0.024887	50	HLA-B*07:02	0.011	-1.327	0.023504	-0.016887	50	HLA-B*08:01	0.017	-1.327	0.023504	-0.010887	50	HLA-B*27:05	0.05	-1.327	0.023504	0.022113
514	YP_009724389.1_	KAKKGAWNI	HLA-A*01:01	0.038	0.662	0.536318	0.175222	50	HLA-A*02:01	0.09	0.662	0.536318	0.227222	32	HLA-A*03:01	0.066	0.662	0.536318	0.203222	32	HLA-A*24:02	0.254	0.662	0.536318	0.391222	5	HLA-A*26:01	0.018	0.662	0.536318	0.155222	50	HLA-B*07:02	0.165	0.662	0.536318	0.302222	16	HLA-B*08:01	0.174	0.662	0.536318	0.311222	16	HLA-B*27:05	0.078	0.662	0.536318	0.215222
515	YP_009724389.1_	AKKGAWNIG	HLA-A*01:01	0.007	-1.103	0.102361	0.002456	50	HLA-A*02:01	0.006	-1.103	0.102361	0.001456	50	HLA-A*03:01	0.006	-1.103	0.102361	0.001456	50	HLA-A*24:02	0.004	-1.103	0.102361	-0.000544	50	HLA-A*26:01	0.003	-1.103	0.102361	-0.001544	50	HLA-B*07:02	0.023	-1.103	0.102361	0.018456	50	HLA-B*08:01	0.046	-1.103	0.102361	0.041456	50	HLA-B*27:05	0.041	-1.103	0.102361	0.036456
516	YP_009724389.1_	KKGAWNIGE	HLA-A*01:01	0.008	-1.418	0.030344	-0.020623	50	HLA-A*02:01	0.009	-1.418	0.030344	-0.019623	50	HLA-A*03:01	0.015	-1.418	0.030344	-0.013623	50	HLA-A*24:02	0.003	-1.418	0.030344	-0.025623	50	HLA-A*26:01	0.002	-1.418	0.030344	-0.026623	50	HLA-B*07:02	0.008	-1.418	0.030344	-0.020623	50	HLA-B*08:01	0.007	-1.418	0.030344	-0.021623	50	HLA-B*27:05	0.063	-1.418	0.030344	0.034377
517	YP_009724389.1_	KGAWNIGEQ	HLA-A*01:01	0.01	-0.147	0.049405	0.017441	50	HLA-A*02:01	0.013	-0.147	0.049405	0.020441	50	HLA-A*03:01	0.039	-0.147	0.049405	0.046441	50	HLA-A*24:02	0.013	-0.147	0.049405	0.020441	50	HLA-A*26:01	0.014	-0.147	0.049405	0.021441	50	HLA-B*07:02	0.032	-0.147	0.049405	0.039441	50	HLA-B*08:01	0.014	-0.147	0.049405	0.021441	50	HLA-B*27:05	0.042	-0.147	0.049405	0.049441
518	YP_009724389.1_	GAWNIGEQK	HLA-A*01:01	0.037	0.611	0.929455	0.261402	16	HLA-A*02:01	0.028	0.611	0.929455	0.252402	32	HLA-A*03:01	0.295	0.611	0.929455	0.519402	3	HLA-A*24:02	0.02	0.611	0.929455	0.244402	32	HLA-A*26:01	0.016	0.611	0.929455	0.240402	32	HLA-B*07:02	0.022	0.611	0.929455	0.246402	32	HLA-B*08:01	0.015	0.611	0.929455	0.239402	32	HLA-B*27:05	0.113	0.611	0.929455	0.337402
519	YP_009724389.1_	AWNIGEQKS	HLA-A*01:01	0.012	-1.979	0.039761	-0.028529	50	HLA-A*02:01	0.01	-1.979	0.039761	-0.030529	50	HLA-A*03:01	0.012	-1.979	0.039761	-0.028529	50	HLA-A*24:02	0.025	-1.979	0.039761	-0.015529	50	HLA-A*26:01	0.003	-1.979	0.039761	-0.037529	50	HLA-B*07:02	0.007	-1.979	0.039761	-0.033529	50	HLA-B*08:01	0.012	-1.979	0.039761	-0.028529	50	HLA-B*27:05	0.023	-1.979	0.039761	-0.017529
520	YP_009724389.1_	WNIGEQKSI	HLA-A*01:01	0.021	0.578	0.078019	0.053004	50	HLA-A*02:01	0.029	0.578	0.078019	0.061004	50	HLA-A*03:01	0.008	0.578	0.078019	0.040004	50	HLA-A*24:02	0.042	0.578	0.078019	0.074004	50	HLA-A*26:01	0.033	0.578	0.078019	0.065004	50	HLA-B*07:02	0.049	0.578	0.078019	0.081004	50	HLA-B*08:01	0.074	0.578	0.078019	0.106004	50	HLA-B*27:05	0.039	0.578	0.078019	0.071004
521	YP_009724389.1_	NIGEQKSIL	HLA-A*01:01	0.035	0.901	0.253275	0.114512	50	HLA-A*02:01	0.069	0.901	0.253275	0.148512	50	HLA-A*03:01	0.021	0.901	0.253275	0.100512	50	HLA-A*24:02	0.015	0.901	0.253275	0.094512	50	HLA-A*26:01	0.037	0.901	0.253275	0.116512	50	HLA-B*07:02	0.076	0.901	0.253275	0.155512	50	HLA-B*08:01	0.168	0.901	0.253275	0.247512	32	HLA-B*27:05	0.017	0.901	0.253275	0.096512
522	YP_009724389.1_	IGEQKSILS	HLA-A*01:01	0.035	-2.492	0.025251	-0.021619	50	HLA-A*02:01	0.011	-2.492	0.025251	-0.045619	50	HLA-A*03:01	0.021	-2.492	0.025251	-0.035619	50	HLA-A*24:02	0.01	-2.492	0.025251	-0.046619	50	HLA-A*26:01	0.005	-2.492	0.025251	-0.051619	50	HLA-B*07:02	0.016	-2.492	0.025251	-0.040619	50	HLA-B*08:01	0.027	-2.492	0.025251	-0.029619	50	HLA-B*27:05	0.017	-2.492	0.025251	-0.039619
523	YP_009724389.1_	GEQKSILSP	HLA-A*01:01	0.007	-0.233	0.044245	0.01113	50	HLA-A*02:01	0.012	-0.233	0.044245	0.01613	50	HLA-A*03:01	0.01	-0.233	0.044245	0.01413	50	HLA-A*24:02	0.007	-0.233	0.044245	0.01113	50	HLA-A*26:01	0.004	-0.233	0.044245	0.00813	50	HLA-B*07:02	0.015	-0.233	0.044245	0.01913	50	HLA-B*08:01	0.022	-0.233	0.044245	0.02613	50	HLA-B*27:05	0.059	-0.233	0.044245	0.06313
524	YP_009724389.1_	EQKSILSPL	HLA-A*01:01	0.044	0.794	0.827513	0.25004	32	HLA-A*02:01	0.11	0.794	0.827513	0.31604	16	HLA-A*03:01	0.028	0.794	0.827513	0.23404	32	HLA-A*24:02	0.062	0.794	0.827513	0.26804	16	HLA-A*26:01	0.201	0.794	0.827513	0.40704	3	HLA-B*07:02	0.157	0.794	0.827513	0.36304	6	HLA-B*08:01	0.479	0.794	0.827513	0.68504	0.8	HLA-B*27:05	0.143	0.794	0.827513	0.34904
525	YP_009724389.1_	QKSILSPLY	HLA-A*01:01	0.109	2.816	0.965278	0.396588	3	HLA-A*02:01	0.016	2.816	0.965278	0.303588	16	HLA-A*03:01	0.082	2.816	0.965278	0.369588	6	HLA-A*24:02	0.016	2.816	0.965278	0.303588	16	HLA-A*26:01	0.047	2.816	0.965278	0.334588	6	HLA-B*07:02	0.016	2.816	0.965278	0.303588	16	HLA-B*08:01	0.02	2.816	0.965278	0.307588	16	HLA-B*27:05	0.128	2.816	0.965278	0.415588
526	YP_009724389.1_	KSILSPLYA	HLA-A*01:01	0.101	-0.368	0.268845	0.15229	50	HLA-A*02:01	0.197	-0.368	0.268845	0.24829	32	HLA-A*03:01	0.245	-0.368	0.268845	0.29629	16	HLA-A*24:02	0.043	-0.368	0.268845	0.09429	50	HLA-A*26:01	0.025	-0.368	0.268845	0.07629	50	HLA-B*07:02	0.05	-0.368	0.268845	0.10129	50	HLA-B*08:01	0.038	-0.368	0.268845	0.08929	50	HLA-B*27:05	0.073	-0.368	0.268845	0.12429
527	YP_009724389.1_	SILSPLYAF	HLA-A*01:01	0.104	2.835	0.861094	0.368621	4	HLA-A*02:01	0.253	2.835	0.861094	0.517621	5	HLA-A*03:01	0.146	2.835	0.861094	0.410621	5	HLA-A*24:02	0.304	2.835	0.861094	0.568621	1.5	HLA-A*26:01	0.22	2.835	0.861094	0.484621	2	HLA-B*07:02	0.165	2.835	0.861094	0.429621	3	HLA-B*08:01	0.195	2.835	0.861094	0.459621	4	HLA-B*27:05	0.115	2.835	0.861094	0.379621
528	YP_009724389.1_	ILSPLYAFA	HLA-A*01:01	0.113	-0.443	0.419763	0.196372	32	HLA-A*02:01	0.793	-0.443	0.419763	0.876372	0.8	HLA-A*03:01	0.189	-0.443	0.419763	0.272372	16	HLA-A*24:02	0.075	-0.443	0.419763	0.158372	50	HLA-A*26:01	0.059	-0.443	0.419763	0.142372	50	HLA-B*07:02	0.048	-0.443	0.419763	0.131372	50	HLA-B*08:01	0.118	-0.443	0.419763	0.201372	50	HLA-B*27:05	0.05	-0.443	0.419763	0.133372
529	YP_009724389.1_	LSPLYAFAS	HLA-A*01:01	0.096	-2.207	0.039756	0.04977	50	HLA-A*02:01	0.07	-2.207	0.039756	0.02377	50	HLA-A*03:01	0.03	-2.207	0.039756	-0.01623	50	HLA-A*24:02	0.045	-2.207	0.039756	-0.00123	50	HLA-A*26:01	0.023	-2.207	0.039756	-0.02323	50	HLA-B*07:02	0.038	-2.207	0.039756	-0.00823	50	HLA-B*08:01	0.057	-2.207	0.039756	0.01077	50	HLA-B*27:05	0.027	-2.207	0.039756	-0.01923
530	YP_009724389.1_	SPLYAFASE	HLA-A*01:01	0.015	-1.751	0.068383	-0.013389	50	HLA-A*02:01	0.018	-1.751	0.068383	-0.010389	50	HLA-A*03:01	0.011	-1.751	0.068383	-0.017389	50	HLA-A*24:02	0.012	-1.751	0.068383	-0.016389	50	HLA-A*26:01	0.013	-1.751	0.068383	-0.015389	50	HLA-B*07:02	0.253	-1.751	0.068383	0.224611	32	HLA-B*08:01	0.178	-1.751	0.068383	0.149611	50	HLA-B*27:05	0.029	-1.751	0.068383	0.000611
531	YP_009724389.1_	PLYAFASEA	HLA-A*01:01	0.047	-0.755	0.628608	0.169562	50	HLA-A*02:01	0.321	-0.755	0.628608	0.443562	7	HLA-A*03:01	0.099	-0.755	0.628608	0.221562	32	HLA-A*24:02	0.015	-0.755	0.628608	0.137562	50	HLA-A*26:01	0.025	-0.755	0.628608	0.147562	50	HLA-B*07:02	0.026	-0.755	0.628608	0.148562	50	HLA-B*08:01	0.052	-0.755	0.628608	0.174562	50	HLA-B*27:05	0.043	-0.755	0.628608	0.165562
532	YP_009724389.1_	LYAFASEAA	HLA-A*01:01	0.05	-0.395	0.093865	0.061245	50	HLA-A*02:01	0.057	-0.395	0.093865	0.068245	50	HLA-A*03:01	0.033	-0.395	0.093865	0.044245	50	HLA-A*24:02	0.166	-0.395	0.093865	0.177245	50	HLA-A*26:01	0.027	-0.395	0.093865	0.038245	50	HLA-B*07:02	0.065	-0.395	0.093865	0.076245	50	HLA-B*08:01	0.054	-0.395	0.093865	0.065245	50	HLA-B*27:05	0.066	-0.395	0.093865	0.077245
533	YP_009724389.1_	YAFASEAAR	HLA-A*01:01	0.036	1.677	0.075484	0.094909	50	HLA-A*02:01	0.079	1.677	0.075484	0.137909	50	HLA-A*03:01	0.244	1.677	0.075484	0.302909	16	HLA-A*24:02	0.032	1.677	0.075484	0.090909	50	HLA-A*26:01	0.151	1.677	0.075484	0.209909	32	HLA-B*07:02	0.059	1.677	0.075484	0.117909	50	HLA-B*08:01	0.064	1.677	0.075484	0.122909	50	HLA-B*27:05	0.12	1.677	0.075484	0.178909
534	YP_009724389.1_	AFASEAARV	HLA-A*01:01	0.07	0.591	0.233787	0.137377	50	HLA-A*02:01	0.141	0.591	0.233787	0.208377	32	HLA-A*03:01	0.044	0.591	0.233787	0.111377	50	HLA-A*24:02	0.163	0.591	0.233787	0.230377	32	HLA-A*26:01	0.033	0.591	0.233787	0.100377	50	HLA-B*07:02	0.047	0.591	0.233787	0.114377	50	HLA-B*08:01	0.05	0.591	0.233787	0.117377	50	HLA-B*27:05	0.055	0.591	0.233787	0.122377
535	YP_009724389.1_	FASEAARVV	HLA-A*01:01	0.066	0.422	0.139767	0.107998	50	HLA-A*02:01	0.267	0.422	0.139767	0.308998	16	HLA-A*03:01	0.022	0.422	0.139767	0.063998	50	HLA-A*24:02	0.025	0.422	0.139767	0.066998	50	HLA-A*26:01	0.111	0.422	0.139767	0.152998	50	HLA-B*07:02	0.242	0.422	0.139767	0.283998	16	HLA-B*08:01	0.132	0.422	0.139767	0.173998	50	HLA-B*27:05	0.045	0.422	0.139767	0.086998
536	YP_009724389.1_	ASEAARVVR	HLA-A*01:01	0.066	1.42	0.142406	0.133541	50	HLA-A*02:01	0.013	1.42	0.142406	0.080541	50	HLA-A*03:01	0.157	1.42	0.142406	0.224541	32	HLA-A*24:02	0.015	1.42	0.142406	0.082541	50	HLA-A*26:01	0.024	1.42	0.142406	0.091541	50	HLA-B*07:02	0.028	1.42	0.142406	0.095541	50	HLA-B*08:01	0.021	1.42	0.142406	0.088541	50	HLA-B*27:05	0.05	1.42	0.142406	0.117541
537	YP_009724389.1_	SEAARVVRS	HLA-A*01:01	0.016	-2.157	0.033104	-0.030477	50	HLA-A*02:01	0.02	-2.157	0.033104	-0.026477	50	HLA-A*03:01	0.015	-2.157	0.033104	-0.031477	50	HLA-A*24:02	0.016	-2.157	0.033104	-0.030477	50	HLA-A*26:01	0.008	-2.157	0.033104	-0.038477	50	HLA-B*07:02	0.02	-2.157	0.033104	-0.026477	50	HLA-B*08:01	0.047	-2.157	0.033104	0.000523	50	HLA-B*27:05	0.065	-2.157	0.033104	0.018523
538	YP_009724389.1_	EAARVVRSI	HLA-A*01:01	0.043	0.454	0.526965	0.172917	50	HLA-A*02:01	0.049	0.454	0.526965	0.178917	50	HLA-A*03:01	0.029	0.454	0.526965	0.158917	50	HLA-A*24:02	0.048	0.454	0.526965	0.177917	32	HLA-A*26:01	0.196	0.454	0.526965	0.325917	7	HLA-B*07:02	0.214	0.454	0.526965	0.343917	7	HLA-B*08:01	0.277	0.454	0.526965	0.406917	6	HLA-B*27:05	0.04	0.454	0.526965	0.169917
539	YP_009724389.1_	AARVVRSIF	HLA-A*01:01	0.046	2.613	0.83335	0.298829	8	HLA-A*02:01	0.027	2.613	0.83335	0.279829	32	HLA-A*03:01	0.059	2.613	0.83335	0.311829	10	HLA-A*24:02	0.101	2.613	0.83335	0.353829	7	HLA-A*26:01	0.052	2.613	0.83335	0.304829	9	HLA-B*07:02	0.465	2.613	0.83335	0.717829	0.8	HLA-B*08:01	0.328	2.613	0.83335	0.580829	1.5	HLA-B*27:05	0.076	2.613	0.83335	0.328829
540	YP_009724389.1_	ARVVRSIFS	HLA-A*01:01	0.01	-1.663	0.04216	-0.022089	50	HLA-A*02:01	0.014	-1.663	0.04216	-0.018089	50	HLA-A*03:01	0.027	-1.663	0.04216	-0.005089	50	HLA-A*24:02	0.006	-1.663	0.04216	-0.026089	50	HLA-A*26:01	0.005	-1.663	0.04216	-0.027089	50	HLA-B*07:02	0.016	-1.663	0.04216	-0.016089	50	HLA-B*08:01	0.059	-1.663	0.04216	0.026911	50	HLA-B*27:05	0.284	-1.663	0.04216	0.251911
541	YP_009724389.1_	RVVRSIFSR	HLA-A*01:01	0.027	2.099	0.750886	0.248424	32	HLA-A*02:01	0.072	2.099	0.750886	0.293424	16	HLA-A*03:01	0.567	2.099	0.750886	0.788424	0.4	HLA-A*24:02	0.063	2.099	0.750886	0.284424	16	HLA-A*26:01	0.076	2.099	0.750886	0.297424	9	HLA-B*07:02	0.04	2.099	0.750886	0.261424	32	HLA-B*08:01	0.047	2.099	0.750886	0.268424	32	HLA-B*27:05	0.142	2.099	0.750886	0.363424
542	YP_009724389.1_	VVRSIFSRT	HLA-A*01:01	0.041	-0.324	0.122752	0.060519	50	HLA-A*02:01	0.059	-0.324	0.122752	0.078519	50	HLA-A*03:01	0.088	-0.324	0.122752	0.107519	50	HLA-A*24:02	0.022	-0.324	0.122752	0.041519	50	HLA-A*26:01	0.035	-0.324	0.122752	0.054519	50	HLA-B*07:02	0.104	-0.324	0.122752	0.123519	50	HLA-B*08:01	0.184	-0.324	0.122752	0.203519	32	HLA-B*27:05	0.029	-0.324	0.122752	0.048519
543	YP_009724389.1_	VRSIFSRTL	HLA-A*01:01	0.033	1.266	0.978115	0.284726	10	HLA-A*02:01	0.054	1.266	0.978115	0.305726	16	HLA-A*03:01	0.026	1.266	0.978115	0.277726	16	HLA-A*24:02	0.068	1.266	0.978115	0.319726	9	HLA-A*26:01	0.008	1.266	0.978115	0.259726	16	HLA-B*07:02	0.092	1.266	0.978115	0.343726	7	HLA-B*08:01	0.164	1.266	0.978115	0.415726	5	HLA-B*27:05	0.439	1.266	0.978115	0.690726
544	YP_009724389.1_	RSIFSRTLE	HLA-A*01:01	0.036	-1.165	0.023362	0.012131	50	HLA-A*02:01	0.017	-1.165	0.023362	-0.006869	50	HLA-A*03:01	0.122	-1.165	0.023362	0.098131	50	HLA-A*24:02	0.024	-1.165	0.023362	0.000131	50	HLA-A*26:01	0.027	-1.165	0.023362	0.003131	50	HLA-B*07:02	0.039	-1.165	0.023362	0.015131	50	HLA-B*08:01	0.023	-1.165	0.023362	-0.000869	50	HLA-B*27:05	0.055	-1.165	0.023362	0.031131
545	YP_009724389.1_	SIFSRTLET	HLA-A*01:01	0.055	-0.28	0.223705	0.098334	50	HLA-A*02:01	0.268	-0.28	0.223705	0.311334	16	HLA-A*03:01	0.191	-0.28	0.223705	0.234334	32	HLA-A*24:02	0.021	-0.28	0.223705	0.064334	50	HLA-A*26:01	0.061	-0.28	0.223705	0.104334	50	HLA-B*07:02	0.096	-0.28	0.223705	0.139334	50	HLA-B*08:01	0.24	-0.28	0.223705	0.283334	32	HLA-B*27:05	0.051	-0.28	0.223705	0.094334
546	YP_009724389.1_	IFSRTLETA	HLA-A*01:01	0.064	-0.295	0.252367	0.113408	50	HLA-A*02:01	0.107	-0.295	0.252367	0.156408	50	HLA-A*03:01	0.034	-0.295	0.252367	0.083408	50	HLA-A*24:02	0.173	-0.295	0.252367	0.222408	32	HLA-A*26:01	0.017	-0.295	0.252367	0.066408	50	HLA-B*07:02	0.03	-0.295	0.252367	0.079408	50	HLA-B*08:01	0.058	-0.295	0.252367	0.107408	50	HLA-B*27:05	0.052	-0.295	0.252367	0.101408
547	YP_009724389.1_	FSRTLETAQ	HLA-A*01:01	0.037	-0.102	0.029272	0.041036	50	HLA-A*02:01	0.017	-0.102	0.029272	0.021036	50	HLA-A*03:01	0.03	-0.102	0.029272	0.034036	50	HLA-A*24:02	0.005	-0.102	0.029272	0.009036	50	HLA-A*26:01	0.037	-0.102	0.029272	0.041036	50	HLA-B*07:02	0.074	-0.102	0.029272	0.078036	50	HLA-B*08:01	0.092	-0.102	0.029272	0.096036	50	HLA-B*27:05	0.028	-0.102	0.029272	0.032036
548	YP_009724389.1_	SRTLETAQN	HLA-A*01:01	0.011	-1.197	0.083853	-5.8e-05	50	HLA-A*02:01	0.006	-1.197	0.083853	-0.005058	50	HLA-A*03:01	0.007	-1.197	0.083853	-0.004058	50	HLA-A*24:02	0.006	-1.197	0.083853	-0.005058	50	HLA-A*26:01	0.003	-1.197	0.083853	-0.008058	50	HLA-B*07:02	0.009	-1.197	0.083853	-0.002058	50	HLA-B*08:01	0.017	-1.197	0.083853	0.005942	50	HLA-B*27:05	0.178	-1.197	0.083853	0.166942
549	YP_009724389.1_	RTLETAQNS	HLA-A*01:01	0.041	-1.951	0.031836	-0.000612	50	HLA-A*02:01	0.047	-1.951	0.031836	0.005388	50	HLA-A*03:01	0.07	-1.951	0.031836	0.028388	50	HLA-A*24:02	0.024	-1.951	0.031836	-0.017612	50	HLA-A*26:01	0.016	-1.951	0.031836	-0.025612	50	HLA-B*07:02	0.037	-1.951	0.031836	-0.004612	50	HLA-B*08:01	0.019	-1.951	0.031836	-0.022612	50	HLA-B*27:05	0.049	-1.951	0.031836	0.007388
550	YP_009724389.1_	TLETAQNSV	HLA-A*01:01	0.084	0.301	0.893526	0.292568	9	HLA-A*02:01	0.324	0.301	0.893526	0.532568	5	HLA-A*03:01	0.036	0.301	0.893526	0.244568	32	HLA-A*24:02	0.023	0.301	0.893526	0.231568	32	HLA-A*26:01	0.05	0.301	0.893526	0.258568	16	HLA-B*07:02	0.066	0.301	0.893526	0.274568	16	HLA-B*08:01	0.105	0.301	0.893526	0.313568	16	HLA-B*27:05	0.025	0.301	0.893526	0.233568
551	YP_009724389.1_	LETAQNSVR	HLA-A*01:01	0.02	1.327	0.182285	0.094189	50	HLA-A*02:01	0.01	1.327	0.182285	0.084189	50	HLA-A*03:01	0.021	1.327	0.182285	0.095189	50	HLA-A*24:02	0.014	1.327	0.182285	0.088189	50	HLA-A*26:01	0.016	1.327	0.182285	0.090189	50	HLA-B*07:02	0.016	1.327	0.182285	0.090189	50	HLA-B*08:01	0.02	1.327	0.182285	0.094189	50	HLA-B*27:05	0.065	1.327	0.182285	0.139189
552	YP_009724389.1_	ETAQNSVRV	HLA-A*01:01	0.125	0.154	0.592066	0.262065	16	HLA-A*02:01	0.097	0.154	0.592066	0.234065	32	HLA-A*03:01	0.036	0.154	0.592066	0.173065	50	HLA-A*24:02	0.03	0.154	0.592066	0.167065	50	HLA-A*26:01	0.41	0.154	0.592066	0.547065	1.5	HLA-B*07:02	0.094	0.154	0.592066	0.231065	32	HLA-B*08:01	0.077	0.154	0.592066	0.214065	32	HLA-B*27:05	0.018	0.154	0.592066	0.155065
553	YP_009724389.1_	TAQNSVRVL	HLA-A*01:01	0.032	0.787	0.774446	0.225925	32	HLA-A*02:01	0.039	0.787	0.774446	0.232925	32	HLA-A*03:01	0.035	0.787	0.774446	0.228925	32	HLA-A*24:02	0.039	0.787	0.774446	0.232925	32	HLA-A*26:01	0.038	0.787	0.774446	0.231925	32	HLA-B*07:02	0.238	0.787	0.774446	0.431925	3	HLA-B*08:01	0.144	0.787	0.774446	0.337925	10	HLA-B*27:05	0.042	0.787	0.774446	0.235925
554	YP_009724389.1_	AQNSVRVLQ	HLA-A*01:01	0.026	0.03	0.029485	0.033384	50	HLA-A*02:01	0.044	0.03	0.029485	0.051384	50	HLA-A*03:01	0.092	0.03	0.029485	0.099384	50	HLA-A*24:02	0.017	0.03	0.029485	0.024384	50	HLA-A*26:01	0.009	0.03	0.029485	0.016384	50	HLA-B*07:02	0.02	0.03	0.029485	0.027384	50	HLA-B*08:01	0.019	0.03	0.029485	0.026384	50	HLA-B*27:05	0.159	0.03	0.029485	0.166384
555	YP_009724389.1_	QNSVRVLQK	HLA-A*01:01	0.027	0.475	0.40221	0.129372	50	HLA-A*02:01	0.008	0.475	0.40221	0.110372	50	HLA-A*03:01	0.172	0.475	0.40221	0.274372	16	HLA-A*24:02	0.009	0.475	0.40221	0.111372	50	HLA-A*26:01	0.014	0.475	0.40221	0.116372	50	HLA-B*07:02	0.014	0.475	0.40221	0.116372	50	HLA-B*08:01	0.055	0.475	0.40221	0.157372	50	HLA-B*27:05	0.057	0.475	0.40221	0.159372
556	YP_009724389.1_	NSVRVLQKA	HLA-A*01:01	0.069	-0.429	0.455646	0.160795	50	HLA-A*02:01	0.058	-0.429	0.455646	0.149795	50	HLA-A*03:01	0.029	-0.429	0.455646	0.120795	50	HLA-A*24:02	0.018	-0.429	0.455646	0.109795	50	HLA-A*26:01	0.079	-0.429	0.455646	0.170795	32	HLA-B*07:02	0.041	-0.429	0.455646	0.132795	50	HLA-B*08:01	0.071	-0.429	0.455646	0.162795	50	HLA-B*27:05	0.035	-0.429	0.455646	0.126795
557	YP_009724389.1_	SVRVLQKAA	HLA-A*01:01	0.035	-0.154	0.047954	0.04194	50	HLA-A*02:01	0.042	-0.154	0.047954	0.04894	50	HLA-A*03:01	0.056	-0.154	0.047954	0.06294	50	HLA-A*24:02	0.006	-0.154	0.047954	0.01294	50	HLA-A*26:01	0.038	-0.154	0.047954	0.04494	50	HLA-B*07:02	0.257	-0.154	0.047954	0.26394	32	HLA-B*08:01	0.252	-0.154	0.047954	0.25894	32	HLA-B*27:05	0.031	-0.154	0.047954	0.03794
558	YP_009724389.1_	VRVLQKAAI	HLA-A*01:01	0.014	0.935	0.358635	0.118068	50	HLA-A*02:01	0.03	0.935	0.358635	0.134068	50	HLA-A*03:01	0.014	0.935	0.358635	0.118068	50	HLA-A*24:02	0.029	0.935	0.358635	0.133068	50	HLA-A*26:01	0.007	0.935	0.358635	0.111068	50	HLA-B*07:02	0.054	0.935	0.358635	0.158068	50	HLA-B*08:01	0.121	0.935	0.358635	0.225068	32	HLA-B*27:05	0.32	0.935	0.358635	0.424068
559	YP_009724389.1_	RVLQKAAIT	HLA-A*01:01	0.017	-0.258	0.066268	0.02546	50	HLA-A*02:01	0.093	-0.258	0.066268	0.10146	50	HLA-A*03:01	0.065	-0.258	0.066268	0.07346	50	HLA-A*24:02	0.02	-0.258	0.066268	0.02846	50	HLA-A*26:01	0.014	-0.258	0.066268	0.02246	50	HLA-B*07:02	0.122	-0.258	0.066268	0.13046	50	HLA-B*08:01	0.113	-0.258	0.066268	0.12146	50	HLA-B*27:05	0.062	-0.258	0.066268	0.07046
560	YP_009724389.1_	VLQKAAITI	HLA-A*01:01	0.07	0.716	0.449129	0.188954	32	HLA-A*02:01	0.432	0.716	0.449129	0.550954	4	HLA-A*03:01	0.086	0.716	0.449129	0.204954	32	HLA-A*24:02	0.191	0.716	0.449129	0.309954	10	HLA-A*26:01	0.02	0.716	0.449129	0.138954	50	HLA-B*07:02	0.085	0.716	0.449129	0.203954	32	HLA-B*08:01	0.15	0.716	0.449129	0.268954	32	HLA-B*27:05	0.06	0.716	0.449129	0.178954
561	YP_009724389.1_	LQKAAITIL	HLA-A*01:01	0.029	1.079	0.811462	0.238554	32	HLA-A*02:01	0.178	1.079	0.811462	0.387554	8	HLA-A*03:01	0.042	1.079	0.811462	0.251554	32	HLA-A*24:02	0.083	1.079	0.811462	0.292554	16	HLA-A*26:01	0.041	1.079	0.811462	0.250554	16	HLA-B*07:02	0.132	1.079	0.811462	0.341554	7	HLA-B*08:01	0.341	1.079	0.811462	0.550554	2	HLA-B*27:05	0.174	1.079	0.811462	0.383554
562	YP_009724389.1_	QKAAITILD	HLA-A*01:01	0.017	-1.688	0.039306	-0.016356	50	HLA-A*02:01	0.008	-1.688	0.039306	-0.025356	50	HLA-A*03:01	0.012	-1.688	0.039306	-0.021356	50	HLA-A*24:02	0.004	-1.688	0.039306	-0.029356	50	HLA-A*26:01	0.007	-1.688	0.039306	-0.026356	50	HLA-B*07:02	0.008	-1.688	0.039306	-0.025356	50	HLA-B*08:01	0.01	-1.688	0.039306	-0.023356	50	HLA-B*27:05	0.05	-1.688	0.039306	0.016644
563	YP_009724389.1_	KAAITILDG	HLA-A*01:01	0.032	-1.268	0.024975	0.005919	50	HLA-A*02:01	0.032	-1.268	0.024975	0.005919	50	HLA-A*03:01	0.041	-1.268	0.024975	0.014919	50	HLA-A*24:02	0.016	-1.268	0.024975	-0.010081	50	HLA-A*26:01	0.012	-1.268	0.024975	-0.014081	50	HLA-B*07:02	0.039	-1.268	0.024975	0.012919	50	HLA-B*08:01	0.03	-1.268	0.024975	0.003919	50	HLA-B*27:05	0.039	-1.268	0.024975	0.012919
564	YP_009724389.1_	AAITILDGI	HLA-A*01:01	0.083	0.901	0.095833	0.127087	50	HLA-A*02:01	0.326	0.901	0.095833	0.370087	9	HLA-A*03:01	0.039	0.901	0.095833	0.083087	50	HLA-A*24:02	0.132	0.901	0.095833	0.176087	50	HLA-A*26:01	0.1	0.901	0.095833	0.144087	50	HLA-B*07:02	0.081	0.901	0.095833	0.125087	50	HLA-B*08:01	0.069	0.901	0.095833	0.113087	50	HLA-B*27:05	0.075	0.901	0.095833	0.119087
565	YP_009724389.1_	AITILDGIS	HLA-A*01:01	0.026	-1.855	0.027514	-0.014184	50	HLA-A*02:01	0.025	-1.855	0.027514	-0.015184	50	HLA-A*03:01	0.022	-1.855	0.027514	-0.018184	50	HLA-A*24:02	0.006	-1.855	0.027514	-0.034184	50	HLA-A*26:01	0.016	-1.855	0.027514	-0.024184	50	HLA-B*07:02	0.016	-1.855	0.027514	-0.024184	50	HLA-B*08:01	0.02	-1.855	0.027514	-0.020184	50	HLA-B*27:05	0.016	-1.855	0.027514	-0.024184
566	YP_009724389.1_	ITILDGISQ	HLA-A*01:01	0.043	0.119	0.034539	0.053746	50	HLA-A*02:01	0.03	0.119	0.034539	0.040746	50	HLA-A*03:01	0.051	0.119	0.034539	0.061746	50	HLA-A*24:02	0.011	0.119	0.034539	0.021746	50	HLA-A*26:01	0.062	0.119	0.034539	0.072746	50	HLA-B*07:02	0.026	0.119	0.034539	0.036746	50	HLA-B*08:01	0.018	0.119	0.034539	0.028746	50	HLA-B*27:05	0.021	0.119	0.034539	0.031746
567	YP_009724389.1_	TILDGISQY	HLA-A*01:01	0.176	3.059	0.978505	0.472639	1.5	HLA-A*02:01	0.091	3.059	0.978505	0.387639	8	HLA-A*03:01	0.272	3.059	0.978505	0.568639	2	HLA-A*24:02	0.034	3.059	0.978505	0.330639	8	HLA-A*26:01	0.446	3.059	0.978505	0.742639	0.3	HLA-B*07:02	0.04	3.059	0.978505	0.336639	8	HLA-B*08:01	0.034	3.059	0.978505	0.330639	16	HLA-B*27:05	0.056	3.059	0.978505	0.352639
568	YP_009724389.1_	ILDGISQYS	HLA-A*01:01	0.118	-2.369	0.168719	0.096737	50	HLA-A*02:01	0.345	-2.369	0.168719	0.323737	16	HLA-A*03:01	0.062	-2.369	0.168719	0.040737	50	HLA-A*24:02	0.025	-2.369	0.168719	0.003737	50	HLA-A*26:01	0.017	-2.369	0.168719	-0.004263	50	HLA-B*07:02	0.013	-2.369	0.168719	-0.008263	50	HLA-B*08:01	0.021	-2.369	0.168719	-0.000263	50	HLA-B*27:05	0.021	-2.369	0.168719	-0.000263
569	YP_009724389.1_	LDGISQYSL	HLA-A*01:01	0.036	0.497	0.580308	0.178994	32	HLA-A*02:01	0.031	0.497	0.580308	0.173994	50	HLA-A*03:01	0.017	0.497	0.580308	0.159994	50	HLA-A*24:02	0.046	0.497	0.580308	0.188994	32	HLA-A*26:01	0.006	0.497	0.580308	0.148994	50	HLA-B*07:02	0.042	0.497	0.580308	0.184994	32	HLA-B*08:01	0.091	0.497	0.580308	0.233994	32	HLA-B*27:05	0.051	0.497	0.580308	0.193994
570	YP_009724389.1_	DGISQYSLR	HLA-A*01:01	0.02	1.019	0.053391	0.057488	50	HLA-A*02:01	0.01	1.019	0.053391	0.047488	50	HLA-A*03:01	0.033	1.019	0.053391	0.070488	50	HLA-A*24:02	0.028	1.019	0.053391	0.065488	50	HLA-A*26:01	0.071	1.019	0.053391	0.108488	50	HLA-B*07:02	0.004	1.019	0.053391	0.041488	50	HLA-B*08:01	0.023	1.019	0.053391	0.060488	50	HLA-B*27:05	0.034	1.019	0.053391	0.071488
571	YP_009724389.1_	GISQYSLRL	HLA-A*01:01	0.112	0.761	0.912727	0.336389	5	HLA-A*02:01	0.27	0.761	0.912727	0.494389	5	HLA-A*03:01	0.092	0.761	0.912727	0.316389	10	HLA-A*24:02	0.048	0.761	0.912727	0.272389	16	HLA-A*26:01	0.065	0.761	0.912727	0.289389	10	HLA-B*07:02	0.113	0.761	0.912727	0.337389	8	HLA-B*08:01	0.159	0.761	0.912727	0.383389	7	HLA-B*27:05	0.091	0.761	0.912727	0.315389
572	YP_009724389.1_	ISQYSLRLI	HLA-A*01:01	0.129	0.536	0.043417	0.152169	50	HLA-A*02:01	0.1	0.536	0.043417	0.123169	50	HLA-A*03:01	0.069	0.536	0.043417	0.092169	50	HLA-A*24:02	0.239	0.536	0.043417	0.262169	32	HLA-A*26:01	0.03	0.536	0.043417	0.053169	50	HLA-B*07:02	0.059	0.536	0.043417	0.082169	50	HLA-B*08:01	0.081	0.536	0.043417	0.104169	50	HLA-B*27:05	0.058	0.536	0.043417	0.081169
573	YP_009724389.1_	SQYSLRLID	HLA-A*01:01	0.026	-1.491	0.024368	-0.005792	50	HLA-A*02:01	0.05	-1.491	0.024368	0.018208	50	HLA-A*03:01	0.068	-1.491	0.024368	0.036208	50	HLA-A*24:02	0.019	-1.491	0.024368	-0.012792	50	HLA-A*26:01	0.012	-1.491	0.024368	-0.019792	50	HLA-B*07:02	0.024	-1.491	0.024368	-0.007792	50	HLA-B*08:01	0.042	-1.491	0.024368	0.010208	50	HLA-B*27:05	0.145	-1.491	0.024368	0.113208
574	YP_009724389.1_	QYSLRLIDA	HLA-A*01:01	0.032	-0.208	0.124518	0.054817	50	HLA-A*02:01	0.035	-0.208	0.124518	0.057817	50	HLA-A*03:01	0.029	-0.208	0.124518	0.051817	50	HLA-A*24:02	0.071	-0.208	0.124518	0.093817	50	HLA-A*26:01	0.009	-0.208	0.124518	0.031817	50	HLA-B*07:02	0.017	-0.208	0.124518	0.039817	50	HLA-B*08:01	0.088	-0.208	0.124518	0.110817	50	HLA-B*27:05	0.042	-0.208	0.124518	0.064817
575	YP_009724389.1_	YSLRLIDAM	HLA-A*01:01	0.143	0.294	0.546707	0.273359	16	HLA-A*02:01	0.201	0.294	0.546707	0.331359	16	HLA-A*03:01	0.047	0.294	0.546707	0.177359	50	HLA-A*24:02	0.117	0.294	0.546707	0.247359	32	HLA-A*26:01	0.234	0.294	0.546707	0.364359	5	HLA-B*07:02	0.178	0.294	0.546707	0.308359	16	HLA-B*08:01	0.168	0.294	0.546707	0.298359	16	HLA-B*27:05	0.132	0.294	0.546707	0.262359
576	YP_009724389.1_	SLRLIDAMM	HLA-A*01:01	0.068	0.374	0.947245	0.29048	9	HLA-A*02:01	0.207	0.374	0.947245	0.42948	7	HLA-A*03:01	0.098	0.374	0.947245	0.32048	9	HLA-A*24:02	0.046	0.374	0.947245	0.26848	16	HLA-A*26:01	0.095	0.374	0.947245	0.31748	8	HLA-B*07:02	0.239	0.374	0.947245	0.46148	3	HLA-B*08:01	0.4	0.374	0.947245	0.62248	1	HLA-B*27:05	0.063	0.374	0.947245	0.28548
577	YP_009724389.1_	LRLIDAMMF	HLA-A*01:01	0.023	2.817	0.883767	0.292273	9	HLA-A*02:01	0.023	2.817	0.883767	0.292273	16	HLA-A*03:01	0.026	2.817	0.883767	0.295273	16	HLA-A*24:02	0.13	2.817	0.883767	0.399273	5	HLA-A*26:01	0.009	2.817	0.883767	0.278273	16	HLA-B*07:02	0.038	2.817	0.883767	0.307273	16	HLA-B*08:01	0.068	2.817	0.883767	0.337273	10	HLA-B*27:05	0.409	2.817	0.883767	0.678273
578	YP_009724389.1_	RLIDAMMFT	HLA-A*01:01	0.054	-0.325	0.026822	0.05191	50	HLA-A*02:01	0.725	-0.325	0.026822	0.72291	2	HLA-A*03:01	0.165	-0.325	0.026822	0.16291	50	HLA-A*24:02	0.035	-0.325	0.026822	0.03291	50	HLA-A*26:01	0.082	-0.325	0.026822	0.07991	50	HLA-B*07:02	0.049	-0.325	0.026822	0.04691	50	HLA-B*08:01	0.043	-0.325	0.026822	0.04091	50	HLA-B*27:05	0.059	-0.325	0.026822	0.05691
579	YP_009724389.1_	LIDAMMFTS	HLA-A*01:01	0.167	-2.157	0.0344	0.120815	50	HLA-A*02:01	0.296	-2.157	0.0344	0.249815	32	HLA-A*03:01	0.052	-2.157	0.0344	0.005815	50	HLA-A*24:02	0.02	-2.157	0.0344	-0.026185	50	HLA-A*26:01	0.036	-2.157	0.0344	-0.010185	50	HLA-B*07:02	0.029	-2.157	0.0344	-0.017185	50	HLA-B*08:01	0.038	-2.157	0.0344	-0.008185	50	HLA-B*27:05	0.025	-2.157	0.0344	-0.021185
580	YP_009724389.1_	IDAMMFTSD	HLA-A*01:01	0.017	-2.035	0.026112	-0.028	50	HLA-A*02:01	0.013	-2.035	0.026112	-0.032	50	HLA-A*03:01	0.009	-2.035	0.026112	-0.036	50	HLA-A*24:02	0.018	-2.035	0.026112	-0.027	50	HLA-A*26:01	0.006	-2.035	0.026112	-0.039	50	HLA-B*07:02	0.019	-2.035	0.026112	-0.026	50	HLA-B*08:01	0.041	-2.035	0.026112	-0.004	50	HLA-B*27:05	0.032	-2.035	0.026112	-0.013
581	YP_009724389.1_	DAMMFTSDL	HLA-A*01:01	0.05	0.765	0.507549	0.183324	32	HLA-A*02:01	0.062	0.765	0.507549	0.195324	50	HLA-A*03:01	0.028	0.765	0.507549	0.161324	50	HLA-A*24:02	0.032	0.765	0.507549	0.165324	50	HLA-A*26:01	0.216	0.765	0.507549	0.349324	5	HLA-B*07:02	0.188	0.765	0.507549	0.321324	9	HLA-B*08:01	0.306	0.765	0.507549	0.439323	4	HLA-B*27:05	0.04	0.765	0.507549	0.173324
582	YP_009724389.1_	AMMFTSDLA	HLA-A*01:01	0.081	-0.344	0.048245	0.083255	50	HLA-A*02:01	0.576	-0.344	0.048245	0.578255	4	HLA-A*03:01	0.176	-0.344	0.048245	0.178255	50	HLA-A*24:02	0.06	-0.344	0.048245	0.062255	50	HLA-A*26:01	0.033	-0.344	0.048245	0.035255	50	HLA-B*07:02	0.076	-0.344	0.048245	0.078255	50	HLA-B*08:01	0.081	-0.344	0.048245	0.083255	50	HLA-B*27:05	0.101	-0.344	0.048245	0.103255
583	YP_009724389.1_	MMFTSDLAT	HLA-A*01:01	0.047	-0.271	0.026388	0.046162	50	HLA-A*02:01	0.526	-0.271	0.026388	0.525162	5	HLA-A*03:01	0.16	-0.271	0.026388	0.159162	50	HLA-A*24:02	0.024	-0.271	0.026388	0.023162	50	HLA-A*26:01	0.059	-0.271	0.026388	0.058162	50	HLA-B*07:02	0.131	-0.271	0.026388	0.130162	50	HLA-B*08:01	0.133	-0.271	0.026388	0.132162	50	HLA-B*27:05	0.11	-0.271	0.026388	0.109162
584	YP_009724389.1_	MFTSDLATN	HLA-A*01:01	0.03	-1.101	0.035466	0.010455	50	HLA-A*02:01	0.025	-1.101	0.035466	0.005455	50	HLA-A*03:01	0.016	-1.101	0.035466	-0.003545	50	HLA-A*24:02	0.064	-1.101	0.035466	0.044455	50	HLA-A*26:01	0.022	-1.101	0.035466	0.002455	50	HLA-B*07:02	0.014	-1.101	0.035466	-0.005545	50	HLA-B*08:01	0.031	-1.101	0.035466	0.011455	50	HLA-B*27:05	0.039	-1.101	0.035466	0.019455
585	YP_009724389.1_	FTSDLATNN	HLA-A*01:01	0.093	-1.4	0.025447	0.063726	50	HLA-A*02:01	0.048	-1.4	0.025447	0.018726	50	HLA-A*03:01	0.022	-1.4	0.025447	-0.007274	50	HLA-A*24:02	0.01	-1.4	0.025447	-0.019274	50	HLA-A*26:01	0.105	-1.4	0.025447	0.075726	50	HLA-B*07:02	0.024	-1.4	0.025447	-0.005274	50	HLA-B*08:01	0.014	-1.4	0.025447	-0.015274	50	HLA-B*27:05	0.015	-1.4	0.025447	-0.014274
586	YP_009724389.1_	TSDLATNNL	HLA-A*01:01	0.274	0.693	0.280959	0.354541	4	HLA-A*02:01	0.074	0.693	0.280959	0.154541	50	HLA-A*03:01	0.03	0.693	0.280959	0.110541	50	HLA-A*24:02	0.044	0.693	0.280959	0.124541	50	HLA-A*26:01	0.03	0.693	0.280959	0.110541	50	HLA-B*07:02	0.062	0.693	0.280959	0.142541	50	HLA-B*08:01	0.042	0.693	0.280959	0.122541	50	HLA-B*27:05	0.025	0.693	0.280959	0.105541
587	YP_009724389.1_	SDLATNNLV	HLA-A*01:01	0.053	0.088	0.366239	0.137604	50	HLA-A*02:01	0.08	0.088	0.366239	0.164604	50	HLA-A*03:01	0.024	0.088	0.366239	0.108604	50	HLA-A*24:02	0.053	0.088	0.366239	0.137604	50	HLA-A*26:01	0.01	0.088	0.366239	0.094604	50	HLA-B*07:02	0.036	0.088	0.366239	0.120604	50	HLA-B*08:01	0.046	0.088	0.366239	0.130604	50	HLA-B*27:05	0.091	0.088	0.366239	0.175604
588	YP_009724389.1_	DLATNNLVV	HLA-A*01:01	0.076	0.089	0.829313	0.26482	16	HLA-A*02:01	0.171	0.089	0.829313	0.35982	10	HLA-A*03:01	0.037	0.089	0.829313	0.22582	32	HLA-A*24:02	0.027	0.089	0.829313	0.21582	32	HLA-A*26:01	0.153	0.089	0.829313	0.34182	6	HLA-B*07:02	0.076	0.089	0.829313	0.26482	32	HLA-B*08:01	0.146	0.089	0.829313	0.33482	16	HLA-B*27:05	0.034	0.089	0.829313	0.22282
589	YP_009724389.1_	LATNNLVVM	HLA-A*01:01	0.068	0.186	0.703678	0.230978	32	HLA-A*02:01	0.1	0.186	0.703678	0.262978	32	HLA-A*03:01	0.05	0.186	0.703678	0.212978	32	HLA-A*24:02	0.058	0.186	0.703678	0.220978	32	HLA-A*26:01	0.161	0.186	0.703678	0.323978	7	HLA-B*07:02	0.203	0.186	0.703678	0.365978	6	HLA-B*08:01	0.146	0.186	0.703678	0.308978	16	HLA-B*27:05	0.069	0.186	0.703678	0.231978
590	YP_009724389.1_	ATNNLVVMA	HLA-A*01:01	0.148	-0.459	0.157369	0.171933	50	HLA-A*02:01	0.224	-0.459	0.157369	0.247933	32	HLA-A*03:01	0.126	-0.459	0.157369	0.149933	50	HLA-A*24:02	0.018	-0.459	0.157369	0.041933	50	HLA-A*26:01	0.062	-0.459	0.157369	0.085933	50	HLA-B*07:02	0.051	-0.459	0.157369	0.074933	50	HLA-B*08:01	0.041	-0.459	0.157369	0.064933	50	HLA-B*27:05	0.034	-0.459	0.157369	0.057933
591	YP_009724389.1_	TNNLVVMAY	HLA-A*01:01	0.16	2.811	0.653493	0.377311	3	HLA-A*02:01	0.031	2.811	0.653493	0.248311	32	HLA-A*03:01	0.109	2.811	0.653493	0.326311	9	HLA-A*24:02	0.023	2.811	0.653493	0.240311	32	HLA-A*26:01	0.188	2.811	0.653493	0.405311	3	HLA-B*07:02	0.031	2.811	0.653493	0.248311	32	HLA-B*08:01	0.043	2.811	0.653493	0.260311	32	HLA-B*27:05	0.064	2.811	0.653493	0.281311
592	YP_009724389.1_	NNLVVMAYI	HLA-A*01:01	0.035	0.447	0.098954	0.06844	50	HLA-A*02:01	0.117	0.447	0.098954	0.15044	50	HLA-A*03:01	0.017	0.447	0.098954	0.05044	50	HLA-A*24:02	0.103	0.447	0.098954	0.13644	50	HLA-A*26:01	0.027	0.447	0.098954	0.06044	50	HLA-B*07:02	0.039	0.447	0.098954	0.07244	50	HLA-B*08:01	0.095	0.447	0.098954	0.12844	50	HLA-B*27:05	0.043	0.447	0.098954	0.07644
593	YP_009724389.1_	NLVVMAYIT	HLA-A*01:01	0.027	-0.43	0.026833	0.022287	50	HLA-A*02:01	0.166	-0.43	0.026833	0.161287	50	HLA-A*03:01	0.02	-0.43	0.026833	0.015287	50	HLA-A*24:02	0.012	-0.43	0.026833	0.007287	50	HLA-A*26:01	0.017	-0.43	0.026833	0.012287	50	HLA-B*07:02	0.026	-0.43	0.026833	0.021287	50	HLA-B*08:01	0.077	-0.43	0.026833	0.072287	50	HLA-B*27:05	0.033	-0.43	0.026833	0.028287
594	YP_009724389.1_	LVVMAYITG	HLA-A*01:01	0.025	-1.034	0.045103	0.009298	50	HLA-A*02:01	0.039	-1.034	0.045103	0.023298	50	HLA-A*03:01	0.043	-1.034	0.045103	0.027298	50	HLA-A*24:02	0.018	-1.034	0.045103	0.002298	50	HLA-A*26:01	0.031	-1.034	0.045103	0.015298	50	HLA-B*07:02	0.036	-1.034	0.045103	0.020298	50	HLA-B*08:01	0.05	-1.034	0.045103	0.034298	50	HLA-B*27:05	0.023	-1.034	0.045103	0.007298
595	YP_009724389.1_	VVMAYITGG	HLA-A*01:01	0.03	-1.082	0.032044	0.01016	50	HLA-A*02:01	0.178	-1.082	0.032044	0.15816	50	HLA-A*03:01	0.079	-1.082	0.032044	0.05916	50	HLA-A*24:02	0.015	-1.082	0.032044	-0.00484	50	HLA-A*26:01	0.06	-1.082	0.032044	0.04016	50	HLA-B*07:02	0.043	-1.082	0.032044	0.02316	50	HLA-B*08:01	0.07	-1.082	0.032044	0.05016	50	HLA-B*27:05	0.038	-1.082	0.032044	0.01816
596	YP_009724389.1_	VMAYITGGV	HLA-A*01:01	0.102	0.562	0.110705	0.140959	50	HLA-A*02:01	0.677	0.562	0.110705	0.715959	2	HLA-A*03:01	0.103	0.562	0.110705	0.141959	50	HLA-A*24:02	0.062	0.562	0.110705	0.100959	50	HLA-A*26:01	0.137	0.562	0.110705	0.175959	32	HLA-B*07:02	0.094	0.562	0.110705	0.132959	50	HLA-B*08:01	0.111	0.562	0.110705	0.149959	50	HLA-B*27:05	0.072	0.562	0.110705	0.110959
597	YP_009724389.1_	MAYITGGVV	HLA-A*01:01	0.078	0.648	0.935986	0.304797	8	HLA-A*02:01	0.189	0.648	0.935986	0.415797	7	HLA-A*03:01	0.081	0.648	0.935986	0.307797	16	HLA-A*24:02	0.045	0.648	0.935986	0.271797	16	HLA-A*26:01	0.094	0.648	0.935986	0.320797	7	HLA-B*07:02	0.335	0.648	0.935986	0.561797	1.5	HLA-B*08:01	0.189	0.648	0.935986	0.415797	5	HLA-B*27:05	0.084	0.648	0.935986	0.310797
598	YP_009724389.1_	AYITGGVVQ	HLA-A*01:01	0.01	0.408	0.372612	0.104038	50	HLA-A*02:01	0.012	0.408	0.372612	0.106038	50	HLA-A*03:01	0.024	0.408	0.372612	0.118038	50	HLA-A*24:02	0.066	0.408	0.372612	0.160038	50	HLA-A*26:01	0.008	0.408	0.372612	0.102038	50	HLA-B*07:02	0.018	0.408	0.372612	0.112038	50	HLA-B*08:01	0.012	0.408	0.372612	0.106038	50	HLA-B*27:05	0.05	0.408	0.372612	0.144038
599	YP_009724389.1_	YITGGVVQL	HLA-A*01:01	0.047	1.181	0.970778	0.29495	9	HLA-A*02:01	0.557	1.181	0.970778	0.80495	1.5	HLA-A*03:01	0.034	1.181	0.970778	0.28195	16	HLA-A*24:02	0.073	1.181	0.970778	0.32095	9	HLA-A*26:01	0.186	1.181	0.970778	0.43395	3	HLA-B*07:02	0.123	1.181	0.970778	0.37095	5	HLA-B*08:01	0.093	1.181	0.970778	0.34095	10	HLA-B*27:05	0.064	1.181	0.970778	0.31195
600	YP_009724389.1_	ITGGVVQLT	HLA-A*01:01	0.084	-0.919	0.043417	0.070794	50	HLA-A*02:01	0.089	-0.919	0.043417	0.075794	50	HLA-A*03:01	0.04	-0.919	0.043417	0.026794	50	HLA-A*24:02	0.032	-0.919	0.043417	0.018794	50	HLA-A*26:01	0.034	-0.919	0.043417	0.020794	50	HLA-B*07:02	0.018	-0.919	0.043417	0.004794	50	HLA-B*08:01	0.016	-0.919	0.043417	0.002794	50	HLA-B*27:05	0.017	-0.919	0.043417	0.003794
601	YP_009724389.1_	TGGVVQLTS	HLA-A*01:01	0.029	-2.687	0.031702	-0.031042	50	HLA-A*02:01	0.015	-2.687	0.031702	-0.045042	50	HLA-A*03:01	0.024	-2.687	0.031702	-0.036042	50	HLA-A*24:02	0.017	-2.687	0.031702	-0.043042	50	HLA-A*26:01	0.005	-2.687	0.031702	-0.055042	50	HLA-B*07:02	0.015	-2.687	0.031702	-0.045042	50	HLA-B*08:01	0.023	-2.687	0.031702	-0.037042	50	HLA-B*27:05	0.018	-2.687	0.031702	-0.042042
602	YP_009724389.1_	GGVVQLTSQ	HLA-A*01:01	0.009	-0.463	0.070647	0.013321	50	HLA-A*02:01	0.009	-0.463	0.070647	0.013321	50	HLA-A*03:01	0.019	-0.463	0.070647	0.023321	50	HLA-A*24:02	0.004	-0.463	0.070647	0.008321	50	HLA-A*26:01	0.008	-0.463	0.070647	0.012321	50	HLA-B*07:02	0.011	-0.463	0.070647	0.015321	50	HLA-B*08:01	0.016	-0.463	0.070647	0.020321	50	HLA-B*27:05	0.022	-0.463	0.070647	0.026321
603	YP_009724389.1_	GVVQLTSQW	HLA-A*01:01	0.049	0.892	0.917609	0.277762	16	HLA-A*02:01	0.04	0.892	0.917609	0.268762	32	HLA-A*03:01	0.044	0.892	0.917609	0.272762	16	HLA-A*24:02	0.062	0.892	0.917609	0.290762	16	HLA-A*26:01	0.095	0.892	0.917609	0.323762	7	HLA-B*07:02	0.064	0.892	0.917609	0.292762	16	HLA-B*08:01	0.028	0.892	0.917609	0.256762	32	HLA-B*27:05	0.062	0.892	0.917609	0.290762
604	YP_009724389.1_	VVQLTSQWL	HLA-A*01:01	0.078	1.093	0.180219	0.145874	50	HLA-A*02:01	0.146	1.093	0.180219	0.213874	32	HLA-A*03:01	0.05	1.093	0.180219	0.117874	50	HLA-A*24:02	0.09	1.093	0.180219	0.157874	50	HLA-A*26:01	0.035	1.093	0.180219	0.102874	50	HLA-B*07:02	0.119	1.093	0.180219	0.186874	32	HLA-B*08:01	0.08	1.093	0.180219	0.147874	50	HLA-B*27:05	0.044	1.093	0.180219	0.111874
605	YP_009724389.1_	VQLTSQWLT	HLA-A*01:01	0.024	-0.503	0.027047	0.017511	50	HLA-A*02:01	0.223	-0.503	0.027047	0.216511	32	HLA-A*03:01	0.043	-0.503	0.027047	0.036511	50	HLA-A*24:02	0.053	-0.503	0.027047	0.046511	50	HLA-A*26:01	0.005	-0.503	0.027047	-0.001489	50	HLA-B*07:02	0.011	-0.503	0.027047	0.004511	50	HLA-B*08:01	0.022	-0.503	0.027047	0.015511	50	HLA-B*27:05	0.135	-0.503	0.027047	0.128511
606	YP_009724389.1_	QLTSQWLTN	HLA-A*01:01	0.041	-1.272	0.033051	0.016636	50	HLA-A*02:01	0.039	-1.272	0.033051	0.014636	50	HLA-A*03:01	0.051	-1.272	0.033051	0.026636	50	HLA-A*24:02	0.012	-1.272	0.033051	-0.012364	50	HLA-A*26:01	0.015	-1.272	0.033051	-0.009364	50	HLA-B*07:02	0.012	-1.272	0.033051	-0.012364	50	HLA-B*08:01	0.027	-1.272	0.033051	0.002636	50	HLA-B*27:05	0.026	-1.272	0.033051	0.001636
607	YP_009724389.1_	LTSQWLTNI	HLA-A*01:01	0.18	0.464	0.354307	0.271319	16	HLA-A*02:01	0.32	0.464	0.354307	0.411319	7	HLA-A*03:01	0.057	0.464	0.354307	0.148319	50	HLA-A*24:02	0.125	0.464	0.354307	0.216319	32	HLA-A*26:01	0.137	0.464	0.354307	0.228319	32	HLA-B*07:02	0.081	0.464	0.354307	0.172319	50	HLA-B*08:01	0.082	0.464	0.354307	0.173319	50	HLA-B*27:05	0.036	0.464	0.354307	0.127319
608	YP_009724389.1_	TSQWLTNIF	HLA-A*01:01	0.176	2.57	0.37886	0.325493	6	HLA-A*02:01	0.047	2.57	0.37886	0.196493	50	HLA-A*03:01	0.048	2.57	0.37886	0.197493	32	HLA-A*24:02	0.262	2.57	0.37886	0.411493	4	HLA-A*26:01	0.123	2.57	0.37886	0.272493	16	HLA-B*07:02	0.084	2.57	0.37886	0.233493	32	HLA-B*08:01	0.083	2.57	0.37886	0.232493	32	HLA-B*27:05	0.057	2.57	0.37886	0.206493
609	YP_009724389.1_	SQWLTNIFG	HLA-A*01:01	0.034	-1.085	0.059999	0.020375	50	HLA-A*02:01	0.122	-1.085	0.059999	0.108375	50	HLA-A*03:01	0.052	-1.085	0.059999	0.038375	50	HLA-A*24:02	0.03	-1.085	0.059999	0.016375	50	HLA-A*26:01	0.005	-1.085	0.059999	-0.008625	50	HLA-B*07:02	0.017	-1.085	0.059999	0.003375	50	HLA-B*08:01	0.024	-1.085	0.059999	0.010375	50	HLA-B*27:05	0.147	-1.085	0.059999	0.133375
610	YP_009724389.1_	QWLTNIFGT	HLA-A*01:01	0.014	-0.374	0.030472	0.011506	50	HLA-A*02:01	0.066	-0.374	0.030472	0.063506	50	HLA-A*03:01	0.026	-0.374	0.030472	0.023506	50	HLA-A*24:02	0.078	-0.374	0.030472	0.075506	50	HLA-A*26:01	0.007	-0.374	0.030472	0.004506	50	HLA-B*07:02	0.013	-0.374	0.030472	0.010506	50	HLA-B*08:01	0.034	-0.374	0.030472	0.031506	50	HLA-B*27:05	0.069	-0.374	0.030472	0.066506
611	YP_009724389.1_	WLTNIFGTV	HLA-A*01:01	0.126	0.222	0.968117	0.349376	4	HLA-A*02:01	0.639	0.222	0.968117	0.862376	0.8	HLA-A*03:01	0.052	0.222	0.968117	0.275376	16	HLA-A*24:02	0.113	0.222	0.968117	0.336376	8	HLA-A*26:01	0.217	0.222	0.968117	0.440376	3	HLA-B*07:02	0.087	0.222	0.968117	0.310376	16	HLA-B*08:01	0.242	0.222	0.968117	0.465376	4	HLA-B*27:05	0.104	0.222	0.968117	0.327376
612	YP_009724389.1_	LTNIFGTVY	HLA-A*01:01	0.563	2.757	0.953456	0.846453	0.1	HLA-A*02:01	0.051	2.757	0.953456	0.334453	16	HLA-A*03:01	0.269	2.757	0.953456	0.552453	3	HLA-A*24:02	0.029	2.757	0.953456	0.312453	10	HLA-A*26:01	0.298	2.757	0.953456	0.581453	1	HLA-B*07:02	0.07	2.757	0.953456	0.353453	7	HLA-B*08:01	0.049	2.757	0.953456	0.332453	16	HLA-B*27:05	0.064	2.757	0.953456	0.347453
613	YP_009724389.1_	TNIFGTVYE	HLA-A*01:01	0.017	-1.622	0.035291	-0.01561	50	HLA-A*02:01	0.017	-1.622	0.035291	-0.01561	50	HLA-A*03:01	0.021	-1.622	0.035291	-0.01161	50	HLA-A*24:02	0.014	-1.622	0.035291	-0.01861	50	HLA-A*26:01	0.026	-1.622	0.035291	-0.00661	50	HLA-B*07:02	0.011	-1.622	0.035291	-0.02161	50	HLA-B*08:01	0.015	-1.622	0.035291	-0.01761	50	HLA-B*27:05	0.017	-1.622	0.035291	-0.01561
614	YP_009724389.1_	NIFGTVYEK	HLA-A*01:01	0.039	0.752	0.91995	0.264789	16	HLA-A*02:01	0.091	0.752	0.91995	0.316789	16	HLA-A*03:01	0.471	0.752	0.91995	0.696789	0.8	HLA-A*24:02	0.027	0.752	0.91995	0.252789	32	HLA-A*26:01	0.084	0.752	0.91995	0.309789	8	HLA-B*07:02	0.017	0.752	0.91995	0.242789	32	HLA-B*08:01	0.048	0.752	0.91995	0.273789	32	HLA-B*27:05	0.102	0.752	0.91995	0.327789
615	YP_009724389.1_	IFGTVYEKL	HLA-A*01:01	0.051	1.123	0.846033	0.269432	16	HLA-A*02:01	0.088	1.123	0.846033	0.306432	16	HLA-A*03:01	0.026	1.123	0.846033	0.244432	32	HLA-A*24:02	0.52	1.123	0.846033	0.738432	0.4	HLA-A*26:01	0.013	1.123	0.846033	0.231432	32	HLA-B*07:02	0.022	1.123	0.846033	0.240432	32	HLA-B*08:01	0.059	1.123	0.846033	0.277432	32	HLA-B*27:05	0.043	1.123	0.846033	0.261432
616	YP_009724389.1_	FGTVYEKLK	HLA-A*01:01	0.026	0.076	0.065968	0.042743	50	HLA-A*02:01	0.013	0.076	0.065968	0.029743	50	HLA-A*03:01	0.088	0.076	0.065968	0.104743	50	HLA-A*24:02	0.013	0.076	0.065968	0.029743	50	HLA-A*26:01	0.014	0.076	0.065968	0.030743	50	HLA-B*07:02	0.009	0.076	0.065968	0.025743	50	HLA-B*08:01	0.035	0.076	0.065968	0.051743	50	HLA-B*27:05	0.083	0.076	0.065968	0.099743
617	YP_009724389.1_	GTVYEKLKP	HLA-A*01:01	0.03	-0.123	0.026582	0.032906	50	HLA-A*02:01	0.006	-0.123	0.026582	0.008906	50	HLA-A*03:01	0.028	-0.123	0.026582	0.030906	50	HLA-A*24:02	0.006	-0.123	0.026582	0.008906	50	HLA-A*26:01	0.012	-0.123	0.026582	0.014906	50	HLA-B*07:02	0.008	-0.123	0.026582	0.010906	50	HLA-B*08:01	0.008	-0.123	0.026582	0.010906	50	HLA-B*27:05	0.014	-0.123	0.026582	0.016906
618	YP_009724389.1_	TVYEKLKPV	HLA-A*01:01	0.048	0.589	0.687034	0.217308	32	HLA-A*02:01	0.635	0.589	0.687034	0.804308	1.5	HLA-A*03:01	0.113	0.589	0.687034	0.282308	16	HLA-A*24:02	0.035	0.589	0.687034	0.204308	32	HLA-A*26:01	0.273	0.589	0.687034	0.442308	3	HLA-B*07:02	0.144	0.589	0.687034	0.313308	10	HLA-B*08:01	0.349	0.589	0.687034	0.518308	3	HLA-B*27:05	0.04	0.589	0.687034	0.209308
619	YP_009724389.1_	VYEKLKPVL	HLA-A*01:01	0.028	1.147	0.644063	0.201589	32	HLA-A*02:01	0.02	1.147	0.644063	0.193589	50	HLA-A*03:01	0.015	1.147	0.644063	0.188589	32	HLA-A*24:02	0.24	1.147	0.644063	0.413589	4	HLA-A*26:01	0.005	1.147	0.644063	0.178589	32	HLA-B*07:02	0.037	1.147	0.644063	0.210589	32	HLA-B*08:01	0.064	1.147	0.644063	0.237589	32	HLA-B*27:05	0.035	1.147	0.644063	0.208589
620	YP_009724389.1_	YEKLKPVLD	HLA-A*01:01	0.012	-1.926	0.035037	-0.028267	50	HLA-A*02:01	0.008	-1.926	0.035037	-0.032267	50	HLA-A*03:01	0.005	-1.926	0.035037	-0.035267	50	HLA-A*24:02	0.01	-1.926	0.035037	-0.030267	50	HLA-A*26:01	0.003	-1.926	0.035037	-0.037267	50	HLA-B*07:02	0.007	-1.926	0.035037	-0.033267	50	HLA-B*08:01	0.049	-1.926	0.035037	0.008733	50	HLA-B*27:05	0.028	-1.926	0.035037	-0.012267
621	YP_009724389.1_	EKLKPVLDW	HLA-A*01:01	0.01	0.696	0.889261	0.227484	32	HLA-A*02:01	0.014	0.696	0.889261	0.231484	32	HLA-A*03:01	0.011	0.696	0.889261	0.228484	32	HLA-A*24:02	0.014	0.696	0.889261	0.231484	32	HLA-A*26:01	0.016	0.696	0.889261	0.233484	32	HLA-B*07:02	0.019	0.696	0.889261	0.236484	32	HLA-B*08:01	0.028	0.696	0.889261	0.245484	32	HLA-B*27:05	0.062	0.696	0.889261	0.279484
622	YP_009724389.1_	KLKPVLDWL	HLA-A*01:01	0.06	0.912	0.963107	0.299499	8	HLA-A*02:01	0.613	0.912	0.963107	0.852499	0.8	HLA-A*03:01	0.116	0.912	0.963107	0.355499	7	HLA-A*24:02	0.171	0.912	0.963107	0.410499	4	HLA-A*26:01	0.042	0.912	0.963107	0.281499	16	HLA-B*07:02	0.111	0.912	0.963107	0.350499	7	HLA-B*08:01	0.16	0.912	0.963107	0.399499	6	HLA-B*27:05	0.097	0.912	0.963107	0.336499
623	YP_009724389.1_	LKPVLDWLE	HLA-A*01:01	0.013	-1.426	0.025262	-0.016966	50	HLA-A*02:01	0.01	-1.426	0.025262	-0.019966	50	HLA-A*03:01	0.005	-1.426	0.025262	-0.024966	50	HLA-A*24:02	0.009	-1.426	0.025262	-0.020966	50	HLA-A*26:01	0.003	-1.426	0.025262	-0.026966	50	HLA-B*07:02	0.005	-1.426	0.025262	-0.024966	50	HLA-B*08:01	0.013	-1.426	0.025262	-0.016966	50	HLA-B*27:05	0.018	-1.426	0.025262	-0.011966
624	YP_009724389.1_	KPVLDWLEE	HLA-A*01:01	0.012	-1.637	0.113817	-0.003316	50	HLA-A*02:01	0.012	-1.637	0.113817	-0.003316	50	HLA-A*03:01	0.017	-1.637	0.113817	0.001684	50	HLA-A*24:02	0.005	-1.637	0.113817	-0.010316	50	HLA-A*26:01	0.007	-1.637	0.113817	-0.008316	50	HLA-B*07:02	0.135	-1.637	0.113817	0.119684	50	HLA-B*08:01	0.035	-1.637	0.113817	0.019684	50	HLA-B*27:05	0.03	-1.637	0.113817	0.014684
625	YP_009724389.1_	PVLDWLEEK	HLA-A*01:01	0.035	0.242	0.781783	0.216951	32	HLA-A*02:01	0.035	0.242	0.781783	0.216951	32	HLA-A*03:01	0.139	0.242	0.781783	0.320951	9	HLA-A*24:02	0.018	0.242	0.781783	0.199951	32	HLA-A*26:01	0.031	0.242	0.781783	0.212951	32	HLA-B*07:02	0.004	0.242	0.781783	0.185951	32	HLA-B*08:01	0.008	0.242	0.781783	0.189951	50	HLA-B*27:05	0.026	0.242	0.781783	0.207951
626	YP_009724389.1_	VLDWLEEKF	HLA-A*01:01	0.199	2.295	0.773845	0.43049	2	HLA-A*02:01	0.177	2.295	0.773845	0.40849	8	HLA-A*03:01	0.041	2.295	0.773845	0.27249	16	HLA-A*24:02	0.096	2.295	0.773845	0.32749	9	HLA-A*26:01	0.026	2.295	0.773845	0.25749	16	HLA-B*07:02	0.027	2.295	0.773845	0.25849	32	HLA-B*08:01	0.038	2.295	0.773845	0.26949	32	HLA-B*27:05	0.039	2.295	0.773845	0.27049
627	YP_009724389.1_	LDWLEEKFK	HLA-A*01:01	0.02	0.38	0.196301	0.073668	50	HLA-A*02:01	0.012	0.38	0.196301	0.065668	50	HLA-A*03:01	0.053	0.38	0.196301	0.106668	50	HLA-A*24:02	0.009	0.38	0.196301	0.062668	50	HLA-A*26:01	0.005	0.38	0.196301	0.058668	50	HLA-B*07:02	0.005	0.38	0.196301	0.058668	50	HLA-B*08:01	0.015	0.38	0.196301	0.068668	50	HLA-B*27:05	0.087	0.38	0.196301	0.140668
628	YP_009724389.1_	DWLEEKFKE	HLA-A*01:01	0.006	-1.569	0.023091	-0.02803	50	HLA-A*02:01	0.006	-1.569	0.023091	-0.02803	50	HLA-A*03:01	0.004	-1.569	0.023091	-0.03003	50	HLA-A*24:02	0.014	-1.569	0.023091	-0.02003	50	HLA-A*26:01	0.003	-1.569	0.023091	-0.03103	50	HLA-B*07:02	0.002	-1.569	0.023091	-0.03203	50	HLA-B*08:01	0.014	-1.569	0.023091	-0.02003	50	HLA-B*27:05	0.011	-1.569	0.023091	-0.02303
629	YP_009724389.1_	WLEEKFKEG	HLA-A*01:01	0.034	-1.686	0.077911	0.00938	50	HLA-A*02:01	0.056	-1.686	0.077911	0.03138	50	HLA-A*03:01	0.012	-1.686	0.077911	-0.01262	50	HLA-A*24:02	0.014	-1.686	0.077911	-0.01062	50	HLA-A*26:01	0.014	-1.686	0.077911	-0.01062	50	HLA-B*07:02	0.018	-1.686	0.077911	-0.00662	50	HLA-B*08:01	0.144	-1.686	0.077911	0.11938	50	HLA-B*27:05	0.02	-1.686	0.077911	-0.00462
630	YP_009724389.1_	LEEKFKEGV	HLA-A*01:01	0.028	-0.017	0.539932	0.14906	50	HLA-A*02:01	0.023	-0.017	0.539932	0.14406	50	HLA-A*03:01	0.005	-0.017	0.539932	0.12606	50	HLA-A*24:02	0.015	-0.017	0.539932	0.13606	50	HLA-A*26:01	0.008	-0.017	0.539932	0.12906	50	HLA-B*07:02	0.019	-0.017	0.539932	0.14006	50	HLA-B*08:01	0.034	-0.017	0.539932	0.15506	50	HLA-B*27:05	0.033	-0.017	0.539932	0.15406
631	YP_009724389.1_	EEKFKEGVE	HLA-A*01:01	0.006	-1.859	0.038694	-0.031769	50	HLA-A*02:01	0.004	-1.859	0.038694	-0.033769	50	HLA-A*03:01	0.002	-1.859	0.038694	-0.035769	50	HLA-A*24:02	0.002	-1.859	0.038694	-0.035769	50	HLA-A*26:01	0.008	-1.859	0.038694	-0.029769	50	HLA-B*07:02	0.005	-1.859	0.038694	-0.032769	50	HLA-B*08:01	0.031	-1.859	0.038694	-0.006769	50	HLA-B*27:05	0.013	-1.859	0.038694	-0.024769
632	YP_009724389.1_	EKFKEGVEF	HLA-A*01:01	0.015	2.325	0.903672	0.276451	16	HLA-A*02:01	0.019	2.325	0.903672	0.280451	32	HLA-A*03:01	0.013	2.325	0.903672	0.274451	16	HLA-A*24:02	0.019	2.325	0.903672	0.280451	16	HLA-A*26:01	0.069	2.325	0.903672	0.330451	7	HLA-B*07:02	0.064	2.325	0.903672	0.325451	9	HLA-B*08:01	0.056	2.325	0.903672	0.317451	16	HLA-B*27:05	0.089	2.325	0.903672	0.350451
633	YP_009724389.1_	KFKEGVEFL	HLA-A*01:01	0.03	1.06	0.803526	0.237293	32	HLA-A*02:01	0.187	1.06	0.803526	0.394293	8	HLA-A*03:01	0.049	1.06	0.803526	0.256293	32	HLA-A*24:02	0.38	1.06	0.803526	0.587293	1.5	HLA-A*26:01	0.025	1.06	0.803526	0.232293	32	HLA-B*07:02	0.059	1.06	0.803526	0.266293	32	HLA-B*08:01	0.141	1.06	0.803526	0.348293	9	HLA-B*27:05	0.087	1.06	0.803526	0.294293
634	YP_009724389.1_	FKEGVEFLR	HLA-A*01:01	0.033	1.396	0.113295	0.093391	50	HLA-A*02:01	0.024	1.396	0.113295	0.084391	50	HLA-A*03:01	0.018	1.396	0.113295	0.078391	50	HLA-A*24:02	0.017	1.396	0.113295	0.077391	50	HLA-A*26:01	0.012	1.396	0.113295	0.072391	50	HLA-B*07:02	0.006	1.396	0.113295	0.066391	50	HLA-B*08:01	0.015	1.396	0.113295	0.075391	50	HLA-B*27:05	0.145	1.396	0.113295	0.205391
635	YP_009724389.1_	KEGVEFLRD	HLA-A*01:01	0.008	-2.112	0.024117	-0.039374	50	HLA-A*02:01	0.009	-2.112	0.024117	-0.038374	50	HLA-A*03:01	0.006	-2.112	0.024117	-0.041374	50	HLA-A*24:02	0.009	-2.112	0.024117	-0.038374	50	HLA-A*26:01	0.002	-2.112	0.024117	-0.045374	50	HLA-B*07:02	0.005	-2.112	0.024117	-0.042374	50	HLA-B*08:01	0.008	-2.112	0.024117	-0.039374	50	HLA-B*27:05	0.027	-2.112	0.024117	-0.020374
636	YP_009724389.1_	EGVEFLRDG	HLA-A*01:01	0.009	-1.687	0.025565	-0.027423	50	HLA-A*02:01	0.009	-1.687	0.025565	-0.027423	50	HLA-A*03:01	0.007	-1.687	0.025565	-0.029423	50	HLA-A*24:02	0.003	-1.687	0.025565	-0.033423	50	HLA-A*26:01	0.022	-1.687	0.025565	-0.014423	50	HLA-B*07:02	0.009	-1.687	0.025565	-0.027423	50	HLA-B*08:01	0.018	-1.687	0.025565	-0.018423	50	HLA-B*27:05	0.011	-1.687	0.025565	-0.025423
637	YP_009724389.1_	GVEFLRDGW	HLA-A*01:01	0.074	0.533	0.153366	0.121832	50	HLA-A*02:01	0.022	0.533	0.153366	0.069832	50	HLA-A*03:01	0.021	0.533	0.153366	0.068832	50	HLA-A*24:02	0.027	0.533	0.153366	0.074832	50	HLA-A*26:01	0.028	0.533	0.153366	0.075832	50	HLA-B*07:02	0.03	0.533	0.153366	0.077832	50	HLA-B*08:01	0.015	0.533	0.153366	0.062832	50	HLA-B*27:05	0.04	0.533	0.153366	0.087832
638	YP_009724389.1_	VEFLRDGWE	HLA-A*01:01	0.008	-1.557	0.022689	-0.02582	50	HLA-A*02:01	0.01	-1.557	0.022689	-0.02382	50	HLA-A*03:01	0.01	-1.557	0.022689	-0.02382	50	HLA-A*24:02	0.004	-1.557	0.022689	-0.02982	50	HLA-A*26:01	0.003	-1.557	0.022689	-0.03082	50	HLA-B*07:02	0.008	-1.557	0.022689	-0.02582	50	HLA-B*08:01	0.015	-1.557	0.022689	-0.01882	50	HLA-B*27:05	0.03	-1.557	0.022689	-0.00382
639	YP_009724389.1_	EFLRDGWEI	HLA-A*01:01	0.036	0.563	0.08329	0.068815	50	HLA-A*02:01	0.086	0.563	0.08329	0.118815	50	HLA-A*03:01	0.016	0.563	0.08329	0.048815	50	HLA-A*24:02	0.37	0.563	0.08329	0.402815	5	HLA-A*26:01	0.032	0.563	0.08329	0.064815	50	HLA-B*07:02	0.044	0.563	0.08329	0.076815	50	HLA-B*08:01	0.101	0.563	0.08329	0.133815	50	HLA-B*27:05	0.049	0.563	0.08329	0.081815
640	YP_009724389.1_	FLRDGWEIV	HLA-A*01:01	0.07	0.121	0.506995	0.187099	32	HLA-A*02:01	0.71	0.121	0.506995	0.827099	1	HLA-A*03:01	0.033	0.121	0.506995	0.150099	50	HLA-A*24:02	0.04	0.121	0.506995	0.157099	50	HLA-A*26:01	0.168	0.121	0.506995	0.285099	16	HLA-B*07:02	0.202	0.121	0.506995	0.319099	10	HLA-B*08:01	0.317	0.121	0.506995	0.434099	5	HLA-B*27:05	0.046	0.121	0.506995	0.163099
641	YP_009724389.1_	LRDGWEIVK	HLA-A*01:01	0.054	0.394	0.913305	0.269344	16	HLA-A*02:01	0.017	0.394	0.913305	0.232344	32	HLA-A*03:01	0.077	0.394	0.913305	0.292344	16	HLA-A*24:02	0.008	0.394	0.913305	0.223344	32	HLA-A*26:01	0.005	0.394	0.913305	0.220344	32	HLA-B*07:02	0.01	0.394	0.913305	0.225344	32	HLA-B*08:01	0.014	0.394	0.913305	0.229344	32	HLA-B*27:05	0.341	0.394	0.913305	0.556344
642	YP_009724389.1_	RDGWEIVKF	HLA-A*01:01	0.024	2.356	0.672594	0.234234	32	HLA-A*02:01	0.021	2.356	0.672594	0.231234	32	HLA-A*03:01	0.018	2.356	0.672594	0.228234	32	HLA-A*24:02	0.16	2.356	0.672594	0.370234	6	HLA-A*26:01	0.005	2.356	0.672594	0.215234	32	HLA-B*07:02	0.021	2.356	0.672594	0.231234	32	HLA-B*08:01	0.02	2.356	0.672594	0.230234	32	HLA-B*27:05	0.103	2.356	0.672594	0.313234
643	YP_009724389.1_	DGWEIVKFI	HLA-A*01:01	0.026	0.256	0.776281	0.207063	32	HLA-A*02:01	0.062	0.256	0.776281	0.243063	32	HLA-A*03:01	0.011	0.256	0.776281	0.192063	32	HLA-A*24:02	0.049	0.256	0.776281	0.230063	32	HLA-A*26:01	0.028	0.256	0.776281	0.209063	32	HLA-B*07:02	0.027	0.256	0.776281	0.208063	32	HLA-B*08:01	0.064	0.256	0.776281	0.245063	32	HLA-B*27:05	0.036	0.256	0.776281	0.217063
644	YP_009724389.1_	GWEIVKFIS	HLA-A*01:01	0.02	-2.461	0.027126	-0.035422	50	HLA-A*02:01	0.014	-2.461	0.027126	-0.041422	50	HLA-A*03:01	0.017	-2.461	0.027126	-0.038422	50	HLA-A*24:02	0.048	-2.461	0.027126	-0.007422	50	HLA-A*26:01	0.003	-2.461	0.027126	-0.052422	50	HLA-B*07:02	0.009	-2.461	0.027126	-0.046422	50	HLA-B*08:01	0.022	-2.461	0.027126	-0.033422	50	HLA-B*27:05	0.029	-2.461	0.027126	-0.026422
645	YP_009724389.1_	WEIVKFIST	HLA-A*01:01	0.015	-0.829	0.202423	0.03982	50	HLA-A*02:01	0.042	-0.829	0.202423	0.06682	50	HLA-A*03:01	0.007	-0.829	0.202423	0.03182	50	HLA-A*24:02	0.02	-0.829	0.202423	0.04482	50	HLA-A*26:01	0.012	-0.829	0.202423	0.03682	50	HLA-B*07:02	0.032	-0.829	0.202423	0.05682	50	HLA-B*08:01	0.136	-0.829	0.202423	0.16082	50	HLA-B*27:05	0.073	-0.829	0.202423	0.09782
646	YP_009724389.1_	EIVKFISTC	HLA-A*01:01	0.024	-0.039	0.144575	0.055554	50	HLA-A*02:01	0.073	-0.039	0.144575	0.104554	50	HLA-A*03:01	0.029	-0.039	0.144575	0.060554	50	HLA-A*24:02	0.016	-0.039	0.144575	0.047554	50	HLA-A*26:01	0.319	-0.039	0.144575	0.350554	5	HLA-B*07:02	0.034	-0.039	0.144575	0.065554	50	HLA-B*08:01	0.093	-0.039	0.144575	0.124554	50	HLA-B*27:05	0.025	-0.039	0.144575	0.056554
647	YP_009724389.1_	IVKFISTCA	HLA-A*01:01	0.054	-0.543	0.761727	0.211814	32	HLA-A*02:01	0.124	-0.543	0.761727	0.281814	32	HLA-A*03:01	0.11	-0.543	0.761727	0.267814	32	HLA-A*24:02	0.022	-0.543	0.761727	0.179814	32	HLA-A*26:01	0.053	-0.543	0.761727	0.210814	32	HLA-B*07:02	0.084	-0.543	0.761727	0.241814	32	HLA-B*08:01	0.2	-0.543	0.761727	0.357814	9	HLA-B*27:05	0.041	-0.543	0.761727	0.198814
648	YP_009724389.1_	VKFISTCAC	HLA-A*01:01	0.012	0.247	0.03593	0.026259	50	HLA-A*02:01	0.024	0.247	0.03593	0.038259	50	HLA-A*03:01	0.014	0.247	0.03593	0.028259	50	HLA-A*24:02	0.01	0.247	0.03593	0.024259	50	HLA-A*26:01	0.006	0.247	0.03593	0.020259	50	HLA-B*07:02	0.04	0.247	0.03593	0.054259	50	HLA-B*08:01	0.051	0.247	0.03593	0.065259	50	HLA-B*27:05	0.072	0.247	0.03593	0.086259
649	YP_009724389.1_	KFISTCACE	HLA-A*01:01	0.015	-1.175	0.023989	-0.008977	50	HLA-A*02:01	0.021	-1.175	0.023989	-0.002977	50	HLA-A*03:01	0.04	-1.175	0.023989	0.016023	50	HLA-A*24:02	0.068	-1.175	0.023989	0.044023	50	HLA-A*26:01	0.007	-1.175	0.023989	-0.016977	50	HLA-B*07:02	0.009	-1.175	0.023989	-0.014977	50	HLA-B*08:01	0.017	-1.175	0.023989	-0.006977	50	HLA-B*27:05	0.042	-1.175	0.023989	0.018023
650	YP_009724389.1_	FISTCACEI	HLA-A*01:01	0.114	0.665	0.126019	0.158979	50	HLA-A*02:01	0.653	0.665	0.126019	0.697979	2	HLA-A*03:01	0.037	0.665	0.126019	0.081979	50	HLA-A*24:02	0.085	0.665	0.126019	0.129979	50	HLA-A*26:01	0.105	0.665	0.126019	0.149979	50	HLA-B*07:02	0.146	0.665	0.126019	0.190979	32	HLA-B*08:01	0.162	0.665	0.126019	0.206979	32	HLA-B*27:05	0.068	0.665	0.126019	0.112979
651	YP_009724389.1_	ISTCACEIV	HLA-A*01:01	0.105	0.237	0.147824	0.144185	50	HLA-A*02:01	0.116	0.237	0.147824	0.155185	50	HLA-A*03:01	0.026	0.237	0.147824	0.065185	50	HLA-A*24:02	0.067	0.237	0.147824	0.106185	50	HLA-A*26:01	0.04	0.237	0.147824	0.079185	50	HLA-B*07:02	0.046	0.237	0.147824	0.085185	50	HLA-B*08:01	0.039	0.237	0.147824	0.078185	50	HLA-B*27:05	0.026	0.237	0.147824	0.065185
652	YP_009724389.1_	STCACEIVG	HLA-A*01:01	0.044	-1.346	0.02224	0.015354	50	HLA-A*02:01	0.021	-1.346	0.02224	-0.007646	50	HLA-A*03:01	0.038	-1.346	0.02224	0.009354	50	HLA-A*24:02	0.007	-1.346	0.02224	-0.021646	50	HLA-A*26:01	0.017	-1.346	0.02224	-0.011646	50	HLA-B*07:02	0.011	-1.346	0.02224	-0.017646	50	HLA-B*08:01	0.012	-1.346	0.02224	-0.016646	50	HLA-B*27:05	0.015	-1.346	0.02224	-0.013646
653	YP_009724389.1_	TCACEIVGG	HLA-A*01:01	0.016	-1.325	0.026141	-0.011243	50	HLA-A*02:01	0.016	-1.325	0.026141	-0.011243	50	HLA-A*03:01	0.008	-1.325	0.026141	-0.019243	50	HLA-A*24:02	0.005	-1.325	0.026141	-0.022243	50	HLA-A*26:01	0.008	-1.325	0.026141	-0.019243	50	HLA-B*07:02	0.006	-1.325	0.026141	-0.021243	50	HLA-B*08:01	0.009	-1.325	0.026141	-0.018243	50	HLA-B*27:05	0.012	-1.325	0.026141	-0.015243
654	YP_009724389.1_	CACEIVGGQ	HLA-A*01:01	0.023	-0.075	0.024	0.026525	50	HLA-A*02:01	0.023	-0.075	0.024	0.026525	50	HLA-A*03:01	0.024	-0.075	0.024	0.027525	50	HLA-A*24:02	0.006	-0.075	0.024	0.009525	50	HLA-A*26:01	0.027	-0.075	0.024	0.030525	50	HLA-B*07:02	0.012	-0.075	0.024	0.015525	50	HLA-B*08:01	0.013	-0.075	0.024	0.016525	50	HLA-B*27:05	0.023	-0.075	0.024	0.026525
655	YP_009724389.1_	ACEIVGGQI	HLA-A*01:01	0.038	0.548	0.118352	0.078329	50	HLA-A*02:01	0.034	0.548	0.118352	0.074329	50	HLA-A*03:01	0.012	0.548	0.118352	0.052329	50	HLA-A*24:02	0.02	0.548	0.118352	0.060329	50	HLA-A*26:01	0.005	0.548	0.118352	0.045329	50	HLA-B*07:02	0.029	0.548	0.118352	0.069329	50	HLA-B*08:01	0.022	0.548	0.118352	0.062329	50	HLA-B*27:05	0.022	0.548	0.118352	0.062329
656	YP_009724389.1_	CEIVGGQIV	HLA-A*01:01	0.026	0.361	0.406249	0.126431	50	HLA-A*02:01	0.047	0.361	0.406249	0.147431	50	HLA-A*03:01	0.009	0.361	0.406249	0.109431	50	HLA-A*24:02	0.029	0.361	0.406249	0.129431	50	HLA-A*26:01	0.017	0.361	0.406249	0.117431	50	HLA-B*07:02	0.032	0.361	0.406249	0.132431	50	HLA-B*08:01	0.047	0.361	0.406249	0.147431	50	HLA-B*27:05	0.055	0.361	0.406249	0.155431
657	YP_009724389.1_	EIVGGQIVT	HLA-A*01:01	0.014	-0.71	0.46322	0.100474	50	HLA-A*02:01	0.04	-0.71	0.46322	0.126474	50	HLA-A*03:01	0.018	-0.71	0.46322	0.104474	50	HLA-A*24:02	0.004	-0.71	0.46322	0.090474	50	HLA-A*26:01	0.147	-0.71	0.46322	0.233474	32	HLA-B*07:02	0.029	-0.71	0.46322	0.115474	50	HLA-B*08:01	0.022	-0.71	0.46322	0.108474	50	HLA-B*27:05	0.018	-0.71	0.46322	0.104474
658	YP_009724389.1_	IVGGQIVTC	HLA-A*01:01	0.028	-0.154	0.119516	0.051041	50	HLA-A*02:01	0.121	-0.154	0.119516	0.144041	50	HLA-A*03:01	0.038	-0.154	0.119516	0.061041	50	HLA-A*24:02	0.029	-0.154	0.119516	0.052041	50	HLA-A*26:01	0.015	-0.154	0.119516	0.038041	50	HLA-B*07:02	0.025	-0.154	0.119516	0.048041	50	HLA-B*08:01	0.032	-0.154	0.119516	0.055041	50	HLA-B*27:05	0.018	-0.154	0.119516	0.041041
659	YP_009724389.1_	VGGQIVTCA	HLA-A*01:01	0.026	-0.894	0.238183	0.057241	50	HLA-A*02:01	0.058	-0.894	0.238183	0.089241	50	HLA-A*03:01	0.021	-0.894	0.238183	0.052241	50	HLA-A*24:02	0.013	-0.894	0.238183	0.044241	50	HLA-A*26:01	0.005	-0.894	0.238183	0.036241	50	HLA-B*07:02	0.023	-0.894	0.238183	0.054241	50	HLA-B*08:01	0.04	-0.894	0.238183	0.071241	50	HLA-B*27:05	0.025	-0.894	0.238183	0.056241
660	YP_009724389.1_	GGQIVTCAK	HLA-A*01:01	0.024	0.034	0.655691	0.17238	50	HLA-A*02:01	0.014	0.034	0.655691	0.16238	50	HLA-A*03:01	0.191	0.034	0.655691	0.339381	8	HLA-A*24:02	0.013	0.034	0.655691	0.16138	50	HLA-A*26:01	0.009	0.034	0.655691	0.15738	50	HLA-B*07:02	0.024	0.034	0.655691	0.17238	50	HLA-B*08:01	0.037	0.034	0.655691	0.18538	50	HLA-B*27:05	0.082	0.034	0.655691	0.23038
661	YP_009724389.1_	GQIVTCAKE	HLA-A*01:01	0.009	-1.63	0.024528	-0.026231	50	HLA-A*02:01	0.021	-1.63	0.024528	-0.014231	50	HLA-A*03:01	0.015	-1.63	0.024528	-0.020231	50	HLA-A*24:02	0.008	-1.63	0.024528	-0.027231	50	HLA-A*26:01	0.005	-1.63	0.024528	-0.030231	50	HLA-B*07:02	0.006	-1.63	0.024528	-0.029231	50	HLA-B*08:01	0.01	-1.63	0.024528	-0.025231	50	HLA-B*27:05	0.054	-1.63	0.024528	0.018769
662	YP_009724389.1_	QIVTCAKEI	HLA-A*01:01	0.031	0.724	0.197518	0.093542	50	HLA-A*02:01	0.113	0.724	0.197518	0.175542	50	HLA-A*03:01	0.032	0.724	0.197518	0.094542	50	HLA-A*24:02	0.03	0.724	0.197518	0.092542	50	HLA-A*26:01	0.052	0.724	0.197518	0.114542	50	HLA-B*07:02	0.064	0.724	0.197518	0.126542	50	HLA-B*08:01	0.065	0.724	0.197518	0.127542	50	HLA-B*27:05	0.036	0.724	0.197518	0.098542
663	YP_009724389.1_	IVTCAKEIK	HLA-A*01:01	0.028	0.541	0.249242	0.097604	50	HLA-A*02:01	0.015	0.541	0.249242	0.084604	50	HLA-A*03:01	0.21	0.541	0.249242	0.279604	16	HLA-A*24:02	0.015	0.541	0.249242	0.084604	50	HLA-A*26:01	0.027	0.541	0.249242	0.096604	50	HLA-B*07:02	0.018	0.541	0.249242	0.087604	50	HLA-B*08:01	0.019	0.541	0.249242	0.088604	50	HLA-B*27:05	0.035	0.541	0.249242	0.104604
664	YP_009724389.1_	VTCAKEIKE	HLA-A*01:01	0.026	-1.507	0.02332	-0.006428	50	HLA-A*02:01	0.008	-1.507	0.02332	-0.024428	50	HLA-A*03:01	0.037	-1.507	0.02332	0.004572	50	HLA-A*24:02	0.005	-1.507	0.02332	-0.027428	50	HLA-A*26:01	0.006	-1.507	0.02332	-0.026428	50	HLA-B*07:02	0.004	-1.507	0.02332	-0.028428	50	HLA-B*08:01	0.009	-1.507	0.02332	-0.023428	50	HLA-B*27:05	0.008	-1.507	0.02332	-0.024428
665	YP_009724389.1_	TCAKEIKES	HLA-A*01:01	0.015	-2.182	0.023812	-0.034192	50	HLA-A*02:01	0.009	-2.182	0.023812	-0.040192	50	HLA-A*03:01	0.01	-2.182	0.023812	-0.039192	50	HLA-A*24:02	0.005	-2.182	0.023812	-0.044192	50	HLA-A*26:01	0.008	-2.182	0.023812	-0.041192	50	HLA-B*07:02	0.007	-2.182	0.023812	-0.042192	50	HLA-B*08:01	0.012	-2.182	0.023812	-0.037192	50	HLA-B*27:05	0.009	-2.182	0.023812	-0.040192
666	YP_009724389.1_	CAKEIKESV	HLA-A*01:01	0.059	0.334	0.420296	0.161917	50	HLA-A*02:01	0.07	0.334	0.420296	0.172917	50	HLA-A*03:01	0.023	0.334	0.420296	0.125917	50	HLA-A*24:02	0.029	0.334	0.420296	0.131917	50	HLA-A*26:01	0.043	0.334	0.420296	0.145917	50	HLA-B*07:02	0.091	0.334	0.420296	0.193917	32	HLA-B*08:01	0.23	0.334	0.420296	0.332917	16	HLA-B*27:05	0.031	0.334	0.420296	0.133917
667	YP_009724389.1_	AKEIKESVQ	HLA-A*01:01	0.008	-0.063	0.024534	0.011945	50	HLA-A*02:01	0.004	-0.063	0.024534	0.007945	50	HLA-A*03:01	0.005	-0.063	0.024534	0.008945	50	HLA-A*24:02	0.001	-0.063	0.024534	0.004945	50	HLA-A*26:01	0.002	-0.063	0.024534	0.005945	50	HLA-B*07:02	0.011	-0.063	0.024534	0.014945	50	HLA-B*08:01	0.015	-0.063	0.024534	0.018945	50	HLA-B*27:05	0.023	-0.063	0.024534	0.026945
668	YP_009724389.1_	KEIKESVQT	HLA-A*01:01	0.008	-0.511	0.041925	0.004658	50	HLA-A*02:01	0.026	-0.511	0.041925	0.022658	50	HLA-A*03:01	0.009	-0.511	0.041925	0.005658	50	HLA-A*24:02	0.017	-0.511	0.041925	0.013658	50	HLA-A*26:01	0.004	-0.511	0.041925	0.000658	50	HLA-B*07:02	0.014	-0.511	0.041925	0.010658	50	HLA-B*08:01	0.013	-0.511	0.041925	0.009658	50	HLA-B*27:05	0.053	-0.511	0.041925	0.049658
669	YP_009724389.1_	EIKESVQTF	HLA-A*01:01	0.046	2.558	0.677742	0.262442	16	HLA-A*02:01	0.032	2.558	0.677742	0.248442	32	HLA-A*03:01	0.033	2.558	0.677742	0.249442	32	HLA-A*24:02	0.093	2.558	0.677742	0.309442	16	HLA-A*26:01	0.516	2.558	0.677742	0.732442	0.3	HLA-B*07:02	0.109	2.558	0.677742	0.325442	9	HLA-B*08:01	0.272	2.558	0.677742	0.488442	3	HLA-B*27:05	0.034	2.558	0.677742	0.250442
670	YP_009724389.1_	IKESVQTFF	HLA-A*01:01	0.048	2.296	0.41636	0.199081	32	HLA-A*02:01	0.023	2.296	0.41636	0.174081	50	HLA-A*03:01	0.025	2.296	0.41636	0.176081	50	HLA-A*24:02	0.048	2.296	0.41636	0.199081	32	HLA-A*26:01	0.017	2.296	0.41636	0.168081	50	HLA-B*07:02	0.034	2.296	0.41636	0.185081	32	HLA-B*08:01	0.029	2.296	0.41636	0.180081	50	HLA-B*27:05	0.069	2.296	0.41636	0.220081
671	YP_009724389.1_	KESVQTFFK	HLA-A*01:01	0.028	0.441	0.39102	0.127005	50	HLA-A*02:01	0.031	0.441	0.39102	0.130004	50	HLA-A*03:01	0.214	0.441	0.39102	0.313004	10	HLA-A*24:02	0.021	0.441	0.39102	0.120004	50	HLA-A*26:01	0.011	0.441	0.39102	0.110004	50	HLA-B*07:02	0.016	0.441	0.39102	0.115004	50	HLA-B*08:01	0.015	0.441	0.39102	0.114004	50	HLA-B*27:05	0.169	0.441	0.39102	0.268004
672	YP_009724389.1_	ESVQTFFKL	HLA-A*01:01	0.098	0.97	0.878363	0.319882	6	HLA-A*02:01	0.09	0.97	0.878363	0.311882	16	HLA-A*03:01	0.034	0.97	0.878363	0.255882	32	HLA-A*24:02	0.137	0.97	0.878363	0.358882	6	HLA-A*26:01	0.316	0.97	0.878363	0.537882	1.5	HLA-B*07:02	0.09	0.97	0.878363	0.311882	16	HLA-B*08:01	0.114	0.97	0.878363	0.335882	16	HLA-B*27:05	0.054	0.97	0.878363	0.275882
673	YP_009724389.1_	SVQTFFKLV	HLA-A*01:01	0.118	0.307	0.682491	0.279235	16	HLA-A*02:01	0.37	0.307	0.682491	0.531235	5	HLA-A*03:01	0.1	0.307	0.682491	0.261235	32	HLA-A*24:02	0.11	0.307	0.682491	0.271235	16	HLA-A*26:01	0.118	0.307	0.682491	0.279235	16	HLA-B*07:02	0.064	0.307	0.682491	0.225235	32	HLA-B*08:01	0.255	0.307	0.682491	0.416235	5	HLA-B*27:05	0.055	0.307	0.682491	0.216235
674	YP_009724389.1_	VQTFFKLVN	HLA-A*01:01	0.027	-1.16	0.027807	0.004257	50	HLA-A*02:01	0.031	-1.16	0.027807	0.008257	50	HLA-A*03:01	0.046	-1.16	0.027807	0.023257	50	HLA-A*24:02	0.019	-1.16	0.027807	-0.003743	50	HLA-A*26:01	0.006	-1.16	0.027807	-0.016743	50	HLA-B*07:02	0.011	-1.16	0.027807	-0.011743	50	HLA-B*08:01	0.022	-1.16	0.027807	-0.000743	50	HLA-B*27:05	0.098	-1.16	0.027807	0.075257
675	YP_009724389.1_	QTFFKLVNK	HLA-A*01:01	0.069	0.615	0.933251	0.294356	9	HLA-A*02:01	0.065	0.615	0.933251	0.290356	16	HLA-A*03:01	0.653	0.615	0.933251	0.878356	0.15	HLA-A*24:02	0.022	0.615	0.933251	0.247356	32	HLA-A*26:01	0.076	0.615	0.933251	0.301356	9	HLA-B*07:02	0.015	0.615	0.933251	0.240356	32	HLA-B*08:01	0.051	0.615	0.933251	0.276356	32	HLA-B*27:05	0.055	0.615	0.933251	0.280356
676	YP_009724389.1_	TFFKLVNKF	HLA-A*01:01	0.042	2.744	0.88482	0.309684	7	HLA-A*02:01	0.051	2.744	0.88482	0.318684	16	HLA-A*03:01	0.051	2.744	0.88482	0.318684	10	HLA-A*24:02	0.5	2.744	0.88482	0.767684	0.3	HLA-A*26:01	0.081	2.744	0.88482	0.348684	6	HLA-B*07:02	0.037	2.744	0.88482	0.304684	16	HLA-B*08:01	0.096	2.744	0.88482	0.363684	8	HLA-B*27:05	0.092	2.744	0.88482	0.359684
677	YP_009724389.1_	FFKLVNKFL	HLA-A*01:01	0.043	1.035	0.939507	0.280264	16	HLA-A*02:01	0.085	1.035	0.939507	0.322264	16	HLA-A*03:01	0.025	1.035	0.939507	0.262264	32	HLA-A*24:02	0.21	1.035	0.939507	0.447264	4	HLA-A*26:01	0.028	1.035	0.939507	0.265264	16	HLA-B*07:02	0.052	1.035	0.939507	0.289264	16	HLA-B*08:01	0.377	1.035	0.939507	0.614264	1	HLA-B*27:05	0.06	1.035	0.939507	0.297264
678	YP_009724389.1_	FKLVNKFLA	HLA-A*01:01	0.021	-0.668	0.071222	0.020325	50	HLA-A*02:01	0.07	-0.668	0.071222	0.069325	50	HLA-A*03:01	0.012	-0.668	0.071222	0.011325	50	HLA-A*24:02	0.025	-0.668	0.071222	0.024325	50	HLA-A*26:01	0.005	-0.668	0.071222	0.004325	50	HLA-B*07:02	0.028	-0.668	0.071222	0.027325	50	HLA-B*08:01	0.097	-0.668	0.071222	0.096325	50	HLA-B*27:05	0.149	-0.668	0.071222	0.148325
679	YP_009724389.1_	KLVNKFLAL	HLA-A*01:01	0.057	1.054	0.97455	0.302624	8	HLA-A*02:01	0.624	1.054	0.97455	0.869624	0.8	HLA-A*03:01	0.185	1.054	0.97455	0.430624	4	HLA-A*24:02	0.17	1.054	0.97455	0.415624	4	HLA-A*26:01	0.089	1.054	0.97455	0.334624	6	HLA-B*07:02	0.293	1.054	0.97455	0.538624	1.5	HLA-B*08:01	0.559	1.054	0.97455	0.804624	0.2	HLA-B*27:05	0.148	1.054	0.97455	0.393624
680	YP_009724389.1_	LVNKFLALC	HLA-A*01:01	0.066	0.164	0.035322	0.078047	50	HLA-A*02:01	0.194	0.164	0.035322	0.206047	32	HLA-A*03:01	0.068	0.164	0.035322	0.080047	50	HLA-A*24:02	0.035	0.164	0.035322	0.047047	50	HLA-A*26:01	0.077	0.164	0.035322	0.089047	50	HLA-B*07:02	0.032	0.164	0.035322	0.044047	50	HLA-B*08:01	0.074	0.164	0.035322	0.086047	50	HLA-B*27:05	0.035	0.164	0.035322	0.047047
681	YP_009724389.1_	VNKFLALCA	HLA-A*01:01	0.035	-0.58	0.041435	0.029823	50	HLA-A*02:01	0.029	-0.58	0.041435	0.023823	50	HLA-A*03:01	0.031	-0.58	0.041435	0.025823	50	HLA-A*24:02	0.015	-0.58	0.041435	0.009823	50	HLA-A*26:01	0.008	-0.58	0.041435	0.002823	50	HLA-B*07:02	0.026	-0.58	0.041435	0.020823	50	HLA-B*08:01	0.128	-0.58	0.041435	0.122823	50	HLA-B*27:05	0.043	-0.58	0.041435	0.037823
682	YP_009724389.1_	NKFLALCAD	HLA-A*01:01	0.007	-1.57	0.025776	-0.02645	50	HLA-A*02:01	0.009	-1.57	0.025776	-0.02445	50	HLA-A*03:01	0.006	-1.57	0.025776	-0.02745	50	HLA-A*24:02	0.003	-1.57	0.025776	-0.03045	50	HLA-A*26:01	0.006	-1.57	0.025776	-0.02745	50	HLA-B*07:02	0.012	-1.57	0.025776	-0.02145	50	HLA-B*08:01	0.035	-1.57	0.025776	0.00155	50	HLA-B*27:05	0.049	-1.57	0.025776	0.01555
683	YP_009724389.1_	KFLALCADS	HLA-A*01:01	0.014	-1.812	0.024068	-0.025885	50	HLA-A*02:01	0.044	-1.812	0.024068	0.004115	50	HLA-A*03:01	0.032	-1.812	0.024068	-0.007885	50	HLA-A*24:02	0.065	-1.812	0.024068	0.025115	50	HLA-A*26:01	0.004	-1.812	0.024068	-0.035885	50	HLA-B*07:02	0.011	-1.812	0.024068	-0.028885	50	HLA-B*08:01	0.025	-1.812	0.024068	-0.014885	50	HLA-B*27:05	0.051	-1.812	0.024068	0.011115
684	YP_009724389.1_	FLALCADSI	HLA-A*01:01	0.111	0.577	0.048335	0.1363	50	HLA-A*02:01	0.724	0.577	0.048335	0.7493	1.5	HLA-A*03:01	0.039	0.577	0.048335	0.0643	50	HLA-A*24:02	0.108	0.577	0.048335	0.1333	50	HLA-A*26:01	0.074	0.577	0.048335	0.0993	50	HLA-B*07:02	0.138	0.577	0.048335	0.1633	50	HLA-B*08:01	0.179	0.577	0.048335	0.2043	32	HLA-B*27:05	0.079	0.577	0.048335	0.1043
685	YP_009724389.1_	LALCADSII	HLA-A*01:01	0.041	0.504	0.064079	0.068018	50	HLA-A*02:01	0.12	0.504	0.064079	0.147018	50	HLA-A*03:01	0.025	0.504	0.064079	0.052018	50	HLA-A*24:02	0.079	0.504	0.064079	0.106018	50	HLA-A*26:01	0.021	0.504	0.064079	0.048018	50	HLA-B*07:02	0.13	0.504	0.064079	0.157018	50	HLA-B*08:01	0.117	0.504	0.064079	0.144018	50	HLA-B*27:05	0.047	0.504	0.064079	0.074018
686	YP_009724389.1_	ALCADSIII	HLA-A*01:01	0.04	0.755	0.419698	0.153307	50	HLA-A*02:01	0.435	0.755	0.419698	0.548307	4	HLA-A*03:01	0.09	0.755	0.419698	0.203307	32	HLA-A*24:02	0.048	0.755	0.419698	0.161307	50	HLA-A*26:01	0.017	0.755	0.419698	0.130307	50	HLA-B*07:02	0.036	0.755	0.419698	0.149307	50	HLA-B*08:01	0.045	0.755	0.419698	0.158307	50	HLA-B*27:05	0.038	0.755	0.419698	0.151307
687	YP_009724389.1_	LCADSIIIG	HLA-A*01:01	0.02	-1.2	0.038004	-0.001449	50	HLA-A*02:01	0.019	-1.2	0.038004	-0.002449	50	HLA-A*03:01	0.015	-1.2	0.038004	-0.006449	50	HLA-A*24:02	0.006	-1.2	0.038004	-0.015449	50	HLA-A*26:01	0.01	-1.2	0.038004	-0.011449	50	HLA-B*07:02	0.012	-1.2	0.038004	-0.009449	50	HLA-B*08:01	0.013	-1.2	0.038004	-0.008449	50	HLA-B*27:05	0.018	-1.2	0.038004	-0.003449
688	YP_009724389.1_	CADSIIIGG	HLA-A*01:01	0.109	-1.512	0.030198	0.077995	50	HLA-A*02:01	0.046	-1.512	0.030198	0.014995	50	HLA-A*03:01	0.02	-1.512	0.030198	-0.011005	50	HLA-A*24:02	0.009	-1.512	0.030198	-0.022005	50	HLA-A*26:01	0.014	-1.512	0.030198	-0.017005	50	HLA-B*07:02	0.012	-1.512	0.030198	-0.019005	50	HLA-B*08:01	0.013	-1.512	0.030198	-0.018005	50	HLA-B*27:05	0.023	-1.512	0.030198	-0.008005
689	YP_009724389.1_	ADSIIIGGA	HLA-A*01:01	0.034	-0.71	0.20591	0.06258	50	HLA-A*02:01	0.035	-0.71	0.20591	0.06358	50	HLA-A*03:01	0.011	-0.71	0.20591	0.03958	50	HLA-A*24:02	0.014	-0.71	0.20591	0.04258	50	HLA-A*26:01	0.013	-0.71	0.20591	0.04158	50	HLA-B*07:02	0.018	-0.71	0.20591	0.04658	50	HLA-B*08:01	0.034	-0.71	0.20591	0.06258	50	HLA-B*27:05	0.065	-0.71	0.20591	0.09358
690	YP_009724389.1_	DSIIIGGAK	HLA-A*01:01	0.064	0.412	0.438264	0.172909	50	HLA-A*02:01	0.012	0.412	0.438264	0.120909	50	HLA-A*03:01	0.129	0.412	0.438264	0.237909	32	HLA-A*24:02	0.008	0.412	0.438264	0.116909	50	HLA-A*26:01	0.164	0.412	0.438264	0.272909	16	HLA-B*07:02	0.022	0.412	0.438264	0.130909	50	HLA-B*08:01	0.027	0.412	0.438264	0.135909	50	HLA-B*27:05	0.044	0.412	0.438264	0.152909
691	YP_009724389.1_	SIIIGGAKL	HLA-A*01:01	0.043	1.066	0.96967	0.287826	10	HLA-A*02:01	0.265	1.066	0.96967	0.509826	5	HLA-A*03:01	0.06	1.066	0.96967	0.304826	16	HLA-A*24:02	0.062	1.066	0.96967	0.306826	16	HLA-A*26:01	0.162	1.066	0.96967	0.406826	3	HLA-B*07:02	0.173	1.066	0.96967	0.417826	4	HLA-B*08:01	0.131	1.066	0.96967	0.375826	7	HLA-B*27:05	0.055	1.066	0.96967	0.299826
692	YP_009724389.1_	IIIGGAKLK	HLA-A*01:01	0.03	0.739	0.874389	0.245213	32	HLA-A*02:01	0.031	0.739	0.874389	0.246213	32	HLA-A*03:01	0.415	0.739	0.874389	0.630212	1.5	HLA-A*24:02	0.019	0.739	0.874389	0.234213	32	HLA-A*26:01	0.053	0.739	0.874389	0.268212	16	HLA-B*07:02	0.011	0.739	0.874389	0.226213	32	HLA-B*08:01	0.016	0.739	0.874389	0.231213	32	HLA-B*27:05	0.058	0.739	0.874389	0.273213
693	YP_009724389.1_	IIGGAKLKA	HLA-A*01:01	0.042	-0.538	0.22327	0.078786	50	HLA-A*02:01	0.102	-0.538	0.22327	0.138786	50	HLA-A*03:01	0.067	-0.538	0.22327	0.103786	50	HLA-A*24:02	0.012	-0.538	0.22327	0.048786	50	HLA-A*26:01	0.012	-0.538	0.22327	0.048786	50	HLA-B*07:02	0.033	-0.538	0.22327	0.069786	50	HLA-B*08:01	0.037	-0.538	0.22327	0.073786	50	HLA-B*27:05	0.021	-0.538	0.22327	0.057786
694	YP_009724389.1_	IGGAKLKAL	HLA-A*01:01	0.019	0.557	0.268069	0.093241	50	HLA-A*02:01	0.037	0.557	0.268069	0.111241	50	HLA-A*03:01	0.016	0.557	0.268069	0.090241	50	HLA-A*24:02	0.039	0.557	0.268069	0.113241	50	HLA-A*26:01	0.007	0.557	0.268069	0.081241	50	HLA-B*07:02	0.094	0.557	0.268069	0.168241	50	HLA-B*08:01	0.236	0.557	0.268069	0.310241	16	HLA-B*27:05	0.021	0.557	0.268069	0.095241
695	YP_009724389.1_	GGAKLKALN	HLA-A*01:01	0.017	-1.735	0.022896	-0.021223	50	HLA-A*02:01	0.007	-1.735	0.022896	-0.031223	50	HLA-A*03:01	0.021	-1.735	0.022896	-0.017223	50	HLA-A*24:02	0.008	-1.735	0.022896	-0.030223	50	HLA-A*26:01	0.005	-1.735	0.022896	-0.033223	50	HLA-B*07:02	0.009	-1.735	0.022896	-0.029223	50	HLA-B*08:01	0.012	-1.735	0.022896	-0.026223	50	HLA-B*27:05	0.026	-1.735	0.022896	-0.012223
696	YP_009724389.1_	GAKLKALNL	HLA-A*01:01	0.033	0.796	0.845881	0.243223	32	HLA-A*02:01	0.035	0.796	0.845881	0.245223	32	HLA-A*03:01	0.043	0.796	0.845881	0.253223	32	HLA-A*24:02	0.045	0.796	0.845881	0.255223	32	HLA-A*26:01	0.014	0.796	0.845881	0.224223	32	HLA-B*07:02	0.148	0.796	0.845881	0.358223	6	HLA-B*08:01	0.382	0.796	0.845881	0.592223	1.5	HLA-B*27:05	0.056	0.796	0.845881	0.266223
697	YP_009724389.1_	AKLKALNLG	HLA-A*01:01	0.007	-1.214	0.032894	-0.015949	50	HLA-A*02:01	0.012	-1.214	0.032894	-0.010949	50	HLA-A*03:01	0.01	-1.214	0.032894	-0.012949	50	HLA-A*24:02	0.008	-1.214	0.032894	-0.014949	50	HLA-A*26:01	0.003	-1.214	0.032894	-0.019949	50	HLA-B*07:02	0.013	-1.214	0.032894	-0.009949	50	HLA-B*08:01	0.026	-1.214	0.032894	0.003051	50	HLA-B*27:05	0.07	-1.214	0.032894	0.047051
698	YP_009724389.1_	KLKALNLGE	HLA-A*01:01	0.021	-1.287	0.026668	-0.005175	50	HLA-A*02:01	0.045	-1.287	0.026668	0.018825	50	HLA-A*03:01	0.141	-1.287	0.026668	0.114825	50	HLA-A*24:02	0.009	-1.287	0.026668	-0.017175	50	HLA-A*26:01	0.01	-1.287	0.026668	-0.016175	50	HLA-B*07:02	0.017	-1.287	0.026668	-0.009175	50	HLA-B*08:01	0.044	-1.287	0.026668	0.017825	50	HLA-B*27:05	0.045	-1.287	0.026668	0.018825
699	YP_009724389.1_	LKALNLGET	HLA-A*01:01	0.013	-0.534	0.038715	0.008361	50	HLA-A*02:01	0.017	-0.534	0.038715	0.012361	50	HLA-A*03:01	0.007	-0.534	0.038715	0.002361	50	HLA-A*24:02	0.005	-0.534	0.038715	0.000361	50	HLA-A*26:01	0.009	-0.534	0.038715	0.004361	50	HLA-B*07:02	0.028	-0.534	0.038715	0.023361	50	HLA-B*08:01	0.033	-0.534	0.038715	0.028361	50	HLA-B*27:05	0.05	-0.534	0.038715	0.045361
700	YP_009724389.1_	KALNLGETF	HLA-A*01:01	0.044	2.76	0.598428	0.247646	32	HLA-A*02:01	0.097	2.76	0.598428	0.300646	16	HLA-A*03:01	0.061	2.76	0.598428	0.264646	32	HLA-A*24:02	0.358	2.76	0.598428	0.561646	1.5	HLA-A*26:01	0.029	2.76	0.598428	0.232646	32	HLA-B*07:02	0.1	2.76	0.598428	0.303646	16	HLA-B*08:01	0.045	2.76	0.598428	0.248646	32	HLA-B*27:05	0.117	2.76	0.598428	0.320646
701	YP_009724389.1_	ALNLGETFV	HLA-A*01:01	0.068	0.485	0.860601	0.27376	16	HLA-A*02:01	0.672	0.485	0.860601	0.87776	0.8	HLA-A*03:01	0.086	0.485	0.860601	0.29176	16	HLA-A*24:02	0.022	0.485	0.860601	0.22776	32	HLA-A*26:01	0.027	0.485	0.860601	0.23276	32	HLA-B*07:02	0.045	0.485	0.860601	0.25076	32	HLA-B*08:01	0.067	0.485	0.860601	0.27276	32	HLA-B*27:05	0.033	0.485	0.860601	0.23876
702	YP_009724389.1_	LNLGETFVT	HLA-A*01:01	0.021	-0.682	0.049439	0.015074	50	HLA-A*02:01	0.037	-0.682	0.049439	0.031074	50	HLA-A*03:01	0.011	-0.682	0.049439	0.005074	50	HLA-A*24:02	0.017	-0.682	0.049439	0.011074	50	HLA-A*26:01	0.005	-0.682	0.049439	-0.000926	50	HLA-B*07:02	0.017	-0.682	0.049439	0.011074	50	HLA-B*08:01	0.027	-0.682	0.049439	0.021074	50	HLA-B*27:05	0.026	-0.682	0.049439	0.020074
703	YP_009724389.1_	NLGETFVTH	HLA-A*01:01	0.056	-0.594	0.6861	0.195523	32	HLA-A*02:01	0.102	-0.594	0.6861	0.241522	32	HLA-A*03:01	0.09	-0.594	0.6861	0.229522	32	HLA-A*24:02	0.028	-0.594	0.6861	0.167523	50	HLA-A*26:01	0.042	-0.594	0.6861	0.181523	32	HLA-B*07:02	0.018	-0.594	0.6861	0.157522	50	HLA-B*08:01	0.063	-0.594	0.6861	0.202523	50	HLA-B*27:05	0.035	-0.594	0.6861	0.174523
704	YP_009724389.1_	LGETFVTHS	HLA-A*01:01	0.028	-2.511	0.059749	-0.021331	50	HLA-A*02:01	0.015	-2.511	0.059749	-0.034331	50	HLA-A*03:01	0.014	-2.511	0.059749	-0.035331	50	HLA-A*24:02	0.007	-2.511	0.059749	-0.042331	50	HLA-A*26:01	0.006	-2.511	0.059749	-0.043331	50	HLA-B*07:02	0.013	-2.511	0.059749	-0.036331	50	HLA-B*08:01	0.023	-2.511	0.059749	-0.026331	50	HLA-B*27:05	0.021	-2.511	0.059749	-0.028331
705	YP_009724389.1_	GETFVTHSK	HLA-A*01:01	0.021	0.162	0.957407	0.240467	32	HLA-A*02:01	0.024	0.162	0.957407	0.243467	32	HLA-A*03:01	0.098	0.162	0.957407	0.317467	10	HLA-A*24:02	0.023	0.162	0.957407	0.242467	32	HLA-A*26:01	0.018	0.162	0.957407	0.237467	32	HLA-B*07:02	0.018	0.162	0.957407	0.237467	32	HLA-B*08:01	0.021	0.162	0.957407	0.240467	32	HLA-B*27:05	0.165	0.162	0.957407	0.384467
706	YP_009724389.1_	ETFVTHSKG	HLA-A*01:01	0.042	-1.539	0.11391	0.029155	50	HLA-A*02:01	0.013	-1.539	0.11391	0.000155	50	HLA-A*03:01	0.024	-1.539	0.11391	0.011155	50	HLA-A*24:02	0.009	-1.539	0.11391	-0.003845	50	HLA-A*26:01	0.082	-1.539	0.11391	0.069155	50	HLA-B*07:02	0.018	-1.539	0.11391	0.005155	50	HLA-B*08:01	0.029	-1.539	0.11391	0.016155	50	HLA-B*27:05	0.018	-1.539	0.11391	0.005155
707	YP_009724389.1_	TFVTHSKGL	HLA-A*01:01	0.022	1.012	0.576722	0.177062	32	HLA-A*02:01	0.042	1.012	0.576722	0.197062	50	HLA-A*03:01	0.025	1.012	0.576722	0.180062	50	HLA-A*24:02	0.094	1.012	0.576722	0.249062	32	HLA-A*26:01	0.053	1.012	0.576722	0.208062	32	HLA-B*07:02	0.06	1.012	0.576722	0.215062	32	HLA-B*08:01	0.177	1.012	0.576722	0.332062	16	HLA-B*27:05	0.041	1.012	0.576722	0.196062
708	YP_009724389.1_	FVTHSKGLY	HLA-A*01:01	0.369	2.942	0.753772	0.612149	0.4	HLA-A*02:01	0.056	2.942	0.753772	0.299149	16	HLA-A*03:01	0.222	2.942	0.753772	0.465149	4	HLA-A*24:02	0.025	2.942	0.753772	0.268149	16	HLA-A*26:01	0.597	2.942	0.753772	0.840149	0.15	HLA-B*07:02	0.063	2.942	0.753772	0.306149	16	HLA-B*08:01	0.045	2.942	0.753772	0.288149	32	HLA-B*27:05	0.064	2.942	0.753772	0.307149
709	YP_009724389.1_	VTHSKGLYR	HLA-A*01:01	0.085	1.45	0.378686	0.206454	32	HLA-A*02:01	0.023	1.45	0.378686	0.144454	50	HLA-A*03:01	0.416	1.45	0.378686	0.537454	3	HLA-A*24:02	0.031	1.45	0.378686	0.152454	50	HLA-A*26:01	0.051	1.45	0.378686	0.172454	32	HLA-B*07:02	0.012	1.45	0.378686	0.133454	50	HLA-B*08:01	0.033	1.45	0.378686	0.154454	50	HLA-B*27:05	0.035	1.45	0.378686	0.156454
710	YP_009724389.1_	THSKGLYRK	HLA-A*01:01	0.037	0.494	0.973137	0.268306	16	HLA-A*02:01	0.015	0.494	0.973137	0.246306	32	HLA-A*03:01	0.14	0.494	0.973137	0.371306	6	HLA-A*24:02	0.028	0.494	0.973137	0.259306	32	HLA-A*26:01	0.024	0.494	0.973137	0.255306	16	HLA-B*07:02	0.014	0.494	0.973137	0.245306	32	HLA-B*08:01	0.031	0.494	0.973137	0.262306	32	HLA-B*27:05	0.144	0.494	0.973137	0.375306
711	YP_009724389.1_	HSKGLYRKC	HLA-A*01:01	0.026	-0.028	0.036421	0.033495	50	HLA-A*02:01	0.013	-0.028	0.036421	0.020495	50	HLA-A*03:01	0.027	-0.028	0.036421	0.034495	50	HLA-A*24:02	0.015	-0.028	0.036421	0.022495	50	HLA-A*26:01	0.022	-0.028	0.036421	0.029495	50	HLA-B*07:02	0.032	-0.028	0.036421	0.039495	50	HLA-B*08:01	0.091	-0.028	0.036421	0.098495	50	HLA-B*27:05	0.041	-0.028	0.036421	0.048495
712	YP_009724389.1_	SKGLYRKCV	HLA-A*01:01	0.016	0.231	0.684308	0.175744	32	HLA-A*02:01	0.023	0.231	0.684308	0.182744	50	HLA-A*03:01	0.011	0.231	0.684308	0.170744	50	HLA-A*24:02	0.009	0.231	0.684308	0.168744	50	HLA-A*26:01	0.004	0.231	0.684308	0.163744	50	HLA-B*07:02	0.049	0.231	0.684308	0.208744	32	HLA-B*08:01	0.229	0.231	0.684308	0.388744	6	HLA-B*27:05	0.077	0.231	0.684308	0.236744
713	YP_009724389.1_	KGLYRKCVK	HLA-A*01:01	0.009	0.377	0.298054	0.085487	50	HLA-A*02:01	0.01	0.377	0.298054	0.086487	50	HLA-A*03:01	0.239	0.377	0.298054	0.315487	10	HLA-A*24:02	0.014	0.377	0.298054	0.090487	50	HLA-A*26:01	0.003	0.377	0.298054	0.079487	50	HLA-B*07:02	0.042	0.377	0.298054	0.118487	50	HLA-B*08:01	0.09	0.377	0.298054	0.166487	50	HLA-B*27:05	0.106	0.377	0.298054	0.182487
714	YP_009724389.1_	GLYRKCVKS	HLA-A*01:01	0.025	-2.117	0.304035	0.040483	50	HLA-A*02:01	0.158	-2.117	0.304035	0.173483	50	HLA-A*03:01	0.116	-2.117	0.304035	0.131483	50	HLA-A*24:02	0.02	-2.117	0.304035	0.035483	50	HLA-A*26:01	0.009	-2.117	0.304035	0.024483	50	HLA-B*07:02	0.014	-2.117	0.304035	0.029483	50	HLA-B*08:01	0.079	-2.117	0.304035	0.094483	50	HLA-B*27:05	0.042	-2.117	0.304035	0.057483
715	YP_009724389.1_	LYRKCVKSR	HLA-A*01:01	0.012	1.772	0.796651	0.235546	32	HLA-A*02:01	0.012	1.772	0.796651	0.235546	32	HLA-A*03:01	0.07	1.772	0.796651	0.293546	16	HLA-A*24:02	0.075	1.772	0.796651	0.298546	16	HLA-A*26:01	0.014	1.772	0.796651	0.237546	32	HLA-B*07:02	0.018	1.772	0.796651	0.241546	32	HLA-B*08:01	0.088	1.772	0.796651	0.311546	16	HLA-B*27:05	0.066	1.772	0.796651	0.289546
716	YP_009724389.1_	YRKCVKSRE	HLA-A*01:01	0.01	-1.333	0.076625	-0.006084	50	HLA-A*02:01	0.006	-1.333	0.076625	-0.010084	50	HLA-A*03:01	0.009	-1.333	0.076625	-0.007084	50	HLA-A*24:02	0.005	-1.333	0.076625	-0.011084	50	HLA-A*26:01	0.004	-1.333	0.076625	-0.012084	50	HLA-B*07:02	0.013	-1.333	0.076625	-0.003084	50	HLA-B*08:01	0.084	-1.333	0.076625	0.067916	50	HLA-B*27:05	0.21	-1.333	0.076625	0.193916
717	YP_009724389.1_	RKCVKSREE	HLA-A*01:01	0.003	-1.315	0.023627	-0.024559	50	HLA-A*02:01	0.003	-1.315	0.023627	-0.024559	50	HLA-A*03:01	0.006	-1.315	0.023627	-0.021559	50	HLA-A*24:02	0.002	-1.315	0.023627	-0.025559	50	HLA-A*26:01	0.001	-1.315	0.023627	-0.026559	50	HLA-B*07:02	0.009	-1.315	0.023627	-0.018559	50	HLA-B*08:01	0.019	-1.315	0.023627	-0.008559	50	HLA-B*27:05	0.041	-1.315	0.023627	0.013441
718	YP_009724389.1_	KCVKSREET	HLA-A*01:01	0.009	-0.368	0.026932	0.00586	50	HLA-A*02:01	0.01	-0.368	0.026932	0.00686	50	HLA-A*03:01	0.011	-0.368	0.026932	0.00786	50	HLA-A*24:02	0.007	-0.368	0.026932	0.00386	50	HLA-A*26:01	0.004	-0.368	0.026932	0.00086	50	HLA-B*07:02	0.021	-0.368	0.026932	0.01786	50	HLA-B*08:01	0.013	-0.368	0.026932	0.00986	50	HLA-B*27:05	0.023	-0.368	0.026932	0.01986
719	YP_009724389.1_	CVKSREETG	HLA-A*01:01	0.024	-1.199	0.042861	0.003669	50	HLA-A*02:01	0.011	-1.199	0.042861	-0.009331	50	HLA-A*03:01	0.023	-1.199	0.042861	0.002669	50	HLA-A*24:02	0.012	-1.199	0.042861	-0.008331	50	HLA-A*26:01	0.013	-1.199	0.042861	-0.007331	50	HLA-B*07:02	0.018	-1.199	0.042861	-0.002331	50	HLA-B*08:01	0.098	-1.199	0.042861	0.077669	50	HLA-B*27:05	0.015	-1.199	0.042861	-0.005331
720	YP_009724389.1_	VKSREETGL	HLA-A*01:01	0.013	1.055	0.695207	0.195797	32	HLA-A*02:01	0.016	1.055	0.695207	0.198797	50	HLA-A*03:01	0.007	1.055	0.695207	0.189797	32	HLA-A*24:02	0.008	1.055	0.695207	0.190797	32	HLA-A*26:01	0.005	1.055	0.695207	0.187797	32	HLA-B*07:02	0.021	1.055	0.695207	0.203797	32	HLA-B*08:01	0.026	1.055	0.695207	0.208797	32	HLA-B*27:05	0.039	1.055	0.695207	0.221797
721	YP_009724389.1_	KSREETGLL	HLA-A*01:01	0.086	1.198	0.710858	0.275893	16	HLA-A*02:01	0.059	1.198	0.710858	0.248893	32	HLA-A*03:01	0.103	1.198	0.710858	0.292893	16	HLA-A*24:02	0.058	1.198	0.710858	0.247893	32	HLA-A*26:01	0.053	1.198	0.710858	0.242893	32	HLA-B*07:02	0.206	1.198	0.710858	0.395893	4	HLA-B*08:01	0.091	1.198	0.710858	0.280893	32	HLA-B*27:05	0.064	1.198	0.710858	0.253893
722	YP_009724389.1_	SREETGLLM	HLA-A*01:01	0.095	0.521	0.901659	0.310898	7	HLA-A*02:01	0.041	0.521	0.901659	0.256898	32	HLA-A*03:01	0.031	0.521	0.901659	0.246898	32	HLA-A*24:02	0.022	0.521	0.901659	0.237898	32	HLA-A*26:01	0.032	0.521	0.901659	0.247898	32	HLA-B*07:02	0.072	0.521	0.901659	0.287898	16	HLA-B*08:01	0.055	0.521	0.901659	0.270898	32	HLA-B*27:05	0.387	0.521	0.901659	0.602898
723	YP_009724389.1_	REETGLLMP	HLA-A*01:01	0.012	0.123	0.066833	0.030112	50	HLA-A*02:01	0.011	0.123	0.066833	0.029112	50	HLA-A*03:01	0.008	0.123	0.066833	0.026112	50	HLA-A*24:02	0.009	0.123	0.066833	0.027112	50	HLA-A*26:01	0.004	0.123	0.066833	0.022112	50	HLA-B*07:02	0.012	0.123	0.066833	0.030112	50	HLA-B*08:01	0.011	0.123	0.066833	0.029112	50	HLA-B*27:05	0.06	0.123	0.066833	0.078112
724	YP_009724389.1_	EETGLLMPL	HLA-A*01:01	0.028	0.711	0.951671	0.259901	16	HLA-A*02:01	0.062	0.711	0.951671	0.293901	16	HLA-A*03:01	0.01	0.711	0.951671	0.241901	32	HLA-A*24:02	0.031	0.711	0.951671	0.262901	32	HLA-A*26:01	0.126	0.711	0.951671	0.357901	5	HLA-B*07:02	0.049	0.711	0.951671	0.280901	16	HLA-B*08:01	0.084	0.711	0.951671	0.315901	16	HLA-B*27:05	0.09	0.711	0.951671	0.321901
725	YP_009724389.1_	ETGLLMPLK	HLA-A*01:01	0.114	-0.091	0.128317	0.140596	50	HLA-A*02:01	0.019	-0.091	0.128317	0.045596	50	HLA-A*03:01	0.281	-0.091	0.128317	0.307596	16	HLA-A*24:02	0.021	-0.091	0.128317	0.047596	50	HLA-A*26:01	0.123	-0.091	0.128317	0.149596	50	HLA-B*07:02	0.008	-0.091	0.128317	0.034596	50	HLA-B*08:01	0.018	-0.091	0.128317	0.044596	50	HLA-B*27:05	0.03	-0.091	0.128317	0.056596
726	YP_009724389.1_	TGLLMPLKA	HLA-A*01:01	0.033	-0.972	0.0297	0.015383	50	HLA-A*02:01	0.058	-0.972	0.0297	0.040382	50	HLA-A*03:01	0.035	-0.972	0.0297	0.017383	50	HLA-A*24:02	0.022	-0.972	0.0297	0.004382	50	HLA-A*26:01	0.004	-0.972	0.0297	-0.013617	50	HLA-B*07:02	0.026	-0.972	0.0297	0.008383	50	HLA-B*08:01	0.069	-0.972	0.0297	0.051382	50	HLA-B*27:05	0.053	-0.972	0.0297	0.035382
727	YP_009724389.1_	GLLMPLKAP	HLA-A*01:01	0.013	-0.027	0.026145	0.018208	50	HLA-A*02:01	0.055	-0.027	0.026145	0.060208	50	HLA-A*03:01	0.035	-0.027	0.026145	0.040208	50	HLA-A*24:02	0.006	-0.027	0.026145	0.011208	50	HLA-A*26:01	0.006	-0.027	0.026145	0.011208	50	HLA-B*07:02	0.015	-0.027	0.026145	0.020208	50	HLA-B*08:01	0.048	-0.027	0.026145	0.053208	50	HLA-B*27:05	0.025	-0.027	0.026145	0.030208
728	YP_009724389.1_	LLMPLKAPK	HLA-A*01:01	0.047	0.523	0.628653	0.201522	32	HLA-A*02:01	0.116	0.523	0.628653	0.270522	32	HLA-A*03:01	0.674	0.523	0.628653	0.828522	0.3	HLA-A*24:02	0.035	0.523	0.628653	0.189522	32	HLA-A*26:01	0.034	0.523	0.628653	0.188522	32	HLA-B*07:02	0.047	0.523	0.628653	0.201522	32	HLA-B*08:01	0.174	0.523	0.628653	0.328522	16	HLA-B*27:05	0.105	0.523	0.628653	0.259522
729	YP_009724389.1_	LMPLKAPKE	HLA-A*01:01	0.025	-1.407	0.042383	-0.000639	50	HLA-A*02:01	0.033	-1.407	0.042383	0.007361	50	HLA-A*03:01	0.029	-1.407	0.042383	0.003361	50	HLA-A*24:02	0.021	-1.407	0.042383	-0.004639	50	HLA-A*26:01	0.006	-1.407	0.042383	-0.019639	50	HLA-B*07:02	0.012	-1.407	0.042383	-0.013639	50	HLA-B*08:01	0.06	-1.407	0.042383	0.034361	50	HLA-B*27:05	0.018	-1.407	0.042383	-0.007639
730	YP_009724389.1_	MPLKAPKEI	HLA-A*01:01	0.021	0.343	0.8399	0.218553	32	HLA-A*02:01	0.043	0.343	0.8399	0.240552	32	HLA-A*03:01	0.014	0.343	0.8399	0.211553	32	HLA-A*24:02	0.057	0.343	0.8399	0.254552	32	HLA-A*26:01	0.01	0.343	0.8399	0.207552	32	HLA-B*07:02	0.541	0.343	0.8399	0.738553	0.8	HLA-B*08:01	0.253	0.343	0.8399	0.450552	4	HLA-B*27:05	0.053	0.343	0.8399	0.250553
731	YP_009724389.1_	PLKAPKEII	HLA-A*01:01	0.02	0.108	0.746145	0.190583	32	HLA-A*02:01	0.026	0.108	0.746145	0.196583	50	HLA-A*03:01	0.018	0.108	0.746145	0.188583	32	HLA-A*24:02	0.029	0.108	0.746145	0.199583	32	HLA-A*26:01	0.007	0.108	0.746145	0.177583	32	HLA-B*07:02	0.019	0.108	0.746145	0.189583	32	HLA-B*08:01	0.088	0.108	0.746145	0.258583	32	HLA-B*27:05	0.016	0.108	0.746145	0.186583
732	YP_009724389.1_	LKAPKEIIF	HLA-A*01:01	0.021	2.46	0.542926	0.204658	32	HLA-A*02:01	0.021	2.46	0.542926	0.204658	32	HLA-A*03:01	0.02	2.46	0.542926	0.203658	32	HLA-A*24:02	0.038	2.46	0.542926	0.221658	32	HLA-A*26:01	0.013	2.46	0.542926	0.196658	32	HLA-B*07:02	0.067	2.46	0.542926	0.250658	32	HLA-B*08:01	0.121	2.46	0.542926	0.304658	16	HLA-B*27:05	0.076	2.46	0.542926	0.259658
733	YP_009724389.1_	KAPKEIIFL	HLA-A*01:01	0.05	1.147	0.952006	0.292876	9	HLA-A*02:01	0.194	1.147	0.952006	0.436876	7	HLA-A*03:01	0.046	1.147	0.952006	0.288876	16	HLA-A*24:02	0.233	1.147	0.952006	0.475876	3	HLA-A*26:01	0.031	1.147	0.952006	0.273876	16	HLA-B*07:02	0.076	1.147	0.952006	0.318876	10	HLA-B*08:01	0.091	1.147	0.952006	0.333876	16	HLA-B*27:05	0.045	1.147	0.952006	0.287876
734	YP_009724389.1_	APKEIIFLE	HLA-A*01:01	0.023	-1.627	0.569203	0.110396	50	HLA-A*02:01	0.012	-1.627	0.569203	0.099396	50	HLA-A*03:01	0.011	-1.627	0.569203	0.098396	50	HLA-A*24:02	0.009	-1.627	0.569203	0.096396	50	HLA-A*26:01	0.008	-1.627	0.569203	0.095396	50	HLA-B*07:02	0.054	-1.627	0.569203	0.141396	50	HLA-B*08:01	0.077	-1.627	0.569203	0.164396	50	HLA-B*27:05	0.021	-1.627	0.569203	0.108396
735	YP_009724389.1_	PKEIIFLEG	HLA-A*01:01	0.012	-1.816	0.144984	-0.000779	50	HLA-A*02:01	0.006	-1.816	0.144984	-0.006779	50	HLA-A*03:01	0.006	-1.816	0.144984	-0.006779	50	HLA-A*24:02	0.005	-1.816	0.144984	-0.007779	50	HLA-A*26:01	0.002	-1.816	0.144984	-0.010779	50	HLA-B*07:02	0.004	-1.816	0.144984	-0.008779	50	HLA-B*08:01	0.014	-1.816	0.144984	0.001221	50	HLA-B*27:05	0.022	-1.816	0.144984	0.009221
736	YP_009724389.1_	KEIIFLEGE	HLA-A*01:01	0.007	-1.67	0.024371	-0.029267	50	HLA-A*02:01	0.022	-1.67	0.024371	-0.014267	50	HLA-A*03:01	0.006	-1.67	0.024371	-0.030267	50	HLA-A*24:02	0.01	-1.67	0.024371	-0.026267	50	HLA-A*26:01	0.005	-1.67	0.024371	-0.031267	50	HLA-B*07:02	0.008	-1.67	0.024371	-0.028267	50	HLA-B*08:01	0.011	-1.67	0.024371	-0.025267	50	HLA-B*27:05	0.058	-1.67	0.024371	0.021733
737	YP_009724389.1_	EIIFLEGET	HLA-A*01:01	0.025	-0.611	0.025982	0.015571	50	HLA-A*02:01	0.031	-0.611	0.025982	0.021571	50	HLA-A*03:01	0.01	-0.611	0.025982	0.000571	50	HLA-A*24:02	0.006	-0.611	0.025982	-0.003429	50	HLA-A*26:01	0.153	-0.611	0.025982	0.143571	50	HLA-B*07:02	0.017	-0.611	0.025982	0.007571	50	HLA-B*08:01	0.025	-0.611	0.025982	0.015571	50	HLA-B*27:05	0.014	-0.611	0.025982	0.004571
738	YP_009724389.1_	IIFLEGETL	HLA-A*01:01	0.052	1.051	0.697214	0.235148	32	HLA-A*02:01	0.292	1.051	0.697214	0.475148	6	HLA-A*03:01	0.049	1.051	0.697214	0.232148	32	HLA-A*24:02	0.084	1.051	0.697214	0.267148	32	HLA-A*26:01	0.043	1.051	0.697214	0.226148	32	HLA-B*07:02	0.077	1.051	0.697214	0.260148	32	HLA-B*08:01	0.083	1.051	0.697214	0.266148	32	HLA-B*27:05	0.061	1.051	0.697214	0.244148
739	YP_009724389.1_	IFLEGETLP	HLA-A*01:01	0.015	0.322	0.121896	0.050477	50	HLA-A*02:01	0.03	0.322	0.121896	0.065477	50	HLA-A*03:01	0.013	0.322	0.121896	0.048477	50	HLA-A*24:02	0.042	0.322	0.121896	0.077477	50	HLA-A*26:01	0.004	0.322	0.121896	0.039477	50	HLA-B*07:02	0.007	0.322	0.121896	0.042477	50	HLA-B*08:01	0.015	0.322	0.121896	0.050477	50	HLA-B*27:05	0.027	0.322	0.121896	0.062477
740	YP_009724389.1_	FLEGETLPT	HLA-A*01:01	0.07	-0.916	0.16508	0.084243	50	HLA-A*02:01	0.482	-0.916	0.16508	0.496243	5	HLA-A*03:01	0.024	-0.916	0.16508	0.038243	50	HLA-A*24:02	0.012	-0.916	0.16508	0.026243	50	HLA-A*26:01	0.051	-0.916	0.16508	0.065243	50	HLA-B*07:02	0.043	-0.916	0.16508	0.057243	50	HLA-B*08:01	0.065	-0.916	0.16508	0.079243	50	HLA-B*27:05	0.03	-0.916	0.16508	0.044243
741	YP_009724389.1_	LEGETLPTE	HLA-A*01:01	0.01	-1.965	0.034548	-0.031352	50	HLA-A*02:01	0.015	-1.965	0.034548	-0.026352	50	HLA-A*03:01	0.005	-1.965	0.034548	-0.036352	50	HLA-A*24:02	0.01	-1.965	0.034548	-0.031352	50	HLA-A*26:01	0.004	-1.965	0.034548	-0.037352	50	HLA-B*07:02	0.008	-1.965	0.034548	-0.033352	50	HLA-B*08:01	0.011	-1.965	0.034548	-0.030352	50	HLA-B*27:05	0.021	-1.965	0.034548	-0.020352
742	YP_009724389.1_	EGETLPTEV	HLA-A*01:01	0.049	-0.252	0.303486	0.110984	50	HLA-A*02:01	0.021	-0.252	0.303486	0.082984	50	HLA-A*03:01	0.009	-0.252	0.303486	0.070984	50	HLA-A*24:02	0.008	-0.252	0.303486	0.069984	50	HLA-A*26:01	0.019	-0.252	0.303486	0.080984	50	HLA-B*07:02	0.034	-0.252	0.303486	0.095984	50	HLA-B*08:01	0.038	-0.252	0.303486	0.099984	50	HLA-B*27:05	0.016	-0.252	0.303486	0.077984
743	YP_009724389.1_	GETLPTEVL	HLA-A*01:01	0.018	0.437	0.91439	0.234663	32	HLA-A*02:01	0.028	0.437	0.91439	0.244663	32	HLA-A*03:01	0.008	0.437	0.91439	0.224663	32	HLA-A*24:02	0.02	0.437	0.91439	0.236663	32	HLA-A*26:01	0.006	0.437	0.91439	0.222663	32	HLA-B*07:02	0.027	0.437	0.91439	0.243663	32	HLA-B*08:01	0.027	0.437	0.91439	0.243663	32	HLA-B*27:05	0.067	0.437	0.91439	0.283663
744	YP_009724389.1_	ETLPTEVLT	HLA-A*01:01	0.046	-0.943	0.051215	0.033948	50	HLA-A*02:01	0.038	-0.943	0.051215	0.025948	50	HLA-A*03:01	0.021	-0.943	0.051215	0.008948	50	HLA-A*24:02	0.014	-0.943	0.051215	0.001948	50	HLA-A*26:01	0.039	-0.943	0.051215	0.026948	50	HLA-B*07:02	0.015	-0.943	0.051215	0.002948	50	HLA-B*08:01	0.018	-0.943	0.051215	0.005948	50	HLA-B*27:05	0.015	-0.943	0.051215	0.002948
745	YP_009724389.1_	TLPTEVLTE	HLA-A*01:01	0.028	-1.749	0.108328	0.008649	50	HLA-A*02:01	0.054	-1.749	0.108328	0.034649	50	HLA-A*03:01	0.032	-1.749	0.108328	0.012649	50	HLA-A*24:02	0.025	-1.749	0.108328	0.005649	50	HLA-A*26:01	0.017	-1.749	0.108328	-0.002351	50	HLA-B*07:02	0.009	-1.749	0.108328	-0.010351	50	HLA-B*08:01	0.028	-1.749	0.108328	0.008649	50	HLA-B*27:05	0.012	-1.749	0.108328	-0.007351
746	YP_009724389.1_	LPTEVLTEE	HLA-A*01:01	0.014	-1.892	0.160777	0.002875	50	HLA-A*02:01	0.016	-1.892	0.160777	0.004875	50	HLA-A*03:01	0.008	-1.892	0.160777	-0.003125	50	HLA-A*24:02	0.003	-1.892	0.160777	-0.008125	50	HLA-A*26:01	0.018	-1.892	0.160777	0.006875	50	HLA-B*07:02	0.106	-1.892	0.160777	0.094875	50	HLA-B*08:01	0.036	-1.892	0.160777	0.024875	50	HLA-B*27:05	0.015	-1.892	0.160777	0.003875
747	YP_009724389.1_	PTEVLTEEV	HLA-A*01:01	0.16	-0.283	0.567089	0.28052	16	HLA-A*02:01	0.033	-0.283	0.567089	0.15352	50	HLA-A*03:01	0.013	-0.283	0.567089	0.13352	50	HLA-A*24:02	0.019	-0.283	0.567089	0.13952	50	HLA-A*26:01	0.023	-0.283	0.567089	0.14352	50	HLA-B*07:02	0.017	-0.283	0.567089	0.13752	50	HLA-B*08:01	0.015	-0.283	0.567089	0.13552	50	HLA-B*27:05	0.008	-0.283	0.567089	0.12852
748	YP_009724389.1_	TEVLTEEVV	HLA-A*01:01	0.017	0.091	0.867696	0.214507	32	HLA-A*02:01	0.031	0.091	0.867696	0.228507	32	HLA-A*03:01	0.005	0.091	0.867696	0.202507	32	HLA-A*24:02	0.015	0.091	0.867696	0.212507	32	HLA-A*26:01	0.01	0.091	0.867696	0.207507	32	HLA-B*07:02	0.016	0.091	0.867696	0.213507	32	HLA-B*08:01	0.023	0.091	0.867696	0.220507	32	HLA-B*27:05	0.029	0.091	0.867696	0.226507
749	YP_009724389.1_	EVLTEEVVL	HLA-A*01:01	0.026	0.917	0.961072	0.265166	16	HLA-A*02:01	0.064	0.917	0.961072	0.303166	16	HLA-A*03:01	0.019	0.917	0.961072	0.258166	32	HLA-A*24:02	0.028	0.917	0.961072	0.267166	32	HLA-A*26:01	0.074	0.917	0.961072	0.313166	8	HLA-B*07:02	0.057	0.917	0.961072	0.296166	16	HLA-B*08:01	0.082	0.917	0.961072	0.321166	16	HLA-B*27:05	0.024	0.917	0.961072	0.263166
750	YP_009724389.1_	VLTEEVVLK	HLA-A*01:01	0.068	0.343	0.971323	0.295123	9	HLA-A*02:01	0.087	0.343	0.971323	0.314123	16	HLA-A*03:01	0.431	0.343	0.971323	0.658123	1.5	HLA-A*24:02	0.024	0.343	0.971323	0.251123	32	HLA-A*26:01	0.032	0.343	0.971323	0.259123	16	HLA-B*07:02	0.007	0.343	0.971323	0.234123	32	HLA-B*08:01	0.019	0.343	0.971323	0.246123	32	HLA-B*27:05	0.056	0.343	0.971323	0.283123
751	YP_009724389.1_	LTEEVVLKT	HLA-A*01:01	0.134	-0.82	0.19367	0.157076	50	HLA-A*02:01	0.064	-0.82	0.19367	0.087076	50	HLA-A*03:01	0.022	-0.82	0.19367	0.045076	50	HLA-A*24:02	0.01	-0.82	0.19367	0.033076	50	HLA-A*26:01	0.032	-0.82	0.19367	0.055076	50	HLA-B*07:02	0.021	-0.82	0.19367	0.044076	50	HLA-B*08:01	0.015	-0.82	0.19367	0.038076	50	HLA-B*27:05	0.015	-0.82	0.19367	0.038076
752	YP_009724389.1_	TEEVVLKTG	HLA-A*01:01	0.011	-1.648	0.343382	0.047061	50	HLA-A*02:01	0.009	-1.648	0.343382	0.045061	50	HLA-A*03:01	0.004	-1.648	0.343382	0.040061	50	HLA-A*24:02	0.006	-1.648	0.343382	0.042061	50	HLA-A*26:01	0.002	-1.648	0.343382	0.038061	50	HLA-B*07:02	0.007	-1.648	0.343382	0.043061	50	HLA-B*08:01	0.012	-1.648	0.343382	0.048061	50	HLA-B*27:05	0.014	-1.648	0.343382	0.050061
753	YP_009724389.1_	EEVVLKTGD	HLA-A*01:01	0.004	-2.067	0.032312	-0.040405	50	HLA-A*02:01	0.004	-2.067	0.032312	-0.040405	50	HLA-A*03:01	0.001	-2.067	0.032312	-0.043405	50	HLA-A*24:02	0.001	-2.067	0.032312	-0.043405	50	HLA-A*26:01	0.006	-2.067	0.032312	-0.038405	50	HLA-B*07:02	0.004	-2.067	0.032312	-0.040405	50	HLA-B*08:01	0.005	-2.067	0.032312	-0.039405	50	HLA-B*27:05	0.013	-2.067	0.032312	-0.031405
754	YP_009724389.1_	EVVLKTGDL	HLA-A*01:01	0.025	0.8	0.968136	0.262831	16	HLA-A*02:01	0.034	0.8	0.968136	0.271831	32	HLA-A*03:01	0.021	0.8	0.968136	0.258831	32	HLA-A*24:02	0.013	0.8	0.968136	0.250831	32	HLA-A*26:01	0.324	0.8	0.968136	0.561831	1	HLA-B*07:02	0.108	0.8	0.968136	0.345831	7	HLA-B*08:01	0.184	0.8	0.968136	0.421831	5	HLA-B*27:05	0.017	0.8	0.968136	0.254831
755	YP_009724389.1_	VVLKTGDLQ	HLA-A*01:01	0.025	-0.054	0.033821	0.03126	50	HLA-A*02:01	0.022	-0.054	0.033821	0.02826	50	HLA-A*03:01	0.047	-0.054	0.033821	0.05326	50	HLA-A*24:02	0.011	-0.054	0.033821	0.01726	50	HLA-A*26:01	0.012	-0.054	0.033821	0.01826	50	HLA-B*07:02	0.019	-0.054	0.033821	0.02526	50	HLA-B*08:01	0.013	-0.054	0.033821	0.01926	50	HLA-B*27:05	0.023	-0.054	0.033821	0.02926
756	YP_009724389.1_	VLKTGDLQP	HLA-A*01:01	0.021	0.231	0.315828	0.097836	50	HLA-A*02:01	0.032	0.231	0.315828	0.108836	50	HLA-A*03:01	0.046	0.231	0.315828	0.122836	50	HLA-A*24:02	0.009	0.231	0.315828	0.085836	50	HLA-A*26:01	0.011	0.231	0.315828	0.087836	50	HLA-B*07:02	0.015	0.231	0.315828	0.091836	50	HLA-B*08:01	0.041	0.231	0.315828	0.117836	50	HLA-B*27:05	0.017	0.231	0.315828	0.093836
757	YP_009724389.1_	LKTGDLQPL	HLA-A*01:01	0.015	1.019	0.945032	0.253107	32	HLA-A*02:01	0.048	1.019	0.945032	0.286107	32	HLA-A*03:01	0.008	1.019	0.945032	0.246107	32	HLA-A*24:02	0.019	1.019	0.945032	0.257107	32	HLA-A*26:01	0.025	1.019	0.945032	0.263107	16	HLA-B*07:02	0.069	1.019	0.945032	0.307107	16	HLA-B*08:01	0.081	1.019	0.945032	0.319107	16	HLA-B*27:05	0.082	1.019	0.945032	0.320107
758	YP_009724389.1_	KTGDLQPLE	HLA-A*01:01	0.055	-1.595	0.035696	0.023157	50	HLA-A*02:01	0.015	-1.595	0.035696	-0.016843	50	HLA-A*03:01	0.061	-1.595	0.035696	0.029157	50	HLA-A*24:02	0.009	-1.595	0.035696	-0.022843	50	HLA-A*26:01	0.015	-1.595	0.035696	-0.016843	50	HLA-B*07:02	0.008	-1.595	0.035696	-0.023843	50	HLA-B*08:01	0.006	-1.595	0.035696	-0.025843	50	HLA-B*27:05	0.015	-1.595	0.035696	-0.016843
759	YP_009724389.1_	TGDLQPLEQ	HLA-A*01:01	0.083	-0.468	0.050236	0.082603	50	HLA-A*02:01	0.009	-0.468	0.050236	0.008603	50	HLA-A*03:01	0.019	-0.468	0.050236	0.018603	50	HLA-A*24:02	0.006	-0.468	0.050236	0.005603	50	HLA-A*26:01	0.005	-0.468	0.050236	0.004603	50	HLA-B*07:02	0.008	-0.468	0.050236	0.007603	50	HLA-B*08:01	0.009	-0.468	0.050236	0.008603	50	HLA-B*27:05	0.014	-0.468	0.050236	0.013603
760	YP_009724389.1_	GDLQPLEQP	HLA-A*01:01	0.006	-0.354	0.045559	0.007401	50	HLA-A*02:01	0.007	-0.354	0.045559	0.008401	50	HLA-A*03:01	0.003	-0.354	0.045559	0.004401	50	HLA-A*24:02	0.005	-0.354	0.045559	0.006401	50	HLA-A*26:01	0.001	-0.354	0.045559	0.002401	50	HLA-B*07:02	0.007	-0.354	0.045559	0.008401	50	HLA-B*08:01	0.006	-0.354	0.045559	0.007401	50	HLA-B*27:05	0.022	-0.354	0.045559	0.023401
761	YP_009724389.1_	DLQPLEQPT	HLA-A*01:01	0.022	-1.064	0.149279	0.028988	50	HLA-A*02:01	0.045	-1.064	0.149279	0.051988	50	HLA-A*03:01	0.011	-1.064	0.149279	0.017988	50	HLA-A*24:02	0.007	-1.064	0.149279	0.013988	50	HLA-A*26:01	0.022	-1.064	0.149279	0.028988	50	HLA-B*07:02	0.018	-1.064	0.149279	0.024988	50	HLA-B*08:01	0.042	-1.064	0.149279	0.048988	50	HLA-B*27:05	0.021	-1.064	0.149279	0.027988
762	YP_009724389.1_	LQPLEQPTS	HLA-A*01:01	0.02	-2.32	0.069469	-0.022369	50	HLA-A*02:01	0.026	-2.32	0.069469	-0.016369	50	HLA-A*03:01	0.009	-2.32	0.069469	-0.033369	50	HLA-A*24:02	0.024	-2.32	0.069469	-0.018369	50	HLA-A*26:01	0.004	-2.32	0.069469	-0.038369	50	HLA-B*07:02	0.008	-2.32	0.069469	-0.034369	50	HLA-B*08:01	0.018	-2.32	0.069469	-0.024369	50	HLA-B*27:05	0.02	-2.32	0.069469	-0.022369
763	YP_009724389.1_	QPLEQPTSE	HLA-A*01:01	0.007	-1.791	0.196547	0.006448	50	HLA-A*02:01	0.008	-1.791	0.196547	0.007448	50	HLA-A*03:01	0.005	-1.791	0.196547	0.004448	50	HLA-A*24:02	0.001	-1.791	0.196547	0.000448	50	HLA-A*26:01	0.004	-1.791	0.196547	0.003448	50	HLA-B*07:02	0.056	-1.791	0.196547	0.055448	50	HLA-B*08:01	0.035	-1.791	0.196547	0.034448	50	HLA-B*27:05	0.013	-1.791	0.196547	0.012448
764	YP_009724389.1_	PLEQPTSEA	HLA-A*01:01	0.041	-1.189	0.86484	0.205864	32	HLA-A*02:01	0.036	-1.189	0.86484	0.200864	32	HLA-A*03:01	0.018	-1.189	0.86484	0.182864	50	HLA-A*24:02	0.006	-1.189	0.86484	0.170864	50	HLA-A*26:01	0.009	-1.189	0.86484	0.173864	32	HLA-B*07:02	0.018	-1.189	0.86484	0.182864	50	HLA-B*08:01	0.018	-1.189	0.86484	0.182864	50	HLA-B*27:05	0.011	-1.189	0.86484	0.175864
765	YP_009724389.1_	LEQPTSEAV	HLA-A*01:01	0.029	0.006	0.969038	0.247184	32	HLA-A*02:01	0.055	0.006	0.969038	0.273184	32	HLA-A*03:01	0.006	0.006	0.969038	0.224184	32	HLA-A*24:02	0.031	0.006	0.969038	0.249184	32	HLA-A*26:01	0.013	0.006	0.969038	0.231184	32	HLA-B*07:02	0.039	0.006	0.969038	0.257184	32	HLA-B*08:01	0.04	0.006	0.969038	0.258184	32	HLA-B*27:05	0.046	0.006	0.969038	0.264184
766	YP_009724389.1_	EQPTSEAVE	HLA-A*01:01	0.01	-1.661	0.026244	-0.02562	50	HLA-A*02:01	0.007	-1.661	0.026244	-0.02862	50	HLA-A*03:01	0.006	-1.661	0.026244	-0.02962	50	HLA-A*24:02	0.004	-1.661	0.026244	-0.03162	50	HLA-A*26:01	0.008	-1.661	0.026244	-0.02762	50	HLA-B*07:02	0.007	-1.661	0.026244	-0.02862	50	HLA-B*08:01	0.014	-1.661	0.026244	-0.02162	50	HLA-B*27:05	0.009	-1.661	0.026244	-0.02662
767	YP_009724389.1_	QPTSEAVEA	HLA-A*01:01	0.019	-1.03	0.557792	0.118753	50	HLA-A*02:01	0.018	-1.03	0.557792	0.117753	50	HLA-A*03:01	0.007	-1.03	0.557792	0.106753	50	HLA-A*24:02	0.005	-1.03	0.557792	0.104753	50	HLA-A*26:01	0.011	-1.03	0.557792	0.110753	50	HLA-B*07:02	0.139	-1.03	0.557792	0.238753	32	HLA-B*08:01	0.035	-1.03	0.557792	0.134753	50	HLA-B*27:05	0.019	-1.03	0.557792	0.118753
768	YP_009724389.1_	PTSEAVEAP	HLA-A*01:01	0.031	-0.45	0.027661	0.025974	50	HLA-A*02:01	0.008	-0.45	0.027661	0.002974	50	HLA-A*03:01	0.008	-0.45	0.027661	0.002974	50	HLA-A*24:02	0.003	-0.45	0.027661	-0.002026	50	HLA-A*26:01	0.02	-0.45	0.027661	0.014974	50	HLA-B*07:02	0.006	-0.45	0.027661	0.000974	50	HLA-B*08:01	0.006	-0.45	0.027661	0.000974	50	HLA-B*27:05	0.006	-0.45	0.027661	0.000974
769	YP_009724389.1_	TSEAVEAPL	HLA-A*01:01	0.105	0.685	0.629807	0.263832	16	HLA-A*02:01	0.079	0.685	0.629807	0.237832	32	HLA-A*03:01	0.029	0.685	0.629807	0.187832	50	HLA-A*24:02	0.031	0.685	0.629807	0.189832	32	HLA-A*26:01	0.054	0.685	0.629807	0.212832	32	HLA-B*07:02	0.077	0.685	0.629807	0.235832	32	HLA-B*08:01	0.04	0.685	0.629807	0.198832	50	HLA-B*27:05	0.034	0.685	0.629807	0.192832
770	YP_009724389.1_	SEAVEAPLV	HLA-A*01:01	0.049	0.259	0.1951	0.099372	50	HLA-A*02:01	0.076	0.259	0.1951	0.126373	50	HLA-A*03:01	0.017	0.259	0.1951	0.067373	50	HLA-A*24:02	0.047	0.259	0.1951	0.097373	50	HLA-A*26:01	0.017	0.259	0.1951	0.067373	50	HLA-B*07:02	0.035	0.259	0.1951	0.085373	50	HLA-B*08:01	0.035	0.259	0.1951	0.085373	50	HLA-B*27:05	0.077	0.259	0.1951	0.127373
771	YP_009724389.1_	EAVEAPLVG	HLA-A*01:01	0.018	-1.415	0.040541	-0.008253	50	HLA-A*02:01	0.015	-1.415	0.040541	-0.011253	50	HLA-A*03:01	0.014	-1.415	0.040541	-0.012253	50	HLA-A*24:02	0.004	-1.415	0.040541	-0.022253	50	HLA-A*26:01	0.05	-1.415	0.040541	0.023747	50	HLA-B*07:02	0.033	-1.415	0.040541	0.006747	50	HLA-B*08:01	0.024	-1.415	0.040541	-0.002253	50	HLA-B*27:05	0.017	-1.415	0.040541	-0.009253
772	YP_009724389.1_	AVEAPLVGT	HLA-A*01:01	0.038	-0.734	0.028554	0.026075	50	HLA-A*02:01	0.098	-0.734	0.028554	0.086075	50	HLA-A*03:01	0.032	-0.734	0.028554	0.020075	50	HLA-A*24:02	0.005	-0.734	0.028554	-0.006925	50	HLA-A*26:01	0.028	-0.734	0.028554	0.016075	50	HLA-B*07:02	0.033	-0.734	0.028554	0.021075	50	HLA-B*08:01	0.013	-0.734	0.028554	0.001075	50	HLA-B*27:05	0.018	-0.734	0.028554	0.006075
773	YP_009724389.1_	VEAPLVGTP	HLA-A*01:01	0.013	0.202	0.029723	0.024738	50	HLA-A*02:01	0.013	0.202	0.029723	0.024738	50	HLA-A*03:01	0.007	0.202	0.029723	0.018738	50	HLA-A*24:02	0.011	0.202	0.029723	0.022738	50	HLA-A*26:01	0.005	0.202	0.029723	0.016738	50	HLA-B*07:02	0.014	0.202	0.029723	0.025738	50	HLA-B*08:01	0.013	0.202	0.029723	0.024738	50	HLA-B*27:05	0.028	0.202	0.029723	0.039738
774	YP_009724389.1_	EAPLVGTPV	HLA-A*01:01	0.04	0.195	0.912681	0.250228	32	HLA-A*02:01	0.118	0.195	0.912681	0.328228	16	HLA-A*03:01	0.02	0.195	0.912681	0.230228	32	HLA-A*24:02	0.026	0.195	0.912681	0.236228	32	HLA-A*26:01	0.167	0.195	0.912681	0.377228	4	HLA-B*07:02	0.126	0.195	0.912681	0.336228	8	HLA-B*08:01	0.126	0.195	0.912681	0.336228	16	HLA-B*27:05	0.023	0.195	0.912681	0.233228
775	YP_009724389.1_	APLVGTPVC	HLA-A*01:01	0.01	-0.295	0.055599	0.015135	50	HLA-A*02:01	0.022	-0.295	0.055599	0.027135	50	HLA-A*03:01	0.011	-0.295	0.055599	0.016135	50	HLA-A*24:02	0.013	-0.295	0.055599	0.018135	50	HLA-A*26:01	0.004	-0.295	0.055599	0.009135	50	HLA-B*07:02	0.303	-0.295	0.055599	0.308135	16	HLA-B*08:01	0.083	-0.295	0.055599	0.088135	50	HLA-B*27:05	0.036	-0.295	0.055599	0.041135
776	YP_009724389.1_	PLVGTPVCI	HLA-A*01:01	0.036	0.306	0.86824	0.239004	32	HLA-A*02:01	0.15	0.306	0.86824	0.353004	10	HLA-A*03:01	0.027	0.306	0.86824	0.230004	32	HLA-A*24:02	0.053	0.306	0.86824	0.256004	32	HLA-A*26:01	0.012	0.306	0.86824	0.215004	32	HLA-B*07:02	0.016	0.306	0.86824	0.219004	32	HLA-B*08:01	0.029	0.306	0.86824	0.232004	32	HLA-B*27:05	0.031	0.306	0.86824	0.234004
777	YP_009724389.1_	LVGTPVCIN	HLA-A*01:01	0.023	-1.481	0.026895	-0.007974	50	HLA-A*02:01	0.021	-1.481	0.026895	-0.009974	50	HLA-A*03:01	0.034	-1.481	0.026895	0.003026	50	HLA-A*24:02	0.006	-1.481	0.026895	-0.024974	50	HLA-A*26:01	0.012	-1.481	0.026895	-0.018974	50	HLA-B*07:02	0.019	-1.481	0.026895	-0.011974	50	HLA-B*08:01	0.023	-1.481	0.026895	-0.007974	50	HLA-B*27:05	0.016	-1.481	0.026895	-0.014974
778	YP_009724389.1_	VGTPVCING	HLA-A*01:01	0.016	-1.588	0.033829	-0.016088	50	HLA-A*02:01	0.016	-1.588	0.033829	-0.016088	50	HLA-A*03:01	0.017	-1.588	0.033829	-0.015088	50	HLA-A*24:02	0.012	-1.588	0.033829	-0.020088	50	HLA-A*26:01	0.004	-1.588	0.033829	-0.028088	50	HLA-B*07:02	0.011	-1.588	0.033829	-0.021088	50	HLA-B*08:01	0.011	-1.588	0.033829	-0.021088	50	HLA-B*27:05	0.018	-1.588	0.033829	-0.014088
779	YP_009724389.1_	GTPVCINGL	HLA-A*01:01	0.069	0.786	0.889977	0.288895	10	HLA-A*02:01	0.14	0.786	0.889977	0.359895	10	HLA-A*03:01	0.032	0.786	0.889977	0.251895	32	HLA-A*24:02	0.081	0.786	0.889977	0.300895	16	HLA-A*26:01	0.066	0.786	0.889977	0.285895	16	HLA-B*07:02	0.045	0.786	0.889977	0.264895	32	HLA-B*08:01	0.041	0.786	0.889977	0.260895	32	HLA-B*27:05	0.02	0.786	0.889977	0.239895
780	YP_009724389.1_	TPVCINGLM	HLA-A*01:01	0.042	0.027	0.83638	0.230861	32	HLA-A*02:01	0.029	0.027	0.83638	0.21786	32	HLA-A*03:01	0.022	0.027	0.83638	0.21086	32	HLA-A*24:02	0.029	0.027	0.83638	0.21786	32	HLA-A*26:01	0.137	0.027	0.83638	0.325861	7	HLA-B*07:02	0.39	0.027	0.83638	0.57886	1.5	HLA-B*08:01	0.102	0.027	0.83638	0.290861	32	HLA-B*27:05	0.043	0.027	0.83638	0.231861
781	YP_009724389.1_	PVCINGLML	HLA-A*01:01	0.038	0.632	0.621244	0.19358	32	HLA-A*02:01	0.047	0.632	0.621244	0.20258	32	HLA-A*03:01	0.029	0.632	0.621244	0.18458	50	HLA-A*24:02	0.045	0.632	0.621244	0.20058	32	HLA-A*26:01	0.021	0.632	0.621244	0.17658	32	HLA-B*07:02	0.037	0.632	0.621244	0.19258	32	HLA-B*08:01	0.035	0.632	0.621244	0.19058	50	HLA-B*27:05	0.016	0.632	0.621244	0.17158
782	YP_009724389.1_	VCINGLMLL	HLA-A*01:01	0.053	0.961	0.771311	0.25057	32	HLA-A*02:01	0.183	0.961	0.771311	0.38057	9	HLA-A*03:01	0.031	0.961	0.771311	0.22857	32	HLA-A*24:02	0.112	0.961	0.771311	0.30957	16	HLA-A*26:01	0.042	0.961	0.771311	0.23957	32	HLA-B*07:02	0.032	0.961	0.771311	0.22957	32	HLA-B*08:01	0.051	0.961	0.771311	0.24857	32	HLA-B*27:05	0.047	0.961	0.771311	0.24457
783	YP_009724389.1_	CINGLMLLE	HLA-A*01:01	0.083	-1.525	0.02323	0.050102	50	HLA-A*02:01	0.049	-1.525	0.02323	0.016102	50	HLA-A*03:01	0.08	-1.525	0.02323	0.047102	50	HLA-A*24:02	0.011	-1.525	0.02323	-0.021898	50	HLA-A*26:01	0.051	-1.525	0.02323	0.018102	50	HLA-B*07:02	0.009	-1.525	0.02323	-0.023898	50	HLA-B*08:01	0.019	-1.525	0.02323	-0.013898	50	HLA-B*27:05	0.026	-1.525	0.02323	-0.006898
784	YP_009724389.1_	INGLMLLEI	HLA-A*01:01	0.07	0.235	0.146302	0.108793	50	HLA-A*02:01	0.098	0.235	0.146302	0.136793	50	HLA-A*03:01	0.023	0.235	0.146302	0.061793	50	HLA-A*24:02	0.17	0.235	0.146302	0.208793	32	HLA-A*26:01	0.008	0.235	0.146302	0.046793	50	HLA-B*07:02	0.038	0.235	0.146302	0.076793	50	HLA-B*08:01	0.1	0.235	0.146302	0.138793	50	HLA-B*27:05	0.042	0.235	0.146302	0.080793
785	YP_009724389.1_	NGLMLLEIK	HLA-A*01:01	0.017	0.262	0.059439	0.036924	50	HLA-A*02:01	0.014	0.262	0.059439	0.033924	50	HLA-A*03:01	0.079	0.262	0.059439	0.098924	50	HLA-A*24:02	0.013	0.262	0.059439	0.032924	50	HLA-A*26:01	0.012	0.262	0.059439	0.031924	50	HLA-B*07:02	0.011	0.262	0.059439	0.030924	50	HLA-B*08:01	0.039	0.262	0.059439	0.058924	50	HLA-B*27:05	0.073	0.262	0.059439	0.092924
786	YP_009724389.1_	GLMLLEIKD	HLA-A*01:01	0.023	-1.769	0.030644	-0.01433	50	HLA-A*02:01	0.071	-1.769	0.030644	0.03367	50	HLA-A*03:01	0.033	-1.769	0.030644	-0.00433	50	HLA-A*24:02	0.006	-1.769	0.030644	-0.03133	50	HLA-A*26:01	0.003	-1.769	0.030644	-0.03433	50	HLA-B*07:02	0.004	-1.769	0.030644	-0.03333	50	HLA-B*08:01	0.018	-1.769	0.030644	-0.01933	50	HLA-B*27:05	0.027	-1.769	0.030644	-0.01033
787	YP_009724389.1_	LMLLEIKDT	HLA-A*01:01	0.014	-0.592	0.042986	0.008872	50	HLA-A*02:01	0.15	-0.592	0.042986	0.144872	50	HLA-A*03:01	0.016	-0.592	0.042986	0.010872	50	HLA-A*24:02	0.011	-0.592	0.042986	0.005872	50	HLA-A*26:01	0.005	-0.592	0.042986	-0.000128	50	HLA-B*07:02	0.01	-0.592	0.042986	0.004872	50	HLA-B*08:01	0.052	-0.592	0.042986	0.046872	50	HLA-B*27:05	0.026	-0.592	0.042986	0.020872
788	YP_009724389.1_	MLLEIKDTE	HLA-A*01:01	0.021	-1.433	0.057569	-0.001872	50	HLA-A*02:01	0.096	-1.433	0.057569	0.073128	50	HLA-A*03:01	0.044	-1.433	0.057569	0.021128	50	HLA-A*24:02	0.016	-1.433	0.057569	-0.006872	50	HLA-A*26:01	0.008	-1.433	0.057569	-0.014872	50	HLA-B*07:02	0.019	-1.433	0.057569	-0.003872	50	HLA-B*08:01	0.045	-1.433	0.057569	0.022128	50	HLA-B*27:05	0.03	-1.433	0.057569	0.007128
789	YP_009724389.1_	LLEIKDTEK	HLA-A*01:01	0.063	0.38	0.926156	0.280885	16	HLA-A*02:01	0.026	0.38	0.926156	0.243885	32	HLA-A*03:01	0.248	0.38	0.926156	0.465885	4	HLA-A*24:02	0.009	0.38	0.926156	0.226885	32	HLA-A*26:01	0.013	0.38	0.926156	0.230885	32	HLA-B*07:02	0.012	0.38	0.926156	0.229885	32	HLA-B*08:01	0.05	0.38	0.926156	0.267885	32	HLA-B*27:05	0.032	0.38	0.926156	0.249885
790	YP_009724389.1_	LEIKDTEKY	HLA-A*01:01	0.062	2.91	0.931184	0.344266	5	HLA-A*02:01	0.01	2.91	0.931184	0.292266	16	HLA-A*03:01	0.022	2.91	0.931184	0.304266	16	HLA-A*24:02	0.022	2.91	0.931184	0.304266	16	HLA-A*26:01	0.056	2.91	0.931184	0.338266	6	HLA-B*07:02	0.02	2.91	0.931184	0.302266	16	HLA-B*08:01	0.016	2.91	0.931184	0.298266	16	HLA-B*27:05	0.056	2.91	0.931184	0.338266
791	YP_009724389.1_	EIKDTEKYC	HLA-A*01:01	0.017	-0.015	0.060003	0.030126	50	HLA-A*02:01	0.012	-0.015	0.060003	0.025126	50	HLA-A*03:01	0.012	-0.015	0.060003	0.025126	50	HLA-A*24:02	0.005	-0.015	0.060003	0.018126	50	HLA-A*26:01	0.049	-0.015	0.060003	0.062126	50	HLA-B*07:02	0.012	-0.015	0.060003	0.025126	50	HLA-B*08:01	0.04	-0.015	0.060003	0.053126	50	HLA-B*27:05	0.009	-0.015	0.060003	0.022126
792	YP_009724389.1_	IKDTEKYCA	HLA-A*01:01	0.029	-0.806	0.047393	0.019513	50	HLA-A*02:01	0.018	-0.806	0.047393	0.008513	50	HLA-A*03:01	0.007	-0.806	0.047393	-0.002487	50	HLA-A*24:02	0.006	-0.806	0.047393	-0.003487	50	HLA-A*26:01	0.002	-0.806	0.047393	-0.007487	50	HLA-B*07:02	0.008	-0.806	0.047393	-0.001487	50	HLA-B*08:01	0.021	-0.806	0.047393	0.011513	50	HLA-B*27:05	0.039	-0.806	0.047393	0.029513
793	YP_009724389.1_	KDTEKYCAL	HLA-A*01:01	0.022	0.727	0.66232	0.189197	32	HLA-A*02:01	0.047	0.727	0.66232	0.214197	32	HLA-A*03:01	0.017	0.727	0.66232	0.184197	50	HLA-A*24:02	0.052	0.727	0.66232	0.219197	32	HLA-A*26:01	0.008	0.727	0.66232	0.175197	32	HLA-B*07:02	0.055	0.727	0.66232	0.222197	32	HLA-B*08:01	0.17	0.727	0.66232	0.337197	10	HLA-B*27:05	0.085	0.727	0.66232	0.252197
794	YP_009724389.1_	DTEKYCALA	HLA-A*01:01	0.143	-0.916	0.046958	0.130666	50	HLA-A*02:01	0.037	-0.916	0.046958	0.024666	50	HLA-A*03:01	0.025	-0.916	0.046958	0.012666	50	HLA-A*24:02	0.016	-0.916	0.046958	0.003666	50	HLA-A*26:01	0.216	-0.916	0.046958	0.203666	32	HLA-B*07:02	0.021	-0.916	0.046958	0.008666	50	HLA-B*08:01	0.056	-0.916	0.046958	0.043666	50	HLA-B*27:05	0.016	-0.916	0.046958	0.003666
795	YP_009724389.1_	TEKYCALAP	HLA-A*01:01	0.009	-0.193	0.022041	0.009134	50	HLA-A*02:01	0.008	-0.193	0.022041	0.008134	50	HLA-A*03:01	0.008	-0.193	0.022041	0.008134	50	HLA-A*24:02	0.006	-0.193	0.022041	0.006134	50	HLA-A*26:01	0.007	-0.193	0.022041	0.007134	50	HLA-B*07:02	0.018	-0.193	0.022041	0.018134	50	HLA-B*08:01	0.034	-0.193	0.022041	0.034134	50	HLA-B*27:05	0.027	-0.193	0.022041	0.027134
796	YP_009724389.1_	EKYCALAPN	HLA-A*01:01	0.009	-1.273	0.025328	-0.017126	50	HLA-A*02:01	0.012	-1.273	0.025328	-0.014126	50	HLA-A*03:01	0.011	-1.273	0.025328	-0.015126	50	HLA-A*24:02	0.004	-1.273	0.025328	-0.022126	50	HLA-A*26:01	0.028	-1.273	0.025328	0.001874	50	HLA-B*07:02	0.018	-1.273	0.025328	-0.008126	50	HLA-B*08:01	0.04	-1.273	0.025328	0.013874	50	HLA-B*27:05	0.052	-1.273	0.025328	0.025874
797	YP_009724389.1_	KYCALAPNM	HLA-A*01:01	0.022	0.518	0.203487	0.080735	50	HLA-A*02:01	0.056	0.518	0.203487	0.114735	50	HLA-A*03:01	0.059	0.518	0.203487	0.117735	50	HLA-A*24:02	0.297	0.518	0.203487	0.355735	7	HLA-A*26:01	0.011	0.518	0.203487	0.069735	50	HLA-B*07:02	0.032	0.518	0.203487	0.090735	50	HLA-B*08:01	0.024	0.518	0.203487	0.082735	50	HLA-B*27:05	0.114	0.518	0.203487	0.172735
798	YP_009724389.1_	YCALAPNMM	HLA-A*01:01	0.069	0.423	0.103611	0.102887	50	HLA-A*02:01	0.063	0.423	0.103611	0.096887	50	HLA-A*03:01	0.021	0.423	0.103611	0.054887	50	HLA-A*24:02	0.047	0.423	0.103611	0.080887	50	HLA-A*26:01	0.047	0.423	0.103611	0.080887	50	HLA-B*07:02	0.091	0.423	0.103611	0.124887	50	HLA-B*08:01	0.083	0.423	0.103611	0.116887	50	HLA-B*27:05	0.051	0.423	0.103611	0.084887
799	YP_009724389.1_	CALAPNMMV	HLA-A*01:01	0.096	0.292	0.301114	0.171051	50	HLA-A*02:01	0.311	0.292	0.301114	0.386051	8	HLA-A*03:01	0.068	0.292	0.301114	0.143051	50	HLA-A*24:02	0.05	0.292	0.301114	0.125051	50	HLA-A*26:01	0.024	0.292	0.301114	0.099051	50	HLA-B*07:02	0.087	0.292	0.301114	0.162051	50	HLA-B*08:01	0.067	0.292	0.301114	0.142051	50	HLA-B*27:05	0.057	0.292	0.301114	0.132051
800	YP_009724389.1_	ALAPNMMVT	HLA-A*01:01	0.037	-0.532	0.059887	0.037175	50	HLA-A*02:01	0.393	-0.532	0.059887	0.393175	8	HLA-A*03:01	0.099	-0.532	0.059887	0.099175	50	HLA-A*24:02	0.019	-0.532	0.059887	0.019175	50	HLA-A*26:01	0.059	-0.532	0.059887	0.059175	50	HLA-B*07:02	0.07	-0.532	0.059887	0.070175	50	HLA-B*08:01	0.054	-0.532	0.059887	0.054175	50	HLA-B*27:05	0.032	-0.532	0.059887	0.032175
801	YP_009724389.1_	LAPNMMVTN	HLA-A*01:01	0.032	-1.12	0.044888	0.0141	50	HLA-A*02:01	0.028	-1.12	0.044888	0.0101	50	HLA-A*03:01	0.014	-1.12	0.044888	-0.0039	50	HLA-A*24:02	0.031	-1.12	0.044888	0.0131	50	HLA-A*26:01	0.017	-1.12	0.044888	-0.0009	50	HLA-B*07:02	0.034	-1.12	0.044888	0.0161	50	HLA-B*08:01	0.028	-1.12	0.044888	0.0101	50	HLA-B*27:05	0.016	-1.12	0.044888	-0.0019
802	YP_009724389.1_	APNMMVTNN	HLA-A*01:01	0.014	-1.522	0.082747	-0.005432	50	HLA-A*02:01	0.01	-1.522	0.082747	-0.009432	50	HLA-A*03:01	0.014	-1.522	0.082747	-0.005432	50	HLA-A*24:02	0.004	-1.522	0.082747	-0.015432	50	HLA-A*26:01	0.007	-1.522	0.082747	-0.012432	50	HLA-B*07:02	0.121	-1.522	0.082747	0.101568	50	HLA-B*08:01	0.041	-1.522	0.082747	0.021568	50	HLA-B*27:05	0.02	-1.522	0.082747	0.000568
803	YP_009724389.1_	PNMMVTNNT	HLA-A*01:01	0.017	-1.119	0.040385	-0.001888	50	HLA-A*02:01	0.011	-1.119	0.040385	-0.007888	50	HLA-A*03:01	0.008	-1.119	0.040385	-0.010888	50	HLA-A*24:02	0.008	-1.119	0.040385	-0.010888	50	HLA-A*26:01	0.004	-1.119	0.040385	-0.014888	50	HLA-B*07:02	0.012	-1.119	0.040385	-0.006888	50	HLA-B*08:01	0.028	-1.119	0.040385	0.009112	50	HLA-B*27:05	0.014	-1.119	0.040385	-0.004888
804	YP_009724389.1_	NMMVTNNTF	HLA-A*01:01	0.085	2.613	0.964224	0.367275	4	HLA-A*02:01	0.206	2.613	0.964224	0.488275	6	HLA-A*03:01	0.059	2.613	0.964224	0.341275	8	HLA-A*24:02	0.381	2.613	0.964224	0.663275	0.8	HLA-A*26:01	0.092	2.613	0.964224	0.374275	4	HLA-B*07:02	0.191	2.613	0.964224	0.473275	3	HLA-B*08:01	0.319	2.613	0.964224	0.601275	1.5	HLA-B*27:05	0.113	2.613	0.964224	0.395275
805	YP_009724389.1_	MMVTNNTFT	HLA-A*01:01	0.033	-0.318	0.041102	0.034298	50	HLA-A*02:01	0.376	-0.318	0.041102	0.377298	9	HLA-A*03:01	0.069	-0.318	0.041102	0.070298	50	HLA-A*24:02	0.024	-0.318	0.041102	0.025298	50	HLA-A*26:01	0.056	-0.318	0.041102	0.057298	50	HLA-B*07:02	0.065	-0.318	0.041102	0.066298	50	HLA-B*08:01	0.093	-0.318	0.041102	0.094298	50	HLA-B*27:05	0.056	-0.318	0.041102	0.057298
806	YP_009724389.1_	MVTNNTFTL	HLA-A*01:01	0.096	1.14	0.976999	0.344325	5	HLA-A*02:01	0.513	1.14	0.976999	0.761325	1.5	HLA-A*03:01	0.099	1.14	0.976999	0.347325	7	HLA-A*24:02	0.257	1.14	0.976999	0.505325	3	HLA-A*26:01	0.304	1.14	0.976999	0.552325	1.5	HLA-B*07:02	0.296	1.14	0.976999	0.544325	1.5	HLA-B*08:01	0.225	1.14	0.976999	0.473325	3	HLA-B*27:05	0.093	1.14	0.976999	0.341325
807	YP_009724389.1_	VTNNTFTLK	HLA-A*01:01	0.165	0.447	0.939798	0.38763	3	HLA-A*02:01	0.037	0.447	0.939798	0.25963	32	HLA-A*03:01	0.666	0.447	0.939798	0.88863	0.15	HLA-A*24:02	0.033	0.447	0.939798	0.25563	32	HLA-A*26:01	0.078	0.447	0.939798	0.30063	9	HLA-B*07:02	0.015	0.447	0.939798	0.23763	32	HLA-B*08:01	0.028	0.447	0.939798	0.25063	32	HLA-B*27:05	0.053	0.447	0.939798	0.27563
808	YP_009724389.1_	TNNTFTLKG	HLA-A*01:01	0.03	-1.616	0.042717	-0.000789	50	HLA-A*02:01	0.012	-1.616	0.042717	-0.018789	50	HLA-A*03:01	0.023	-1.616	0.042717	-0.007789	50	HLA-A*24:02	0.01	-1.616	0.042717	-0.020789	50	HLA-A*26:01	0.009	-1.616	0.042717	-0.021789	50	HLA-B*07:02	0.01	-1.616	0.042717	-0.020789	50	HLA-B*08:01	0.021	-1.616	0.042717	-0.009789	50	HLA-B*27:05	0.023	-1.616	0.042717	-0.007789
809	YP_009724389.1_	NNTFTLKGG	HLA-A*01:01	0.012	-1.537	0.027471	-0.020244	50	HLA-A*02:01	0.007	-1.537	0.027471	-0.025244	50	HLA-A*03:01	0.005	-1.537	0.027471	-0.027244	50	HLA-A*24:02	0.003	-1.537	0.027471	-0.029244	50	HLA-A*26:01	0.009	-1.537	0.027471	-0.023244	50	HLA-B*07:02	0.007	-1.537	0.027471	-0.025244	50	HLA-B*08:01	0.019	-1.537	0.027471	-0.013244	50	HLA-B*27:05	0.015	-1.537	0.027471	-0.017244
810	YP_009724389.1_	NTFTLKGGA	HLA-A*01:01	0.057	-0.267	0.031901	0.057503	50	HLA-A*02:01	0.057	-0.267	0.031901	0.057503	50	HLA-A*03:01	0.049	-0.267	0.031901	0.049503	50	HLA-A*24:02	0.007	-0.267	0.031901	0.007503	50	HLA-A*26:01	0.102	-0.267	0.031901	0.102503	50	HLA-B*07:02	0.04	-0.267	0.031901	0.040503	50	HLA-B*08:01	0.055	-0.267	0.031901	0.055503	50	HLA-B*27:05	0.029	-0.267	0.031901	0.029503
811	YP_009724389.1_	TFTLKGGAP	HLA-A*01:01	0.015	0.356	0.024285	0.029364	50	HLA-A*02:01	0.009	0.356	0.024285	0.023364	50	HLA-A*03:01	0.012	0.356	0.024285	0.026364	50	HLA-A*24:02	0.012	0.356	0.024285	0.026364	50	HLA-A*26:01	0.009	0.356	0.024285	0.023364	50	HLA-B*07:02	0.018	0.356	0.024285	0.032364	50	HLA-B*08:01	0.052	0.356	0.024285	0.066364	50	HLA-B*27:05	0.023	0.356	0.024285	0.037364
812	YP_009724389.1_	FTLKGGAPT	HLA-A*01:01	0.046	-0.794	0.066527	0.041119	50	HLA-A*02:01	0.332	-0.794	0.066527	0.327119	16	HLA-A*03:01	0.053	-0.794	0.066527	0.048119	50	HLA-A*24:02	0.022	-0.794	0.066527	0.017119	50	HLA-A*26:01	0.144	-0.794	0.066527	0.139119	50	HLA-B*07:02	0.18	-0.794	0.066527	0.175119	50	HLA-B*08:01	0.122	-0.794	0.066527	0.117119	50	HLA-B*27:05	0.044	-0.794	0.066527	0.039119
813	YP_009724389.1_	TLKGGAPTK	HLA-A*01:01	0.029	0.356	0.966105	0.255274	32	HLA-A*02:01	0.03	0.356	0.966105	0.256274	32	HLA-A*03:01	0.561	0.356	0.966105	0.787274	0.4	HLA-A*24:02	0.025	0.356	0.966105	0.251274	32	HLA-A*26:01	0.034	0.356	0.966105	0.260274	16	HLA-B*07:02	0.026	0.356	0.966105	0.252274	32	HLA-B*08:01	0.068	0.356	0.966105	0.294274	16	HLA-B*27:05	0.056	0.356	0.966105	0.282274
814	YP_009724389.1_	LKGGAPTKV	HLA-A*01:01	0.018	0.215	0.936715	0.234136	32	HLA-A*02:01	0.029	0.215	0.936715	0.245136	32	HLA-A*03:01	0.01	0.215	0.936715	0.226136	32	HLA-A*24:02	0.012	0.215	0.936715	0.228136	32	HLA-A*26:01	0.005	0.215	0.936715	0.221136	32	HLA-B*07:02	0.026	0.215	0.936715	0.242136	32	HLA-B*08:01	0.029	0.215	0.936715	0.245136	32	HLA-B*27:05	0.049	0.215	0.936715	0.265136
815	YP_009724389.1_	KGGAPTKVT	HLA-A*01:01	0.007	-0.98	0.039763	-0.008553	50	HLA-A*02:01	0.01	-0.98	0.039763	-0.005553	50	HLA-A*03:01	0.017	-0.98	0.039763	0.001447	50	HLA-A*24:02	0.005	-0.98	0.039763	-0.010553	50	HLA-A*26:01	0.002	-0.98	0.039763	-0.013553	50	HLA-B*07:02	0.035	-0.98	0.039763	0.019447	50	HLA-B*08:01	0.017	-0.98	0.039763	0.001447	50	HLA-B*27:05	0.018	-0.98	0.039763	0.002447
816	YP_009724389.1_	GGAPTKVTF	HLA-A*01:01	0.028	2.207	0.833056	0.270613	16	HLA-A*02:01	0.022	2.207	0.833056	0.264613	32	HLA-A*03:01	0.027	2.207	0.833056	0.269613	16	HLA-A*24:02	0.154	2.207	0.833056	0.396613	5	HLA-A*26:01	0.011	2.207	0.833056	0.253613	16	HLA-B*07:02	0.083	2.207	0.833056	0.325613	9	HLA-B*08:01	0.034	2.207	0.833056	0.276613	32	HLA-B*27:05	0.057	2.207	0.833056	0.299613
817	YP_009724389.1_	GAPTKVTFG	HLA-A*01:01	0.017	-1.567	0.034034	-0.014517	50	HLA-A*02:01	0.016	-1.567	0.034034	-0.015517	50	HLA-A*03:01	0.017	-1.567	0.034034	-0.014517	50	HLA-A*24:02	0.012	-1.567	0.034034	-0.019517	50	HLA-A*26:01	0.007	-1.567	0.034034	-0.024517	50	HLA-B*07:02	0.015	-1.567	0.034034	-0.016517	50	HLA-B*08:01	0.04	-1.567	0.034034	0.008483	50	HLA-B*27:05	0.01	-1.567	0.034034	-0.021517
818	YP_009724389.1_	APTKVTFGD	HLA-A*01:01	0.021	-2.042	0.193433	0.013472	50	HLA-A*02:01	0.012	-2.042	0.193433	0.004472	50	HLA-A*03:01	0.008	-2.042	0.193433	0.000472	50	HLA-A*24:02	0.005	-2.042	0.193433	-0.002528	50	HLA-A*26:01	0.009	-2.042	0.193433	0.001472	50	HLA-B*07:02	0.062	-2.042	0.193433	0.054472	50	HLA-B*08:01	0.023	-2.042	0.193433	0.015472	50	HLA-B*27:05	0.016	-2.042	0.193433	0.008472
819	YP_009724389.1_	PTKVTFGDD	HLA-A*01:01	0.019	-2.165	0.024937	-0.029514	50	HLA-A*02:01	0.003	-2.165	0.024937	-0.045514	50	HLA-A*03:01	0.009	-2.165	0.024937	-0.039514	50	HLA-A*24:02	0.003	-2.165	0.024937	-0.045514	50	HLA-A*26:01	0.007	-2.165	0.024937	-0.041514	50	HLA-B*07:02	0.003	-2.165	0.024937	-0.045514	50	HLA-B*08:01	0.013	-2.165	0.024937	-0.035514	50	HLA-B*27:05	0.006	-2.165	0.024937	-0.042514
820	YP_009724389.1_	TKVTFGDDT	HLA-A*01:01	0.006	-0.744	0.024317	-0.007129	50	HLA-A*02:01	0.008	-0.744	0.024317	-0.005129	50	HLA-A*03:01	0.004	-0.744	0.024317	-0.009129	50	HLA-A*24:02	0.002	-0.744	0.024317	-0.011129	50	HLA-A*26:01	0.004	-0.744	0.024317	-0.009129	50	HLA-B*07:02	0.013	-0.744	0.024317	-0.000129	50	HLA-B*08:01	0.01	-0.744	0.024317	-0.003129	50	HLA-B*27:05	0.031	-0.744	0.024317	0.017871
821	YP_009724389.1_	KVTFGDDTV	HLA-A*01:01	0.057	0.534	0.66979	0.221053	32	HLA-A*02:01	0.263	0.534	0.66979	0.427053	7	HLA-A*03:01	0.054	0.534	0.66979	0.218053	32	HLA-A*24:02	0.043	0.534	0.66979	0.207053	32	HLA-A*26:01	0.036	0.534	0.66979	0.200053	32	HLA-B*07:02	0.092	0.534	0.66979	0.256053	32	HLA-B*08:01	0.024	0.534	0.66979	0.188053	50	HLA-B*27:05	0.039	0.534	0.66979	0.203053
822	YP_009724389.1_	VTFGDDTVI	HLA-A*01:01	0.068	0.788	0.851937	0.279386	16	HLA-A*02:01	0.146	0.788	0.851937	0.357386	10	HLA-A*03:01	0.049	0.788	0.851937	0.260386	32	HLA-A*24:02	0.056	0.788	0.851937	0.267386	32	HLA-A*26:01	0.066	0.788	0.851937	0.277386	16	HLA-B*07:02	0.053	0.788	0.851937	0.264386	32	HLA-B*08:01	0.025	0.788	0.851937	0.236386	32	HLA-B*27:05	0.035	0.788	0.851937	0.246386
823	YP_009724389.1_	TFGDDTVIE	HLA-A*01:01	0.018	-1.535	0.026632	-0.014383	50	HLA-A*02:01	0.011	-1.535	0.026632	-0.021383	50	HLA-A*03:01	0.014	-1.535	0.026632	-0.018383	50	HLA-A*24:02	0.02	-1.535	0.026632	-0.012383	50	HLA-A*26:01	0.007	-1.535	0.026632	-0.025383	50	HLA-B*07:02	0.006	-1.535	0.026632	-0.026383	50	HLA-B*08:01	0.009	-1.535	0.026632	-0.023383	50	HLA-B*27:05	0.01	-1.535	0.026632	-0.022383
824	YP_009724389.1_	FGDDTVIEV	HLA-A*01:01	0.171	-0.213	0.859021	0.358955	4	HLA-A*02:01	0.545	-0.213	0.859021	0.732955	2	HLA-A*03:01	0.016	-0.213	0.859021	0.203955	32	HLA-A*24:02	0.025	-0.213	0.859021	0.212955	32	HLA-A*26:01	0.038	-0.213	0.859021	0.225955	32	HLA-B*07:02	0.062	-0.213	0.859021	0.249955	32	HLA-B*08:01	0.035	-0.213	0.859021	0.222955	32	HLA-B*27:05	0.034	-0.213	0.859021	0.221955
825	YP_009724389.1_	GDDTVIEVQ	HLA-A*01:01	0.024	-0.873	0.054242	0.014379	50	HLA-A*02:01	0.01	-0.873	0.054242	0.000379	50	HLA-A*03:01	0.004	-0.873	0.054242	-0.005621	50	HLA-A*24:02	0.006	-0.873	0.054242	-0.003621	50	HLA-A*26:01	0.003	-0.873	0.054242	-0.006621	50	HLA-B*07:02	0.006	-0.873	0.054242	-0.003621	50	HLA-B*08:01	0.006	-0.873	0.054242	-0.003621	50	HLA-B*27:05	0.029	-0.873	0.054242	0.019379
826	YP_009724389.1_	DDTVIEVQG	HLA-A*01:01	0.008	-2.085	0.034239	-0.036421	50	HLA-A*02:01	0.005	-2.085	0.034239	-0.039421	50	HLA-A*03:01	0.002	-2.085	0.034239	-0.042421	50	HLA-A*24:02	0.003	-2.085	0.034239	-0.041421	50	HLA-A*26:01	0.004	-2.085	0.034239	-0.040421	50	HLA-B*07:02	0.004	-2.085	0.034239	-0.040421	50	HLA-B*08:01	0.007	-2.085	0.034239	-0.037421	50	HLA-B*27:05	0.011	-2.085	0.034239	-0.033421
827	YP_009724389.1_	DTVIEVQGY	HLA-A*01:01	0.168	2.526	0.794657	0.409948	3	HLA-A*02:01	0.018	2.526	0.794657	0.259948	32	HLA-A*03:01	0.023	2.526	0.794657	0.264948	32	HLA-A*24:02	0.007	2.526	0.794657	0.248948	32	HLA-A*26:01	0.705	2.526	0.794657	0.946948	0.1	HLA-B*07:02	0.019	2.526	0.794657	0.260948	32	HLA-B*08:01	0.025	2.526	0.794657	0.266948	32	HLA-B*27:05	0.031	2.526	0.794657	0.272948
828	YP_009724389.1_	TVIEVQGYK	HLA-A*01:01	0.059	0.512	0.439314	0.170646	50	HLA-A*02:01	0.053	0.512	0.439314	0.164646	50	HLA-A*03:01	0.588	0.512	0.439314	0.699646	0.8	HLA-A*24:02	0.019	0.512	0.439314	0.130646	50	HLA-A*26:01	0.228	0.512	0.439314	0.339646	6	HLA-B*07:02	0.02	0.512	0.439314	0.131646	50	HLA-B*08:01	0.017	0.512	0.439314	0.128646	50	HLA-B*27:05	0.058	0.512	0.439314	0.169646
829	YP_009724389.1_	VIEVQGYKS	HLA-A*01:01	0.05	-2.189	0.023449	0.000551	50	HLA-A*02:01	0.022	-2.189	0.023449	-0.027449	50	HLA-A*03:01	0.032	-2.189	0.023449	-0.017449	50	HLA-A*24:02	0.007	-2.189	0.023449	-0.042449	50	HLA-A*26:01	0.007	-2.189	0.023449	-0.042449	50	HLA-B*07:02	0.012	-2.189	0.023449	-0.037449	50	HLA-B*08:01	0.02	-2.189	0.023449	-0.029449	50	HLA-B*27:05	0.016	-2.189	0.023449	-0.033449
830	YP_009724389.1_	IEVQGYKSV	HLA-A*01:01	0.011	0.327	0.877968	0.216718	32	HLA-A*02:01	0.04	0.327	0.877968	0.245718	32	HLA-A*03:01	0.009	0.327	0.877968	0.214718	32	HLA-A*24:02	0.032	0.327	0.877968	0.237718	32	HLA-A*26:01	0.015	0.327	0.877968	0.220718	32	HLA-B*07:02	0.036	0.327	0.877968	0.241718	32	HLA-B*08:01	0.062	0.327	0.877968	0.267718	32	HLA-B*27:05	0.04	0.327	0.877968	0.245718
831	YP_009724389.1_	EVQGYKSVN	HLA-A*01:01	0.026	-1.404	0.031771	-0.001952	50	HLA-A*02:01	0.008	-1.404	0.031771	-0.019952	50	HLA-A*03:01	0.014	-1.404	0.031771	-0.013952	50	HLA-A*24:02	0.004	-1.404	0.031771	-0.023952	50	HLA-A*26:01	0.059	-1.404	0.031771	0.031048	50	HLA-B*07:02	0.018	-1.404	0.031771	-0.009952	50	HLA-B*08:01	0.031	-1.404	0.031771	0.003048	50	HLA-B*27:05	0.014	-1.404	0.031771	-0.013952
832	YP_009724389.1_	VQGYKSVNI	HLA-A*01:01	0.029	0.342	0.382381	0.123586	50	HLA-A*02:01	0.16	0.342	0.382381	0.254586	32	HLA-A*03:01	0.049	0.342	0.382381	0.143586	50	HLA-A*24:02	0.122	0.342	0.382381	0.216586	32	HLA-A*26:01	0.007	0.342	0.382381	0.101586	50	HLA-B*07:02	0.039	0.342	0.382381	0.133586	50	HLA-B*08:01	0.093	0.342	0.382381	0.187586	50	HLA-B*27:05	0.063	0.342	0.382381	0.157586
833	YP_009724389.1_	QGYKSVNIT	HLA-A*01:01	0.017	-0.725	0.043597	0.008684	50	HLA-A*02:01	0.023	-0.725	0.043597	0.014684	50	HLA-A*03:01	0.027	-0.725	0.043597	0.018684	50	HLA-A*24:02	0.008	-0.725	0.043597	-0.000316	50	HLA-A*26:01	0.011	-0.725	0.043597	0.002684	50	HLA-B*07:02	0.037	-0.725	0.043597	0.028684	50	HLA-B*08:01	0.043	-0.725	0.043597	0.034684	50	HLA-B*27:05	0.023	-0.725	0.043597	0.014684
834	YP_009724389.1_	GYKSVNITF	HLA-A*01:01	0.024	2.569	0.977473	0.308156	7	HLA-A*02:01	0.03	2.569	0.977473	0.314156	16	HLA-A*03:01	0.032	2.569	0.977473	0.316156	10	HLA-A*24:02	0.604	2.569	0.977473	0.888156	0.15	HLA-A*26:01	0.015	2.569	0.977473	0.299156	9	HLA-B*07:02	0.03	2.569	0.977473	0.314156	10	HLA-B*08:01	0.072	2.569	0.977473	0.356156	9	HLA-B*27:05	0.072	2.569	0.977473	0.356156
835	YP_009724389.1_	YKSVNITFE	HLA-A*01:01	0.01	-1.57	0.027509	-0.02306	50	HLA-A*02:01	0.011	-1.57	0.027509	-0.02206	50	HLA-A*03:01	0.009	-1.57	0.027509	-0.02406	50	HLA-A*24:02	0.004	-1.57	0.027509	-0.02906	50	HLA-A*26:01	0.01	-1.57	0.027509	-0.02306	50	HLA-B*07:02	0.014	-1.57	0.027509	-0.01906	50	HLA-B*08:01	0.029	-1.57	0.027509	-0.00406	50	HLA-B*27:05	0.053	-1.57	0.027509	0.01994
836	YP_009724389.1_	KSVNITFEL	HLA-A*01:01	0.118	1.128	0.969038	0.364234	4	HLA-A*02:01	0.364	1.128	0.969038	0.610234	3	HLA-A*03:01	0.133	1.128	0.969038	0.379234	6	HLA-A*24:02	0.243	1.128	0.969038	0.489234	3	HLA-A*26:01	0.077	1.128	0.969038	0.323234	7	HLA-B*07:02	0.134	1.128	0.969038	0.380234	5	HLA-B*08:01	0.064	1.128	0.969038	0.310234	16	HLA-B*27:05	0.124	1.128	0.969038	0.370234
837	YP_009724389.1_	SVNITFELD	HLA-A*01:01	0.053	-1.617	0.027733	0.018815	50	HLA-A*02:01	0.027	-1.617	0.027733	-0.007185	50	HLA-A*03:01	0.038	-1.617	0.027733	0.003815	50	HLA-A*24:02	0.018	-1.617	0.027733	-0.016185	50	HLA-A*26:01	0.035	-1.617	0.027733	0.000815	50	HLA-B*07:02	0.011	-1.617	0.027733	-0.023185	50	HLA-B*08:01	0.021	-1.617	0.027733	-0.013185	50	HLA-B*27:05	0.017	-1.617	0.027733	-0.017185
838	YP_009724389.1_	VNITFELDE	HLA-A*01:01	0.014	-1.533	0.024208	-0.018878	50	HLA-A*02:01	0.009	-1.533	0.024208	-0.023878	50	HLA-A*03:01	0.014	-1.533	0.024208	-0.018878	50	HLA-A*24:02	0.004	-1.533	0.024208	-0.028878	50	HLA-A*26:01	0.006	-1.533	0.024208	-0.026878	50	HLA-B*07:02	0.005	-1.533	0.024208	-0.027878	50	HLA-B*08:01	0.013	-1.533	0.024208	-0.019878	50	HLA-B*27:05	0.016	-1.533	0.024208	-0.016878
839	YP_009724389.1_	NITFELDER	HLA-A*01:01	0.031	1.661	0.028793	0.079003	50	HLA-A*02:01	0.018	1.661	0.028793	0.066003	50	HLA-A*03:01	0.041	1.661	0.028793	0.089003	50	HLA-A*24:02	0.023	1.661	0.028793	0.071003	50	HLA-A*26:01	0.082	1.661	0.028793	0.130003	50	HLA-B*07:02	0.006	1.661	0.028793	0.054003	50	HLA-B*08:01	0.023	1.661	0.028793	0.071003	50	HLA-B*27:05	0.029	1.661	0.028793	0.077003
840	YP_009724389.1_	ITFELDERI	HLA-A*01:01	0.103	0.789	0.622707	0.262834	16	HLA-A*02:01	0.269	0.789	0.622707	0.428834	7	HLA-A*03:01	0.039	0.789	0.622707	0.198834	32	HLA-A*24:02	0.119	0.789	0.622707	0.278834	16	HLA-A*26:01	0.086	0.789	0.622707	0.245834	32	HLA-B*07:02	0.037	0.789	0.622707	0.196834	32	HLA-B*08:01	0.028	0.789	0.622707	0.187834	50	HLA-B*27:05	0.037	0.789	0.622707	0.196834
841	YP_009724389.1_	TFELDERID	HLA-A*01:01	0.011	-1.804	0.02248	-0.029042	50	HLA-A*02:01	0.005	-1.804	0.02248	-0.035042	50	HLA-A*03:01	0.005	-1.804	0.02248	-0.035042	50	HLA-A*24:02	0.006	-1.804	0.02248	-0.034042	50	HLA-A*26:01	0.003	-1.804	0.02248	-0.037042	50	HLA-B*07:02	0.004	-1.804	0.02248	-0.036042	50	HLA-B*08:01	0.008	-1.804	0.02248	-0.032042	50	HLA-B*27:05	0.007	-1.804	0.02248	-0.033042
842	YP_009724389.1_	FELDERIDK	HLA-A*01:01	0.011	0.262	0.336601	0.093285	50	HLA-A*02:01	0.016	0.262	0.336601	0.098285	50	HLA-A*03:01	0.032	0.262	0.336601	0.114285	50	HLA-A*24:02	0.015	0.262	0.336601	0.097285	50	HLA-A*26:01	0.01	0.262	0.336601	0.092285	50	HLA-B*07:02	0.013	0.262	0.336601	0.095285	50	HLA-B*08:01	0.018	0.262	0.336601	0.100285	50	HLA-B*27:05	0.102	0.262	0.336601	0.184285
843	YP_009724389.1_	ELDERIDKV	HLA-A*01:01	0.117	-0.151	0.908773	0.317699	6	HLA-A*02:01	0.353	-0.151	0.908773	0.553699	4	HLA-A*03:01	0.016	-0.151	0.908773	0.216699	32	HLA-A*24:02	0.017	-0.151	0.908773	0.217699	32	HLA-A*26:01	0.111	-0.151	0.908773	0.311699	8	HLA-B*07:02	0.023	-0.151	0.908773	0.223699	32	HLA-B*08:01	0.089	-0.151	0.908773	0.289699	32	HLA-B*27:05	0.019	-0.151	0.908773	0.219699
844	YP_009724389.1_	LDERIDKVL	HLA-A*01:01	0.029	0.34	0.631029	0.179482	32	HLA-A*02:01	0.013	0.34	0.631029	0.163482	50	HLA-A*03:01	0.008	0.34	0.631029	0.158482	50	HLA-A*24:02	0.018	0.34	0.631029	0.168482	50	HLA-A*26:01	0.004	0.34	0.631029	0.154482	50	HLA-B*07:02	0.026	0.34	0.631029	0.176482	50	HLA-B*08:01	0.048	0.34	0.631029	0.198482	50	HLA-B*27:05	0.027	0.34	0.631029	0.177482
845	YP_009724389.1_	DERIDKVLN	HLA-A*01:01	0.006	-1.67	0.031493	-0.028664	50	HLA-A*02:01	0.004	-1.67	0.031493	-0.030664	50	HLA-A*03:01	0.002	-1.67	0.031493	-0.032664	50	HLA-A*24:02	0.002	-1.67	0.031493	-0.032664	50	HLA-A*26:01	0.003	-1.67	0.031493	-0.031664	50	HLA-B*07:02	0.005	-1.67	0.031493	-0.029664	50	HLA-B*08:01	0.014	-1.67	0.031493	-0.020664	50	HLA-B*27:05	0.011	-1.67	0.031493	-0.023664
846	YP_009724389.1_	ERIDKVLNE	HLA-A*01:01	0.006	-1.633	0.04387	-0.024954	50	HLA-A*02:01	0.007	-1.633	0.04387	-0.023954	50	HLA-A*03:01	0.006	-1.633	0.04387	-0.024954	50	HLA-A*24:02	0.002	-1.633	0.04387	-0.028954	50	HLA-A*26:01	0.017	-1.633	0.04387	-0.013954	50	HLA-B*07:02	0.008	-1.633	0.04387	-0.022954	50	HLA-B*08:01	0.027	-1.633	0.04387	-0.003954	50	HLA-B*27:05	0.078	-1.633	0.04387	0.047046
847	YP_009724389.1_	RIDKVLNEK	HLA-A*01:01	0.117	0.494	0.95082	0.343284	5	HLA-A*02:01	0.048	0.494	0.95082	0.274284	32	HLA-A*03:01	0.507	0.494	0.95082	0.733285	0.8	HLA-A*24:02	0.019	0.494	0.95082	0.245284	32	HLA-A*26:01	0.025	0.494	0.95082	0.251284	16	HLA-B*07:02	0.02	0.494	0.95082	0.246284	32	HLA-B*08:01	0.032	0.494	0.95082	0.258285	32	HLA-B*27:05	0.081	0.494	0.95082	0.307285
848	YP_009724389.1_	IDKVLNEKC	HLA-A*01:01	0.013	-0.14	0.025199	0.01517	50	HLA-A*02:01	0.008	-0.14	0.025199	0.01017	50	HLA-A*03:01	0.004	-0.14	0.025199	0.00617	50	HLA-A*24:02	0.009	-0.14	0.025199	0.01117	50	HLA-A*26:01	0.002	-0.14	0.025199	0.00417	50	HLA-B*07:02	0.006	-0.14	0.025199	0.00817	50	HLA-B*08:01	0.018	-0.14	0.025199	0.02017	50	HLA-B*27:05	0.022	-0.14	0.025199	0.02417
849	YP_009724389.1_	DKVLNEKCS	HLA-A*01:01	0.003	-2.425	0.026025	-0.051769	50	HLA-A*02:01	0.003	-2.425	0.026025	-0.051769	50	HLA-A*03:01	0.002	-2.425	0.026025	-0.052769	50	HLA-A*24:02	0.001	-2.425	0.026025	-0.053769	50	HLA-A*26:01	0.003	-2.425	0.026025	-0.051769	50	HLA-B*07:02	0.004	-2.425	0.026025	-0.050769	50	HLA-B*08:01	0.01	-2.425	0.026025	-0.044769	50	HLA-B*27:05	0.015	-2.425	0.026025	-0.039769
850	YP_009724389.1_	KVLNEKCSA	HLA-A*01:01	0.024	-0.411	0.277834	0.076238	50	HLA-A*02:01	0.148	-0.411	0.277834	0.200238	32	HLA-A*03:01	0.09	-0.411	0.277834	0.142238	50	HLA-A*24:02	0.016	-0.411	0.277834	0.068238	50	HLA-A*26:01	0.012	-0.411	0.277834	0.064238	50	HLA-B*07:02	0.092	-0.411	0.277834	0.144238	50	HLA-B*08:01	0.081	-0.411	0.277834	0.133238	50	HLA-B*27:05	0.044	-0.411	0.277834	0.096238
851	YP_009724389.1_	VLNEKCSAY	HLA-A*01:01	0.204	3.013	0.967234	0.496953	1	HLA-A*02:01	0.106	3.013	0.967234	0.398953	8	HLA-A*03:01	0.365	3.013	0.967234	0.657953	1.5	HLA-A*24:02	0.025	3.013	0.967234	0.317953	10	HLA-A*26:01	0.246	3.013	0.967234	0.538953	1.5	HLA-B*07:02	0.058	3.013	0.967234	0.350953	7	HLA-B*08:01	0.106	3.013	0.967234	0.398953	6	HLA-B*27:05	0.047	3.013	0.967234	0.339953
852	YP_009724389.1_	LNEKCSAYT	HLA-A*01:01	0.03	-0.951	0.027372	0.012384	50	HLA-A*02:01	0.021	-0.951	0.027372	0.003384	50	HLA-A*03:01	0.012	-0.951	0.027372	-0.005616	50	HLA-A*24:02	0.009	-0.951	0.027372	-0.008616	50	HLA-A*26:01	0.007	-0.951	0.027372	-0.010616	50	HLA-B*07:02	0.024	-0.951	0.027372	0.006384	50	HLA-B*08:01	0.028	-0.951	0.027372	0.010384	50	HLA-B*27:05	0.017	-0.951	0.027372	-0.000616
853	YP_009724389.1_	NEKCSAYTV	HLA-A*01:01	0.022	0.262	0.852157	0.220285	32	HLA-A*02:01	0.037	0.262	0.852157	0.235285	32	HLA-A*03:01	0.009	0.262	0.852157	0.207285	32	HLA-A*24:02	0.044	0.262	0.852157	0.242285	32	HLA-A*26:01	0.012	0.262	0.852157	0.210285	32	HLA-B*07:02	0.036	0.262	0.852157	0.234285	32	HLA-B*08:01	0.15	0.262	0.852157	0.348285	9	HLA-B*27:05	0.05	0.262	0.852157	0.248285
854	YP_009724389.1_	EKCSAYTVE	HLA-A*01:01	0.004	-1.57	0.024774	-0.029676	50	HLA-A*02:01	0.004	-1.57	0.024774	-0.029676	50	HLA-A*03:01	0.005	-1.57	0.024774	-0.028676	50	HLA-A*24:02	0.001	-1.57	0.024774	-0.032676	50	HLA-A*26:01	0.006	-1.57	0.024774	-0.027676	50	HLA-B*07:02	0.003	-1.57	0.024774	-0.030676	50	HLA-B*08:01	0.011	-1.57	0.024774	-0.022676	50	HLA-B*27:05	0.015	-1.57	0.024774	-0.018676
855	YP_009724389.1_	KCSAYTVEL	HLA-A*01:01	0.041	0.911	0.861701	0.257658	16	HLA-A*02:01	0.194	0.911	0.861701	0.410658	7	HLA-A*03:01	0.039	0.911	0.861701	0.255658	32	HLA-A*24:02	0.09	0.911	0.861701	0.306658	16	HLA-A*26:01	0.016	0.911	0.861701	0.232658	32	HLA-B*07:02	0.106	0.911	0.861701	0.322658	9	HLA-B*08:01	0.082	0.911	0.861701	0.298658	16	HLA-B*27:05	0.086	0.911	0.861701	0.302658
856	YP_009724389.1_	CSAYTVELG	HLA-A*01:01	0.139	-1.278	0.023294	0.112291	50	HLA-A*02:01	0.03	-1.278	0.023294	0.003291	50	HLA-A*03:01	0.032	-1.278	0.023294	0.005291	50	HLA-A*24:02	0.026	-1.278	0.023294	-0.000709	50	HLA-A*26:01	0.051	-1.278	0.023294	0.024291	50	HLA-B*07:02	0.018	-1.278	0.023294	-0.008709	50	HLA-B*08:01	0.018	-1.278	0.023294	-0.008709	50	HLA-B*27:05	0.03	-1.278	0.023294	0.003291
857	YP_009724389.1_	SAYTVELGT	HLA-A*01:01	0.044	-0.42	0.069885	0.049224	50	HLA-A*02:01	0.116	-0.42	0.069885	0.121224	50	HLA-A*03:01	0.052	-0.42	0.069885	0.057224	50	HLA-A*24:02	0.009	-0.42	0.069885	0.014224	50	HLA-A*26:01	0.026	-0.42	0.069885	0.031224	50	HLA-B*07:02	0.041	-0.42	0.069885	0.046224	50	HLA-B*08:01	0.032	-0.42	0.069885	0.037224	50	HLA-B*27:05	0.042	-0.42	0.069885	0.047224
858	YP_009724389.1_	AYTVELGTE	HLA-A*01:01	0.012	-1.139	0.023434	-0.011202	50	HLA-A*02:01	0.008	-1.139	0.023434	-0.015202	50	HLA-A*03:01	0.01	-1.139	0.023434	-0.013202	50	HLA-A*24:02	0.045	-1.139	0.023434	0.021798	50	HLA-A*26:01	0.005	-1.139	0.023434	-0.018202	50	HLA-B*07:02	0.007	-1.139	0.023434	-0.016202	50	HLA-B*08:01	0.012	-1.139	0.023434	-0.011202	50	HLA-B*27:05	0.026	-1.139	0.023434	0.002798
859	YP_009724389.1_	YTVELGTEV	HLA-A*01:01	0.115	0.505	0.704789	0.286203	10	HLA-A*02:01	0.549	0.505	0.704789	0.720203	2	HLA-A*03:01	0.027	0.505	0.704789	0.198203	32	HLA-A*24:02	0.037	0.505	0.704789	0.208203	32	HLA-A*26:01	0.384	0.505	0.704789	0.555203	1	HLA-B*07:02	0.127	0.505	0.704789	0.298203	16	HLA-B*08:01	0.058	0.505	0.704789	0.229203	32	HLA-B*27:05	0.037	0.505	0.704789	0.208203
860	YP_009724389.1_	TVELGTEVN	HLA-A*01:01	0.044	-1.394	0.032671	0.016501	50	HLA-A*02:01	0.012	-1.394	0.032671	-0.015499	50	HLA-A*03:01	0.014	-1.394	0.032671	-0.013499	50	HLA-A*24:02	0.004	-1.394	0.032671	-0.023499	50	HLA-A*26:01	0.021	-1.394	0.032671	-0.006499	50	HLA-B*07:02	0.016	-1.394	0.032671	-0.011499	50	HLA-B*08:01	0.01	-1.394	0.032671	-0.017499	50	HLA-B*27:05	0.011	-1.394	0.032671	-0.016499
861	YP_009724389.1_	VELGTEVNE	HLA-A*01:01	0.005	-1.611	0.029037	-0.028742	50	HLA-A*02:01	0.011	-1.611	0.029037	-0.022742	50	HLA-A*03:01	0.004	-1.611	0.029037	-0.029742	50	HLA-A*24:02	0.007	-1.611	0.029037	-0.026742	50	HLA-A*26:01	0.002	-1.611	0.029037	-0.031742	50	HLA-B*07:02	0.005	-1.611	0.029037	-0.028742	50	HLA-B*08:01	0.006	-1.611	0.029037	-0.027742	50	HLA-B*27:05	0.02	-1.611	0.029037	-0.013742
862	YP_009724389.1_	ELGTEVNEF	HLA-A*01:01	0.069	2.234	0.854757	0.31717	6	HLA-A*02:01	0.046	2.234	0.854757	0.29417	16	HLA-A*03:01	0.022	2.234	0.854757	0.27017	16	HLA-A*24:02	0.091	2.234	0.854757	0.33917	8	HLA-A*26:01	0.201	2.234	0.854757	0.44917	3	HLA-B*07:02	0.037	2.234	0.854757	0.28517	16	HLA-B*08:01	0.093	2.234	0.854757	0.34117	10	HLA-B*27:05	0.024	2.234	0.854757	0.27217
863	YP_009724389.1_	LGTEVNEFA	HLA-A*01:01	0.051	-1.001	0.124713	0.054035	50	HLA-A*02:01	0.091	-1.001	0.124713	0.094035	50	HLA-A*03:01	0.015	-1.001	0.124713	0.018035	50	HLA-A*24:02	0.018	-1.001	0.124713	0.021035	50	HLA-A*26:01	0.019	-1.001	0.124713	0.022035	50	HLA-B*07:02	0.026	-1.001	0.124713	0.029035	50	HLA-B*08:01	0.033	-1.001	0.124713	0.036035	50	HLA-B*27:05	0.028	-1.001	0.124713	0.031035
864	YP_009724389.1_	GTEVNEFAC	HLA-A*01:01	0.071	-0.282	0.022322	0.068972	50	HLA-A*02:01	0.045	-0.282	0.022322	0.042972	50	HLA-A*03:01	0.02	-0.282	0.022322	0.017972	50	HLA-A*24:02	0.011	-0.282	0.022322	0.008972	50	HLA-A*26:01	0.014	-0.282	0.022322	0.011972	50	HLA-B*07:02	0.022	-0.282	0.022322	0.019972	50	HLA-B*08:01	0.022	-0.282	0.022322	0.019972	50	HLA-B*27:05	0.017	-0.282	0.022322	0.014972
865	YP_009724389.1_	TEVNEFACV	HLA-A*01:01	0.028	0.206	0.437804	0.131656	50	HLA-A*02:01	0.066	0.206	0.437804	0.169656	50	HLA-A*03:01	0.01	0.206	0.437804	0.113656	50	HLA-A*24:02	0.061	0.206	0.437804	0.164656	50	HLA-A*26:01	0.035	0.206	0.437804	0.138656	50	HLA-B*07:02	0.026	0.206	0.437804	0.129656	50	HLA-B*08:01	0.065	0.206	0.437804	0.168656	50	HLA-B*27:05	0.042	0.206	0.437804	0.145656
866	YP_009724389.1_	EVNEFACVV	HLA-A*01:01	0.08	0.165	0.645945	0.229463	32	HLA-A*02:01	0.201	0.165	0.645945	0.350463	10	HLA-A*03:01	0.034	0.165	0.645945	0.183463	50	HLA-A*24:02	0.017	0.165	0.645945	0.166463	50	HLA-A*26:01	0.389	0.165	0.645945	0.538463	1.5	HLA-B*07:02	0.093	0.165	0.645945	0.242463	32	HLA-B*08:01	0.09	0.165	0.645945	0.239463	32	HLA-B*27:05	0.027	0.165	0.645945	0.176463
867	YP_009724389.1_	VNEFACVVA	HLA-A*01:01	0.044	-0.937	0.062829	0.034712	50	HLA-A*02:01	0.036	-0.937	0.062829	0.026712	50	HLA-A*03:01	0.017	-0.937	0.062829	0.007712	50	HLA-A*24:02	0.015	-0.937	0.062829	0.005712	50	HLA-A*26:01	0.007	-0.937	0.062829	-0.002288	50	HLA-B*07:02	0.026	-0.937	0.062829	0.016712	50	HLA-B*08:01	0.037	-0.937	0.062829	0.027712	50	HLA-B*27:05	0.022	-0.937	0.062829	0.012712
868	YP_009724389.1_	NEFACVVAD	HLA-A*01:01	0.008	-1.755	0.026592	-0.029892	50	HLA-A*02:01	0.02	-1.755	0.026592	-0.017892	50	HLA-A*03:01	0.005	-1.755	0.026592	-0.032892	50	HLA-A*24:02	0.008	-1.755	0.026592	-0.029892	50	HLA-A*26:01	0.007	-1.755	0.026592	-0.030892	50	HLA-B*07:02	0.012	-1.755	0.026592	-0.025892	50	HLA-B*08:01	0.022	-1.755	0.026592	-0.015892	50	HLA-B*27:05	0.042	-1.755	0.026592	0.004108
869	YP_009724389.1_	EFACVVADA	HLA-A*01:01	0.033	-0.414	0.124266	0.05061	50	HLA-A*02:01	0.064	-0.414	0.124266	0.08161	50	HLA-A*03:01	0.024	-0.414	0.124266	0.04161	50	HLA-A*24:02	0.04	-0.414	0.124266	0.05761	50	HLA-A*26:01	0.102	-0.414	0.124266	0.11961	50	HLA-B*07:02	0.032	-0.414	0.124266	0.04961	50	HLA-B*08:01	0.096	-0.414	0.124266	0.11361	50	HLA-B*27:05	0.038	-0.414	0.124266	0.05561
870	YP_009724389.1_	FACVVADAV	HLA-A*01:01	0.079	0.114	0.088866	0.101845	50	HLA-A*02:01	0.292	0.114	0.088866	0.314845	16	HLA-A*03:01	0.02	0.114	0.088866	0.042845	50	HLA-A*24:02	0.032	0.114	0.088866	0.054845	50	HLA-A*26:01	0.062	0.114	0.088866	0.084845	50	HLA-B*07:02	0.108	0.114	0.088866	0.130845	50	HLA-B*08:01	0.065	0.114	0.088866	0.087845	50	HLA-B*27:05	0.039	0.114	0.088866	0.061845
871	YP_009724389.1_	ACVVADAVI	HLA-A*01:01	0.018	0.672	0.172287	0.073565	50	HLA-A*02:01	0.043	0.672	0.172287	0.098565	50	HLA-A*03:01	0.011	0.672	0.172287	0.066565	50	HLA-A*24:02	0.026	0.672	0.172287	0.081565	50	HLA-A*26:01	0.007	0.672	0.172287	0.062565	50	HLA-B*07:02	0.034	0.672	0.172287	0.089565	50	HLA-B*08:01	0.025	0.672	0.172287	0.080565	50	HLA-B*27:05	0.027	0.672	0.172287	0.082565
872	YP_009724389.1_	CVVADAVIK	HLA-A*01:01	0.045	0.794	0.554955	0.189715	32	HLA-A*02:01	0.021	0.794	0.554955	0.165715	50	HLA-A*03:01	0.281	0.794	0.554955	0.425715	4	HLA-A*24:02	0.012	0.794	0.554955	0.156715	50	HLA-A*26:01	0.044	0.794	0.554955	0.188715	32	HLA-B*07:02	0.021	0.794	0.554955	0.165715	50	HLA-B*08:01	0.017	0.794	0.554955	0.161715	50	HLA-B*27:05	0.054	0.794	0.554955	0.198715
873	YP_009724389.1_	VVADAVIKT	HLA-A*01:01	0.041	-0.495	0.05676	0.041396	50	HLA-A*02:01	0.187	-0.495	0.05676	0.187396	50	HLA-A*03:01	0.049	-0.495	0.05676	0.049396	50	HLA-A*24:02	0.011	-0.495	0.05676	0.011396	50	HLA-A*26:01	0.053	-0.495	0.05676	0.053396	50	HLA-B*07:02	0.045	-0.495	0.05676	0.045396	50	HLA-B*08:01	0.017	-0.495	0.05676	0.017396	50	HLA-B*27:05	0.019	-0.495	0.05676	0.019396
874	YP_009724389.1_	VADAVIKTL	HLA-A*01:01	0.099	0.94	0.962261	0.339009	5	HLA-A*02:01	0.187	0.94	0.962261	0.427009	7	HLA-A*03:01	0.022	0.94	0.962261	0.262009	32	HLA-A*24:02	0.063	0.94	0.962261	0.303009	16	HLA-A*26:01	0.018	0.94	0.962261	0.258009	16	HLA-B*07:02	0.085	0.94	0.962261	0.325009	9	HLA-B*08:01	0.077	0.94	0.962261	0.317009	16	HLA-B*27:05	0.029	0.94	0.962261	0.269009
875	YP_009724389.1_	ADAVIKTLQ	HLA-A*01:01	0.021	-0.205	0.041873	0.025296	50	HLA-A*02:01	0.01	-0.205	0.041873	0.014296	50	HLA-A*03:01	0.011	-0.205	0.041873	0.015296	50	HLA-A*24:02	0.007	-0.205	0.041873	0.011296	50	HLA-A*26:01	0.004	-0.205	0.041873	0.008296	50	HLA-B*07:02	0.013	-0.205	0.041873	0.017296	50	HLA-B*08:01	0.017	-0.205	0.041873	0.021296	50	HLA-B*27:05	0.038	-0.205	0.041873	0.042296
876	YP_009724389.1_	DAVIKTLQP	HLA-A*01:01	0.015	0.073	0.068323	0.032198	50	HLA-A*02:01	0.011	0.073	0.068323	0.028198	50	HLA-A*03:01	0.014	0.073	0.068323	0.031198	50	HLA-A*24:02	0.005	0.073	0.068323	0.022198	50	HLA-A*26:01	0.031	0.073	0.068323	0.048198	50	HLA-B*07:02	0.021	0.073	0.068323	0.038198	50	HLA-B*08:01	0.057	0.073	0.068323	0.074198	50	HLA-B*27:05	0.014	0.073	0.068323	0.031198
877	YP_009724389.1_	AVIKTLQPV	HLA-A*01:01	0.067	0.527	0.774036	0.254333	32	HLA-A*02:01	0.682	0.527	0.774036	0.869333	0.8	HLA-A*03:01	0.11	0.527	0.774036	0.297333	16	HLA-A*24:02	0.09	0.527	0.774036	0.277333	16	HLA-A*26:01	0.304	0.527	0.774036	0.491333	2	HLA-B*07:02	0.24	0.527	0.774036	0.427333	3	HLA-B*08:01	0.197	0.527	0.774036	0.384333	7	HLA-B*27:05	0.067	0.527	0.774036	0.254333
878	YP_009724389.1_	VIKTLQPVS	HLA-A*01:01	0.023	-1.903	0.078603	-0.006889	50	HLA-A*02:01	0.021	-1.903	0.078603	-0.008889	50	HLA-A*03:01	0.06	-1.903	0.078603	0.030111	50	HLA-A*24:02	0.008	-1.903	0.078603	-0.021889	50	HLA-A*26:01	0.015	-1.903	0.078603	-0.014889	50	HLA-B*07:02	0.025	-1.903	0.078603	-0.004889	50	HLA-B*08:01	0.079	-1.903	0.078603	0.049111	50	HLA-B*27:05	0.021	-1.903	0.078603	-0.008889
879	YP_009724389.1_	IKTLQPVSE	HLA-A*01:01	0.008	-1.482	0.051463	-0.017471	50	HLA-A*02:01	0.006	-1.482	0.051463	-0.019471	50	HLA-A*03:01	0.01	-1.482	0.051463	-0.015471	50	HLA-A*24:02	0.003	-1.482	0.051463	-0.022471	50	HLA-A*26:01	0.002	-1.482	0.051463	-0.023471	50	HLA-B*07:02	0.008	-1.482	0.051463	-0.017471	50	HLA-B*08:01	0.017	-1.482	0.051463	-0.008471	50	HLA-B*27:05	0.035	-1.482	0.051463	0.009529
880	YP_009724389.1_	KTLQPVSEL	HLA-A*01:01	0.068	1.067	0.973337	0.313676	7	HLA-A*02:01	0.28	1.067	0.973337	0.525676	5	HLA-A*03:01	0.144	1.067	0.973337	0.389676	6	HLA-A*24:02	0.119	1.067	0.973337	0.364676	6	HLA-A*26:01	0.07	1.067	0.973337	0.315676	8	HLA-B*07:02	0.238	1.067	0.973337	0.483676	3	HLA-B*08:01	0.083	1.067	0.973337	0.328676	16	HLA-B*27:05	0.09	1.067	0.973337	0.335676
881	YP_009724389.1_	TLQPVSELL	HLA-A*01:01	0.118	1.022	0.948082	0.356868	4	HLA-A*02:01	0.567	1.022	0.948082	0.805868	1.5	HLA-A*03:01	0.076	1.022	0.948082	0.314868	10	HLA-A*24:02	0.187	1.022	0.948082	0.425868	4	HLA-A*26:01	0.089	1.022	0.948082	0.327868	7	HLA-B*07:02	0.064	1.022	0.948082	0.302868	16	HLA-B*08:01	0.093	1.022	0.948082	0.331868	16	HLA-B*27:05	0.058	1.022	0.948082	0.296868
882	YP_009724389.1_	LQPVSELLT	HLA-A*01:01	0.026	-0.631	0.030192	0.017018	50	HLA-A*02:01	0.057	-0.631	0.030192	0.048018	50	HLA-A*03:01	0.013	-0.631	0.030192	0.004018	50	HLA-A*24:02	0.024	-0.631	0.030192	0.015018	50	HLA-A*26:01	0.005	-0.631	0.030192	-0.003982	50	HLA-B*07:02	0.009	-0.631	0.030192	1.8e-05	50	HLA-B*08:01	0.015	-0.631	0.030192	0.006018	50	HLA-B*27:05	0.028	-0.631	0.030192	0.019018
883	YP_009724389.1_	QPVSELLTP	HLA-A*01:01	0.016	-0.061	0.051339	0.026026	50	HLA-A*02:01	0.013	-0.061	0.051339	0.023026	50	HLA-A*03:01	0.008	-0.061	0.051339	0.018026	50	HLA-A*24:02	0.005	-0.061	0.051339	0.015026	50	HLA-A*26:01	0.013	-0.061	0.051339	0.023026	50	HLA-B*07:02	0.085	-0.061	0.051339	0.095026	50	HLA-B*08:01	0.033	-0.061	0.051339	0.043026	50	HLA-B*27:05	0.018	-0.061	0.051339	0.028026
884	YP_009724389.1_	PVSELLTPL	HLA-A*01:01	0.048	0.56	0.972895	0.280901	16	HLA-A*02:01	0.202	0.56	0.972895	0.434901	7	HLA-A*03:01	0.026	0.56	0.972895	0.258901	32	HLA-A*24:02	0.031	0.56	0.972895	0.263901	32	HLA-A*26:01	0.104	0.56	0.972895	0.336901	6	HLA-B*07:02	0.075	0.56	0.972895	0.307901	16	HLA-B*08:01	0.061	0.56	0.972895	0.293901	32	HLA-B*27:05	0.029	0.56	0.972895	0.261901
885	YP_009724389.1_	VSELLTPLG	HLA-A*01:01	0.124	-1.582	0.024782	0.090026	50	HLA-A*02:01	0.017	-1.582	0.024782	-0.016974	50	HLA-A*03:01	0.027	-1.582	0.024782	-0.006974	50	HLA-A*24:02	0.014	-1.582	0.024782	-0.019974	50	HLA-A*26:01	0.01	-1.582	0.024782	-0.023974	50	HLA-B*07:02	0.01	-1.582	0.024782	-0.023974	50	HLA-B*08:01	0.014	-1.582	0.024782	-0.019974	50	HLA-B*27:05	0.018	-1.582	0.024782	-0.015974
886	YP_009724389.1_	SELLTPLGI	HLA-A*01:01	0.03	0.517	0.912942	0.248337	32	HLA-A*02:01	0.087	0.517	0.912942	0.305337	16	HLA-A*03:01	0.017	0.517	0.912942	0.235337	32	HLA-A*24:02	0.092	0.517	0.912942	0.310337	10	HLA-A*26:01	0.006	0.517	0.912942	0.224337	32	HLA-B*07:02	0.027	0.517	0.912942	0.245337	32	HLA-B*08:01	0.057	0.517	0.912942	0.275337	32	HLA-B*27:05	0.114	0.517	0.912942	0.332337
887	YP_009724389.1_	ELLTPLGID	HLA-A*01:01	0.014	-1.928	0.026959	-0.028134	50	HLA-A*02:01	0.021	-1.928	0.026959	-0.021134	50	HLA-A*03:01	0.016	-1.928	0.026959	-0.026134	50	HLA-A*24:02	0.006	-1.928	0.026959	-0.036134	50	HLA-A*26:01	0.024	-1.928	0.026959	-0.018134	50	HLA-B*07:02	0.008	-1.928	0.026959	-0.034134	50	HLA-B*08:01	0.03	-1.928	0.026959	-0.012134	50	HLA-B*27:05	0.012	-1.928	0.026959	-0.030134
888	YP_009724389.1_	LLTPLGIDL	HLA-A*01:01	0.065	0.775	0.96163	0.300742	8	HLA-A*02:01	0.443	0.775	0.96163	0.678742	3	HLA-A*03:01	0.05	0.775	0.96163	0.285742	16	HLA-A*24:02	0.04	0.775	0.96163	0.275742	16	HLA-A*26:01	0.041	0.775	0.96163	0.276742	16	HLA-B*07:02	0.087	0.775	0.96163	0.322742	9	HLA-B*08:01	0.108	0.775	0.96163	0.343742	10	HLA-B*27:05	0.055	0.775	0.96163	0.290742
889	YP_009724389.1_	LTPLGIDLD	HLA-A*01:01	0.054	-1.8	0.035086	0.016894	50	HLA-A*02:01	0.017	-1.8	0.035086	-0.020106	50	HLA-A*03:01	0.012	-1.8	0.035086	-0.025106	50	HLA-A*24:02	0.016	-1.8	0.035086	-0.021106	50	HLA-A*26:01	0.028	-1.8	0.035086	-0.009106	50	HLA-B*07:02	0.007	-1.8	0.035086	-0.030106	50	HLA-B*08:01	0.01	-1.8	0.035086	-0.027106	50	HLA-B*27:05	0.007	-1.8	0.035086	-0.030106
890	YP_009724389.1_	TPLGIDLDE	HLA-A*01:01	0.012	-1.825	0.036191	-0.025482	50	HLA-A*02:01	0.009	-1.825	0.036191	-0.028482	50	HLA-A*03:01	0.006	-1.825	0.036191	-0.031482	50	HLA-A*24:02	0.003	-1.825	0.036191	-0.034482	50	HLA-A*26:01	0.006	-1.825	0.036191	-0.031482	50	HLA-B*07:02	0.036	-1.825	0.036191	-0.001482	50	HLA-B*08:01	0.022	-1.825	0.036191	-0.015482	50	HLA-B*27:05	0.012	-1.825	0.036191	-0.025482
891	YP_009724389.1_	PLGIDLDEW	HLA-A*01:01	0.037	0.271	0.276899	0.106077	50	HLA-A*02:01	0.021	0.271	0.276899	0.090077	50	HLA-A*03:01	0.008	0.271	0.276899	0.077077	50	HLA-A*24:02	0.06	0.271	0.276899	0.129077	50	HLA-A*26:01	0.009	0.271	0.276899	0.078077	50	HLA-B*07:02	0.01	0.271	0.276899	0.079077	50	HLA-B*08:01	0.012	0.271	0.276899	0.081077	50	HLA-B*27:05	0.015	0.271	0.276899	0.084077
892	YP_009724389.1_	LGIDLDEWS	HLA-A*01:01	0.023	-2.584	0.023138	-0.036394	50	HLA-A*02:01	0.017	-2.584	0.023138	-0.042394	50	HLA-A*03:01	0.007	-2.584	0.023138	-0.052394	50	HLA-A*24:02	0.008	-2.584	0.023138	-0.051394	50	HLA-A*26:01	0.014	-2.584	0.023138	-0.045394	50	HLA-B*07:02	0.01	-2.584	0.023138	-0.049394	50	HLA-B*08:01	0.007	-2.584	0.023138	-0.052394	50	HLA-B*27:05	0.015	-2.584	0.023138	-0.044394
893	YP_009724389.1_	GIDLDEWSM	HLA-A*01:01	0.17	0.126	0.62306	0.313339	7	HLA-A*02:01	0.188	0.126	0.62306	0.331338	16	HLA-A*03:01	0.029	0.126	0.62306	0.172339	50	HLA-A*24:02	0.022	0.126	0.62306	0.165339	50	HLA-A*26:01	0.031	0.126	0.62306	0.174339	32	HLA-B*07:02	0.034	0.126	0.62306	0.177339	50	HLA-B*08:01	0.038	0.126	0.62306	0.181339	50	HLA-B*27:05	0.04	0.126	0.62306	0.183338
894	YP_009724389.1_	IDLDEWSMA	HLA-A*01:01	0.025	-0.832	0.112099	0.029422	50	HLA-A*02:01	0.041	-0.832	0.112099	0.045422	50	HLA-A*03:01	0.011	-0.832	0.112099	0.015422	50	HLA-A*24:02	0.025	-0.832	0.112099	0.029422	50	HLA-A*26:01	0.006	-0.832	0.112099	0.010422	50	HLA-B*07:02	0.018	-0.832	0.112099	0.022422	50	HLA-B*08:01	0.022	-0.832	0.112099	0.026422	50	HLA-B*27:05	0.04	-0.832	0.112099	0.044422
895	YP_009724389.1_	DLDEWSMAT	HLA-A*01:01	0.113	-1.169	0.308087	0.153095	50	HLA-A*02:01	0.228	-1.169	0.308087	0.268095	32	HLA-A*03:01	0.012	-1.169	0.308087	0.052095	50	HLA-A*24:02	0.009	-1.169	0.308087	0.049095	50	HLA-A*26:01	0.084	-1.169	0.308087	0.124095	50	HLA-B*07:02	0.017	-1.169	0.308087	0.057095	50	HLA-B*08:01	0.033	-1.169	0.308087	0.073095	50	HLA-B*27:05	0.022	-1.169	0.308087	0.062095
896	YP_009724389.1_	LDEWSMATY	HLA-A*01:01	0.23	2.338	0.969308	0.506544	1	HLA-A*02:01	0.022	2.338	0.969308	0.298544	16	HLA-A*03:01	0.042	2.338	0.969308	0.318544	10	HLA-A*24:02	0.025	2.338	0.969308	0.301544	16	HLA-A*26:01	0.061	2.338	0.969308	0.337544	6	HLA-B*07:02	0.028	2.338	0.969308	0.304544	16	HLA-B*08:01	0.022	2.338	0.969308	0.298544	16	HLA-B*27:05	0.054	2.338	0.969308	0.330544
897	YP_009724389.1_	DEWSMATYY	HLA-A*01:01	0.053	2.693	0.973644	0.339395	5	HLA-A*02:01	0.017	2.693	0.973644	0.303395	16	HLA-A*03:01	0.016	2.693	0.973644	0.302395	16	HLA-A*24:02	0.022	2.693	0.973644	0.308395	16	HLA-A*26:01	0.074	2.693	0.973644	0.360395	5	HLA-B*07:02	0.025	2.693	0.973644	0.311395	16	HLA-B*08:01	0.02	2.693	0.973644	0.306395	16	HLA-B*27:05	0.068	2.693	0.973644	0.354395
898	YP_009724389.1_	EWSMATYYL	HLA-A*01:01	0.064	0.854	0.876529	0.282569	16	HLA-A*02:01	0.065	0.854	0.876529	0.283569	32	HLA-A*03:01	0.042	0.854	0.876529	0.260569	32	HLA-A*24:02	0.285	0.854	0.876529	0.503569	3	HLA-A*26:01	0.115	0.854	0.876529	0.333569	6	HLA-B*07:02	0.068	0.854	0.876529	0.286569	16	HLA-B*08:01	0.164	0.854	0.876529	0.382569	7	HLA-B*27:05	0.066	0.854	0.876529	0.284569
899	YP_009724389.1_	WSMATYYLF	HLA-A*01:01	0.335	2.446	0.712831	0.556537	0.8	HLA-A*02:01	0.244	2.446	0.712831	0.465537	6	HLA-A*03:01	0.107	2.446	0.712831	0.328537	9	HLA-A*24:02	0.757	2.446	0.712831	0.978537	0.05	HLA-A*26:01	0.316	2.446	0.712831	0.537537	1.5	HLA-B*07:02	0.159	2.446	0.712831	0.380537	5	HLA-B*08:01	0.188	2.446	0.712831	0.409537	5	HLA-B*27:05	0.233	2.446	0.712831	0.454537
900	YP_009724389.1_	SMATYYLFD	HLA-A*01:01	0.087	-1.68	0.036687	0.053255	50	HLA-A*02:01	0.183	-1.68	0.036687	0.149255	50	HLA-A*03:01	0.146	-1.68	0.036687	0.112255	50	HLA-A*24:02	0.045	-1.68	0.036687	0.011255	50	HLA-A*26:01	0.038	-1.68	0.036687	0.004255	50	HLA-B*07:02	0.021	-1.68	0.036687	-0.012745	50	HLA-B*08:01	0.09	-1.68	0.036687	0.056255	50	HLA-B*27:05	0.068	-1.68	0.036687	0.034255
901	YP_009724389.1_	MATYYLFDE	HLA-A*01:01	0.038	-1.448	0.025701	0.007583	50	HLA-A*02:01	0.038	-1.448	0.025701	0.007583	50	HLA-A*03:01	0.032	-1.448	0.025701	0.001583	50	HLA-A*24:02	0.015	-1.448	0.025701	-0.015417	50	HLA-A*26:01	0.024	-1.448	0.025701	-0.006417	50	HLA-B*07:02	0.021	-1.448	0.025701	-0.009417	50	HLA-B*08:01	0.051	-1.448	0.025701	0.020583	50	HLA-B*27:05	0.033	-1.448	0.025701	0.002583
902	YP_009724389.1_	ATYYLFDES	HLA-A*01:01	0.09	-1.9	0.039392	0.051363	50	HLA-A*02:01	0.07	-1.9	0.039392	0.031363	50	HLA-A*03:01	0.107	-1.9	0.039392	0.068363	50	HLA-A*24:02	0.032	-1.9	0.039392	-0.006637	50	HLA-A*26:01	0.058	-1.9	0.039392	0.019363	50	HLA-B*07:02	0.026	-1.9	0.039392	-0.012637	50	HLA-B*08:01	0.037	-1.9	0.039392	-0.001637	50	HLA-B*27:05	0.033	-1.9	0.039392	-0.005637
903	YP_009724389.1_	TYYLFDESG	HLA-A*01:01	0.018	-0.811	0.201034	0.042958	50	HLA-A*02:01	0.018	-0.811	0.201034	0.042958	50	HLA-A*03:01	0.015	-0.811	0.201034	0.039958	50	HLA-A*24:02	0.129	-0.811	0.201034	0.153958	50	HLA-A*26:01	0.009	-0.811	0.201034	0.033958	50	HLA-B*07:02	0.011	-0.811	0.201034	0.035958	50	HLA-B*08:01	0.019	-0.811	0.201034	0.043958	50	HLA-B*27:05	0.036	-0.811	0.201034	0.060958
904	YP_009724389.1_	YYLFDESGE	HLA-A*01:01	0.011	-1.293	0.023525	-0.016032	50	HLA-A*02:01	0.015	-1.293	0.023525	-0.012032	50	HLA-A*03:01	0.008	-1.293	0.023525	-0.019032	50	HLA-A*24:02	0.039	-1.293	0.023525	0.011968	50	HLA-A*26:01	0.008	-1.293	0.023525	-0.019032	50	HLA-B*07:02	0.005	-1.293	0.023525	-0.022032	50	HLA-B*08:01	0.013	-1.293	0.023525	-0.014032	50	HLA-B*27:05	0.022	-1.293	0.023525	-0.005032
905	YP_009724389.1_	YLFDESGEF	HLA-A*01:01	0.145	2.594	0.969836	0.428063	2	HLA-A*02:01	0.603	2.594	0.969836	0.886063	0.8	HLA-A*03:01	0.1	2.594	0.969836	0.383063	6	HLA-A*24:02	0.237	2.594	0.969836	0.520063	2	HLA-A*26:01	0.49	2.594	0.969836	0.773063	0.3	HLA-B*07:02	0.156	2.594	0.969836	0.439063	3	HLA-B*08:01	0.139	2.594	0.969836	0.422063	5	HLA-B*27:05	0.097	2.594	0.969836	0.380063
906	YP_009724389.1_	LFDESGEFK	HLA-A*01:01	0.107	0.408	0.322905	0.189854	32	HLA-A*02:01	0.027	0.408	0.322905	0.109854	50	HLA-A*03:01	0.161	0.408	0.322905	0.243854	32	HLA-A*24:02	0.029	0.408	0.322905	0.111854	50	HLA-A*26:01	0.015	0.408	0.322905	0.097854	50	HLA-B*07:02	0.01	0.408	0.322905	0.092854	50	HLA-B*08:01	0.013	0.408	0.322905	0.095854	50	HLA-B*27:05	0.042	0.408	0.322905	0.124854
907	YP_009724389.1_	FDESGEFKL	HLA-A*01:01	0.048	0.456	0.658647	0.207596	32	HLA-A*02:01	0.039	0.456	0.658647	0.198596	50	HLA-A*03:01	0.007	0.456	0.658647	0.166596	50	HLA-A*24:02	0.042	0.456	0.658647	0.201596	32	HLA-A*26:01	0.007	0.456	0.658647	0.166596	50	HLA-B*07:02	0.023	0.456	0.658647	0.182596	50	HLA-B*08:01	0.025	0.456	0.658647	0.184596	50	HLA-B*27:05	0.043	0.456	0.658647	0.202596
908	YP_009724389.1_	DESGEFKLA	HLA-A*01:01	0.018	-1.096	0.180668	0.03125	50	HLA-A*02:01	0.015	-1.096	0.180668	0.02825	50	HLA-A*03:01	0.004	-1.096	0.180668	0.01725	50	HLA-A*24:02	0.01	-1.096	0.180668	0.02325	50	HLA-A*26:01	0.023	-1.096	0.180668	0.03625	50	HLA-B*07:02	0.014	-1.096	0.180668	0.02725	50	HLA-B*08:01	0.033	-1.096	0.180668	0.04625	50	HLA-B*27:05	0.025	-1.096	0.180668	0.03825
909	YP_009724389.1_	ESGEFKLAS	HLA-A*01:01	0.062	-2.711	0.037984	0.002771	50	HLA-A*02:01	0.019	-2.711	0.037984	-0.040229	50	HLA-A*03:01	0.023	-2.711	0.037984	-0.036229	50	HLA-A*24:02	0.006	-2.711	0.037984	-0.053229	50	HLA-A*26:01	0.056	-2.711	0.037984	-0.003229	50	HLA-B*07:02	0.022	-2.711	0.037984	-0.037229	50	HLA-B*08:01	0.035	-2.711	0.037984	-0.024229	50	HLA-B*27:05	0.012	-2.711	0.037984	-0.047229
910	YP_009724389.1_	SGEFKLASH	HLA-A*01:01	0.049	-1.06	0.330433	0.096847	50	HLA-A*02:01	0.019	-1.06	0.330433	0.066847	50	HLA-A*03:01	0.044	-1.06	0.330433	0.091847	50	HLA-A*24:02	0.015	-1.06	0.330433	0.062847	50	HLA-A*26:01	0.026	-1.06	0.330433	0.073847	50	HLA-B*07:02	0.025	-1.06	0.330433	0.072847	50	HLA-B*08:01	0.077	-1.06	0.330433	0.124847	50	HLA-B*27:05	0.026	-1.06	0.330433	0.073847
911	YP_009724389.1_	GEFKLASHM	HLA-A*01:01	0.019	0.156	0.933352	0.232904	32	HLA-A*02:01	0.046	0.156	0.933352	0.259904	32	HLA-A*03:01	0.02	0.156	0.933352	0.233904	32	HLA-A*24:02	0.026	0.156	0.933352	0.239904	32	HLA-A*26:01	0.021	0.156	0.933352	0.234904	32	HLA-B*07:02	0.046	0.156	0.933352	0.259904	32	HLA-B*08:01	0.06	0.156	0.933352	0.273904	32	HLA-B*27:05	0.159	0.156	0.933352	0.372904
912	YP_009724389.1_	EFKLASHMY	HLA-A*01:01	0.093	2.856	0.975477	0.383882	3	HLA-A*02:01	0.021	2.856	0.975477	0.311882	16	HLA-A*03:01	0.043	2.856	0.975477	0.333882	8	HLA-A*24:02	0.088	2.856	0.975477	0.378882	5	HLA-A*26:01	0.289	2.856	0.975477	0.579882	1	HLA-B*07:02	0.023	2.856	0.975477	0.313882	10	HLA-B*08:01	0.083	2.856	0.975477	0.373882	7	HLA-B*27:05	0.042	2.856	0.975477	0.332882
913	YP_009724389.1_	FKLASHMYC	HLA-A*01:01	0.014	-0.18	0.045061	0.019639	50	HLA-A*02:01	0.049	-0.18	0.045061	0.054639	50	HLA-A*03:01	0.017	-0.18	0.045061	0.022639	50	HLA-A*24:02	0.022	-0.18	0.045061	0.027639	50	HLA-A*26:01	0.006	-0.18	0.045061	0.011639	50	HLA-B*07:02	0.024	-0.18	0.045061	0.029639	50	HLA-B*08:01	0.065	-0.18	0.045061	0.070639	50	HLA-B*27:05	0.099	-0.18	0.045061	0.104639
914	YP_009724389.1_	KLASHMYCS	HLA-A*01:01	0.058	-2.207	0.105201	0.026495	50	HLA-A*02:01	0.378	-2.207	0.105201	0.346495	10	HLA-A*03:01	0.17	-2.207	0.105201	0.138495	50	HLA-A*24:02	0.042	-2.207	0.105201	0.010495	50	HLA-A*26:01	0.033	-2.207	0.105201	0.001495	50	HLA-B*07:02	0.031	-2.207	0.105201	-0.000505	50	HLA-B*08:01	0.102	-2.207	0.105201	0.070495	50	HLA-B*27:05	0.049	-2.207	0.105201	0.017495
915	YP_009724389.1_	LASHMYCSF	HLA-A*01:01	0.11	2.688	0.695967	0.333793	5	HLA-A*02:01	0.077	2.688	0.695967	0.300793	16	HLA-A*03:01	0.066	2.688	0.695967	0.289793	16	HLA-A*24:02	0.263	2.688	0.695967	0.486793	3	HLA-A*26:01	0.134	2.688	0.695967	0.357793	5	HLA-B*07:02	0.258	2.688	0.695967	0.481793	3	HLA-B*08:01	0.3	2.688	0.695967	0.523793	2	HLA-B*27:05	0.072	2.688	0.695967	0.295793
916	YP_009724389.1_	ASHMYCSFY	HLA-A*01:01	0.47	3.187	0.912185	0.754917	0.15	HLA-A*02:01	0.045	3.187	0.912185	0.329917	16	HLA-A*03:01	0.418	3.187	0.912185	0.702917	0.8	HLA-A*24:02	0.043	3.187	0.912185	0.327917	9	HLA-A*26:01	0.216	3.187	0.912185	0.500917	1.5	HLA-B*07:02	0.041	3.187	0.912185	0.325917	9	HLA-B*08:01	0.064	3.187	0.912185	0.348917	9	HLA-B*27:05	0.084	3.187	0.912185	0.368917
917	YP_009724389.1_	SHMYCSFYP	HLA-A*01:01	0.028	0.384	0.025438	0.043324	50	HLA-A*02:01	0.044	0.384	0.025438	0.059324	50	HLA-A*03:01	0.031	0.384	0.025438	0.046324	50	HLA-A*24:02	0.039	0.384	0.025438	0.054324	50	HLA-A*26:01	0.008	0.384	0.025438	0.023324	50	HLA-B*07:02	0.025	0.384	0.025438	0.040324	50	HLA-B*08:01	0.045	0.384	0.025438	0.060324	50	HLA-B*27:05	0.073	0.384	0.025438	0.088324
918	YP_009724389.1_	HMYCSFYPP	HLA-A*01:01	0.031	0.376	0.65721	0.188272	32	HLA-A*02:01	0.323	0.376	0.65721	0.480272	6	HLA-A*03:01	0.205	0.376	0.65721	0.362272	7	HLA-A*24:02	0.069	0.376	0.65721	0.226272	32	HLA-A*26:01	0.055	0.376	0.65721	0.212272	32	HLA-B*07:02	0.077	0.376	0.65721	0.234272	32	HLA-B*08:01	0.257	0.376	0.65721	0.414272	5	HLA-B*27:05	0.154	0.376	0.65721	0.311272
919	YP_009724389.1_	MYCSFYPPD	HLA-A*01:01	0.016	-1.518	0.086038	-0.002591	50	HLA-A*02:01	0.017	-1.518	0.086038	-0.001591	50	HLA-A*03:01	0.025	-1.518	0.086038	0.006409	50	HLA-A*24:02	0.091	-1.518	0.086038	0.072409	50	HLA-A*26:01	0.007	-1.518	0.086038	-0.011591	50	HLA-B*07:02	0.007	-1.518	0.086038	-0.011591	50	HLA-B*08:01	0.024	-1.518	0.086038	0.005409	50	HLA-B*27:05	0.033	-1.518	0.086038	0.014409
920	YP_009724389.1_	YCSFYPPDE	HLA-A*01:01	0.021	-1.533	0.03028	-0.010512	50	HLA-A*02:01	0.011	-1.533	0.03028	-0.020512	50	HLA-A*03:01	0.013	-1.533	0.03028	-0.018512	50	HLA-A*24:02	0.007	-1.533	0.03028	-0.024512	50	HLA-A*26:01	0.005	-1.533	0.03028	-0.026512	50	HLA-B*07:02	0.007	-1.533	0.03028	-0.024512	50	HLA-B*08:01	0.018	-1.533	0.03028	-0.013512	50	HLA-B*27:05	0.017	-1.533	0.03028	-0.014512
921	YP_009724389.1_	CSFYPPDED	HLA-A*01:01	0.043	-1.756	0.057067	0.01194	50	HLA-A*02:01	0.01	-1.756	0.057067	-0.02106	50	HLA-A*03:01	0.021	-1.756	0.057067	-0.01006	50	HLA-A*24:02	0.007	-1.756	0.057067	-0.02406	50	HLA-A*26:01	0.011	-1.756	0.057067	-0.02006	50	HLA-B*07:02	0.01	-1.756	0.057067	-0.02106	50	HLA-B*08:01	0.008	-1.756	0.057067	-0.02306	50	HLA-B*27:05	0.021	-1.756	0.057067	-0.01006
922	YP_009724389.1_	SFYPPDEDE	HLA-A*01:01	0.015	-1.165	0.172831	0.024762	50	HLA-A*02:01	0.013	-1.165	0.172831	0.022762	50	HLA-A*03:01	0.017	-1.165	0.172831	0.026762	50	HLA-A*24:02	0.016	-1.165	0.172831	0.025762	50	HLA-A*26:01	0.006	-1.165	0.172831	0.015762	50	HLA-B*07:02	0.008	-1.165	0.172831	0.017762	50	HLA-B*08:01	0.009	-1.165	0.172831	0.018762	50	HLA-B*27:05	0.019	-1.165	0.172831	0.028762
923	YP_009724389.1_	FYPPDEDEE	HLA-A*01:01	0.01	-1.357	0.158099	0.011647	50	HLA-A*02:01	0.007	-1.357	0.158099	0.008647	50	HLA-A*03:01	0.003	-1.357	0.158099	0.004647	50	HLA-A*24:02	0.029	-1.357	0.158099	0.030647	50	HLA-A*26:01	0.003	-1.357	0.158099	0.004647	50	HLA-B*07:02	0.005	-1.357	0.158099	0.006647	50	HLA-B*08:01	0.004	-1.357	0.158099	0.005647	50	HLA-B*27:05	0.007	-1.357	0.158099	0.008647
924	YP_009724389.1_	YPPDEDEEE	HLA-A*01:01	0.009	-2.01	0.239229	0.012577	50	HLA-A*02:01	0.009	-2.01	0.239229	0.012577	50	HLA-A*03:01	0.002	-2.01	0.239229	0.005577	50	HLA-A*24:02	0.004	-2.01	0.239229	0.007577	50	HLA-A*26:01	0.01	-2.01	0.239229	0.013577	50	HLA-B*07:02	0.022	-2.01	0.239229	0.025577	50	HLA-B*08:01	0.006	-2.01	0.239229	0.009577	50	HLA-B*27:05	0.004	-2.01	0.239229	0.007577
925	YP_009724389.1_	PPDEDEEEG	HLA-A*01:01	0.006	-2.408	0.449319	0.046897	50	HLA-A*02:01	0.002	-2.408	0.449319	0.042897	50	HLA-A*03:01	0.001	-2.408	0.449319	0.041897	50	HLA-A*24:02	0.001	-2.408	0.449319	0.041897	50	HLA-A*26:01	0.001	-2.408	0.449319	0.041897	50	HLA-B*07:02	0.007	-2.408	0.449319	0.047897	50	HLA-B*08:01	0.003	-2.408	0.449319	0.043897	50	HLA-B*27:05	0.003	-2.408	0.449319	0.043897
926	YP_009724389.1_	PDEDEEEGD	HLA-A*01:01	0.002	-2.892	0.042767	-0.060677	50	HLA-A*02:01	0.001	-2.892	0.042767	-0.061677	50	HLA-A*03:01	0	-2.892	0.042767	-0.062677	50	HLA-A*24:02	0.001	-2.892	0.042767	-0.061677	50	HLA-A*26:01	0	-2.892	0.042767	-0.062677	50	HLA-B*07:02	0.001	-2.892	0.042767	-0.061677	50	HLA-B*08:01	0.001	-2.892	0.042767	-0.061677	50	HLA-B*27:05	0.002	-2.892	0.042767	-0.060677
927	YP_009724389.1_	DEDEEEGDC	HLA-A*01:01	0.008	-0.758	0.050365	0.000382	50	HLA-A*02:01	0.003	-0.758	0.050365	-0.004618	50	HLA-A*03:01	0.001	-0.758	0.050365	-0.006618	50	HLA-A*24:02	0.002	-0.758	0.050365	-0.005618	50	HLA-A*26:01	0.004	-0.758	0.050365	-0.003618	50	HLA-B*07:02	0.004	-0.758	0.050365	-0.003618	50	HLA-B*08:01	0.003	-0.758	0.050365	-0.004618	50	HLA-B*27:05	0.007	-0.758	0.050365	-0.000618
928	YP_009724389.1_	EDEEEGDCE	HLA-A*01:01	0.006	-2.36	0.023443	-0.047725	50	HLA-A*02:01	0.002	-2.36	0.023443	-0.051725	50	HLA-A*03:01	0.001	-2.36	0.023443	-0.052725	50	HLA-A*24:02	0.001	-2.36	0.023443	-0.052725	50	HLA-A*26:01	0.003	-2.36	0.023443	-0.050725	50	HLA-B*07:02	0.003	-2.36	0.023443	-0.050725	50	HLA-B*08:01	0.002	-2.36	0.023443	-0.051725	50	HLA-B*27:05	0.004	-2.36	0.023443	-0.049725
929	YP_009724389.1_	DEEEGDCEE	HLA-A*01:01	0.005	-2.328	0.091668	-0.032575	50	HLA-A*02:01	0.004	-2.328	0.091668	-0.033575	50	HLA-A*03:01	0.001	-2.328	0.091668	-0.036575	50	HLA-A*24:02	0.001	-2.328	0.091668	-0.036575	50	HLA-A*26:01	0.005	-2.328	0.091668	-0.032575	50	HLA-B*07:02	0.004	-2.328	0.091668	-0.033575	50	HLA-B*08:01	0.003	-2.328	0.091668	-0.034575	50	HLA-B*27:05	0.007	-2.328	0.091668	-0.030575
930	YP_009724389.1_	EEEGDCEEE	HLA-A*01:01	0.004	-2.188	0.044806	-0.040619	50	HLA-A*02:01	0.003	-2.188	0.044806	-0.041619	50	HLA-A*03:01	0.001	-2.188	0.044806	-0.043619	50	HLA-A*24:02	0.002	-2.188	0.044806	-0.042619	50	HLA-A*26:01	0.004	-2.188	0.044806	-0.040619	50	HLA-B*07:02	0.004	-2.188	0.044806	-0.040619	50	HLA-B*08:01	0.003	-2.188	0.044806	-0.041619	50	HLA-B*27:05	0.006	-2.188	0.044806	-0.038619
931	YP_009724389.1_	EEGDCEEEE	HLA-A*01:01	0.004	-2.235	0.024663	-0.046326	50	HLA-A*02:01	0.003	-2.235	0.024663	-0.047326	50	HLA-A*03:01	0.001	-2.235	0.024663	-0.049326	50	HLA-A*24:02	0.003	-2.235	0.024663	-0.047326	50	HLA-A*26:01	0.003	-2.235	0.024663	-0.047326	50	HLA-B*07:02	0.004	-2.235	0.024663	-0.046326	50	HLA-B*08:01	0.003	-2.235	0.024663	-0.047326	50	HLA-B*27:05	0.007	-2.235	0.024663	-0.043326
932	YP_009724389.1_	EGDCEEEEF	HLA-A*01:01	0.067	1.721	0.44411	0.20995	32	HLA-A*02:01	0.01	1.721	0.44411	0.15295	50	HLA-A*03:01	0.006	1.721	0.44411	0.14895	50	HLA-A*24:02	0.016	1.721	0.44411	0.15895	50	HLA-A*26:01	0.027	1.721	0.44411	0.16995	32	HLA-B*07:02	0.018	1.721	0.44411	0.16095	50	HLA-B*08:01	0.014	1.721	0.44411	0.15695	50	HLA-B*27:05	0.012	1.721	0.44411	0.15495
933	YP_009724389.1_	GDCEEEEFE	HLA-A*01:01	0.006	-2.21	0.022356	-0.04422	50	HLA-A*02:01	0.004	-2.21	0.022356	-0.04622	50	HLA-A*03:01	0.002	-2.21	0.022356	-0.04822	50	HLA-A*24:02	0.001	-2.21	0.022356	-0.04922	50	HLA-A*26:01	0.001	-2.21	0.022356	-0.04922	50	HLA-B*07:02	0.001	-2.21	0.022356	-0.04922	50	HLA-B*08:01	0.002	-2.21	0.022356	-0.04822	50	HLA-B*27:05	0.008	-2.21	0.022356	-0.04222
934	YP_009724389.1_	DCEEEEFEP	HLA-A*01:01	0.009	-0.365	0.027751	0.006119	50	HLA-A*02:01	0.003	-0.365	0.027751	0.000119	50	HLA-A*03:01	0.002	-0.365	0.027751	-0.000881	50	HLA-A*24:02	0.001	-0.365	0.027751	-0.001881	50	HLA-A*26:01	0.002	-0.365	0.027751	-0.000881	50	HLA-B*07:02	0.002	-0.365	0.027751	-0.000881	50	HLA-B*08:01	0.003	-0.365	0.027751	0.000119	50	HLA-B*27:05	0.004	-0.365	0.027751	0.001119
935	YP_009724389.1_	CEEEEFEPS	HLA-A*01:01	0.019	-2.705	0.024875	-0.043028	50	HLA-A*02:01	0.013	-2.705	0.024875	-0.049028	50	HLA-A*03:01	0.003	-2.705	0.024875	-0.059028	50	HLA-A*24:02	0.013	-2.705	0.024875	-0.049028	50	HLA-A*26:01	0.007	-2.705	0.024875	-0.055028	50	HLA-B*07:02	0.011	-2.705	0.024875	-0.051028	50	HLA-B*08:01	0.014	-2.705	0.024875	-0.048028	50	HLA-B*27:05	0.023	-2.705	0.024875	-0.039028
936	YP_009724389.1_	EEEEFEPST	HLA-A*01:01	0.009	-1.196	0.091244	-0.00037	50	HLA-A*02:01	0.012	-1.196	0.091244	0.00263	50	HLA-A*03:01	0.002	-1.196	0.091244	-0.00737	50	HLA-A*24:02	0.004	-1.196	0.091244	-0.00537	50	HLA-A*26:01	0.007	-1.196	0.091244	-0.00237	50	HLA-B*07:02	0.009	-1.196	0.091244	-0.00037	50	HLA-B*08:01	0.011	-1.196	0.091244	0.00163	50	HLA-B*27:05	0.019	-1.196	0.091244	0.00963
937	YP_009724389.1_	EEEFEPSTQ	HLA-A*01:01	0.014	-0.756	0.071616	0.011214	50	HLA-A*02:01	0.005	-0.756	0.071616	0.002214	50	HLA-A*03:01	0.002	-0.756	0.071616	-0.000786	50	HLA-A*24:02	0.007	-0.756	0.071616	0.004214	50	HLA-A*26:01	0.007	-0.756	0.071616	0.004214	50	HLA-B*07:02	0.007	-0.756	0.071616	0.004214	50	HLA-B*08:01	0.008	-0.756	0.071616	0.005214	50	HLA-B*27:05	0.011	-0.756	0.071616	0.008214
938	YP_009724389.1_	EEFEPSTQY	HLA-A*01:01	0.03	2.53	0.979182	0.313566	7	HLA-A*02:01	0.014	2.53	0.979182	0.297566	16	HLA-A*03:01	0.021	2.53	0.979182	0.304566	16	HLA-A*24:02	0.012	2.53	0.979182	0.295566	16	HLA-A*26:01	0.186	2.53	0.979182	0.469566	2	HLA-B*07:02	0.027	2.53	0.979182	0.310566	16	HLA-B*08:01	0.012	2.53	0.979182	0.295566	16	HLA-B*27:05	0.053	2.53	0.979182	0.336566
939	YP_009724389.1_	EFEPSTQYE	HLA-A*01:01	0.023	-1.913	0.057934	-0.01179	50	HLA-A*02:01	0.01	-1.913	0.057934	-0.02479	50	HLA-A*03:01	0.011	-1.913	0.057934	-0.02379	50	HLA-A*24:02	0.013	-1.913	0.057934	-0.02179	50	HLA-A*26:01	0.018	-1.913	0.057934	-0.01679	50	HLA-B*07:02	0.008	-1.913	0.057934	-0.02679	50	HLA-B*08:01	0.015	-1.913	0.057934	-0.01979	50	HLA-B*27:05	0.01	-1.913	0.057934	-0.02479
940	YP_009724389.1_	FEPSTQYEY	HLA-A*01:01	0.116	2.512	0.974558	0.398076	3	HLA-A*02:01	0.027	2.512	0.974558	0.309076	16	HLA-A*03:01	0.014	2.512	0.974558	0.296076	16	HLA-A*24:02	0.06	2.512	0.974558	0.342076	7	HLA-A*26:01	0.064	2.512	0.974558	0.346076	6	HLA-B*07:02	0.033	2.512	0.974558	0.315076	10	HLA-B*08:01	0.031	2.512	0.974558	0.313076	16	HLA-B*27:05	0.061	2.512	0.974558	0.343076
941	YP_009724389.1_	EPSTQYEYG	HLA-A*01:01	0.014	-2.013	0.179372	0.004034	50	HLA-A*02:01	0.008	-2.013	0.179372	-0.001966	50	HLA-A*03:01	0.005	-2.013	0.179372	-0.004966	50	HLA-A*24:02	0.002	-2.013	0.179372	-0.007966	50	HLA-A*26:01	0.018	-2.013	0.179372	0.008034	50	HLA-B*07:02	0.024	-2.013	0.179372	0.014034	50	HLA-B*08:01	0.03	-2.013	0.179372	0.020034	50	HLA-B*27:05	0.011	-2.013	0.179372	0.001034
942	YP_009724389.1_	PSTQYEYGT	HLA-A*01:01	0.027	-1.348	0.207921	0.040082	50	HLA-A*02:01	0.012	-1.348	0.207921	0.025082	50	HLA-A*03:01	0.007	-1.348	0.207921	0.020082	50	HLA-A*24:02	0.006	-1.348	0.207921	0.019082	50	HLA-A*26:01	0.006	-1.348	0.207921	0.019082	50	HLA-B*07:02	0.006	-1.348	0.207921	0.019082	50	HLA-B*08:01	0.008	-1.348	0.207921	0.021082	50	HLA-B*27:05	0.015	-1.348	0.207921	0.028082
943	YP_009724389.1_	STQYEYGTE	HLA-A*01:01	0.053	-1.711	0.025308	0.015919	50	HLA-A*02:01	0.011	-1.711	0.025308	-0.026081	50	HLA-A*03:01	0.029	-1.711	0.025308	-0.008081	50	HLA-A*24:02	0.018	-1.711	0.025308	-0.019081	50	HLA-A*26:01	0.034	-1.711	0.025308	-0.003081	50	HLA-B*07:02	0.012	-1.711	0.025308	-0.025081	50	HLA-B*08:01	0.025	-1.711	0.025308	-0.012081	50	HLA-B*27:05	0.015	-1.711	0.025308	-0.022081
944	YP_009724389.1_	TQYEYGTED	HLA-A*01:01	0.019	-1.52	0.165179	0.018165	50	HLA-A*02:01	0.089	-1.52	0.165179	0.088165	50	HLA-A*03:01	0.025	-1.52	0.165179	0.024165	50	HLA-A*24:02	0.011	-1.52	0.165179	0.010165	50	HLA-A*26:01	0.02	-1.52	0.165179	0.019165	50	HLA-B*07:02	0.021	-1.52	0.165179	0.020165	50	HLA-B*08:01	0.025	-1.52	0.165179	0.024165	50	HLA-B*27:05	0.085	-1.52	0.165179	0.084165
945	YP_009724389.1_	QYEYGTEDD	HLA-A*01:01	0.011	-1.672	0.032667	-0.02345	50	HLA-A*02:01	0.005	-1.672	0.032667	-0.02945	50	HLA-A*03:01	0.003	-1.672	0.032667	-0.03145	50	HLA-A*24:02	0.01	-1.672	0.032667	-0.02445	50	HLA-A*26:01	0.003	-1.672	0.032667	-0.03145	50	HLA-B*07:02	0.004	-1.672	0.032667	-0.03045	50	HLA-B*08:01	0.005	-1.672	0.032667	-0.02945	50	HLA-B*27:05	0.007	-1.672	0.032667	-0.02745
946	YP_009724389.1_	YEYGTEDDY	HLA-A*01:01	0.07	2.907	0.960189	0.358718	4	HLA-A*02:01	0.014	2.907	0.960189	0.302718	16	HLA-A*03:01	0.016	2.907	0.960189	0.304718	16	HLA-A*24:02	0.027	2.907	0.960189	0.315718	10	HLA-A*26:01	0.048	2.907	0.960189	0.336718	6	HLA-B*07:02	0.024	2.907	0.960189	0.312718	16	HLA-B*08:01	0.015	2.907	0.960189	0.303718	16	HLA-B*27:05	0.074	2.907	0.960189	0.362718
947	YP_009724389.1_	EYGTEDDYQ	HLA-A*01:01	0.009	-0.26	0.035471	0.010481	50	HLA-A*02:01	0.004	-0.26	0.035471	0.005481	50	HLA-A*03:01	0.003	-0.26	0.035471	0.004481	50	HLA-A*24:02	0.013	-0.26	0.035471	0.014481	50	HLA-A*26:01	0.006	-0.26	0.035471	0.007481	50	HLA-B*07:02	0.003	-0.26	0.035471	0.004481	50	HLA-B*08:01	0.004	-0.26	0.035471	0.005481	50	HLA-B*27:05	0.008	-0.26	0.035471	0.009481
948	YP_009724389.1_	YGTEDDYQG	HLA-A*01:01	0.017	-1.885	0.044197	-0.020181	50	HLA-A*02:01	0.015	-1.885	0.044197	-0.022181	50	HLA-A*03:01	0.005	-1.885	0.044197	-0.032181	50	HLA-A*24:02	0.007	-1.885	0.044197	-0.030181	50	HLA-A*26:01	0.009	-1.885	0.044197	-0.028181	50	HLA-B*07:02	0.011	-1.885	0.044197	-0.026181	50	HLA-B*08:01	0.008	-1.885	0.044197	-0.029181	50	HLA-B*27:05	0.016	-1.885	0.044197	-0.021181
949	YP_009724389.1_	GTEDDYQGK	HLA-A*01:01	0.082	0.068	0.668706	0.234159	32	HLA-A*02:01	0.01	0.068	0.668706	0.162159	50	HLA-A*03:01	0.126	0.068	0.668706	0.278159	16	HLA-A*24:02	0.006	0.068	0.668706	0.158159	50	HLA-A*26:01	0.035	0.068	0.668706	0.187159	32	HLA-B*07:02	0.006	0.068	0.668706	0.158159	50	HLA-B*08:01	0.005	0.068	0.668706	0.157159	50	HLA-B*27:05	0.019	0.068	0.668706	0.171159
950	YP_009724389.1_	TEDDYQGKP	HLA-A*01:01	0.015	-0.258	0.079184	0.026366	50	HLA-A*02:01	0.006	-0.258	0.079184	0.017366	50	HLA-A*03:01	0.003	-0.258	0.079184	0.014366	50	HLA-A*24:02	0.005	-0.258	0.079184	0.016366	50	HLA-A*26:01	0.004	-0.258	0.079184	0.015366	50	HLA-B*07:02	0.006	-0.258	0.079184	0.017366	50	HLA-B*08:01	0.005	-0.258	0.079184	0.016366	50	HLA-B*27:05	0.018	-0.258	0.079184	0.029366
951	YP_009724389.1_	EDDYQGKPL	HLA-A*01:01	0.033	0.277	0.724679	0.202978	32	HLA-A*02:01	0.012	0.277	0.724679	0.181978	50	HLA-A*03:01	0.005	0.277	0.724679	0.174978	50	HLA-A*24:02	0.007	0.277	0.724679	0.176978	50	HLA-A*26:01	0.018	0.277	0.724679	0.187978	32	HLA-B*07:02	0.046	0.277	0.724679	0.215978	32	HLA-B*08:01	0.056	0.277	0.724679	0.225978	32	HLA-B*27:05	0.022	0.277	0.724679	0.191978
952	YP_009724389.1_	DDYQGKPLE	HLA-A*01:01	0.008	-2.169	0.030899	-0.039273	50	HLA-A*02:01	0.006	-2.169	0.030899	-0.041273	50	HLA-A*03:01	0.005	-2.169	0.030899	-0.042273	50	HLA-A*24:02	0.002	-2.169	0.030899	-0.045273	50	HLA-A*26:01	0.008	-2.169	0.030899	-0.039273	50	HLA-B*07:02	0.005	-2.169	0.030899	-0.042273	50	HLA-B*08:01	0.008	-2.169	0.030899	-0.039273	50	HLA-B*27:05	0.015	-2.169	0.030899	-0.032273
953	YP_009724389.1_	DYQGKPLEF	HLA-A*01:01	0.04	2.312	0.944078	0.310218	7	HLA-A*02:01	0.023	2.312	0.944078	0.293218	16	HLA-A*03:01	0.012	2.312	0.944078	0.282218	16	HLA-A*24:02	0.515	2.312	0.944078	0.785218	0.3	HLA-A*26:01	0.045	2.312	0.944078	0.315218	8	HLA-B*07:02	0.023	2.312	0.944078	0.293218	16	HLA-B*08:01	0.071	2.312	0.944078	0.341218	10	HLA-B*27:05	0.043	2.312	0.944078	0.313218
954	YP_009724389.1_	YQGKPLEFG	HLA-A*01:01	0.025	-1.642	0.032897	-0.008648	50	HLA-A*02:01	0.065	-1.642	0.032897	0.031352	50	HLA-A*03:01	0.016	-1.642	0.032897	-0.017648	50	HLA-A*24:02	0.026	-1.642	0.032897	-0.007648	50	HLA-A*26:01	0.012	-1.642	0.032897	-0.021648	50	HLA-B*07:02	0.011	-1.642	0.032897	-0.022648	50	HLA-B*08:01	0.02	-1.642	0.032897	-0.013648	50	HLA-B*27:05	0.036	-1.642	0.032897	0.002352
955	YP_009724389.1_	QGKPLEFGA	HLA-A*01:01	0.021	-0.843	0.11967	0.026851	50	HLA-A*02:01	0.025	-0.843	0.11967	0.030851	50	HLA-A*03:01	0.017	-0.843	0.11967	0.022851	50	HLA-A*24:02	0.008	-0.843	0.11967	0.013851	50	HLA-A*26:01	0.006	-0.843	0.11967	0.011851	50	HLA-B*07:02	0.019	-0.843	0.11967	0.024851	50	HLA-B*08:01	0.044	-0.843	0.11967	0.049851	50	HLA-B*27:05	0.023	-0.843	0.11967	0.028851
956	YP_009724389.1_	GKPLEFGAT	HLA-A*01:01	0.007	-0.899	0.161417	0.020844	50	HLA-A*02:01	0.008	-0.899	0.161417	0.021844	50	HLA-A*03:01	0.003	-0.899	0.161417	0.016844	50	HLA-A*24:02	0.006	-0.899	0.161417	0.019844	50	HLA-A*26:01	0.003	-0.899	0.161417	0.016844	50	HLA-B*07:02	0.012	-0.899	0.161417	0.025844	50	HLA-B*08:01	0.025	-0.899	0.161417	0.038844	50	HLA-B*27:05	0.022	-0.899	0.161417	0.035844
957	YP_009724389.1_	KPLEFGATS	HLA-A*01:01	0.015	-2.455	0.748955	0.12214	50	HLA-A*02:01	0.047	-2.455	0.748955	0.15414	50	HLA-A*03:01	0.017	-2.455	0.748955	0.12414	50	HLA-A*24:02	0.023	-2.455	0.748955	0.13014	50	HLA-A*26:01	0.007	-2.455	0.748955	0.11414	50	HLA-B*07:02	0.255	-2.455	0.748955	0.36214	6	HLA-B*08:01	0.075	-2.455	0.748955	0.18214	50	HLA-B*27:05	0.053	-2.455	0.748955	0.16014
958	YP_009724389.1_	PLEFGATSA	HLA-A*01:01	0.037	-1.039	0.953451	0.225551	32	HLA-A*02:01	0.073	-1.039	0.953451	0.261551	32	HLA-A*03:01	0.023	-1.039	0.953451	0.211551	32	HLA-A*24:02	0.008	-1.039	0.953451	0.196551	32	HLA-A*26:01	0.012	-1.039	0.953451	0.200551	32	HLA-B*07:02	0.017	-1.039	0.953451	0.205551	32	HLA-B*08:01	0.026	-1.039	0.953451	0.214551	32	HLA-B*27:05	0.018	-1.039	0.953451	0.206551
959	YP_009724389.1_	LEFGATSAA	HLA-A*01:01	0.019	-0.7	0.893693	0.202581	32	HLA-A*02:01	0.059	-0.7	0.893693	0.242581	32	HLA-A*03:01	0.016	-0.7	0.893693	0.199581	32	HLA-A*24:02	0.022	-0.7	0.893693	0.205581	32	HLA-A*26:01	0.027	-0.7	0.893693	0.210581	32	HLA-B*07:02	0.069	-0.7	0.893693	0.252581	32	HLA-B*08:01	0.066	-0.7	0.893693	0.249581	32	HLA-B*27:05	0.062	-0.7	0.893693	0.245581
960	YP_009724389.1_	EFGATSAAL	HLA-A*01:01	0.039	0.803	0.949069	0.272616	16	HLA-A*02:01	0.051	0.803	0.949069	0.284616	32	HLA-A*03:01	0.025	0.803	0.949069	0.258616	32	HLA-A*24:02	0.134	0.803	0.949069	0.367616	6	HLA-A*26:01	0.11	0.803	0.949069	0.343616	6	HLA-B*07:02	0.12	0.803	0.949069	0.353616	7	HLA-B*08:01	0.166	0.803	0.949069	0.399616	6	HLA-B*27:05	0.045	0.803	0.949069	0.278616
961	YP_009724389.1_	FGATSAALQ	HLA-A*01:01	0.038	-0.617	0.02783	0.028837	50	HLA-A*02:01	0.023	-0.617	0.02783	0.013837	50	HLA-A*03:01	0.036	-0.617	0.02783	0.026837	50	HLA-A*24:02	0.017	-0.617	0.02783	0.007837	50	HLA-A*26:01	0.045	-0.617	0.02783	0.035837	50	HLA-B*07:02	0.031	-0.617	0.02783	0.021837	50	HLA-B*08:01	0.025	-0.617	0.02783	0.015837	50	HLA-B*27:05	0.041	-0.617	0.02783	0.031837
962	YP_009724389.1_	GATSAALQP	HLA-A*01:01	0.023	-0.163	0.162299	0.055442	50	HLA-A*02:01	0.011	-0.163	0.162299	0.043442	50	HLA-A*03:01	0.025	-0.163	0.162299	0.057442	50	HLA-A*24:02	0.007	-0.163	0.162299	0.039442	50	HLA-A*26:01	0.01	-0.163	0.162299	0.042442	50	HLA-B*07:02	0.021	-0.163	0.162299	0.053442	50	HLA-B*08:01	0.011	-0.163	0.162299	0.043442	50	HLA-B*27:05	0.025	-0.163	0.162299	0.057442
963	YP_009724389.1_	ATSAALQPE	HLA-A*01:01	0.056	-1.477	0.042215	0.028573	50	HLA-A*02:01	0.028	-1.477	0.042215	0.000573	50	HLA-A*03:01	0.058	-1.477	0.042215	0.030573	50	HLA-A*24:02	0.009	-1.477	0.042215	-0.018427	50	HLA-A*26:01	0.061	-1.477	0.042215	0.033573	50	HLA-B*07:02	0.031	-1.477	0.042215	0.003573	50	HLA-B*08:01	0.023	-1.477	0.042215	-0.004427	50	HLA-B*27:05	0.02	-1.477	0.042215	-0.007427
964	YP_009724389.1_	TSAALQPEE	HLA-A*01:01	0.049	-1.375	0.027064	0.020714	50	HLA-A*02:01	0.013	-1.375	0.027064	-0.015286	50	HLA-A*03:01	0.037	-1.375	0.027064	0.008714	50	HLA-A*24:02	0.006	-1.375	0.027064	-0.022286	50	HLA-A*26:01	0.027	-1.375	0.027064	-0.001286	50	HLA-B*07:02	0.014	-1.375	0.027064	-0.014286	50	HLA-B*08:01	0.012	-1.375	0.027064	-0.016286	50	HLA-B*27:05	0.016	-1.375	0.027064	-0.012286
965	YP_009724389.1_	SAALQPEEE	HLA-A*01:01	0.037	-1.433	0.034329	0.008899	50	HLA-A*02:01	0.012	-1.433	0.034329	-0.016101	50	HLA-A*03:01	0.019	-1.433	0.034329	-0.009101	50	HLA-A*24:02	0.006	-1.433	0.034329	-0.022101	50	HLA-A*26:01	0.01	-1.433	0.034329	-0.018101	50	HLA-B*07:02	0.014	-1.433	0.034329	-0.014101	50	HLA-B*08:01	0.018	-1.433	0.034329	-0.010101	50	HLA-B*27:05	0.014	-1.433	0.034329	-0.014101
966	YP_009724389.1_	AALQPEEEQ	HLA-A*01:01	0.01	0.163	0.194501	0.057838	50	HLA-A*02:01	0.01	0.163	0.194501	0.057838	50	HLA-A*03:01	0.01	0.163	0.194501	0.057838	50	HLA-A*24:02	0.005	0.163	0.194501	0.052838	50	HLA-A*26:01	0.006	0.163	0.194501	0.053838	50	HLA-B*07:02	0.016	0.163	0.194501	0.063838	50	HLA-B*08:01	0.007	0.163	0.194501	0.054838	50	HLA-B*27:05	0.02	0.163	0.194501	0.067838
967	YP_009724389.1_	ALQPEEEQE	HLA-A*01:01	0.016	-1.28	0.062704	-0.001892	50	HLA-A*02:01	0.03	-1.28	0.062704	0.012108	50	HLA-A*03:01	0.017	-1.28	0.062704	-0.000892	50	HLA-A*24:02	0.007	-1.28	0.062704	-0.010892	50	HLA-A*26:01	0.004	-1.28	0.062704	-0.013892	50	HLA-B*07:02	0.004	-1.28	0.062704	-0.013892	50	HLA-B*08:01	0.007	-1.28	0.062704	-0.010892	50	HLA-B*27:05	0.011	-1.28	0.062704	-0.006892
968	YP_009724389.1_	LQPEEEQEE	HLA-A*01:01	0.011	-1.347	0.036961	-0.014359	50	HLA-A*02:01	0.013	-1.347	0.036961	-0.012359	50	HLA-A*03:01	0.003	-1.347	0.036961	-0.022359	50	HLA-A*24:02	0.008	-1.347	0.036961	-0.017359	50	HLA-A*26:01	0.003	-1.347	0.036961	-0.022359	50	HLA-B*07:02	0.004	-1.347	0.036961	-0.021359	50	HLA-B*08:01	0.007	-1.347	0.036961	-0.018359	50	HLA-B*27:05	0.008	-1.347	0.036961	-0.017359
969	YP_009724389.1_	QPEEEQEED	HLA-A*01:01	0.006	-2.203	0.346424	0.02887	50	HLA-A*02:01	0.003	-2.203	0.346424	0.02587	50	HLA-A*03:01	0.002	-2.203	0.346424	0.02487	50	HLA-A*24:02	0.001	-2.203	0.346424	0.02387	50	HLA-A*26:01	0.002	-2.203	0.346424	0.02487	50	HLA-B*07:02	0.011	-2.203	0.346424	0.03387	50	HLA-B*08:01	0.004	-2.203	0.346424	0.02687	50	HLA-B*27:05	0.004	-2.203	0.346424	0.02687
970	YP_009724389.1_	PEEEQEEDW	HLA-A*01:01	0.006	0.076	0.570385	0.136237	50	HLA-A*02:01	0.003	0.076	0.570385	0.133237	50	HLA-A*03:01	0.001	0.076	0.570385	0.131237	50	HLA-A*24:02	0.005	0.076	0.570385	0.135237	50	HLA-A*26:01	0.001	0.076	0.570385	0.131237	50	HLA-B*07:02	0.003	0.076	0.570385	0.133237	50	HLA-B*08:01	0.002	0.076	0.570385	0.132237	50	HLA-B*27:05	0.005	0.076	0.570385	0.135237
971	YP_009724389.1_	EEEQEEDWL	HLA-A*01:01	0.013	0.326	0.37012	0.104427	50	HLA-A*02:01	0.007	0.326	0.37012	0.098427	50	HLA-A*03:01	0.003	0.326	0.37012	0.094427	50	HLA-A*24:02	0.009	0.326	0.37012	0.100427	50	HLA-A*26:01	0.006	0.326	0.37012	0.097427	50	HLA-B*07:02	0.012	0.326	0.37012	0.103427	50	HLA-B*08:01	0.008	0.326	0.37012	0.099427	50	HLA-B*27:05	0.013	0.326	0.37012	0.104427
972	YP_009724389.1_	EEQEEDWLD	HLA-A*01:01	0.01	-2.354	0.031912	-0.04167	50	HLA-A*02:01	0.006	-2.354	0.031912	-0.04567	50	HLA-A*03:01	0.001	-2.354	0.031912	-0.05067	50	HLA-A*24:02	0.007	-2.354	0.031912	-0.04467	50	HLA-A*26:01	0.007	-2.354	0.031912	-0.04467	50	HLA-B*07:02	0.003	-2.354	0.031912	-0.04867	50	HLA-B*08:01	0.004	-2.354	0.031912	-0.04767	50	HLA-B*27:05	0.013	-2.354	0.031912	-0.03867
973	YP_009724389.1_	EQEEDWLDD	HLA-A*01:01	0.016	-2.255	0.02772	-0.034138	50	HLA-A*02:01	0.009	-2.255	0.02772	-0.041138	50	HLA-A*03:01	0.003	-2.255	0.02772	-0.047138	50	HLA-A*24:02	0.002	-2.255	0.02772	-0.048138	50	HLA-A*26:01	0.009	-2.255	0.02772	-0.041138	50	HLA-B*07:02	0.004	-2.255	0.02772	-0.046138	50	HLA-B*08:01	0.005	-2.255	0.02772	-0.045138	50	HLA-B*27:05	0.016	-2.255	0.02772	-0.034138
974	YP_009724389.1_	QEEDWLDDD	HLA-A*01:01	0.006	-2.249	0.033632	-0.042658	50	HLA-A*02:01	0.003	-2.249	0.033632	-0.045658	50	HLA-A*03:01	0.001	-2.249	0.033632	-0.047658	50	HLA-A*24:02	0.003	-2.249	0.033632	-0.045658	50	HLA-A*26:01	0.002	-2.249	0.033632	-0.046658	50	HLA-B*07:02	0.004	-2.249	0.033632	-0.044658	50	HLA-B*08:01	0.003	-2.249	0.033632	-0.045658	50	HLA-B*27:05	0.008	-2.249	0.033632	-0.040658
975	YP_009724389.1_	EEDWLDDDS	HLA-A*01:01	0.014	-2.81	0.02473	-0.050686	50	HLA-A*02:01	0.006	-2.81	0.02473	-0.058686	50	HLA-A*03:01	0.002	-2.81	0.02473	-0.062686	50	HLA-A*24:02	0.005	-2.81	0.02473	-0.059686	50	HLA-A*26:01	0.004	-2.81	0.02473	-0.060686	50	HLA-B*07:02	0.007	-2.81	0.02473	-0.057686	50	HLA-B*08:01	0.003	-2.81	0.02473	-0.061686	50	HLA-B*27:05	0.011	-2.81	0.02473	-0.053686
976	YP_009724389.1_	EDWLDDDSQ	HLA-A*01:01	0.008	-0.612	0.106011	0.016552	50	HLA-A*02:01	0.004	-0.612	0.106011	0.012552	50	HLA-A*03:01	0.002	-0.612	0.106011	0.010552	50	HLA-A*24:02	0.003	-0.612	0.106011	0.011552	50	HLA-A*26:01	0.006	-0.612	0.106011	0.014552	50	HLA-B*07:02	0.008	-0.612	0.106011	0.016552	50	HLA-B*08:01	0.006	-0.612	0.106011	0.014552	50	HLA-B*27:05	0.014	-0.612	0.106011	0.022552
977	YP_009724389.1_	DWLDDDSQQ	HLA-A*01:01	0.008	-0.324	0.178194	0.039994	50	HLA-A*02:01	0.008	-0.324	0.178194	0.039994	50	HLA-A*03:01	0.003	-0.324	0.178194	0.034994	50	HLA-A*24:02	0.006	-0.324	0.178194	0.037994	50	HLA-A*26:01	0.008	-0.324	0.178194	0.039994	50	HLA-B*07:02	0.004	-0.324	0.178194	0.035994	50	HLA-B*08:01	0.008	-0.324	0.178194	0.039994	50	HLA-B*27:05	0.011	-0.324	0.178194	0.042994
978	YP_009724389.1_	WLDDDSQQT	HLA-A*01:01	0.082	-1.028	0.515322	0.172247	50	HLA-A*02:01	0.371	-1.028	0.515322	0.461247	6	HLA-A*03:01	0.008	-1.028	0.515322	0.098247	50	HLA-A*24:02	0.011	-1.028	0.515322	0.101247	50	HLA-A*26:01	0.027	-1.028	0.515322	0.117247	50	HLA-B*07:02	0.018	-1.028	0.515322	0.108247	50	HLA-B*08:01	0.016	-1.028	0.515322	0.106247	50	HLA-B*27:05	0.017	-1.028	0.515322	0.107247
979	YP_009724389.1_	LDDDSQQTV	HLA-A*01:01	0.112	-0.221	0.955748	0.321518	6	HLA-A*02:01	0.058	-0.221	0.955748	0.267518	32	HLA-A*03:01	0.01	-0.221	0.955748	0.219518	32	HLA-A*24:02	0.025	-0.221	0.955748	0.234518	32	HLA-A*26:01	0.01	-0.221	0.955748	0.219518	32	HLA-B*07:02	0.029	-0.221	0.955748	0.238518	32	HLA-B*08:01	0.025	-0.221	0.955748	0.234518	32	HLA-B*27:05	0.03	-0.221	0.955748	0.239518
980	YP_009724389.1_	DDDSQQTVG	HLA-A*01:01	0.016	-2.147	0.289923	0.027558	50	HLA-A*02:01	0.003	-2.147	0.289923	0.014558	50	HLA-A*03:01	0.002	-2.147	0.289923	0.013558	50	HLA-A*24:02	0.001	-2.147	0.289923	0.012558	50	HLA-A*26:01	0.004	-2.147	0.289923	0.015558	50	HLA-B*07:02	0.004	-2.147	0.289923	0.015558	50	HLA-B*08:01	0.006	-2.147	0.289923	0.017558	50	HLA-B*27:05	0.008	-2.147	0.289923	0.019558
981	YP_009724389.1_	DDSQQTVGQ	HLA-A*01:01	0.009	-0.872	0.141503	0.019038	50	HLA-A*02:01	0.004	-0.872	0.141503	0.014038	50	HLA-A*03:01	0.002	-0.872	0.141503	0.012038	50	HLA-A*24:02	0.001	-0.872	0.141503	0.011038	50	HLA-A*26:01	0.01	-0.872	0.141503	0.020038	50	HLA-B*07:02	0.003	-0.872	0.141503	0.013038	50	HLA-B*08:01	0.006	-0.872	0.141503	0.016038	50	HLA-B*27:05	0.011	-0.872	0.141503	0.021038
982	YP_009724389.1_	DSQQTVGQQ	HLA-A*01:01	0.024	-0.552	0.19819	0.054793	50	HLA-A*02:01	0.006	-0.552	0.19819	0.036793	50	HLA-A*03:01	0.009	-0.552	0.19819	0.039793	50	HLA-A*24:02	0.003	-0.552	0.19819	0.033793	50	HLA-A*26:01	0.04	-0.552	0.19819	0.070793	50	HLA-B*07:02	0.013	-0.552	0.19819	0.043793	50	HLA-B*08:01	0.011	-0.552	0.19819	0.041793	50	HLA-B*27:05	0.013	-0.552	0.19819	0.043793
983	YP_009724389.1_	SQQTVGQQD	HLA-A*01:01	0.015	-1.858	0.052076	-0.019733	50	HLA-A*02:01	0.022	-1.858	0.052076	-0.012733	50	HLA-A*03:01	0.013	-1.858	0.052076	-0.021733	50	HLA-A*24:02	0.01	-1.858	0.052076	-0.024733	50	HLA-A*26:01	0.005	-1.858	0.052076	-0.029733	50	HLA-B*07:02	0.011	-1.858	0.052076	-0.023733	50	HLA-B*08:01	0.015	-1.858	0.052076	-0.019733	50	HLA-B*27:05	0.055	-1.858	0.052076	0.020267
984	YP_009724389.1_	QQTVGQQDG	HLA-A*01:01	0.009	-1.289	0.093796	-0.002121	50	HLA-A*02:01	0.008	-1.289	0.093796	-0.003121	50	HLA-A*03:01	0.006	-1.289	0.093796	-0.005121	50	HLA-A*24:02	0.003	-1.289	0.093796	-0.008121	50	HLA-A*26:01	0.004	-1.289	0.093796	-0.007121	50	HLA-B*07:02	0.006	-1.289	0.093796	-0.005121	50	HLA-B*08:01	0.009	-1.289	0.093796	-0.002121	50	HLA-B*27:05	0.027	-1.289	0.093796	0.015879
985	YP_009724389.1_	QTVGQQDGS	HLA-A*01:01	0.033	-2.225	0.026548	-0.016652	50	HLA-A*02:01	0.011	-2.225	0.026548	-0.038652	50	HLA-A*03:01	0.014	-2.225	0.026548	-0.035652	50	HLA-A*24:02	0.003	-2.225	0.026548	-0.046652	50	HLA-A*26:01	0.055	-2.225	0.026548	0.005348	50	HLA-B*07:02	0.007	-2.225	0.026548	-0.042652	50	HLA-B*08:01	0.006	-2.225	0.026548	-0.043652	50	HLA-B*27:05	0.009	-2.225	0.026548	-0.040652
986	YP_009724389.1_	TVGQQDGSE	HLA-A*01:01	0.016	-1.66	0.022983	-0.020329	50	HLA-A*02:01	0.006	-1.66	0.022983	-0.030329	50	HLA-A*03:01	0.015	-1.66	0.022983	-0.021329	50	HLA-A*24:02	0.003	-1.66	0.022983	-0.033329	50	HLA-A*26:01	0.017	-1.66	0.022983	-0.019329	50	HLA-B*07:02	0.012	-1.66	0.022983	-0.024329	50	HLA-B*08:01	0.01	-1.66	0.022983	-0.026329	50	HLA-B*27:05	0.006	-1.66	0.022983	-0.030329
987	YP_009724389.1_	VGQQDGSED	HLA-A*01:01	0.011	-2.042	0.024403	-0.034559	50	HLA-A*02:01	0.004	-2.042	0.024403	-0.041559	50	HLA-A*03:01	0.006	-2.042	0.024403	-0.039559	50	HLA-A*24:02	0.003	-2.042	0.024403	-0.042559	50	HLA-A*26:01	0.003	-2.042	0.024403	-0.042559	50	HLA-B*07:02	0.011	-2.042	0.024403	-0.034559	50	HLA-B*08:01	0.006	-2.042	0.024403	-0.039559	50	HLA-B*27:05	0.009	-2.042	0.024403	-0.036559
988	YP_009724389.1_	GQQDGSEDN	HLA-A*01:01	0.007	-1.404	0.087283	-0.008461	50	HLA-A*02:01	0.016	-1.404	0.087283	0.000539	50	HLA-A*03:01	0.005	-1.404	0.087283	-0.010461	50	HLA-A*24:02	0.004	-1.404	0.087283	-0.011461	50	HLA-A*26:01	0.004	-1.404	0.087283	-0.011461	50	HLA-B*07:02	0.004	-1.404	0.087283	-0.011461	50	HLA-B*08:01	0.005	-1.404	0.087283	-0.010461	50	HLA-B*27:05	0.033	-1.404	0.087283	0.017539
989	YP_009724389.1_	QQDGSEDNQ	HLA-A*01:01	0.013	-0.223	0.023881	0.012798	50	HLA-A*02:01	0.009	-0.223	0.023881	0.008798	50	HLA-A*03:01	0.004	-0.223	0.023881	0.003798	50	HLA-A*24:02	0.003	-0.223	0.023881	0.002798	50	HLA-A*26:01	0.003	-0.223	0.023881	0.002798	50	HLA-B*07:02	0.004	-0.223	0.023881	0.003798	50	HLA-B*08:01	0.003	-0.223	0.023881	0.002798	50	HLA-B*27:05	0.017	-0.223	0.023881	0.016798
990	YP_009724389.1_	QDGSEDNQT	HLA-A*01:01	0.01	-1.212	0.023615	-0.014987	50	HLA-A*02:01	0.004	-1.212	0.023615	-0.020987	50	HLA-A*03:01	0.002	-1.212	0.023615	-0.022987	50	HLA-A*24:02	0.004	-1.212	0.023615	-0.020987	50	HLA-A*26:01	0.001	-1.212	0.023615	-0.023987	50	HLA-B*07:02	0.004	-1.212	0.023615	-0.020987	50	HLA-B*08:01	0.004	-1.212	0.023615	-0.020987	50	HLA-B*27:05	0.007	-1.212	0.023615	-0.017987
991	YP_009724389.1_	DGSEDNQTT	HLA-A*01:01	0.014	-1.341	0.064378	-0.00504	50	HLA-A*02:01	0.007	-1.341	0.064378	-0.01204	50	HLA-A*03:01	0.003	-1.341	0.064378	-0.01604	50	HLA-A*24:02	0.002	-1.341	0.064378	-0.01704	50	HLA-A*26:01	0.007	-1.341	0.064378	-0.01204	50	HLA-B*07:02	0.01	-1.341	0.064378	-0.00904	50	HLA-B*08:01	0.01	-1.341	0.064378	-0.00904	50	HLA-B*27:05	0.008	-1.341	0.064378	-0.01104
992	YP_009724389.1_	GSEDNQTTT	HLA-A*01:01	0.044	-1.127	0.062285	0.029839	50	HLA-A*02:01	0.013	-1.127	0.062285	-0.001161	50	HLA-A*03:01	0.016	-1.127	0.062285	0.001839	50	HLA-A*24:02	0.004	-1.127	0.062285	-0.010161	50	HLA-A*26:01	0.011	-1.127	0.062285	-0.003161	50	HLA-B*07:02	0.019	-1.127	0.062285	0.004839	50	HLA-B*08:01	0.007	-1.127	0.062285	-0.007161	50	HLA-B*27:05	0.012	-1.127	0.062285	-0.002161
993	YP_009724389.1_	SEDNQTTTI	HLA-A*01:01	0.069	0.246	0.945213	0.287823	10	HLA-A*02:01	0.055	0.246	0.945213	0.273823	32	HLA-A*03:01	0.009	0.246	0.945213	0.227823	32	HLA-A*24:02	0.061	0.246	0.945213	0.279823	16	HLA-A*26:01	0.008	0.246	0.945213	0.226823	32	HLA-B*07:02	0.042	0.246	0.945213	0.260823	32	HLA-B*08:01	0.048	0.246	0.945213	0.266823	32	HLA-B*27:05	0.05	0.246	0.945213	0.268823
994	YP_009724389.1_	EDNQTTTIQ	HLA-A*01:01	0.012	-0.657	0.047907	0.006354	50	HLA-A*02:01	0.004	-0.657	0.047907	-0.001646	50	HLA-A*03:01	0.003	-0.657	0.047907	-0.002646	50	HLA-A*24:02	0.003	-0.657	0.047907	-0.002646	50	HLA-A*26:01	0.011	-0.657	0.047907	0.005354	50	HLA-B*07:02	0.01	-0.657	0.047907	0.004354	50	HLA-B*08:01	0.01	-0.657	0.047907	0.004354	50	HLA-B*27:05	0.013	-0.657	0.047907	0.007354
995	YP_009724389.1_	DNQTTTIQT	HLA-A*01:01	0.018	-1.373	0.033863	-0.008706	50	HLA-A*02:01	0.009	-1.373	0.033863	-0.017706	50	HLA-A*03:01	0.007	-1.373	0.033863	-0.019706	50	HLA-A*24:02	0.004	-1.373	0.033863	-0.022706	50	HLA-A*26:01	0.01	-1.373	0.033863	-0.016706	50	HLA-B*07:02	0.011	-1.373	0.033863	-0.015706	50	HLA-B*08:01	0.02	-1.373	0.033863	-0.006706	50	HLA-B*27:05	0.014	-1.373	0.033863	-0.012706
996	YP_009724389.1_	NQTTTIQTI	HLA-A*01:01	0.036	0.472	0.773426	0.221821	32	HLA-A*02:01	0.181	0.472	0.773426	0.366821	9	HLA-A*03:01	0.016	0.472	0.773426	0.201821	32	HLA-A*24:02	0.142	0.472	0.773426	0.327821	9	HLA-A*26:01	0.029	0.472	0.773426	0.214821	32	HLA-B*07:02	0.063	0.472	0.773426	0.248821	32	HLA-B*08:01	0.13	0.472	0.773426	0.315821	16	HLA-B*27:05	0.162	0.472	0.773426	0.347821
997	YP_009724389.1_	QTTTIQTIV	HLA-A*01:01	0.136	0.411	0.933068	0.356215	4	HLA-A*02:01	0.131	0.411	0.933068	0.351215	10	HLA-A*03:01	0.046	0.411	0.933068	0.266215	32	HLA-A*24:02	0.029	0.411	0.933068	0.249215	32	HLA-A*26:01	0.149	0.411	0.933068	0.369215	5	HLA-B*07:02	0.055	0.411	0.933068	0.275215	16	HLA-B*08:01	0.07	0.411	0.933068	0.290215	32	HLA-B*27:05	0.028	0.411	0.933068	0.248215
998	YP_009724389.1_	TTTIQTIVE	HLA-A*01:01	0.052	-1.693	0.034351	0.017404	50	HLA-A*02:01	0.013	-1.693	0.034351	-0.021596	50	HLA-A*03:01	0.038	-1.693	0.034351	0.003404	50	HLA-A*24:02	0.007	-1.693	0.034351	-0.027596	50	HLA-A*26:01	0.035	-1.693	0.034351	0.000404	50	HLA-B*07:02	0.013	-1.693	0.034351	-0.021596	50	HLA-B*08:01	0.02	-1.693	0.034351	-0.014596	50	HLA-B*27:05	0.011	-1.693	0.034351	-0.023596
999	YP_009724389.1_	TTIQTIVEV	HLA-A*01:01	0.113	0.351	0.939958	0.333266	5	HLA-A*02:01	0.426	0.351	0.939958	0.646266	3	HLA-A*03:01	0.055	0.351	0.939958	0.275266	16	HLA-A*24:02	0.087	0.351	0.939958	0.307266	16	HLA-A*26:01	0.337	0.351	0.939958	0.557266	1	HLA-B*07:02	0.086	0.351	0.939958	0.306266	16	HLA-B*08:01	0.062	0.351	0.939958	0.282266	32	HLA-B*27:05	0.031	0.351	0.939958	0.251266
1000	YP_009724389.1_	TIQTIVEVQ	HLA-A*01:01	0.03	-0.02	0.026582	0.035481	50	HLA-A*02:01	0.029	-0.02	0.026582	0.034481	50	HLA-A*03:01	0.033	-0.02	0.026582	0.038481	50	HLA-A*24:02	0.015	-0.02	0.026582	0.020481	50	HLA-A*26:01	0.032	-0.02	0.026582	0.037481	50	HLA-B*07:02	0.014	-0.02	0.026582	0.019481	50	HLA-B*08:01	0.028	-0.02	0.026582	0.033481	50	HLA-B*27:05	0.027	-0.02	0.026582	0.032481
1001	YP_009724389.1_	IQTIVEVQP	HLA-A*01:01	0.016	0.177	0.343782	0.097776	50	HLA-A*02:01	0.031	0.177	0.343782	0.112776	50	HLA-A*03:01	0.012	0.177	0.343782	0.093776	50	HLA-A*24:02	0.015	0.177	0.343782	0.096776	50	HLA-A*26:01	0.003	0.177	0.343782	0.084776	50	HLA-B*07:02	0.007	0.177	0.343782	0.088776	50	HLA-B*08:01	0.01	0.177	0.343782	0.091776	50	HLA-B*27:05	0.038	0.177	0.343782	0.119776
1002	YP_009724389.1_	QTIVEVQPQ	HLA-A*01:01	0.036	-0.036	0.035556	0.0431	50	HLA-A*02:01	0.019	-0.036	0.035556	0.0261	50	HLA-A*03:01	0.024	-0.036	0.035556	0.0311	50	HLA-A*24:02	0.008	-0.036	0.035556	0.0151	50	HLA-A*26:01	0.085	-0.036	0.035556	0.0921	50	HLA-B*07:02	0.018	-0.036	0.035556	0.0251	50	HLA-B*08:01	0.021	-0.036	0.035556	0.0281	50	HLA-B*27:05	0.019	-0.036	0.035556	0.0261
1003	YP_009724389.1_	TIVEVQPQL	HLA-A*01:01	0.043	1.091	0.971548	0.288873	10	HLA-A*02:01	0.419	1.091	0.971548	0.664873	3	HLA-A*03:01	0.049	1.091	0.971548	0.294873	16	HLA-A*24:02	0.047	1.091	0.971548	0.292873	16	HLA-A*26:01	0.166	1.091	0.971548	0.411873	3	HLA-B*07:02	0.071	1.091	0.971548	0.316873	10	HLA-B*08:01	0.066	1.091	0.971548	0.311873	16	HLA-B*27:05	0.044	1.091	0.971548	0.289873
1004	YP_009724389.1_	IVEVQPQLE	HLA-A*01:01	0.054	-1.538	0.024982	0.021171	50	HLA-A*02:01	0.012	-1.538	0.024982	-0.020829	50	HLA-A*03:01	0.029	-1.538	0.024982	-0.003829	50	HLA-A*24:02	0.007	-1.538	0.024982	-0.025829	50	HLA-A*26:01	0.007	-1.538	0.024982	-0.025829	50	HLA-B*07:02	0.007	-1.538	0.024982	-0.025829	50	HLA-B*08:01	0.012	-1.538	0.024982	-0.020829	50	HLA-B*27:05	0.011	-1.538	0.024982	-0.021829
1005	YP_009724389.1_	VEVQPQLEM	HLA-A*01:01	0.024	0.318	0.957229	0.247327	32	HLA-A*02:01	0.03	0.318	0.957229	0.253327	32	HLA-A*03:01	0.023	0.318	0.957229	0.246327	32	HLA-A*24:02	0.021	0.318	0.957229	0.244327	32	HLA-A*26:01	0.031	0.318	0.957229	0.254327	16	HLA-B*07:02	0.059	0.318	0.957229	0.282327	16	HLA-B*08:01	0.033	0.318	0.957229	0.256327	32	HLA-B*27:05	0.082	0.318	0.957229	0.305327
1006	YP_009724389.1_	EVQPQLEME	HLA-A*01:01	0.024	-1.616	0.025167	-0.010737	50	HLA-A*02:01	0.011	-1.616	0.025167	-0.023737	50	HLA-A*03:01	0.012	-1.616	0.025167	-0.022737	50	HLA-A*24:02	0.006	-1.616	0.025167	-0.028737	50	HLA-A*26:01	0.064	-1.616	0.025167	0.029263	50	HLA-B*07:02	0.006	-1.616	0.025167	-0.028737	50	HLA-B*08:01	0.013	-1.616	0.025167	-0.021737	50	HLA-B*27:05	0.007	-1.616	0.025167	-0.027737
1007	YP_009724389.1_	VQPQLEMEL	HLA-A*01:01	0.033	0.91	0.537765	0.176747	32	HLA-A*02:01	0.18	0.91	0.537765	0.323747	16	HLA-A*03:01	0.014	0.91	0.537765	0.157747	50	HLA-A*24:02	0.107	0.91	0.537765	0.250747	32	HLA-A*26:01	0.008	0.91	0.537765	0.151747	50	HLA-B*07:02	0.035	0.91	0.537765	0.178747	50	HLA-B*08:01	0.047	0.91	0.537765	0.190747	50	HLA-B*27:05	0.054	0.91	0.537765	0.197747
1008	YP_009724389.1_	QPQLEMELT	HLA-A*01:01	0.024	-0.982	0.028262	0.005809	50	HLA-A*02:01	0.014	-0.982	0.028262	-0.004191	50	HLA-A*03:01	0.006	-0.982	0.028262	-0.012191	50	HLA-A*24:02	0.005	-0.982	0.028262	-0.013191	50	HLA-A*26:01	0.009	-0.982	0.028262	-0.009191	50	HLA-B*07:02	0.052	-0.982	0.028262	0.033809	50	HLA-B*08:01	0.029	-0.982	0.028262	0.010809	50	HLA-B*27:05	0.014	-0.982	0.028262	-0.004191
1009	YP_009724389.1_	PQLEMELTP	HLA-A*01:01	0.008	-0.331	0.024994	0.005349	50	HLA-A*02:01	0.021	-0.331	0.024994	0.018349	50	HLA-A*03:01	0.006	-0.331	0.024994	0.003349	50	HLA-A*24:02	0.009	-0.331	0.024994	0.006349	50	HLA-A*26:01	0.002	-0.331	0.024994	-0.000651	50	HLA-B*07:02	0.003	-0.331	0.024994	0.000349	50	HLA-B*08:01	0.009	-0.331	0.024994	0.006349	50	HLA-B*27:05	0.036	-0.331	0.024994	0.033349
1010	YP_009724389.1_	QLEMELTPV	HLA-A*01:01	0.081	0.058	0.264212	0.141898	50	HLA-A*02:01	0.459	0.058	0.264212	0.519898	5	HLA-A*03:01	0.033	0.058	0.264212	0.093898	50	HLA-A*24:02	0.018	0.058	0.264212	0.078898	50	HLA-A*26:01	0.056	0.058	0.264212	0.116898	50	HLA-B*07:02	0.049	0.058	0.264212	0.109898	50	HLA-B*08:01	0.13	0.058	0.264212	0.190898	50	HLA-B*27:05	0.028	0.058	0.264212	0.088898
1011	YP_009724389.1_	LEMELTPVV	HLA-A*01:01	0.042	0.199	0.503986	0.160372	50	HLA-A*02:01	0.29	0.199	0.503986	0.408372	8	HLA-A*03:01	0.017	0.199	0.503986	0.135372	50	HLA-A*24:02	0.066	0.199	0.503986	0.184372	32	HLA-A*26:01	0.027	0.199	0.503986	0.145372	50	HLA-B*07:02	0.053	0.199	0.503986	0.171372	50	HLA-B*08:01	0.111	0.199	0.503986	0.229372	32	HLA-B*27:05	0.092	0.199	0.503986	0.210372
1012	YP_009724389.1_	EMELTPVVQ	HLA-A*01:01	0.043	-0.284	0.069105	0.051449	50	HLA-A*02:01	0.025	-0.284	0.069105	0.033449	50	HLA-A*03:01	0.024	-0.284	0.069105	0.032449	50	HLA-A*24:02	0.011	-0.284	0.069105	0.019449	50	HLA-A*26:01	0.021	-0.284	0.069105	0.029449	50	HLA-B*07:02	0.019	-0.284	0.069105	0.027449	50	HLA-B*08:01	0.035	-0.284	0.069105	0.043449	50	HLA-B*27:05	0.029	-0.284	0.069105	0.037449
1013	YP_009724389.1_	MELTPVVQT	HLA-A*01:01	0.011	-0.943	0.065017	0.002054	50	HLA-A*02:01	0.047	-0.943	0.065017	0.038054	50	HLA-A*03:01	0.009	-0.943	0.065017	5.4e-05	50	HLA-A*24:02	0.02	-0.943	0.065017	0.011054	50	HLA-A*26:01	0.004	-0.943	0.065017	-0.004946	50	HLA-B*07:02	0.016	-0.943	0.065017	0.007054	50	HLA-B*08:01	0.026	-0.943	0.065017	0.017054	50	HLA-B*27:05	0.057	-0.943	0.065017	0.048054
1014	YP_009724389.1_	ELTPVVQTI	HLA-A*01:01	0.059	0.35	0.976914	0.287556	10	HLA-A*02:01	0.242	0.35	0.976914	0.470556	6	HLA-A*03:01	0.029	0.35	0.976914	0.257556	32	HLA-A*24:02	0.14	0.35	0.976914	0.368556	6	HLA-A*26:01	0.201	0.35	0.976914	0.429556	3	HLA-B*07:02	0.063	0.35	0.976914	0.291556	16	HLA-B*08:01	0.122	0.35	0.976914	0.350556	9	HLA-B*27:05	0.041	0.35	0.976914	0.269556
[truncated: 6,073 more rows]
[truncated: 26 more columns]

## Sheet: Sheet2
N	Sequence	Name	Peptide	Allele	MHC	TAP	Cle	Comb	%Rank	Allele	MHC	TAP	Cle	Comb	%Rank	Allele	MHC	TAP	Cle	Comb	%Rank	Allele	MHC	TAP	Cle	Comb	%Rank	Allele	MHC	TAP	Cle	Comb	%Rank	Allele	MHC	TAP	Cle	Comb	%Rank	Allele	MHC	TAP	Cle	Comb	%Rank	Allele	MHC	TAP	Cle
[truncated: 1,265 more rows]
[truncated: 26 more columns]

## Sheet: Sheet3
N	Sequence	Name	Peptide	Allele	MHC	TAP	Cle	Comb	%Rank	Allele	MHC	TAP	Cle	Comb	%Rank	Allele	MHC	TAP	Cle	Comb	%Rank	Allele	MHC	TAP	Cle	Comb	%Rank	Allele	MHC	TAP	Cle	Comb	%Rank	Allele	MHC	TAP	Cle	Comb	%Rank	Allele	MHC	TAP	Cle	Comb	%Rank	Allele	MHC	TAP	Cle
[truncated: 267 more rows]
[truncated: 26 more columns]

[truncated: 7 more sheets: Sheet4, Sheet5, Sheet6, Sheet7, Sheet8, Sheet9, Sheet10]
