# Supplementary material for: Designing of cytotoxic and helper T cell epitope map provides insights into the highly contagious nature of the pandemic novel coronavirus SARS-CoV-2
Source: R Soc Open Sci. 2020 Sep 16;7(9):201141. doi: 10.1098/rsos.201141 (PMC7540743; doi:10.1098/rsos.201141)
Supplement: Table S6 [file rsos201141supp6.xls]

## Sheet: Sheet1
				DRB5_0101			DRB4_0101			DRB3_0202			DRB3_0101			DRB1_0101			DRB1_0102			DRB1_0103			DRB1_0301			DRB1_0302			DRB1_0401			DRB1_0402			DRB1_0403			DRB1_0404			DRB1_0405			DRB1_0407			DRB1_0408
Pos	Peptide	ID	1-log50k	nM	Rank	1-log50k	nM	Rank	1-log50k	nM	Rank	1-log50k	nM	Rank	1-log50k	nM	Rank	1-log50k	nM	Rank	1-log50k	nM	Rank	1-log50k	nM	Rank	1-log50k	nM	Rank	1-log50k	nM	Rank	1-log50k	nM	Rank	1-log50k	nM	Rank	1-log50k	nM	Rank	1-log50k	nM	Rank	1-log50k	nM	Rank	1-log50k	nM
1	MESLVPGFNEKTHVQ	YP_009724389.1	0.253	3230.51	75	0.269	2736.46	80	0.233	4025.67	50	0.173	7700.24	85	0.477	288.26	47	0.265	2848.94	65	0.173	7685.42	70	0.177	7376.24	85	0.073	22810	85	0.349	1144.36	47	0.252	3271.87	65	0.258	3071.76	60	0.346	1183.53	55	0.316	1630.65	60	0.241	3699.23	50	0.326	1475.72
2	ESLVPGFNEKTHVQL	YP_009724389.1	0.262	2947.84	75	0.276	2531.7	80	0.221	4577.95	55	0.179	7229.43	85	0.443	414.01	55	0.245	3515.55	75	0.174	7649.83	65	0.184	6860.44	85	0.077	21708.2	80	0.329	1425.05	55	0.244	3563.73	65	0.231	4089.55	70	0.305	1844.88	70	0.286	2255.47	70	0.221	4553.01	60	0.3	1950.81
3	SLVPGFNEKTHVQLS	YP_009724389.1	0.287	2242.18	65	0.301	1932.76	70	0.212	5057	60	0.177	7356.07	85	0.437	441.38	60	0.252	3285.28	70	0.183	6888.7	65	0.187	6615.22	85	0.078	21577.3	80	0.314	1673.79	60	0.25	3339.18	65	0.226	4323.52	70	0.299	1972.37	70	0.28	2416.09	70	0.209	5183.92	65	0.282	2368.21
4	LVPGFNEKTHVQLSL	YP_009724389.1	0.303	1875.49	65	0.323	1519.27	65	0.197	5923.04	65	0.18	7144.29	85	0.423	511.69	60	0.26	3009.98	70	0.194	6156.04	60	0.187	6592	85	0.076	22082	80	0.293	2090.14	70	0.249	3383.92	65	0.225	4397.83	70	0.292	2130.32	70	0.28	2428.41	70	0.197	5909.79	70	0.264	2867.18
5	VPGFNEKTHVQLSLP	YP_009724389.1	0.285	2277.76	65	0.316	1631.61	65	0.18	7107.66	70	0.167	8223.64	90	0.397	684.21	70	0.239	3749.48	75	0.176	7413.44	65	0.172	7753.49	90	0.069	23599	85	0.274	2592.91	75	0.226	4346.55	70	0.213	4966.93	75	0.277	2498.58	75	0.266	2825.73	75	0.184	6802.34	80	0.248	3430.66
6	PGFNEKTHVQLSLPV	YP_009724389.1	0.303	1886.4	65	0.375	867.07	46	0.203	5559.09	65	0.184	6859.1	80	0.491	246.35	44	0.289	2200.25	60	0.205	5463.39	55	0.184	6822.39	85	0.073	22640.1	85	0.309	1762.08	60	0.268	2751.03	55	0.264	2885.61	60	0.333	1365.7	60	0.308	1791.94	65	0.215	4895.38	65	0.291	2154.57
7	GFNEKTHVQLSLPVL	YP_009724389.1	0.352	1104.48	48	0.447	396.28	25	0.243	3617.53	47	0.205	5428.56	75	0.599	76.96	20	0.364	972.92	33	0.255	3181.46	33	0.221	4582.27	70	0.081	20891.1	75	0.351	1116.73	46	0.317	1619.05	38	0.324	1502.58	35	0.411	587.88	36	0.364	971.01	43	0.251	3315.03	46	0.339	1278.07
8	FNEKTHVQLSLPVLQ	YP_009724389.1	0.412	580.47	35	0.533	156.77	7	0.298	1998.92	32	0.243	3614.25	60	0.648	45.05	11	0.423	513.29	17	0.293	2106.94	22	0.33	1410.31	31	0.1	16935.2	55	0.413	572.49	27	0.387	760.17	19	0.412	578.34	12	0.499	225.65	15	0.435	452.2	23	0.315	1661.03	23	0.413	572.05
9	NEKTHVQLSLPVLQV	YP_009724389.1	0.468	315.03	24	0.581	92.87	2.5	0.351	1121.1	21	0.276	2517.99	43	0.694	27.54	5.5	0.478	282.29	8	0.345	1192.45	11	0.389	741.36	18	0.12	13699.2	33	0.459	346.95	16	0.445	403.68	8	0.468	317.24	5	0.553	125.69	7	0.485	262.84	12	0.364	974.25	12	0.467	320.85
10	EKTHVQLSLPVLQVR	YP_009724389.1	0.513	193.6	16	0.608	69.55	1.2	0.381	807.64	16	0.286	2253.96	40	0.712	22.6	4	0.512	196.46	4.5	0.37	910.15	8	0.431	471.38	11	0.131	12056.5	26	0.485	261.59	12	0.483	269.43	4	0.497	230.41	3	0.583	90.69	4	0.51	201.66	8.5	0.388	753.86	8	0.493	242.5
11	KTHVQLSLPVLQVRD	YP_009724389.1	0.499	224.9	18	0.601	75.05	1.4	0.37	911.13	18	0.277	2492.21	43	0.701	25.27	5	0.504	213.09	5	0.357	1053.73	9.5	0.427	493.91	12	0.128	12531.3	28	0.479	280.98	13	0.471	306.69	5	0.49	250.46	3	0.577	97.61	4.5	0.505	212.32	9	0.381	812.75	9	0.485	261.67
12	THVQLSLPVLQVRDV	YP_009724389.1	0.46	345.2	25	0.58	94.43	2.5	0.323	1514.94	26	0.256	3136.38	55	0.671	35.26	8	0.482	272.93	7.5	0.324	1501.08	15	0.396	689.48	17	0.116	14324.8	37	0.451	378.14	18	0.442	420.41	8.5	0.46	344.68	5.5	0.556	121.84	6.5	0.483	268.13	13	0.356	1065.93	13	0.459	348.72
13	HVQLSLPVLQVRDVL	YP_009724389.1	0.429	482.55	31	0.564	112.49	4	0.283	2343.15	35	0.243	3613.39	60	0.641	48.76	12	0.461	342.39	11	0.294	2071.61	21	0.374	871.88	21	0.11	15261.5	42	0.42	532.76	25	0.411	587.83	14	0.429	483.81	9.5	0.529	163.36	10	0.458	352.95	17	0.327	1458.1	20	0.427	493.5
14	VQLSLPVLQVRDVLV	YP_009724389.1	0.368	929.97	45	0.531	160.1	7.5	0.217	4796.5	60	0.25	3349.89	55	0.583	91.11	23	0.425	503.72	17	0.256	3138.99	32	0.33	1412.51	31	0.106	15908.9	45	0.37	913.98	40	0.369	927.33	23	0.381	809.43	19	0.481	275.49	19	0.422	519.66	26	0.285	2285.54	32	0.381	809.34
15	QLSLPVLQVRDVLVR	YP_009724389.1	0.38	818.3	42	0.536	152.01	6.5	0.218	4743.08	60	0.295	2051.51	37	0.553	125.49	29	0.412	577.21	20	0.254	3206.37	33	0.437	441.36	11	0.128	12536.3	28	0.353	1097.33	45	0.375	860.71	21	0.364	978	23	0.464	330.57	23	0.403	641.04	31	0.269	2727.47	38	0.362	994.04
16	LSLPVLQVRDVLVRG	YP_009724389.1	0.386	771.1	40	0.536	150.89	6.5	0.218	4740.31	60	0.315	1661.34	31	0.529	163.74	35	0.402	646.39	22	0.243	3620.63	37	0.466	324.71	7.5	0.138	11228.8	23	0.342	1230.8	49	0.373	887.53	22	0.362	996.37	23	0.46	345.39	24	0.386	764.77	36	0.259	3030.3	42	0.349	1142.35
17	SLPVLQVRDVLVRGF	YP_009724389.1	0.4	656.83	37	0.535	153.29	7	0.23	4144.43	55	0.359	1022.98	21	0.521	177.39	36	0.398	672.46	23	0.243	3598.02	37	0.5	222.43	5	0.157	9150.96	16	0.353	1098.72	45	0.371	906.98	22	0.363	986.16	23	0.455	362.68	25	0.386	769.14	36	0.271	2667.64	37	0.358	1035.58
18	LPVLQVRDVLVRGFG	YP_009724389.1	0.4	661.15	37	0.523	173.6	8.5	0.218	4736.01	60	0.344	1209.97	24	0.495	235.8	43	0.385	774.92	27	0.23	4172.37	42	0.493	242.49	5.5	0.151	9719.2	18	0.342	1229.9	49	0.355	1076.34	27	0.349	1151.43	27	0.44	429.02	29	0.369	925.2	42	0.261	2958.86	41	0.347	1176.12
19	PVLQVRDVLVRGFGD	YP_009724389.1	0.377	845.92	42	0.497	231.2	13	0.2	5749.4	65	0.327	1450.3	28	0.467	319.23	49	0.355	1077.77	35	0.209	5215.31	50	0.473	299.13	7	0.143	10697.8	21	0.328	1432.18	55	0.325	1492.73	35	0.328	1443.19	33	0.418	540.95	34	0.351	1126.14	47	0.246	3473.88	48	0.326	1466.19
20	VLQVRDVLVRGFGDS	YP_009724389.1	0.371	907.71	44	0.472	302.12	18	0.181	7091.07	70	0.311	1729.63	32	0.438	439.5	60	0.333	1359.52	42	0.188	6564.53	60	0.453	370.03	9	0.132	11971.5	26	0.308	1789.57	65	0.301	1920.77	43	0.305	1835.62	41	0.389	739.27	43	0.333	1363.26	55	0.226	4357.66	60	0.298	1982
21	LQVRDVLVRGFGDSV	YP_009724389.1	0.346	1177.87	50	0.429	479.71	30	0.199	5784.78	65	0.296	2042.25	36	0.449	389.21	55	0.322	1539.12	46	0.203	5557.17	55	0.395	693.07	17	0.112	14818.1	40	0.306	1826.62	65	0.279	2434.83	55	0.282	2365.49	50	0.364	973.59	50	0.332	1376.38	55	0.219	4666.67	60	0.293	2093.87
22	QVRDVLVRGFGDSVE	YP_009724389.1	0.304	1858.82	65	0.373	881.83	47	0.209	5195.09	60	0.253	3225.37	55	0.476	290.53	47	0.313	1693.04	49	0.21	5132.07	50	0.243	3618.08	65	0.083	20360.4	70	0.311	1728	60	0.271	2662.39	55	0.272	2637.22	55	0.358	1038.8	55	0.337	1300.14	55	0.218	4710.05	60	0.3	1943.43
23	VRDVLVRGFGDSVEE	YP_009724389.1	0.284	2313.05	70	0.353	1098.81	55	0.214	4959.3	60	0.246	3488.99	55	0.478	283.4	47	0.305	1843.54	55	0.208	5270.5	50	0.207	5305.23	75	0.077	21820.7	80	0.314	1664.67	60	0.266	2812.31	60	0.268	2753.71	55	0.355	1074.36	55	0.336	1314.58	55	0.219	4699.91	60	0.303	1894.42
24	RDVLVRGFGDSVEEV	YP_009724389.1	0.265	2834.7	70	0.34	1264.84	60	0.23	4133.63	55	0.304	1863.15	34	0.491	247.75	44	0.302	1911.79	55	0.217	4773.04	47	0.231	4099.78	70	0.086	19690.7	70	0.324	1500.58	55	0.269	2726.08	55	0.272	2647.34	55	0.359	1032.85	55	0.343	1220.52	50	0.23	4143.13	55	0.314	1675.45
25	DVLVRGFGDSVEEVL	YP_009724389.1	0.202	5615.92	85	0.284	2306.9	75	0.198	5894.27	65	0.334	1352.45	26	0.435	453.71	60	0.261	2956.4	70	0.189	6496.77	60	0.239	3786	65	0.089	18991	65	0.297	2001.98	65	0.233	4003.13	70	0.238	3825.49	70	0.315	1651.48	65	0.318	1607.76	60	0.216	4838.72	65	0.29	2157.74
26	VLVRGFGDSVEEVLS	YP_009724389.1	0.193	6166.9	90	0.272	2622.22	80	0.187	6625.4	70	0.338	1285.89	25	0.427	490.02	60	0.256	3136.65	70	0.186	6657.23	60	0.244	3554.68	65	0.091	18624.5	65	0.295	2055.58	65	0.231	4124.12	70	0.233	4020.4	70	0.31	1749.67	70	0.313	1690.28	60	0.212	5050.54	65	0.288	2207.85
27	LVRGFGDSVEEVLSE	YP_009724389.1	0.15	9901.66	95	0.212	5020.2	90	0.137	11417	85	0.321	1543.33	29	0.339	1272.81	80	0.202	5628.7	85	0.145	10404.6	80	0.225	4369.51	70	0.084	20202.2	70	0.252	3259.86	80	0.185	6777.95	85	0.189	6492.34	85	0.251	3291.72	85	0.273	2614.46	75	0.177	7372.41	80	0.245	3535.38
28	VRGFGDSVEEVLSEA	YP_009724389.1	0.118	13927.9	95	0.164	8483.02	95	0.095	17936.1	95	0.289	2201.37	39	0.255	3163.1	95	0.151	9807.94	95	0.099	17172.9	95	0.198	5898.8	80	0.073	22660.9	85	0.211	5111.68	90	0.123	13217.6	95	0.142	10805.2	95	0.181	7062.59	95	0.221	4596.87	85	0.148	10131.6	90	0.2	5762.23
29	RGFGDSVEEVLSEAR	YP_009724389.1	0.139	11168.8	95	0.175	7544.45	95	0.087	19405	95	0.258	3064.29	50	0.251	3305.04	95	0.153	9508.05	95	0.094	18144.6	95	0.198	5879.87	80	0.069	23709.6	85	0.209	5230.51	90	0.12	13716.7	95	0.15	9885.82	95	0.184	6813.69	95	0.209	5186.33	90	0.146	10307.8	90	0.196	6025.1
30	GFGDSVEEVLSEARQ	YP_009724389.1	0.164	8484.76	95	0.19	6420.67	95	0.079	21254.5	95	0.207	5342.91	75	0.238	3825.24	95	0.16	8891.06	95	0.087	19565.2	95	0.188	6526.71	85	0.06	26221.8	95	0.202	5595.24	95	0.123	13199.6	95	0.158	9074.94	90	0.194	6133.63	95	0.205	5429.8	90	0.139	11108.9	95	0.186	6655
31	FGDSVEEVLSEARQH	YP_009724389.1	0.218	4720.1	85	0.234	3973.18	85	0.094	18120.5	95	0.17	7923.19	85	0.25	3343.56	95	0.184	6840.72	90	0.094	18090.5	95	0.216	4807.35	75	0.062	25436.5	95	0.214	4924.33	90	0.146	10335.7	95	0.172	7759.11	90	0.214	4957.21	90	0.211	5102.01	90	0.147	10204.6	90	0.195	6091.3
32	GDSVEEVLSEARQHL	YP_009724389.1	0.319	1580.38	60	0.36	1016.75	55	0.144	10562.6	85	0.222	4535.9	65	0.326	1469.59	80	0.243	3608.39	75	0.137	11385.3	85	0.368	933.1	22	0.086	19622.5	70	0.241	3689.56	85	0.203	5580.43	80	0.212	5058.97	75	0.266	2800.77	80	0.235	3914.59	85	0.168	8131.8	85	0.218	4724.23
33	DSVEEVLSEARQHLK	YP_009724389.1	0.404	634.62	36	0.408	604.03	36	0.174	7633.38	75	0.231	4097.17	65	0.364	974.59	75	0.284	2316.83	60	0.167	8220.98	70	0.415	558.86	14	0.098	17319.4	55	0.254	3189.04	80	0.241	3673.18	65	0.233	4038.72	70	0.292	2115.71	70	0.245	3528.2	80	0.178	7306.18	80	0.229	4174.76
34	SVEEVLSEARQHLKD	YP_009724389.1	0.403	642.1	37	0.401	655.44	38	0.17	7940.78	75	0.225	4398.78	65	0.356	1057.02	75	0.28	2413.95	60	0.162	8672.9	70	0.411	582.73	14	0.096	17776.5	55	0.248	3430.7	80	0.238	3796.59	65	0.227	4301.4	70	0.284	2302.71	75	0.238	3803.91	85	0.172	7789.98	80	0.222	4523.45
35	VEEVLSEARQHLKDG	YP_009724389.1	0.401	652.8	37	0.4	658.61	38	0.166	8299.71	75	0.207	5308.85	75	0.343	1220.01	80	0.272	2632.06	65	0.158	9025.39	75	0.398	673.95	16	0.091	18739	65	0.233	4006.81	85	0.232	4064.01	70	0.215	4863.7	75	0.271	2657.01	80	0.224	4428	85	0.162	8660.15	85	0.21	5170.98
36	EEVLSEARQHLKDGT	YP_009724389.1	0.385	772.43	41	0.382	802.94	44	0.149	10019.8	85	0.187	6593.07	80	0.309	1764.79	85	0.251	3310.98	70	0.144	10472	80	0.373	880.25	21	0.084	20218.4	70	0.211	5120.48	90	0.215	4867.54	75	0.194	6149.18	80	0.244	3569.05	85	0.199	5787.72	90	0.148	10109.3	90	0.189	6453.26
37	EVLSEARQHLKDGTC	YP_009724389.1	0.368	936.5	45	0.365	968.37	49	0.129	12430.9	90	0.163	8615.85	90	0.283	2343.23	90	0.235	3918.62	75	0.133	11806	85	0.34	1259.61	29	0.076	21993.8	80	0.185	6761.76	95	0.202	5646.32	80	0.173	7671.3	90	0.22	4606.87	90	0.177	7334.93	95	0.131	12137.4	95	0.169	8033.94
38	VLSEARQHLKDGTCG	YP_009724389.1	0.325	1491.87	55	0.314	1669.3	65	0.101	16774	95	0.128	12491.5	95	0.241	3705.24	95	0.201	5691.22	85	0.114	14547.7	90	0.25	3344.93	60	0.06	26215.5	95	0.149	9933.21	95	0.168	8086.62	90	0.141	10860.3	95	0.183	6869.57	95	0.145	10385.4	95	0.105	16111.8	95	0.137	11410.4
39	LSEARQHLKDGTCGL	YP_009724389.1	0.229	4192.5	80	0.208	5269.53	90	0.102	16625.5	95	0.242	3635.82	60	0.234	3995.73	95	0.16	8895	95	0.101	16825.8	95	0.174	7623.64	90	0.063	25338.2	90	0.181	7029.27	95	0.136	11442.1	95	0.121	13492.4	95	0.161	8748.39	95	0.151	9722.57	95	0.121	13527.6	95	0.162	8642.46
40	SEARQHLKDGTCGLV	YP_009724389.1	0.185	6775.68	90	0.199	5830.71	95	0.146	10343.7	85	0.302	1902.86	34	0.319	1577.14	85	0.184	6826.6	90	0.136	11522.5	85	0.215	4865.23	75	0.079	21233.6	75	0.232	4048.12	85	0.156	9221.93	90	0.148	10086.2	95	0.194	6120.11	95	0.19	6404.85	95	0.156	9202.99	90	0.207	5297.2
41	EARQHLKDGTCGLVE	YP_009724389.1	0.194	6150.78	90	0.2	5757.74	95	0.152	9692.74	80	0.299	1957.78	35	0.337	1299.24	80	0.195	6035.93	90	0.141	10856.5	80	0.221	4563.37	70	0.081	20875.9	75	0.241	3686.48	85	0.166	8269.95	90	0.158	9059.34	90	0.205	5446.98	90	0.198	5849.99	90	0.163	8603.37	85	0.215	4872.71
42	ARQHLKDGTCGLVEV	YP_009724389.1	0.215	4904.98	85	0.212	5032.71	90	0.171	7886.24	75	0.32	1559.42	29	0.376	856.36	70	0.214	4927.8	85	0.157	9150.66	75	0.238	3787.36	65	0.089	19092.6	65	0.261	2969.28	80	0.183	6911.47	85	0.176	7424.44	85	0.227	4278.47	90	0.221	4586.83	85	0.179	7231	80	0.235	3942.09
43	RQHLKDGTCGLVEVE	YP_009724389.1	0.205	5440.62	85	0.2	5754.31	95	0.161	8779.78	80	0.3	1943.56	35	0.364	975.55	75	0.206	5366.14	85	0.149	9948.59	80	0.228	4257.6	70	0.084	20084.3	70	0.251	3294	80	0.175	7549.68	85	0.17	7926.1	90	0.219	4662.33	90	0.213	4992.57	90	0.171	7842.93	85	0.227	4300.01
44	QHLKDGTCGLVEVEK	YP_009724389.1	0.169	8047.69	95	0.175	7511.71	95	0.127	12714.1	90	0.246	3501.5	55	0.317	1627.87	85	0.18	7158.06	90	0.127	12657.3	85	0.187	6600	85	0.07	23513.7	85	0.219	4671.32	90	0.149	9947.51	95	0.149	10021.4	95	0.192	6291.99	95	0.19	6423.86	95	0.148	10100.1	90	0.198	5873.39
45	HLKDGTCGLVEVEKG	YP_009724389.1	0.148	10063	95	0.167	8247.08	95	0.095	17810	95	0.176	7472.8	85	0.27	2707.51	90	0.166	8269.24	95	0.107	15679.1	95	0.142	10729.3	95	0.055	27709.7	95	0.188	6534.13	95	0.134	11699.3	95	0.135	11640.9	95	0.177	7397.98	95	0.171	7873.28	95	0.131	12072.9	95	0.173	7665.9
46	LKDGTCGLVEVEKGV	YP_009724389.1	0.142	10710.2	95	0.179	7182.89	95	0.069	23653	95	0.122	13412.1	95	0.233	4026.98	95	0.159	8959.52	95	0.089	19120.3	95	0.117	14129	95	0.044	30992.5	95	0.166	8290.29	95	0.123	13199.6	95	0.136	11483.5	95	0.174	7640.32	95	0.163	8589.04	95	0.117	14107	95	0.157	9146.21
47	KDGTCGLVEVEKGVL	YP_009724389.1	0.217	4776.09	85	0.278	2466.56	75	0.087	19427.7	95	0.162	8707.13	90	0.292	2117.77	90	0.207	5341.69	85	0.104	16143.5	95	0.21	5165.33	75	0.056	27252.7	95	0.202	5592.82	95	0.153	9535.15	90	0.18	7123.91	85	0.227	4270.93	90	0.198	5881.66	90	0.143	10651.8	90	0.192	6278.6
48	DGTCGLVEVEKGVLP	YP_009724389.1	0.236	3900.9	80	0.305	1837.01	70	0.098	17362.3	95	0.191	6311.84	80	0.326	1463.26	80	0.225	4375.99	80	0.116	14273.6	90	0.251	3289.91	60	0.062	25590.3	95	0.225	4362.62	90	0.172	7738.24	90	0.202	5638.08	80	0.253	3224.4	80	0.222	4547.1	85	0.156	9253.41	90	0.214	4942.75
49	GTCGLVEVEKGVLPQ	YP_009724389.1	0.259	3045.26	75	0.332	1379.12	60	0.112	14844.4	95	0.206	5407.23	75	0.374	870.34	75	0.247	3436.57	75	0.126	12750.6	85	0.284	2313.8	46	0.067	24250.3	90	0.253	3219.97	80	0.193	6174.85	80	0.226	4334.81	70	0.288	2205.37	75	0.249	3393.27	80	0.173	7699.74	80	0.24	3720.99
50	TCGLVEVEKGVLPQL	YP_009724389.1	0.28	2419.1	70	0.36	1012.86	55	0.132	11957.7	90	0.234	3955.6	60	0.426	496.37	60	0.273	2607.29	65	0.15	9815.9	75	0.312	1718.36	37	0.075	22224.4	80	0.279	2434.46	75	0.219	4695.85	75	0.252	3283.65	65	0.322	1533.87	65	0.275	2547.94	75	0.189	6461.44	75	0.262	2945.35
51	CGLVEVEKGVLPQLE	YP_009724389.1	0.271	2668.91	70	0.358	1041.87	55	0.132	11939.9	90	0.228	4234.63	65	0.427	493.1	60	0.272	2639.36	65	0.15	9840.04	75	0.306	1821.14	39	0.074	22438.4	80	0.278	2482.95	75	0.219	4652.86	75	0.248	3401.98	65	0.322	1527.97	65	0.279	2454.13	70	0.187	6586.16	75	0.26	2998.31
52	GLVEVEKGVLPQLEQ	YP_009724389.1	0.262	2942.55	75	0.352	1104.03	55	0.135	11652.5	90	0.224	4419.1	65	0.427	492.32	60	0.271	2676.54	65	0.148	10028.8	80	0.301	1926.43	40	0.074	22456.4	80	0.277	2491.29	75	0.219	4668.44	75	0.249	3393.93	65	0.322	1536.48	65	0.281	2395.68	70	0.186	6658.52	75	0.259	3048.16
53	LVEVEKGVLPQLEQP	YP_009724389.1	0.214	4936.92	85	0.317	1623.24	65	0.118	13943	95	0.191	6298.74	80	0.388	748.35	70	0.239	3785.76	75	0.131	12109.9	85	0.25	3347.43	60	0.064	24895.3	90	0.251	3310.65	80	0.197	5948.41	80	0.222	4525.26	75	0.292	2132.26	70	0.261	2959.4	75	0.166	8268.61	85	0.233	4004.6
54	VEVEKGVLPQLEQPY	YP_009724389.1	0.176	7428.94	90	0.317	1624.07	65	0.098	17378.3	95	0.151	9748.37	95	0.316	1640.97	85	0.217	4790.43	80	0.116	14188.1	90	0.182	6956.71	85	0.056	27211.2	95	0.214	4930.78	90	0.179	7214.82	85	0.187	6582.59	85	0.247	3463.37	85	0.238	3795.23	85	0.142	10741.7	95	0.2	5739.39
55	EVEKGVLPQLEQPYV	YP_009724389.1	0.194	6109.65	90	0.37	911.02	48	0.106	15824.6	95	0.158	8999.06	90	0.32	1564.92	85	0.238	3825.33	75	0.126	12835.4	85	0.202	5646.87	80	0.058	26596.4	95	0.221	4600.2	90	0.198	5846.57	80	0.201	5690.05	80	0.267	2782.95	80	0.249	3376.42	80	0.149	9932.99	90	0.21	5157.4
56	VEKGVLPQLEQPYVF	YP_009724389.1	0.218	4705.97	85	0.41	595.19	35	0.126	12855.6	90	0.206	5369.39	75	0.366	951.71	75	0.272	2625.97	65	0.151	9790.12	75	0.235	3951.28	65	0.068	23931.2	90	0.246	3483.97	85	0.223	4490.1	70	0.222	4526.34	75	0.294	2074.3	70	0.274	2582.05	75	0.164	8447.11	85	0.233	4017.06
57	EKGVLPQLEQPYVFI	YP_009724389.1	0.241	3670.4	80	0.426	496.94	30	0.146	10305	85	0.235	3943.12	60	0.414	564.19	65	0.295	2045.42	55	0.178	7291.65	65	0.256	3145.21	60	0.077	21729.8	80	0.266	2802.74	75	0.241	3687.84	65	0.234	3967.94	70	0.309	1763.95	70	0.29	2167.73	70	0.18	7155.5	80	0.249	3365.33
58	KGVLPQLEQPYVFIK	YP_009724389.1	0.28	2414.08	70	0.432	468.47	29	0.158	9025.59	80	0.241	3668.78	60	0.438	436.82	60	0.311	1727.42	50	0.192	6292.74	60	0.261	2972.88	55	0.081	20853.3	75	0.278	2472.55	75	0.25	3327.86	65	0.241	3678.51	65	0.319	1583.26	65	0.299	1971	65	0.189	6482.37	75	0.258	3082.72
59	GVLPQLEQPYVFIKR	YP_009724389.1	0.324	1494.42	60	0.402	642.96	38	0.162	8698.84	80	0.239	3756.79	60	0.435	451	60	0.314	1676.54	49	0.202	5636.25	55	0.246	3505.41	60	0.082	20687	75	0.274	2581.38	75	0.255	3183.63	60	0.239	3763.62	65	0.313	1692	65	0.295	2053.18	65	0.192	6288.86	75	0.254	3217.98
60	VLPQLEQPYVFIKRS	YP_009724389.1	0.349	1143.34	49	0.369	919.66	48	0.16	8875.96	80	0.228	4260.46	65	0.425	502.46	60	0.306	1827.14	55	0.197	5905.82	55	0.225	4390.41	70	0.08	20959	75	0.266	2826.74	75	0.246	3484.38	65	0.227	4276.21	70	0.299	1965.94	70	0.285	2295.35	70	0.186	6686.54	75	0.244	3569.17
61	LPQLEQPYVFIKRSD	YP_009724389.1	0.353	1094.87	48	0.331	1385.72	60	0.149	9968.95	85	0.208	5258.48	75	0.389	740.83	70	0.279	2434.4	60	0.179	7217.01	65	0.201	5670.94	80	0.075	22267.9	80	0.25	3338.6	80	0.229	4178.01	70	0.209	5203.13	80	0.28	2420.17	75	0.273	2593.3	75	0.173	7653.97	80	0.231	4121.8
62	PQLEQPYVFIKRSDA	YP_009724389.1	0.448	393.24	27	0.351	1123.42	55	0.21	5140.46	60	0.193	6205.93	80	0.433	460.6	60	0.326	1472.56	45	0.202	5615.5	55	0.204	5529.22	80	0.084	20253	70	0.32	1564.71	60	0.278	2467.34	55	0.254	3213.15	60	0.34	1256.83	60	0.327	1456.56	55	0.213	4963.81	65	0.289	2186.03
63	QLEQPYVFIKRSDAR	YP_009724389.1	0.508	204.11	17	0.394	705.12	40	0.263	2916.46	41	0.194	6107.47	80	0.484	264.51	45	0.374	872.43	30	0.233	4015.88	40	0.271	2652.47	55	0.101	16769.8	50	0.367	945.47	41	0.331	1395.88	34	0.305	1843.78	41	0.391	728.18	42	0.364	970.73	43	0.249	3391.14	46	0.331	1393.36
64	LEQPYVFIKRSDART	YP_009724389.1	0.541	143.08	12	0.419	535.38	33	0.303	1880.3	30	0.21	5138.96	70	0.524	171.65	36	0.401	654.38	23	0.264	2878.31	30	0.312	1702.76	37	0.111	15094	41	0.401	656.01	30	0.375	865.08	21	0.333	1355.44	32	0.418	543.1	34	0.387	761.46	36	0.272	2635.68	37	0.361	1001.72
65	EQPYVFIKRSDARTA	YP_009724389.1	0.592	82.33	7	0.482	271.93	16	0.407	610.06	13	0.292	2129.49	38	0.597	78.6	20	0.449	388.3	12	0.326	1472.26	14	0.413	572.73	14	0.152	9690.64	17	0.452	374.4	18	0.439	432.47	9	0.392	716.94	16	0.474	294.88	20	0.421	522.96	26	0.325	1488.28	20	0.417	546.63
66	QPYVFIKRSDARTAP	YP_009724389.1	0.604	72.75	6	0.504	215.23	12	0.438	437.08	10	0.308	1784.6	33	0.615	64.21	17	0.46	343.31	11	0.338	1293.13	12	0.453	372.84	9	0.162	8630.5	14	0.467	319.69	15	0.454	367.33	7	0.412	578.28	12	0.496	234.07	16	0.426	497.81	25	0.338	1289.28	17	0.429	482.54
67	PYVFIKRSDARTAPH	YP_009724389.1	0.604	72.61	6	0.515	189.28	9.5	0.452	376.73	8.5	0.315	1658.05	31	0.621	60.15	16	0.46	344.44	11	0.342	1234.78	12	0.474	297.74	7	0.168	8111.94	13	0.469	313.3	14	0.459	349.43	6.5	0.418	541.03	11	0.503	217.21	14	0.42	530.59	27	0.339	1272.96	17	0.429	482.51
68	YVFIKRSDARTAPHG	YP_009724389.1	0.59	84.83	7	0.512	196.63	10	0.443	412.86	9.5	0.299	1976.26	35	0.611	67.21	17	0.445	407.08	13	0.331	1386.69	14	0.461	341.36	8	0.162	8687.65	14	0.455	365.28	17	0.449	388.95	7.5	0.407	613.46	13	0.493	242.06	16	0.402	647.77	32	0.326	1465.33	20	0.414	564.76
69	VFIKRSDARTAPHGH	YP_009724389.1	0.518	184.62	16	0.471	306.13	19	0.387	755.32	16	0.264	2862.44	48	0.546	135.38	31	0.371	899.55	31	0.278	2462.48	26	0.43	478.12	12	0.142	10723.9	21	0.4	660.38	30	0.397	678.93	16	0.355	1069.13	25	0.436	446.66	30	0.336	1312.22	55	0.285	2285.31	32	0.364	978.01
70	FIKRSDARTAPHGHV	YP_009724389.1	0.436	447.42	30	0.404	630.75	37	0.311	1726.34	29	0.219	4700.53	70	0.48	277.13	46	0.311	1720.15	50	0.226	4354.03	43	0.366	952.8	22	0.118	13956.7	35	0.339	1280.89	50	0.332	1378.73	33	0.3	1948.82	43	0.37	913.05	48	0.272	2622.28	75	0.241	3697.59	50	0.312	1704.82
71	IKRSDARTAPHGHVM	YP_009724389.1	0.297	2006.75	65	0.279	2434.22	75	0.181	7092.07	70	0.153	9528.75	90	0.326	1470.65	80	0.222	4507.81	80	0.143	10619.3	80	0.266	2801.65	55	0.081	20874.1	75	0.221	4575.73	90	0.202	5641.8	80	0.194	6099.94	80	0.234	3961.72	85	0.159	8941.41	95	0.157	9168.11	90	0.203	5568.91
72	KRSDARTAPHGHVMV	YP_009724389.1	0.272	2625.32	70	0.204	5497.66	95	0.13	12281.2	90	0.116	14223	95	0.303	1881.18	85	0.205	5417.71	85	0.139	11118.3	80	0.136	11511.1	95	0.053	28289.8	95	0.167	8198.95	95	0.149	9922.36	95	0.133	11808	95	0.169	7999.59	95	0.134	11790.2	95	0.12	13621.8	95	0.156	9224.52
73	RSDARTAPHGHVMVE	YP_009724389.1	0.249	3366.03	75	0.198	5857.02	95	0.125	12882.4	90	0.108	15602.9	95	0.297	2014.19	85	0.202	5647.24	85	0.137	11337.3	85	0.116	14239.8	95	0.047	30022.5	95	0.154	9484.63	95	0.145	10430.3	95	0.124	13099.5	95	0.16	8823.68	95	0.125	12871.1	95	0.112	14807.8	95	0.143	10681.9
74	SDARTAPHGHVMVEL	YP_009724389.1	0.221	4558.43	85	0.206	5408.81	90	0.127	12628	90	0.114	14498	95	0.303	1877.05	85	0.203	5531.19	85	0.144	10515.1	80	0.116	14236.9	95	0.05	29242.1	95	0.153	9522.88	95	0.151	9753.75	95	0.124	13037.9	95	0.164	8507.1	95	0.139	11058.8	95	0.112	14812	95	0.144	10573.3
75	DARTAPHGHVMVELV	YP_009724389.1	0.204	5470.78	85	0.231	4097.7	90	0.134	11717.8	90	0.136	11445.8	95	0.331	1397.22	80	0.215	4896.33	85	0.153	9510.01	75	0.122	13397.1	95	0.054	27938.2	95	0.178	7281.4	95	0.163	8563.34	90	0.145	10395.4	95	0.194	6127.66	95	0.185	6742.33	95	0.13	12288.5	95	0.172	7780.13
76	ARTAPHGHVMVELVA	YP_009724389.1	0.195	6085.24	90	0.267	2793.72	80	0.141	10831.8	85	0.144	10574.7	95	0.376	852.97	70	0.24	3725.78	75	0.166	8313.83	70	0.126	12773	95	0.057	26863.3	95	0.206	5371.71	90	0.186	6711.83	85	0.181	7046.33	85	0.242	3649.97	85	0.223	4476.56	85	0.149	9987.52	90	0.202	5594.21
77	RTAPHGHVMVELVAE	YP_009724389.1	0.177	7353.61	90	0.283	2330.69	75	0.13	12296.6	90	0.156	9208.97	90	0.379	826.79	70	0.234	3974.86	75	0.153	9556.22	75	0.14	10974.5	95	0.059	26358.6	95	0.23	4145.5	85	0.183	6925.77	85	0.207	5315.57	80	0.274	2591.54	75	0.265	2857.49	75	0.168	8134.79	85	0.233	4006.86
78	TAPHGHVMVELVAEL	YP_009724389.1	0.187	6613.72	90	0.341	1245.05	60	0.128	12518.5	90	0.217	4759.84	70	0.413	572.36	65	0.253	3225.02	70	0.153	9509.08	75	0.204	5493.86	80	0.069	23783.9	85	0.273	2611.07	75	0.208	5259.11	75	0.261	2960.24	60	0.337	1297.87	60	0.323	1512.14	60	0.205	5429.62	70	0.286	2274.31
79	APHGHVMVELVAELE	YP_009724389.1	0.198	5839.8	90	0.369	922.97	48	0.13	12256.4	90	0.231	4114	65	0.425	503.16	60	0.267	2796.26	65	0.154	9485.76	75	0.228	4224.93	70	0.071	23243.8	85	0.292	2115.18	70	0.219	4691.18	75	0.286	2265.45	48	0.373	886.08	47	0.357	1053.57	45	0.218	4711.73	60	0.307	1796.65
80	PHGHVMVELVAELEG	YP_009724389.1	0.203	5530.54	85	0.383	789.5	44	0.129	12437.8	90	0.22	4617.85	70	0.427	490.21	60	0.275	2555.31	65	0.15	9846.32	75	0.229	4191.05	70	0.07	23506.3	85	0.296	2032.22	65	0.225	4402.02	70	0.294	2074.93	45	0.388	747.27	43	0.364	977.56	43	0.218	4711.17	60	0.313	1700.24
81	HGHVMVELVAELEGI	YP_009724389.1	0.215	4905.45	85	0.396	686.84	40	0.131	12118.7	90	0.245	3523.51	55	0.438	438.61	60	0.288	2225.27	60	0.154	9443.77	75	0.241	3693.43	65	0.075	22098.2	80	0.302	1914.05	65	0.238	3793.59	65	0.306	1831.51	41	0.401	650.39	39	0.372	895.58	41	0.223	4497.78	60	0.324	1506.78
82	GHVMVELVAELEGIQ	YP_009724389.1	0.217	4787.58	85	0.402	648.37	38	0.126	12724.9	90	0.249	3386.56	55	0.429	484.54	60	0.284	2305.56	60	0.149	9986.55	80	0.255	3168.82	60	0.076	21852.6	80	0.302	1914.88	65	0.242	3655.46	65	0.302	1907.6	42	0.401	652.34	39	0.371	901.42	41	0.22	4610.06	60	0.323	1512.59
83	HVMVELVAELEGIQY	YP_009724389.1	0.23	4153.49	80	0.403	635.79	37	0.121	13555.8	90	0.26	3008.48	49	0.423	516.4	60	0.292	2131.01	60	0.151	9795.21	75	0.275	2562.1	49	0.077	21666.2	80	0.296	2024.17	65	0.244	3581.24	65	0.294	2084.11	45	0.393	713.38	41	0.36	1019.87	44	0.213	4986.36	65	0.31	1753.18
84	VMVELVAELEGIQYG	YP_009724389.1	0.236	3896.72	80	0.386	771.35	43	0.11	15139.1	95	0.24	3705.84	60	0.415	562.16	65	0.297	2007.38	55	0.143	10618.4	80	0.265	2829.89	55	0.073	22810.5	85	0.282	2366.34	70	0.237	3833.24	70	0.275	2541.42	55	0.372	889.5	48	0.338	1295.11	55	0.198	5880.57	70	0.289	2189.2
85	MVELVAELEGIQYGR	YP_009724389.1	0.268	2755.56	70	0.392	718.64	41	0.115	14478.8	95	0.233	4001.57	60	0.418	543.78	65	0.311	1726.48	50	0.144	10490.4	80	0.271	2665.16	55	0.073	22701.2	85	0.286	2261.09	70	0.243	3598.79	65	0.271	2669.72	55	0.368	929.04	49	0.325	1480.25	60	0.196	6011.17	70	0.279	2434.4
86	VELVAELEGIQYGRS	YP_009724389.1	0.28	2423.44	70	0.392	721.7	41	0.12	13648.8	90	0.219	4668.59	70	0.42	533.1	65	0.311	1720.89	50	0.149	9937.62	80	0.26	2990.3	55	0.071	23292.6	85	0.282	2365.03	70	0.243	3595.37	65	0.265	2836.79	60	0.364	969.5	50	0.31	1741.02	65	0.192	6242.22	75	0.274	2590.02
87	ELVAELEGIQYGRSG	YP_009724389.1	0.271	2665.97	70	0.371	905.63	48	0.115	14362.8	95	0.19	6381.81	80	0.402	645.55	65	0.296	2024.13	55	0.142	10793.2	80	0.234	3966.65	65	0.065	24644.1	90	0.264	2864.95	75	0.232	4064.14	70	0.247	3447.59	65	0.339	1269.9	60	0.289	2181.38	70	0.179	7211.39	80	0.254	3189.56
88	LVAELEGIQYGRSGE	YP_009724389.1	0.254	3202.56	75	0.346	1182.77	55	0.11	15233.9	95	0.159	8937.45	90	0.377	846.68	70	0.282	2358.92	60	0.133	11867.5	85	0.198	5853.22	80	0.059	26448.9	95	0.242	3651.07	85	0.214	4932.54	75	0.226	4350.64	70	0.312	1708	65	0.262	2948.38	75	0.163	8568.34	85	0.231	4122.82
89	VAELEGIQYGRSGET	YP_009724389.1	0.237	3839.88	80	0.291	2139.26	75	0.119	13848.2	90	0.137	11367.8	95	0.345	1202.25	80	0.247	3463.11	75	0.13	12264.1	85	0.154	9426.92	95	0.055	27663.6	95	0.216	4809.23	90	0.191	6344.56	85	0.184	6800.5	85	0.256	3140.79	80	0.219	4668.04	90	0.146	10285.3	90	0.201	5676.21
90	AELEGIQYGRSGETL	YP_009724389.1	0.264	2866.5	70	0.271	2675.1	80	0.154	9439.89	80	0.147	10186.3	95	0.421	523.37	60	0.259	3035.45	70	0.153	9539.28	75	0.146	10323.7	95	0.057	27015.5	95	0.248	3426.21	80	0.198	5865.51	80	0.193	6183.2	85	0.263	2902.01	80	0.226	4327.12	85	0.162	8679.85	85	0.223	4480.83
91	ELEGIQYGRSGETLG	YP_009724389.1	0.266	2810.51	70	0.259	3017.34	80	0.157	9114.89	80	0.14	10980.4	95	0.435	453.46	60	0.259	3041.7	70	0.156	9197.41	75	0.142	10804.5	95	0.056	27169.4	95	0.257	3107.77	80	0.196	6000.05	80	0.192	6268.69	85	0.257	3088.79	80	0.222	4524.13	85	0.165	8376.13	85	0.228	4229.27
92	LEGIQYGRSGETLGV	YP_009724389.1	0.287	2228.71	65	0.26	3010.01	80	0.18	7108.43	70	0.167	8234.69	90	0.48	279.06	46	0.272	2634.17	65	0.185	6775.24	60	0.152	9606.6	95	0.062	25661.6	95	0.29	2176.57	70	0.211	5123.8	75	0.206	5374.5	80	0.273	2620.83	75	0.245	3523.28	80	0.184	6831.55	80	0.257	3100.61
93	EGIQYGRSGETLGVL	YP_009724389.1	0.263	2918.7	75	0.232	4076.12	90	0.172	7758.94	75	0.184	6835.77	80	0.465	325.3	50	0.257	3101.59	70	0.181	7042.67	65	0.149	9923.65	95	0.062	25611.6	95	0.292	2117.13	70	0.191	6339.42	85	0.195	6090.71	80	0.253	3222.27	80	0.242	3649.53	80	0.19	6419.55	75	0.261	2981.61
94	GIQYGRSGETLGVLV	YP_009724389.1	0.258	3079.55	75	0.234	3961.51	85	0.171	7881.12	75	0.192	6241.41	80	0.467	318.82	49	0.257	3088.63	70	0.187	6607.57	60	0.152	9620.96	95	0.064	25045.2	90	0.296	2038.13	65	0.192	6259.54	80	0.196	6014.87	80	0.254	3190.53	80	0.249	3367.52	80	0.195	6062.44	75	0.267	2767.39
95	IQYGRSGETLGVLVP	YP_009724389.1	0.208	5279.46	85	0.211	5102.56	90	0.143	10639.5	85	0.179	7186.7	85	0.419	534.83	65	0.231	4115.83	80	0.167	8192.92	70	0.133	11862.8	95	0.058	26681.1	95	0.271	2671.77	75	0.164	8435.7	90	0.171	7853.46	90	0.225	4380.07	90	0.23	4135.2	85	0.177	7330.81	80	0.245	3514.6
96	QYGRSGETLGVLVPH	YP_009724389.1	0.176	7434.49	90	0.213	4986.58	90	0.115	14330.4	95	0.159	8974.46	90	0.364	977.4	75	0.215	4889.03	85	0.144	10550.1	80	0.122	13386.1	95	0.054	27776.9	95	0.24	3707.32	85	0.153	9532.57	90	0.165	8398.54	90	0.218	4718.51	90	0.215	4903.44	90	0.155	9342.95	90	0.221	4593.24
97	YGRSGETLGVLVPHV	YP_009724389.1	0.205	5453.11	85	0.288	2225.87	75	0.121	13461.9	90	0.157	9111.64	90	0.406	615.3	65	0.262	2951.47	70	0.159	8929.04	75	0.134	11670.8	95	0.057	26935.8	95	0.246	3485.59	85	0.204	5480.26	80	0.216	4820.06	75	0.293	2098.66	70	0.255	3156.53	80	0.164	8453.7	85	0.239	3764.52
98	GRSGETLGVLVPHVG	YP_009724389.1	0.262	2943.21	75	0.339	1282.6	60	0.135	11602.3	90	0.146	10341.7	95	0.484	266.91	45	0.321	1543.94	46	0.18	7150.71	65	0.148	10114	95	0.058	26800.3	95	0.258	3083.05	80	0.258	3068.97	60	0.253	3248.66	60	0.352	1109.22	55	0.271	2675.01	75	0.178	7268.41	80	0.261	2982.71
99	RSGETLGVLVPHVGE	YP_009724389.1	0.291	2135.05	65	0.36	1014.49	55	0.146	10316.1	85	0.14	10962.2	95	0.516	188.86	38	0.346	1177.31	38	0.188	6553.81	60	0.161	8797.66	90	0.058	26729.7	95	0.272	2635.48	75	0.283	2349.98	50	0.271	2655.92	55	0.383	793.51	44	0.283	2333.24	70	0.187	6631.64	75	0.275	2539.55
100	SGETLGVLVPHVGEI	YP_009724389.1	0.323	1522.96	60	0.389	741.64	42	0.167	8224.8	75	0.163	8617.62	90	0.55	129.91	30	0.376	855.89	29	0.214	4919.11	48	0.18	7142.12	85	0.064	25145.1	90	0.284	2309.7	70	0.315	1657.35	39	0.293	2098.48	45	0.407	612.83	38	0.297	2010.62	65	0.199	5795.93	70	0.292	2121.69
101	GETLGVLVPHVGEIP	YP_009724389.1	0.315	1656.98	60	0.386	771.45	43	0.181	7024.86	70	0.171	7893.15	85	0.542	141.77	32	0.371	905.51	31	0.216	4826.85	47	0.185	6779.71	85	0.066	24465.6	90	0.285	2289.47	70	0.314	1676.89	39	0.29	2161.85	47	0.4	663.21	40	0.294	2080.32	70	0.201	5668.91	70	0.29	2163.33
102	ETLGVLVPHVGEIPV	YP_009724389.1	0.306	1820.21	60	0.384	788.65	43	0.207	5345.51	60	0.185	6727.17	80	0.537	150.28	33	0.361	1000.85	33	0.229	4216.98	42	0.194	6121.83	80	0.07	23353.7	85	0.291	2134.91	70	0.312	1701.16	40	0.285	2292.92	48	0.389	744.69	43	0.297	2008.2	65	0.21	5149.15	65	0.296	2036.96
103	TLGVLVPHVGEIPVA	YP_009724389.1	0.294	2068.32	65	0.372	888.86	47	0.228	4259.81	55	0.19	6419.28	80	0.529	163.13	35	0.343	1219.57	39	0.241	3681.58	37	0.198	5855.62	80	0.073	22636	85	0.295	2065.43	65	0.306	1815.67	42	0.277	2493.29	55	0.37	911.72	48	0.293	2096.5	70	0.215	4891.51	65	0.296	2033.43
104	LGVLVPHVGEIPVAY	YP_009724389.1	0.265	2857.43	70	0.353	1091.57	55	0.236	3884.68	49	0.218	4719.84	70	0.503	217.55	41	0.306	1833.65	55	0.242	3636.13	37	0.21	5126.91	75	0.078	21417.7	80	0.303	1882.44	65	0.282	2362.73	50	0.263	2895.49	60	0.345	1198.77	60	0.298	1996.63	65	0.221	4576.82	60	0.298	1978.72
105	GVLVPHVGEIPVAYR	YP_009724389.1	0.28	2425.1	70	0.339	1276.14	60	0.222	4520.86	55	0.224	4419.25	65	0.476	289.59	47	0.29	2168.48	60	0.23	4173.32	42	0.234	3978.04	65	0.082	20629.4	75	0.304	1872.12	65	0.264	2877	60	0.256	3118.38	60	0.332	1375.34	60	0.292	2129.08	70	0.219	4663.49	60	0.294	2084.33
106	VLVPHVGEIPVAYRK	YP_009724389.1	0.338	1287.1	55	0.348	1157.93	55	0.202	5629.67	65	0.218	4721.73	70	0.467	320.83	49	0.298	1982.12	55	0.22	4625.15	45	0.25	3326.67	60	0.082	20690.6	75	0.303	1888.01	65	0.264	2870.19	60	0.261	2969.19	60	0.337	1303.02	60	0.286	2269.13	70	0.215	4861.18	65	0.29	2159.19
107	LVPHVGEIPVAYRKV	YP_009724389.1	0.396	692.13	38	0.351	1120.98	55	0.181	7041.07	70	0.223	4485.05	65	0.455	365.68	55	0.309	1768.84	50	0.204	5495.88	55	0.263	2900.16	55	0.082	20561.6	75	0.307	1813.27	65	0.258	3060.28	60	0.265	2851.25	60	0.342	1239.81	60	0.289	2196.04	70	0.211	5093.24	65	0.286	2263.27
108	VPHVGEIPVAYRKVL	YP_009724389.1	0.439	433.62	29	0.364	974.67	50	0.178	7280.69	70	0.212	5035.27	70	0.44	428.77	60	0.326	1470.22	45	0.204	5488.81	55	0.278	2459.45	48	0.084	20078.4	70	0.295	2056.11	65	0.264	2873.36	60	0.256	3120.13	60	0.335	1337.37	60	0.277	2501.77	75	0.2	5724.94	70	0.273	2616.36
109	PHVGEIPVAYRKVLL	YP_009724389.1	0.46	343.27	25	0.422	522.17	32	0.187	6646.5	70	0.211	5123.03	70	0.459	349.87	55	0.366	949.92	32	0.253	3247.29	33	0.296	2042.34	42	0.092	18452	60	0.282	2354.44	70	0.299	1965.74	44	0.256	3120.44	60	0.334	1354.46	60	0.281	2401.23	70	0.194	6114.28	75	0.263	2891.57
110	HVGEIPVAYRKVLLR	YP_009724389.1	0.51	200.3	17	0.5	224.18	12	0.206	5379.1	60	0.213	5016.02	70	0.477	287.4	47	0.406	620.75	21	0.284	2322.1	24	0.378	836.49	20	0.106	15892.6	45	0.285	2292.03	70	0.344	1206.78	30	0.284	2314.83	49	0.364	977.96	50	0.297	2014.38	65	0.2	5743.06	70	0.266	2826.19
111	VGEIPVAYRKVLLRK	YP_009724389.1	0.574	100.88	8.5	0.544	138.93	5.5	0.228	4239.95	55	0.21	5127.57	70	0.489	252.8	44	0.43	478.6	16	0.301	1915.89	20	0.409	600.46	14	0.114	14563.4	38	0.297	2011.49	65	0.381	811.81	20	0.302	1898.21	42	0.393	710.56	41	0.317	1627.32	60	0.206	5368.69	70	0.275	2551.75
112	GEIPVAYRKVLLRKN	YP_009724389.1	0.619	61.46	5	0.551	128.91	5	0.256	3116.86	43	0.213	4986.42	70	0.507	208.09	40	0.449	389.27	12	0.307	1799.75	18	0.408	605.45	15	0.118	13958.5	35	0.336	1320.69	55	0.392	719.88	17	0.317	1624.42	37	0.415	561.13	35	0.36	1018.25	44	0.229	4215.75	55	0.311	1733.15
113	EIPVAYRKVLLRKNG	YP_009724389.1	0.621	60.07	5	0.552	127.36	5	0.255	3171.9	43	0.196	5976.4	80	0.505	211.2	40	0.449	389.3	12	0.301	1917.93	20	0.39	734.93	18	0.114	14542.6	38	0.336	1319.04	55	0.388	750.53	18	0.319	1579.79	36	0.417	547.09	35	0.358	1044.41	45	0.23	4142.36	55	0.314	1668.24
114	IPVAYRKVLLRKNGN	YP_009724389.1	0.622	59.61	4.5	0.55	130.86	5	0.256	3132.21	43	0.183	6889.52	85	0.5	223.69	41	0.445	403.46	13	0.294	2068.11	21	0.373	883.95	21	0.11	15196.9	42	0.339	1280.22	50	0.385	778.4	19	0.321	1555.72	36	0.418	540.16	34	0.357	1045.68	45	0.23	4140.93	55	0.317	1620.36
115	PVAYRKVLLRKNGNK	YP_009724389.1	0.633	52.93	4	0.535	153.8	7	0.266	2827.29	40	0.172	7782.32	85	0.484	266.83	45	0.432	465.86	16	0.28	2416.9	25	0.339	1272.11	29	0.108	15552.5	43	0.339	1275.4	50	0.381	810.63	20	0.315	1648.66	38	0.413	575.59	36	0.348	1152.38	48	0.226	4315.15	60	0.319	1582.69
116	VAYRKVLLRKNGNKG	YP_009724389.1	0.634	52.51	4	0.505	211.92	12	0.293	2095.91	33	0.167	8213.77	90	0.469	312.17	49	0.413	573.53	20	0.261	2957.42	31	0.303	1886.79	40	0.103	16431.1	48	0.332	1369.77	55	0.383	797.09	19	0.308	1790.4	40	0.404	630.16	38	0.334	1348.99	55	0.223	4465.53	60	0.316	1637.16
117	AYRKVLLRKNGNKGA	YP_009724389.1	0.618	62.47	5	0.487	256.97	15	0.406	617.21	13	0.182	6944.98	85	0.48	277.94	46	0.405	624.4	22	0.278	2481.15	26	0.274	2567.4	50	0.116	14220.4	37	0.338	1295.38	50	0.405	621.99	15	0.316	1634.57	37	0.405	624.54	38	0.315	1652.02	60	0.236	3887.58	55	0.322	1527.81
118	YRKVLLRKNGNKGAG	YP_009724389.1	0.564	111.3	9.5	0.468	316.22	19	0.433	460.38	11	0.176	7461.4	85	0.461	342.76	55	0.382	800.32	27	0.272	2639.19	27	0.264	2868.24	55	0.114	14500.2	38	0.322	1533.59	60	0.4	662.43	16	0.304	1867.39	42	0.386	764.69	44	0.281	2394.1	70	0.229	4191.78	55	0.307	1797.3
119	RKVLLRKNGNKGAGG	YP_009724389.1	0.493	240.77	19	0.433	462.3	28	0.419	539.58	12	0.162	8703.92	90	0.429	480.18	60	0.332	1378.6	43	0.249	3381.36	35	0.247	3465.36	60	0.107	15681.8	44	0.294	2082.01	70	0.372	889.09	22	0.277	2486.12	55	0.351	1119.2	55	0.237	3868.91	85	0.211	5074.97	65	0.28	2429.04
120	KVLLRKNGNKGAGGH	YP_009724389.1	0.444	409.99	28	0.387	763.52	42	0.406	615.11	13	0.153	9529.06	90	0.401	651.87	65	0.295	2063.38	55	0.229	4184.71	42	0.226	4355.68	70	0.1	16886	55	0.271	2650.84	75	0.342	1231.1	30	0.249	3378.07	65	0.315	1648.37	65	0.21	5129.68	90	0.197	5956.72	70	0.255	3171.25
121	VLLRKNGNKGAGGHS	YP_009724389.1	0.365	963.81	45	0.307	1808.49	70	0.363	983.02	19	0.134	11788.8	95	0.349	1143.67	80	0.241	3679.87	75	0.192	6248.44	60	0.185	6743.42	85	0.085	19915.5	70	0.233	4021.88	85	0.288	2206.85	48	0.203	5588.76	80	0.255	3179.91	80	0.174	7621.41	95	0.167	8170.52	85	0.216	4847.73
122	LLRKNGNKGAGGHSY	YP_009724389.1	0.243	3617.81	80	0.219	4674.96	90	0.301	1935.71	31	0.117	14055.5	95	0.287	2252.4	90	0.191	6338.8	90	0.156	9221.23	75	0.145	10387.4	95	0.072	22971.7	85	0.193	6204.65	95	0.213	4988.47	75	0.158	9007.25	90	0.196	6018.45	95	0.137	11399.6	95	0.141	10894.4	95	0.182	6974.5
123	LRKNGNKGAGGHSYG	YP_009724389.1	0.16	8845.86	95	0.122	13316	95	0.166	8337.07	75	0.075	22106.8	95	0.203	5543.48	95	0.139	11160.5	95	0.107	15680.1	95	0.088	19364.9	95	0.045	30744	95	0.124	13104.5	95	0.123	13142.1	95	0.09	18978.3	95	0.113	14760.1	95	0.084	20148.7	95	0.089	18994.3	95	0.119	13780.8
124	RKNGNKGAGGHSYGA	YP_009724389.1	0.151	9749.32	95	0.087	19532.4	95	0.079	21366.1	95	0.06	26186.6	95	0.199	5783.96	95	0.133	11882.8	95	0.091	18628.8	95	0.059	26394.3	95	0.035	34162.7	95	0.093	18316.6	95	0.083	20384.7	95	0.067	24088.9	95	0.085	19957.8	95	0.065	24792.8	95	0.07	23396.4	95	0.091	18579.1
125	KNGNKGAGGHSYGAD	YP_009724389.1	0.129	12335.1	95	0.076	21860.9	95	0.062	25441.5	95	0.057	27020.7	95	0.179	7218.34	95	0.123	13249.8	95	0.08	21004.4	95	0.053	28143.9	95	0.032	35334.9	95	0.084	20255.8	95	0.074	22377.1	95	0.061	25928.7	95	0.076	21889.3	95	0.059	26294.8	95	0.063	25160.1	95	0.083	20328.5
126	NGNKGAGGHSYGADL	YP_009724389.1	0.116	14213.6	95	0.077	21633.4	95	0.059	26507.3	95	0.066	24552.9	95	0.171	7886.15	95	0.12	13674.8	95	0.08	21020.3	95	0.053	28291.7	95	0.032	35384.2	95	0.085	19970.7	95	0.073	22722.8	95	0.062	25640.2	95	0.076	21944.3	95	0.066	24581	95	0.065	24862.2	95	0.084	20181.9
127	GNKGAGGHSYGADLK	YP_009724389.1	0.123	13214.4	95	0.09	18866.3	95	0.064	24981.1	95	0.081	20784	95	0.185	6770.48	95	0.131	12169.6	95	0.087	19560.6	95	0.066	24392.7	95	0.036	33811.9	95	0.096	17710.3	95	0.085	19887.3	95	0.071	23074.6	95	0.088	19207	95	0.08	20947.7	95	0.071	23299.2	95	0.091	18709
128	NKGAGGHSYGADLKS	YP_009724389.1	0.138	11293.3	95	0.104	16230.4	95	0.07	23550.8	95	0.09	18959.6	95	0.199	5775.33	95	0.139	11158.2	95	0.088	19324.5	95	0.075	22200.6	95	0.038	32995.1	95	0.125	12936.9	95	0.101	16794.4	95	0.085	19922.8	95	0.108	15575.1	95	0.111	14971.6	95	0.083	20312.2	95	0.113	14762.1
129	KGAGGHSYGADLKSF	YP_009724389.1	0.176	7461.4	90	0.14	10997.5	95	0.095	17931.8	95	0.21	5144.41	70	0.251	3312.73	95	0.166	8296.12	95	0.103	16444.1	95	0.141	10858.8	95	0.054	27727.7	95	0.175	7502.93	95	0.127	12702.2	95	0.115	14331.9	95	0.148	10053.7	95	0.158	9031.16	95	0.113	14710.9	95	0.151	9780.91
130	GAGGHSYGADLKSFD	YP_009724389.1	0.173	7666.15	90	0.143	10645.4	95	0.111	15068.4	95	0.32	1575.89	29	0.243	3610.81	95	0.158	9091.16	95	0.096	17715.3	95	0.218	4710.86	75	0.079	21178.7	75	0.208	5269.76	90	0.125	12926.8	95	0.124	13092.8	95	0.159	8938.41	95	0.19	6393.7	95	0.138	11287.3	95	0.178	7260.95
131	AGGHSYGADLKSFDL	YP_009724389.1	0.207	5321.9	85	0.184	6826.01	95	0.148	10048.5	85	0.388	747.32	16	0.303	1888.44	85	0.196	6010.06	90	0.116	14214	90	0.286	2253.57	45	0.104	16302.5	47	0.259	3044.99	80	0.151	9769.81	95	0.155	9349.62	90	0.206	5399.68	90	0.242	3659.93	80	0.172	7786.28	80	0.222	4511.86
132	GGHSYGADLKSFDLG	YP_009724389.1	0.212	5049.34	85	0.192	6237.5	95	0.151	9734.67	80	0.37	907.96	19	0.315	1656.03	85	0.209	5196.33	85	0.119	13762.8	90	0.285	2297.34	46	0.102	16588.5	49	0.261	2966.1	80	0.155	9350.43	90	0.158	9070.92	90	0.216	4847	90	0.244	3549.6	80	0.173	7679.27	80	0.228	4243.57
133	GHSYGADLKSFDLGD	YP_009724389.1	0.197	5930.73	90	0.192	6295.67	95	0.143	10605.8	85	0.36	1020.84	20	0.303	1882.28	85	0.2	5720.98	85	0.112	14826.9	90	0.274	2571.04	50	0.098	17331	55	0.251	3306.47	80	0.15	9908.2	95	0.155	9350.74	90	0.211	5098.97	90	0.246	3498.81	80	0.167	8188.22	85	0.221	4556.41
134	HSYGADLKSFDLGDE	YP_009724389.1	0.178	7278.72	90	0.196	6021.97	95	0.131	12141.7	90	0.346	1183.09	23	0.287	2246.04	90	0.196	6000.57	90	0.105	16038.4	95	0.263	2902.11	55	0.092	18563.4	60	0.238	3825.45	85	0.145	10405.5	95	0.153	9591.75	95	0.21	5180.16	90	0.248	3424.1	80	0.163	8552.32	85	0.214	4933.13
135	SYGADLKSFDLGDEL	YP_009724389.1	0.163	8598.99	95	0.212	5034.94	90	0.116	14298.9	95	0.322	1528.6	29	0.274	2579.14	90	0.194	6130.84	90	0.106	15936.6	95	0.243	3604.21	65	0.085	19881.3	70	0.228	4255.11	85	0.151	9789.81	95	0.157	9191.35	90	0.217	4784.47	90	0.255	3153.56	80	0.158	9082.7	90	0.21	5143.52
136	YGADLKSFDLGDELG	YP_009724389.1	0.142	10738	95	0.205	5428.04	95	0.088	19395.8	95	0.249	3381.65	55	0.253	3240.62	95	0.181	7032.16	90	0.099	17212.7	95	0.187	6605.78	85	0.067	24324.4	90	0.202	5635.95	95	0.144	10546.3	95	0.143	10685.2	95	0.203	5576.68	90	0.237	3851.78	85	0.139	11098.6	95	0.191	6357.69
137	GADLKSFDLGDELGT	YP_009724389.1	0.137	11399	95	0.198	5892.48	95	0.086	19734.9	95	0.246	3505.94	55	0.266	2801.98	90	0.166	8268.43	95	0.099	17084.9	95	0.179	7208.27	85	0.061	25904.3	95	0.208	5276.09	90	0.139	11149.1	95	0.142	10729.7	95	0.195	6036.91	95	0.23	4150.8	85	0.145	10465.1	90	0.194	6121.96
138	ADLKSFDLGDELGTD	YP_009724389.1	0.135	11557.3	95	0.187	6629.34	95	0.089	19020.6	95	0.247	3457.72	55	0.271	2670.24	90	0.155	9336.89	95	0.094	18005	95	0.18	7157.67	85	0.062	25619.1	95	0.213	4999.65	90	0.132	11984.5	95	0.141	10889.6	95	0.188	6518.17	95	0.226	4328.39	85	0.146	10284.5	90	0.194	6118.32
139	DLKSFDLGDELGTDP	YP_009724389.1	0.126	12724.6	95	0.167	8191.76	95	0.085	19892	95	0.238	3795.6	60	0.264	2879.09	90	0.145	10361.7	95	0.09	18924.4	95	0.175	7520.49	85	0.06	26257.3	95	0.208	5260.19	90	0.117	14074.7	95	0.132	12010	95	0.174	7619.35	95	0.209	5188.8	90	0.141	10832.5	95	0.188	6533.85
140	LKSFDLGDELGTDPY	YP_009724389.1	0.131	12133	95	0.155	9308.24	95	0.089	19130	95	0.244	3581.97	60	0.284	2314.4	90	0.151	9794.36	95	0.092	18502.6	95	0.181	7061.14	85	0.061	25711.3	95	0.216	4811.57	90	0.112	14946.4	95	0.132	12044.5	95	0.17	7925.24	95	0.208	5294.68	90	0.145	10436.9	90	0.193	6226.64
141	KSFDLGDELGTDPYE	YP_009724389.1	0.111	15103.1	95	0.122	13325.6	95	0.076	21948.8	95	0.206	5359.06	75	0.251	3289.91	95	0.129	12315.8	95	0.079	21182.4	95	0.146	10247.4	95	0.053	28329	95	0.193	6221.25	95	0.091	18580.9	95	0.11	15150.6	95	0.141	10823.9	95	0.177	7398.86	95	0.127	12664.4	95	0.171	7901.61
142	SFDLGDELGTDPYED	YP_009724389.1	0.089	19143.1	95	0.105	16039.8	95	0.062	25580.3	95	0.18	7109.2	85	0.203	5580.06	95	0.108	15464.1	95	0.067	24259.5	95	0.127	12623.5	95	0.048	29875.7	95	0.165	8431.32	95	0.077	21631.5	95	0.091	18579.3	95	0.118	13895.2	95	0.153	9514.95	95	0.108	15528.8	95	0.146	10357.6
143	FDLGDELGTDPYEDF	YP_009724389.1	0.081	20915.7	95	0.114	14626.8	95	0.066	24544.9	95	0.261	2973.33	49	0.164	8496.8	95	0.096	17691.7	95	0.065	24726.9	95	0.171	7842.08	90	0.059	26497.3	95	0.147	10233.5	95	0.077	21658.7	95	0.083	20391.5	95	0.106	15935.6	95	0.147	10178.3	95	0.099	17096.7	95	0.131	12102.2
144	DLGDELGTDPYEDFQ	YP_009724389.1	0.068	23871.5	95	0.109	15311.9	95	0.065	24726.4	95	0.27	2686.23	45	0.111	14984.1	95	0.081	20923.4	95	0.057	27003.5	95	0.184	6852.43	85	0.059	26295.1	95	0.125	12875.3	95	0.072	22984.7	95	0.071	23169.7	95	0.092	18512.2	95	0.136	11480.6	95	0.087	19441.8	95	0.115	14386
145	LGDELGTDPYEDFQE	YP_009724389.1	0.07	23485.2	95	0.109	15369.7	95	0.067	24259.5	95	0.269	2713.52	46	0.112	14938.2	95	0.08	20935.6	95	0.058	26782.7	95	0.186	6669.56	85	0.06	26045.1	95	0.126	12751.9	95	0.073	22707.1	95	0.073	22659.5	95	0.094	18117.1	95	0.139	11084.4	95	0.087	19434.4	95	0.116	14315.7
146	GDELGTDPYEDFQEN	YP_009724389.1	0.067	24257.4	95	0.103	16381	95	0.064	24939.8	95	0.259	3034.24	50	0.103	16403	95	0.072	22876.2	95	0.055	27565.6	95	0.179	7183.35	85	0.058	26555.8	95	0.118	13968	95	0.069	23669.6	95	0.068	24072.8	95	0.086	19639.9	95	0.13	12242.7	95	0.082	20618.2	95	0.108	15471
147	DELGTDPYEDFQENW	YP_009724389.1	0.067	24266	95	0.103	16338.2	95	0.061	25860.6	95	0.256	3140.32	55	0.1	16981.5	95	0.07	23447.6	95	0.054	27792.6	95	0.173	7706.82	90	0.058	26650.3	95	0.116	14260.5	95	0.067	24344.4	95	0.066	24487.6	95	0.083	20357.8	95	0.132	12043.2	95	0.079	21288.8	95	0.105	16045.3
148	ELGTDPYEDFQENWN	YP_009724389.1	0.077	21692.9	95	0.106	15957	95	0.065	24642.8	95	0.245	3548.57	55	0.116	14303	95	0.073	22652.4	95	0.056	27166.4	95	0.162	8701.48	90	0.057	27102.1	95	0.129	12324.1	95	0.073	22736.3	95	0.071	23178.7	95	0.092	18565	95	0.147	10181.5	95	0.085	19879.1	95	0.118	14008.8
149	LGTDPYEDFQENWNT	YP_009724389.1	0.085	19914.6	95	0.107	15696.5	95	0.067	24333.9	95	0.196	5993.95	80	0.134	11773	95	0.078	21590.6	95	0.058	26823.2	95	0.124	13090.5	95	0.049	29547.1	95	0.139	11092.4	95	0.074	22340.6	95	0.074	22440.9	95	0.097	17411.8	95	0.157	9193.93	95	0.089	19035.3	95	0.126	12778.5
150	GTDPYEDFQENWNTK	YP_009724389.1	0.106	15822.4	95	0.115	14378.7	95	0.112	14962.6	95	0.181	7091	85	0.161	8769.62	95	0.087	19429.4	95	0.065	24630.3	95	0.121	13539.2	95	0.061	25770.4	95	0.166	8325.8	95	0.086	19712.9	95	0.088	19339.4	95	0.113	14692.8	95	0.175	7528.47	95	0.109	15408.6	95	0.149	9920.11
151	TDPYEDFQENWNTKH	YP_009724389.1	0.187	6631.49	90	0.151	9803.48	95	0.294	2070.96	33	0.245	3535.38	55	0.22	4610.76	95	0.119	13723	95	0.102	16648.5	95	0.162	8682.2	90	0.101	16814.2	50	0.237	3842.25	85	0.135	11646.2	95	0.128	12521.1	95	0.157	9123.48	95	0.22	4609.72	85	0.173	7691.41	80	0.212	5065.48
152	DPYEDFQENWNTKHS	YP_009724389.1	0.228	4243.25	80	0.174	7629.82	95	0.362	996.02	19	0.262	2926.86	49	0.26	3006.66	95	0.142	10789	95	0.122	13364.2	90	0.183	6937.47	85	0.12	13656.3	33	0.276	2528.8	75	0.163	8528.94	90	0.156	9267.34	90	0.19	6382.5	95	0.246	3498.97	80	0.207	5328.47	65	0.249	3396.06
153	PYEDFQENWNTKHSS	YP_009724389.1	0.252	3271.03	75	0.19	6410.12	95	0.394	704.61	15	0.264	2882.61	48	0.282	2373.03	90	0.158	9042.69	95	0.134	11772.6	85	0.191	6354.8	80	0.129	12444.8	28	0.295	2052.71	65	0.18	7144.83	85	0.172	7813.54	90	0.209	5238.5	90	0.258	3055.19	80	0.223	4466.55	60	0.267	2796.53
154	YEDFQENWNTKHSSG	YP_009724389.1	0.251	3313.59	75	0.189	6457.45	95	0.397	682.69	14	0.248	3403.71	55	0.278	2468.65	90	0.158	9087.81	95	0.133	11875.1	85	0.185	6753.28	85	0.125	12885.7	30	0.289	2192.86	70	0.18	7146.92	85	0.169	7996.04	90	0.204	5522.7	90	0.244	3560.53	80	0.22	4619.9	60	0.261	2966.91
155	EDFQENWNTKHSSGV	YP_009724389.1	0.242	3634.44	80	0.186	6661.34	95	0.365	967.46	19	0.231	4121.53	65	0.288	2212.85	90	0.168	8090.55	95	0.143	10680	80	0.173	7654.8	90	0.114	14603	38	0.27	2690.36	75	0.182	6979.33	85	0.16	8894.71	90	0.191	6319.01	95	0.22	4606.87	85	0.205	5441.91	70	0.243	3589.77
156	DFQENWNTKHSSGVT	YP_009724389.1	0.249	3377.77	75	0.184	6852.06	95	0.337	1307.24	23	0.207	5341.75	75	0.323	1525.99	85	0.18	7160.38	90	0.156	9266.14	75	0.161	8759.29	90	0.103	16469.7	48	0.263	2915.36	80	0.185	6757.52	85	0.158	9057.77	90	0.188	6531.44	95	0.214	4958.98	90	0.197	5917.72	70	0.236	3904.57
157	FQENWNTKHSSGVTR	YP_009724389.1	0.281	2380.18	70	0.186	6659.32	95	0.273	2595.66	38	0.159	8962.43	90	0.357	1046.21	75	0.196	6012.21	90	0.169	8008.95	70	0.146	10337.6	95	0.08	21034.4	75	0.248	3412.78	80	0.185	6735.84	85	0.156	9197.71	90	0.187	6618.66	95	0.197	5927.4	90	0.18	7136.56	80	0.223	4467.37
158	QENWNTKHSSGVTRE	YP_009724389.1	0.273	2597.32	70	0.171	7842.42	95	0.182	6956.34	70	0.123	13263.1	95	0.344	1206.27	80	0.182	7013.24	90	0.159	8965.05	75	0.128	12544.3	95	0.06	26206.8	95	0.214	4919.91	90	0.162	8645.83	90	0.14	11006.6	95	0.17	7957.38	95	0.169	8071.76	95	0.148	10133.5	90	0.19	6380.22
159	ENWNTKHSSGVTREL	YP_009724389.1	0.297	2018.11	65	0.186	6665.37	95	0.176	7441.65	75	0.124	13114.4	95	0.346	1189.33	80	0.19	6374.91	90	0.162	8697.52	70	0.136	11520.5	95	0.057	26870.9	95	0.213	4998.36	90	0.165	8396.36	90	0.15	9907.13	95	0.181	7073.91	95	0.169	8074.2	95	0.15	9887.64	90	0.19	6414.63
160	NWNTKHSSGVTRELM	YP_009724389.1	0.321	1553.34	60	0.227	4265.95	90	0.173	7683.76	75	0.133	11857.9	95	0.351	1126.93	80	0.212	5021.5	85	0.167	8221.69	70	0.168	8113.17	90	0.06	26030.4	95	0.214	4913.95	90	0.18	7144.6	85	0.166	8260.03	90	0.204	5503.91	90	0.179	7209.44	95	0.157	9176.04	90	0.192	6250.54
161	WNTKHSSGVTRELMR	YP_009724389.1	0.319	1589.37	60	0.263	2904.52	80	0.157	9105.63	80	0.132	11925.7	95	0.333	1356.49	80	0.225	4361.48	80	0.153	9586.87	75	0.203	5559.51	80	0.063	25395.3	90	0.208	5295.31	90	0.186	6699.79	85	0.176	7471.1	85	0.213	4984.37	90	0.183	6934.47	95	0.153	9559.01	90	0.187	6636.37
162	NTKHSSGVTRELMRE	YP_009724389.1	0.292	2132.63	65	0.271	2664.29	80	0.128	12555	90	0.126	12837.6	95	0.294	2088.26	90	0.217	4765.66	80	0.128	12571.6	85	0.206	5357.84	75	0.06	26181.2	95	0.186	6667.32	95	0.173	7650.74	90	0.171	7840.55	90	0.208	5255.7	90	0.174	7582.01	95	0.137	11384.5	95	0.171	7848.78
163	TKHSSGVTRELMREL	YP_009724389.1	0.281	2382.21	70	0.322	1526.09	65	0.116	14324	95	0.169	7997.86	85	0.296	2028.16	85	0.234	3995.82	75	0.125	12960.8	90	0.238	3818.26	65	0.064	25098.9	90	0.192	6259.6	95	0.187	6623.68	85	0.185	6727.17	85	0.232	4063.48	85	0.197	5902.57	90	0.141	10912.8	95	0.18	7125.91
164	KHSSGVTRELMRELN	YP_009724389.1	0.275	2550.45	70	0.354	1082.74	55	0.108	15457.9	95	0.169	7992.93	85	0.291	2139.93	90	0.242	3642.12	75	0.122	13309.9	90	0.247	3470.87	60	0.064	25145.1	90	0.194	6111.57	95	0.19	6397.37	85	0.191	6342.09	85	0.246	3494.46	85	0.211	5095	90	0.14	11046.5	95	0.184	6842.5
165	HSSGVTRELMRELNG	YP_009724389.1	0.261	2953.45	75	0.371	905.06	48	0.105	16126.9	95	0.156	9237.51	90	0.282	2370.46	90	0.246	3500.67	75	0.116	14255.4	90	0.231	4092.25	70	0.061	25741.1	95	0.188	6558.92	95	0.191	6329.14	85	0.192	6244.52	85	0.256	3126.69	80	0.213	4995	90	0.133	11821	95	0.183	6894.3
166	SSGVTRELMRELNGG	YP_009724389.1	0.253	3234.88	75	0.374	874.47	47	0.107	15663.6	95	0.157	9154.92	90	0.284	2306.38	90	0.25	3348.23	70	0.113	14717.6	90	0.219	4659.31	70	0.062	25696.8	95	0.197	5946.41	95	0.191	6305.35	85	0.196	6029.66	80	0.267	2787.29	80	0.219	4664.6	90	0.138	11280	95	0.192	6280.36
167	SGVTRELMRELNGGA	YP_009724389.1	0.279	2447.72	70	0.407	611.96	36	0.153	9591.85	80	0.184	6796.82	80	0.389	742.44	70	0.287	2243.42	60	0.14	11033.3	80	0.234	3995.6	65	0.069	23729.6	85	0.311	1734.89	60	0.251	3324.11	65	0.273	2606.5	55	0.357	1048.05	55	0.297	2002.47	65	0.205	5413.84	70	0.281	2395.34
168	GVTRELMRELNGGAY	YP_009724389.1	0.335	1332.32	55	0.441	424.32	26	0.21	5146.97	60	0.22	4620.45	70	0.485	263.24	45	0.339	1281.2	40	0.188	6515.7	60	0.259	3026.43	55	0.083	20464	70	0.388	752.31	34	0.322	1531.42	36	0.338	1283.79	30	0.431	470.04	31	0.364	977.64	43	0.257	3116.22	43	0.352	1106.32
169	VTRELMRELNGGAYT	YP_009724389.1	0.365	960.34	45	0.456	360.71	22	0.258	3071.33	42	0.227	4302.33	65	0.522	177.15	36	0.364	970.54	33	0.216	4845.21	47	0.27	2679.73	55	0.091	18723.1	65	0.414	566.46	27	0.351	1118.06	28	0.362	998.55	23	0.458	353.06	24	0.385	778.62	37	0.277	2499.29	35	0.376	851.89
170	TRELMRELNGGAYTR	YP_009724389.1	0.403	637.47	37	0.467	318.97	19	0.299	1968	31	0.233	4038.06	60	0.545	137.71	31	0.383	790.69	27	0.238	3818.71	39	0.286	2268.24	45	0.097	17420.9	55	0.432	466.12	22	0.375	860.19	21	0.38	822.03	19	0.478	283.69	19	0.397	678.02	33	0.292	2128.52	30	0.392	716.1
171	RELMRELNGGAYTRY	YP_009724389.1	0.413	574.59	34	0.46	345.38	21	0.321	1547.56	26	0.24	3724.65	60	0.548	132.61	30	0.386	767.51	26	0.252	3267.35	34	0.285	2283.39	46	0.1	16961.8	55	0.422	519.8	25	0.373	884.7	22	0.374	876.89	20	0.47	308.53	21	0.388	754.05	36	0.287	2239.32	32	0.384	787.69
172	ELMRELNGGAYTRYV	YP_009724389.1	0.377	847.41	42	0.407	612.84	36	0.312	1710.77	28	0.223	4494.76	65	0.515	190.51	38	0.357	1047.45	35	0.239	3780.23	38	0.247	3445.02	60	0.091	18581.3	65	0.371	898.1	39	0.329	1420.22	34	0.323	1510.88	35	0.416	555.16	35	0.339	1281.26	55	0.253	3246.77	45	0.342	1239.17
173	LMRELNGGAYTRYVD	YP_009724389.1	0.343	1223.74	55	0.347	1173.56	55	0.291	2148.54	33	0.196	6001.29	80	0.482	270.86	46	0.327	1448.07	44	0.223	4494.91	44	0.209	5224.97	75	0.082	20612.7	75	0.305	1846.17	65	0.289	2181.26	48	0.267	2796.23	55	0.349	1139.57	55	0.274	2566.62	75	0.209	5216.27	65	0.281	2397.55
174	MRELNGGAYTRYVDN	YP_009724389.1	0.26	2996.91	75	0.231	4108.09	90	0.225	4405.02	55	0.172	7813.62	85	0.385	779.3	70	0.254	3201.42	70	0.18	7143.51	65	0.17	7946.02	90	0.069	23668.3	85	0.21	5165.44	90	0.203	5541.8	80	0.17	7920.44	90	0.218	4746.16	90	0.191	6316.07	95	0.152	9646.6	90	0.191	6350.68
175	RELNGGAYTRYVDNN	YP_009724389.1	0.209	5207.58	85	0.186	6706.61	95	0.15	9886.35	85	0.155	9363.29	90	0.299	1958.82	85	0.198	5895.67	85	0.14	10950.6	80	0.141	10840.5	95	0.057	26847.3	95	0.195	6080.77	95	0.164	8483.66	90	0.145	10358.2	95	0.183	6887.36	95	0.19	6413.79	95	0.137	11376	95	0.185	6786.32
176	ELNGGAYTRYVDNNF	YP_009724389.1	0.216	4849.88	85	0.217	4787.42	90	0.152	9628.35	80	0.261	2983.55	49	0.31	1740.93	85	0.195	6093.74	90	0.141	10893.4	80	0.145	10442.4	95	0.07	23472	85	0.295	2045.06	65	0.201	5669.59	80	0.189	6488.9	85	0.254	3201.63	80	0.338	1295.04	55	0.193	6221.99	75	0.274	2578.73
177	LNGGAYTRYVDNNFC	YP_009724389.1	0.228	4225.2	80	0.229	4190.06	90	0.183	6930.87	70	0.295	2052.62	37	0.337	1299.8	80	0.2	5716.71	85	0.149	9950.31	80	0.166	8336.89	90	0.086	19784.3	70	0.342	1230.42	49	0.22	4623.35	75	0.215	4892.15	75	0.295	2051.95	70	0.375	860.94	40	0.225	4379.03	60	0.316	1628.71
178	NGGAYTRYVDNNFCG	YP_009724389.1	0.239	3749.84	80	0.236	3869.91	85	0.217	4772.94	60	0.33	1404.56	27	0.353	1099.41	75	0.203	5545.64	85	0.149	9964.75	80	0.214	4927.05	75	0.106	15946.1	45	0.369	920.19	40	0.229	4215.06	70	0.232	4041.64	70	0.317	1613.66	65	0.386	769.56	36	0.245	3532.29	48	0.341	1255.24
179	GGAYTRYVDNNFCGP	YP_009724389.1	0.236	3874.23	80	0.237	3857.75	85	0.243	3601.25	47	0.341	1255.14	24	0.354	1083.61	75	0.203	5576.5	85	0.149	9965.4	80	0.234	3991.58	65	0.118	13921.4	35	0.379	831.6	37	0.228	4253	70	0.238	3818.83	70	0.321	1558.65	65	0.388	754.82	36	0.254	3209.33	44	0.349	1148.99
180	GAYTRYVDNNFCGPD	YP_009724389.1	0.223	4489.61	80	0.222	4530.4	90	0.242	3661.52	48	0.33	1412.7	27	0.339	1280.96	80	0.192	6287.5	90	0.142	10782	80	0.228	4251.52	70	0.116	14230.7	37	0.364	978.65	42	0.215	4858.44	75	0.226	4326.33	70	0.305	1854.04	70	0.372	889.81	41	0.244	3586.36	49	0.334	1348.23
181	AYTRYVDNNFCGPDG	YP_009724389.1	0.205	5425.86	85	0.209	5226.66	90	0.235	3933.19	50	0.311	1737.22	32	0.314	1665.21	85	0.179	7228.89	90	0.131	12060.4	85	0.219	4658.55	70	0.111	15065.6	41	0.342	1230.71	49	0.199	5801.07	80	0.212	5057.6	75	0.283	2343.33	75	0.347	1170.78	49	0.229	4208.91	55	0.312	1709.87
182	YTRYVDNNFCGPDGY	YP_009724389.1	0.174	7628.92	90	0.181	7033.99	95	0.227	4278.38	55	0.285	2293.22	40	0.275	2563.2	90	0.159	8954.97	95	0.119	13842.4	90	0.208	5261.56	75	0.105	16041.5	46	0.305	1847.81	65	0.167	8186	90	0.182	6985	85	0.239	3773.12	85	0.293	2091.13	70	0.204	5480.26	70	0.272	2631.69
183	TRYVDNNFCGPDGYP	YP_009724389.1	0.124	13121.1	95	0.127	12639.8	95	0.191	6351.36	70	0.226	4339.83	65	0.199	5786.84	95	0.12	13697	95	0.09	18949.6	95	0.171	7824.96	90	0.086	19820.3	70	0.218	4713.46	90	0.115	14461.2	95	0.123	13142.6	95	0.15	9839.61	95	0.187	6583.73	95	0.155	9376.67	90	0.193	6173.64
184	RYVDNNFCGPDGYPL	YP_009724389.1	0.163	8604.39	95	0.125	12964.8	95	0.169	8004.01	75	0.22	4639.69	70	0.252	3271.95	95	0.139	11100.8	95	0.107	15630.1	95	0.138	11176.3	95	0.076	22017.8	80	0.201	5676.95	95	0.108	15571	95	0.112	14928.1	95	0.137	11411.2	95	0.18	7167.36	95	0.142	10724	95	0.182	6943.25
185	YVDNNFCGPDGYPLE	YP_009724389.1	0.174	7596.79	90	0.117	14159	95	0.135	11588.9	90	0.226	4323.1	65	0.275	2559.05	90	0.141	10892	95	0.11	15166	95	0.129	12338.9	95	0.067	24100.7	90	0.187	6575.55	95	0.096	17699.8	95	0.102	16630.2	95	0.125	12957.6	95	0.169	7990.6	95	0.131	12080	95	0.17	7910.51
186	VDNNFCGPDGYPLEC	YP_009724389.1	0.171	7901.01	95	0.108	15555.5	95	0.111	15090.2	95	0.22	4624.8	70	0.267	2785.05	90	0.136	11477.4	95	0.104	16212.5	95	0.126	12814.1	95	0.062	25515.9	95	0.178	7279.35	95	0.085	19909.7	95	0.092	18467.2	95	0.114	14508.1	95	0.156	9241.41	95	0.122	13312.2	95	0.159	8987.39
187	DNNFCGPDGYPLECI	YP_009724389.1	0.185	6764.76	90	0.127	12655.1	95	0.126	12815	90	0.25	3326.6	55	0.298	1992.9	85	0.15	9843.66	95	0.116	14264.2	90	0.143	10599.8	95	0.071	23203.8	85	0.196	6003.76	95	0.091	18738.3	95	0.102	16599.8	95	0.127	12714.3	95	0.173	7698.74	95	0.133	11814	95	0.175	7549.76
188	NNFCGPDGYPLECIK	YP_009724389.1	0.194	6131.64	90	0.14	10943.8	95	0.132	11948.4	90	0.253	3243.26	55	0.316	1645.15	85	0.159	8952.16	95	0.121	13534.8	90	0.149	9992.93	95	0.073	22658.5	85	0.203	5558.13	95	0.096	17759.2	95	0.109	15418.3	95	0.137	11363.6	95	0.182	7005.21	95	0.136	11445.7	95	0.181	7067.79
189	NFCGPDGYPLECIKD	YP_009724389.1	0.177	7400.38	90	0.144	10505.7	95	0.12	13718.6	90	0.234	3970.26	60	0.291	2144.38	90	0.149	9960.54	95	0.109	15374	95	0.14	11020.2	95	0.067	24105.6	90	0.191	6327.91	95	0.097	17508.5	95	0.108	15607.6	95	0.138	11219.3	95	0.183	6895.41	95	0.129	12383	95	0.173	7726.44
190	FCGPDGYPLECIKDL	YP_009724389.1	0.151	9716.26	95	0.164	8489.63	95	0.099	17174	95	0.212	5041.97	70	0.256	3125.67	95	0.143	10613.7	95	0.099	17214.9	95	0.128	12489.9	95	0.06	26230.6	95	0.184	6860.88	95	0.104	16151.4	95	0.112	14860.8	95	0.155	9331.74	95	0.197	5960.78	90	0.122	13361.1	95	0.17	7940.52
191	CGPDGYPLECIKDLL	YP_009724389.1	0.147	10218.5	95	0.222	4548.97	90	0.079	21270.1	95	0.188	6542.26	80	0.257	3088.22	95	0.16	8899.04	95	0.095	17863.3	95	0.151	9810.17	95	0.054	27741.2	95	0.199	5775.83	95	0.128	12528.6	95	0.138	11287	95	0.198	5848.02	95	0.231	4095.66	85	0.128	12529	95	0.188	6558.07
192	GPDGYPLECIKDLLA	YP_009724389.1	0.201	5651.33	85	0.313	1690.92	70	0.112	14957.6	95	0.223	4471.77	65	0.385	774.28	70	0.242	3663.18	75	0.137	11407.1	85	0.202	5644	80	0.067	24278.1	90	0.282	2358.31	70	0.218	4708.01	75	0.233	4010.37	70	0.331	1391.47	60	0.329	1417.99	55	0.189	6479.5	75	0.271	2650.84
193	PDGYPLECIKDLLAR	YP_009724389.1	0.265	2831.14	70	0.375	865.6	46	0.146	10353.8	85	0.253	3225.23	55	0.449	387.04	55	0.296	2029.78	55	0.169	8050.82	70	0.285	2296.77	46	0.087	19607.2	65	0.332	1369.87	55	0.279	2437.59	55	0.293	2093.12	45	0.4	660.78	40	0.378	834.11	39	0.225	4376.61	60	0.32	1572.32
194	DGYPLECIKDLLARA	YP_009724389.1	0.322	1526.7	60	0.433	461.83	28	0.217	4753.46	60	0.352	1114.23	22	0.504	214.02	40	0.355	1078.78	35	0.201	5663.03	55	0.4	659.64	16	0.139	11154.1	22	0.383	791.23	36	0.325	1478.82	35	0.347	1166.09	28	0.453	373.06	25	0.414	565.69	28	0.275	2548.93	36	0.371	906.83
195	GYPLECIKDLLARAG	YP_009724389.1	0.376	857.98	43	0.463	334.81	20	0.243	3611.78	47	0.345	1198.57	23	0.542	142.37	32	0.41	592.16	20	0.23	4138.47	42	0.414	566.55	14	0.145	10461.6	20	0.395	697.85	32	0.358	1034.09	26	0.366	955.95	22	0.472	301.29	21	0.419	538.01	27	0.288	2217.45	31	0.383	790.07
196	YPLECIKDLLARAGK	YP_009724389.1	0.438	438.69	29	0.482	271.6	16	0.261	2978.58	42	0.343	1218.53	24	0.566	109.72	26	0.447	396.81	13	0.249	3377.88	35	0.43	478.76	12	0.154	9449.08	17	0.396	688.07	32	0.381	814.71	20	0.373	880.71	21	0.483	270.14	18	0.412	576.96	29	0.291	2137.64	30	0.385	778.71
197	PLECIKDLLARAGKA	YP_009724389.1	0.483	269.04	21	0.487	257.34	15	0.278	2467.77	37	0.331	1389.34	27	0.593	81.8	21	0.477	286.52	8	0.281	2401	25	0.427	489.96	12	0.154	9426.82	17	0.395	698.65	32	0.397	682.91	16	0.378	835.37	19	0.486	261.14	18	0.399	667.26	32	0.29	2157.93	31	0.38	816.44
198	LECIKDLLARAGKAS	YP_009724389.1	0.515	189.5	16	0.493	241.49	14	0.286	2264.91	35	0.32	1574.6	29	0.61	67.77	18	0.495	235.65	6	0.3	1939.86	20	0.42	530.11	13	0.151	9732.88	18	0.387	762.03	34	0.41	590.79	14	0.373	885.46	21	0.479	281.5	19	0.374	873.5	40	0.285	2296.64	32	0.371	901.08
199	ECIKDLLARAGKASC	YP_009724389.1	0.506	210.1	17	0.463	332.76	20	0.259	3021.69	42	0.275	2551.36	44	0.592	82.96	21	0.475	293.66	8.5	0.286	2258.45	23	0.377	848.83	20	0.128	12452.2	28	0.353	1099.8	45	0.391	730.84	18	0.345	1196.12	28	0.445	406.7	27	0.333	1360.54	55	0.257	3104.98	43	0.338	1294.9
200	CIKDLLARAGKASCT	YP_009724389.1	0.511	197.68	16	0.446	402.33	25	0.237	3847.45	49	0.197	5965.1	75	0.583	90.94	23	0.464	328.98	10	0.283	2338.47	24	0.309	1772.17	38	0.099	17086.7	55	0.321	1544.46	60	0.381	812.43	20	0.321	1557.86	36	0.419	539.84	34	0.305	1848.09	65	0.231	4107.55	55	0.307	1808
201	IKDLLARAGKASCTL	YP_009724389.1	0.517	185.62	16	0.429	479.95	30	0.236	3873.18	49	0.138	11230.9	95	0.572	102.42	25	0.439	433.89	14	0.284	2311.6	24	0.264	2881.55	55	0.078	21442.7	80	0.292	2114.84	70	0.372	896.27	22	0.293	2100.79	45	0.388	752	43	0.267	2775.61	75	0.205	5446.21	70	0.272	2646.85
202	KDLLARAGKASCTLS	YP_009724389.1	0.484	264.59	21	0.395	693.79	40	0.223	4490.48	55	0.13	12278	95	0.533	156.44	34	0.387	756.16	26	0.254	3191.98	33	0.25	3342.72	60	0.073	22670.5	85	0.278	2468.14	75	0.34	1263.25	31	0.27	2692.9	55	0.348	1154.36	55	0.245	3526.44	80	0.196	5998.43	70	0.254	3186.08
203	DLLARAGKASCTLSE	YP_009724389.1	0.415	560.62	34	0.35	1137.13	55	0.186	6706.24	70	0.123	13168.6	95	0.472	302.45	48	0.338	1287.52	41	0.212	5017.97	49	0.212	5045.68	75	0.065	24839.3	90	0.262	2929.52	80	0.303	1879.71	43	0.241	3675.61	65	0.312	1712.31	65	0.23	4132.43	85	0.187	6581.53	75	0.24	3731.47
204	LLARAGKASCTLSEQ	YP_009724389.1	0.376	856.02	43	0.32	1566.27	65	0.169	8072.02	75	0.123	13283.8	95	0.427	492.23	60	0.307	1795.78	55	0.186	6678.73	60	0.189	6490.23	85	0.062	25566	95	0.261	2977.91	80	0.275	2544.61	55	0.231	4102.84	70	0.294	2076.66	70	0.232	4060.62	85	0.189	6461.09	75	0.24	3729.37
205	LARAGKASCTLSEQL	YP_009724389.1	0.232	4046.72	80	0.219	4670.16	90	0.136	11475.7	85	0.137	11340.8	95	0.341	1244.95	80	0.224	4429.15	80	0.135	11584.7	85	0.135	11631.2	95	0.058	26683.4	95	0.257	3093.01	80	0.18	7163.79	85	0.199	5795.49	80	0.241	3700.67	85	0.234	3959.88	85	0.188	6512.18	75	0.24	3708.97
206	ARAGKASCTLSEQLD	YP_009724389.1	0.15	9830.25	95	0.181	7076.43	95	0.106	15843	95	0.138	11280.1	95	0.286	2276.82	90	0.177	7348.36	90	0.106	15909.1	95	0.118	13938.6	95	0.052	28481.5	95	0.238	3821.98	85	0.139	11076.5	95	0.174	7572.34	90	0.213	4981.78	90	0.222	4538.55	85	0.172	7743.85	80	0.222	4506.21
207	RAGKASCTLSEQLDF	YP_009724389.1	0.16	8860.04	95	0.215	4883.85	90	0.108	15542.6	95	0.223	4486.02	65	0.287	2229.55	90	0.181	7086.93	90	0.107	15633.8	95	0.188	6528.9	85	0.065	24788	90	0.244	3559.91	85	0.145	10406.4	95	0.181	7068.25	85	0.221	4598.36	90	0.244	3570.56	80	0.18	7132.55	80	0.231	4106.89
208	AGKASCTLSEQLDFI	YP_009724389.1	0.165	8374.59	95	0.249	3367.52	85	0.108	15515.4	95	0.278	2463.12	43	0.297	2004.45	85	0.193	6218.76	90	0.119	13817	90	0.236	3880.77	65	0.074	22397.4	80	0.233	4019.62	85	0.15	9891.81	95	0.179	7222.55	85	0.221	4600.95	90	0.259	3041.3	80	0.176	7462.86	80	0.227	4278.2
209	GKASCTLSEQLDFID	YP_009724389.1	0.152	9686.66	95	0.248	3416.14	85	0.098	17321.6	95	0.274	2575.88	44	0.278	2460.14	90	0.184	6850.35	90	0.111	14963.9	90	0.235	3916.03	65	0.071	23108.8	85	0.219	4661.07	90	0.147	10238	95	0.168	8129.95	90	0.213	5011.41	90	0.26	3010.14	75	0.162	8665.68	85	0.216	4830.71
210	KASCTLSEQLDFIDT	YP_009724389.1	0.152	9677.65	95	0.261	2963.09	80	0.097	17584.5	95	0.279	2450.05	42	0.277	2484.73	90	0.187	6599.64	90	0.11	15201	95	0.242	3650.48	65	0.073	22677.9	85	0.219	4662.18	90	0.151	9726.67	95	0.172	7790.74	90	0.225	4389.7	90	0.271	2649.89	75	0.159	8991.08	85	0.217	4793.85
211	ASCTLSEQLDFIDTK	YP_009724389.1	0.144	10488.7	95	0.264	2887.89	80	0.093	18340.8	95	0.28	2417.92	42	0.26	2997.5	95	0.183	6907.81	90	0.104	16262	95	0.252	3281.48	60	0.076	21855.7	80	0.222	4527.71	90	0.154	9428.56	90	0.175	7524.89	90	0.237	3866.15	85	0.277	2499.53	75	0.155	9370.89	90	0.215	4891.3
212	SCTLSEQLDFIDTKR	YP_009724389.1	0.201	5655.31	85	0.282	2357.85	75	0.1	17011.8	95	0.276	2510.56	43	0.264	2881.49	90	0.193	6192.71	90	0.11	15290.1	95	0.272	2632.4	50	0.083	20298.8	70	0.235	3925.54	85	0.18	7155.97	85	0.19	6387.41	85	0.262	2930.5	80	0.293	2089.01	70	0.16	8897.12	85	0.222	4528.54
213	CTLSEQLDFIDTKRG	YP_009724389.1	0.27	2701.77	70	0.306	1830.84	70	0.108	15623.7	95	0.259	3021.36	50	0.306	1827.1	85	0.219	4668.09	80	0.123	13167.2	90	0.288	2225.19	45	0.086	19637.1	70	0.276	2523.2	75	0.225	4400.54	70	0.222	4544.59	75	0.309	1762.59	70	0.308	1777.55	65	0.18	7128.07	80	0.252	3254.75
214	TLSEQLDFIDTKRGV	YP_009724389.1	0.349	1149.54	49	0.357	1051	55	0.149	10010.8	85	0.297	2008.25	36	0.378	838.48	70	0.261	2975.72	70	0.148	10055.1	80	0.371	905.4	21	0.11	15204.4	42	0.329	1428.42	55	0.272	2626.17	55	0.266	2819.68	55	0.37	912.96	48	0.34	1260.3	55	0.209	5234.59	65	0.292	2129.93
215	LSEQLDFIDTKRGVY	YP_009724389.1	0.41	592.94	35	0.388	753.58	42	0.185	6786.02	70	0.317	1625.84	30	0.423	514.08	60	0.292	2129.24	60	0.175	7551.96	65	0.411	586.54	14	0.127	12619.2	29	0.357	1047.66	44	0.307	1806.44	41	0.294	2082.42	45	0.401	651.84	39	0.357	1045.4	45	0.227	4301.54	60	0.315	1660.06
216	SEQLDFIDTKRGVYC	YP_009724389.1	0.405	624.33	36	0.376	859.06	46	0.185	6742.04	70	0.301	1916.72	35	0.421	528.4	60	0.283	2338.67	60	0.177	7357.99	65	0.403	639.31	15	0.124	13095.3	31	0.346	1177.98	48	0.3	1939.9	44	0.284	2302.96	49	0.387	758.55	43	0.339	1272.99	55	0.221	4575.87	60	0.304	1868
217	EQLDFIDTKRGVYCC	YP_009724389.1	0.395	694.62	38	0.365	962.22	49	0.181	7062.36	70	0.285	2290.07	40	0.41	589.31	65	0.277	2504.73	65	0.171	7832.58	70	0.39	736.49	18	0.118	13945.4	35	0.332	1378.54	55	0.293	2110.34	46	0.274	2585.46	55	0.373	879.53	47	0.323	1519.98	60	0.211	5122.47	65	0.29	2171.04
218	QLDFIDTKRGVYCCR	YP_009724389.1	0.394	700.65	39	0.352	1106.75	55	0.183	6925.17	70	0.268	2758.51	46	0.406	615.13	65	0.275	2551.17	65	0.172	7798.16	70	0.38	818.03	20	0.114	14614.7	38	0.308	1791.32	65	0.283	2333.01	50	0.256	3121.25	60	0.349	1142.51	55	0.297	2017.24	65	0.197	5952.14	70	0.268	2738.77
219	LDFIDTKRGVYCCRE	YP_009724389.1	0.341	1250.1	55	0.291	2146.21	75	0.163	8547.14	80	0.233	4023.76	60	0.355	1074.37	75	0.241	3679.59	75	0.15	9859.65	75	0.337	1303.98	29	0.098	17350.5	55	0.237	3859.63	85	0.234	3991.11	70	0.201	5712.19	80	0.274	2591.7	75	0.224	4407.59	85	0.159	8940.74	85	0.21	5165.89
220	DFIDTKRGVYCCREH	YP_009724389.1	0.284	2320.95	70	0.224	4419.48	90	0.129	12374	90	0.167	8249.04	90	0.286	2266.99	90	0.201	5702.38	85	0.12	13716.6	90	0.218	4744.67	75	0.071	23194.3	85	0.17	7984.89	95	0.176	7463.58	85	0.147	10183.1	95	0.199	5817.73	95	0.171	7858.73	95	0.121	13533.3	95	0.154	9447.65
221	FIDTKRGVYCCREHE	YP_009724389.1	0.25	3327.97	75	0.206	5390.34	90	0.11	15221.6	95	0.126	12815.1	95	0.261	2969.64	90	0.188	6539.01	90	0.107	15701.6	95	0.167	8250.29	90	0.058	26587.2	95	0.156	9242.31	95	0.163	8566.68	90	0.138	11289.8	95	0.186	6684.29	95	0.164	8522.95	95	0.108	15514.9	95	0.14	10938.9
222	IDTKRGVYCCREHEH	YP_009724389.1	0.203	5581.21	85	0.178	7268.49	95	0.085	19894.6	95	0.116	14246.3	95	0.197	5945.13	95	0.151	9771.71	95	0.082	20507.4	95	0.152	9604.31	95	0.05	28985.1	95	0.14	10991	95	0.131	12126.3	95	0.122	13329.7	95	0.161	8753.13	95	0.153	9595.59	95	0.096	17753.9	95	0.127	12614.1
223	DTKRGVYCCREHEHE	YP_009724389.1	0.201	5678.67	85	0.177	7387.66	95	0.084	20164.4	95	0.124	13006.2	95	0.178	7259.22	95	0.141	10884.5	95	0.077	21683.5	95	0.16	8827.03	90	0.05	28958.1	95	0.142	10733.3	95	0.124	13106.5	95	0.12	13665.5	95	0.155	9345.38	95	0.157	9178.82	95	0.099	17178.1	95	0.131	12129.9
224	TKRGVYCCREHEHEI	YP_009724389.1	0.222	4542.28	80	0.201	5664.13	95	0.097	17576.1	95	0.163	8607.84	90	0.206	5382.07	95	0.156	9212.95	95	0.092	18386.3	95	0.187	6601.92	85	0.058	26730.5	95	0.164	8486.14	95	0.139	11094.9	95	0.133	11868.4	95	0.175	7548.53	95	0.18	7157.05	95	0.115	14365.5	95	0.15	9861.25
225	KRGVYCCREHEHEIA	YP_009724389.1	0.23	4141.24	80	0.216	4804.75	90	0.108	15521.2	95	0.177	7395.1	85	0.235	3928.17	95	0.171	7903.07	95	0.106	15833.9	95	0.197	5922.01	80	0.062	25597.2	95	0.177	7400.3	95	0.149	10014.1	95	0.138	11206.8	95	0.184	6806.47	95	0.188	6514.22	95	0.123	13141.7	95	0.159	8941.99
226	RGVYCCREHEHEIAW	YP_009724389.1	0.219	4660.47	85	0.218	4714.28	90	0.113	14717.4	95	0.181	7072.91	85	0.249	3384.61	95	0.174	7624.79	90	0.11	15128.6	95	0.193	6211.16	80	0.064	25129.1	90	0.183	6905.05	95	0.149	9940.09	95	0.139	11081.2	95	0.184	6819.07	95	0.191	6323.8	95	0.128	12578	95	0.163	8571.59
227	GVYCCREHEHEIAWY	YP_009724389.1	0.202	5603.9	85	0.217	4781.42	90	0.116	14240.7	95	0.187	6612.58	80	0.261	2970.86	90	0.174	7623.22	90	0.116	14289.8	90	0.181	7026.38	85	0.065	24803.6	90	0.188	6520.85	95	0.149	10019.7	95	0.139	11103.5	95	0.181	7063.58	95	0.192	6296.69	95	0.131	12090.4	95	0.165	8347.72
228	VYCCREHEHEIAWYT	YP_009724389.1	0.194	6142.4	90	0.22	4610.26	90	0.119	13723.3	90	0.19	6404.15	80	0.289	2200.01	90	0.179	7192.06	90	0.119	13740.6	90	0.171	7819.63	90	0.065	24689.5	90	0.206	5396.71	90	0.146	10337.9	95	0.143	10681.2	95	0.183	6931.24	95	0.199	5796.62	90	0.141	10843.9	95	0.18	7157.91
229	YCCREHEHEIAWYTE	YP_009724389.1	0.172	7737.48	90	0.207	5348.52	90	0.113	14789.6	95	0.178	7294.89	85	0.289	2200.68	90	0.171	7853.46	95	0.113	14755.2	90	0.152	9694.31	95	0.063	25374.4	90	0.206	5355.52	90	0.133	11817.1	95	0.135	11553.7	95	0.171	7889.82	95	0.198	5868.18	90	0.14	11048.3	95	0.182	7002.1
230	CCREHEHEIAWYTER	YP_009724389.1	0.181	7029.05	90	0.2	5722.34	95	0.112	14929.9	95	0.172	7805.42	85	0.303	1880.53	85	0.174	7570.86	90	0.113	14770.4	90	0.14	11001.8	95	0.062	25700.5	95	0.211	5092.63	90	0.132	11994.8	95	0.136	11446.4	95	0.177	7349.23	95	0.207	5351.06	90	0.142	10738.9	95	0.19	6414.97
231	CREHEHEIAWYTERS	YP_009724389.1	0.203	5585.38	85	0.211	5089.82	90	0.12	13595.1	90	0.185	6726.88	80	0.315	1662.49	85	0.191	6311.36	90	0.116	14206.7	90	0.141	10923.2	95	0.063	25405.8	90	0.233	4014.1	85	0.148	10037	95	0.147	10229.2	95	0.2	5741.5	90	0.236	3904.48	85	0.153	9600.99	90	0.21	5153.88
232	REHEHEIAWYTERSE	YP_009724389.1	0.209	5188.18	85	0.226	4329.32	90	0.129	12352.8	90	0.193	6186.62	80	0.313	1696.01	85	0.2	5715.29	85	0.116	14231.2	90	0.149	10016.4	95	0.066	24523.7	90	0.242	3639.87	85	0.164	8442.36	90	0.16	8849.12	90	0.222	4526.09	90	0.255	3167.79	80	0.154	9398.1	90	0.217	4774.85
233	EHEHEIAWYTERSEK	YP_009724389.1	0.24	3727.35	80	0.246	3500.06	85	0.137	11298.1	85	0.198	5844.74	75	0.29	2165.18	90	0.201	5691.28	85	0.117	14148.6	90	0.172	7749.05	90	0.072	22886.2	85	0.252	3286.14	80	0.178	7249.49	85	0.172	7778.78	90	0.237	3842.96	85	0.263	2919.33	75	0.161	8749.53	85	0.224	4422.64
234	HEHEIAWYTERSEKS	YP_009724389.1	0.308	1783.87	60	0.267	2771.17	80	0.193	6186.22	65	0.272	2638.82	45	0.364	974.08	75	0.226	4320.2	80	0.137	11366.9	85	0.202	5645.96	80	0.088	19244.8	65	0.353	1102.52	45	0.203	5575.24	80	0.206	5403.48	80	0.272	2638.5	80	0.32	1567.9	60	0.219	4689.25	60	0.301	1924.18
235	EHEIAWYTERSEKSY	YP_009724389.1	0.372	896.13	44	0.289	2189.13	75	0.244	3576.71	47	0.306	1822.3	33	0.435	452.06	60	0.255	3162.45	70	0.161	8727.97	75	0.226	4326.56	70	0.1	16903.4	55	0.413	573.6	27	0.225	4402.68	70	0.237	3843.25	70	0.308	1784.72	70	0.369	926.46	42	0.258	3071.46	43	0.349	1148.68
236	HEIAWYTERSEKSYE	YP_009724389.1	0.371	901.83	44	0.282	2353.26	75	0.247	3461.46	46	0.3	1947.87	35	0.438	436.27	60	0.255	3170.98	70	0.161	8758.62	75	0.225	4382.3	70	0.099	17199.3	55	0.418	544.74	26	0.224	4413.32	70	0.239	3777.86	65	0.308	1780.55	70	0.369	924.59	42	0.261	2962.86	41	0.352	1106.62
237	EIAWYTERSEKSYEL	YP_009724389.1	0.393	714.93	39	0.28	2414.83	75	0.266	2811.39	40	0.317	1616.11	30	0.476	288.36	47	0.263	2890.7	70	0.178	7284.63	65	0.23	4133.41	70	0.101	16712.1	50	0.435	449.42	21	0.23	4143.17	70	0.246	3482.8	65	0.315	1659.42	65	0.384	782.11	37	0.275	2545.02	36	0.369	920.31
238	IAWYTERSEKSYELQ	YP_009724389.1	0.387	762.71	40	0.265	2829.98	80	0.255	3165.97	43	0.301	1921.15	35	0.475	291.51	47	0.257	3091.4	70	0.174	7649	65	0.218	4722.29	75	0.096	17623.1	55	0.424	506.27	24	0.215	4891.73	75	0.234	3996.08	70	0.299	1964.79	70	0.37	913.74	41	0.265	2837.12	40	0.358	1035.21
239	AWYTERSEKSYELQT	YP_009724389.1	0.327	1459.56	55	0.225	4403.64	90	0.212	5050.05	60	0.264	2864.08	48	0.433	460.05	60	0.226	4312.96	80	0.15	9900.91	75	0.182	6979.78	85	0.082	20694.9	75	0.376	851.94	38	0.175	7495.55	85	0.196	5973.88	80	0.253	3244.13	80	0.321	1549.77	60	0.229	4174.94	55	0.315	1663.77
240	WYTERSEKSYELQTP	YP_009724389.1	0.236	3898.36	80	0.194	6155.84	95	0.139	11094.6	85	0.203	5579.4	75	0.349	1146.82	80	0.186	6715.61	90	0.118	13951.6	90	0.145	10444.7	95	0.062	25650.7	95	0.283	2343.08	70	0.138	11251.5	95	0.15	9841.95	95	0.201	5667.19	90	0.25	3332.11	80	0.166	8333.37	85	0.235	3934.94
241	YTERSEKSYELQTPF	YP_009724389.1	0.162	8640.68	95	0.194	6122.09	95	0.084	20164.8	95	0.178	7313.14	85	0.245	3545.61	95	0.149	10013.8	95	0.089	19100	95	0.135	11573.2	95	0.05	29032.5	95	0.186	6684.58	95	0.114	14604.3	95	0.124	13011.7	95	0.167	8228.99	95	0.194	6150.91	90	0.122	13412.9	95	0.169	8003.83
242	TERSEKSYELQTPFE	YP_009724389.1	0.161	8788.53	95	0.2	5737.47	95	0.09	18784.8	95	0.179	7214.98	85	0.28	2421.37	90	0.16	8825.02	95	0.092	18554.2	95	0.133	11807.2	95	0.052	28465.2	95	0.228	4264.61	85	0.12	13578.2	95	0.142	10713.1	95	0.195	6080.11	95	0.252	3285.71	80	0.145	10407.9	90	0.216	4820.01
243	ERSEKSYELQTPFEI	YP_009724389.1	0.328	1431.2	55	0.284	2306.95	75	0.205	5420.23	60	0.331	1384.68	27	0.549	132.11	30	0.269	2728.62	65	0.229	4190.65	42	0.175	7513.09	85	0.083	20396.6	70	0.399	665.67	31	0.214	4961.18	75	0.223	4479.81	75	0.308	1785.34	70	0.415	560.93	28	0.26	3014.64	42	0.37	908.31
244	RSEKSYELQTPFEIK	YP_009724389.1	0.409	598.51	35	0.328	1436.63	65	0.268	2754.73	40	0.352	1107.05	22	0.624	58.25	15	0.329	1419.3	44	0.286	2260.11	23	0.199	5791.48	80	0.098	17320.1	55	0.452	374.31	18	0.263	2901.38	60	0.265	2852.27	60	0.362	990.97	55	0.461	341.62	17	0.303	1876.56	26	0.422	521.55
245	SEKSYELQTPFEIKL	YP_009724389.1	0.45	385.12	27	0.351	1121.2	55	0.307	1804.91	29	0.381	811.15	17	0.66	39.57	9.5	0.368	931.55	31	0.333	1359.26	13	0.215	4891.57	75	0.108	15480.5	43	0.48	278.56	13	0.296	2023.53	45	0.291	2145.15	46	0.394	707.63	41	0.489	252.72	12	0.334	1349.79	18	0.452	376.95
246	EKSYELQTPFEIKLA	YP_009724389.1	0.468	314.57	24	0.368	936.97	48	0.327	1456.32	25	0.383	796.89	17	0.676	33.34	7.5	0.392	722.12	25	0.357	1051.19	9.5	0.223	4497.83	70	0.113	14745.3	39	0.489	251.93	11	0.317	1624.16	38	0.305	1837.55	41	0.409	600.5	37	0.495	237.03	11	0.344	1208.72	16	0.461	340.21
247	KSYELQTPFEIKLAK	YP_009724389.1	0.463	332.18	24	0.373	887.73	47	0.315	1655.27	28	0.365	964.47	20	0.668	36.41	8.5	0.393	711.85	24	0.352	1104.56	10	0.227	4297.31	70	0.109	15301.8	42	0.476	290.62	13	0.323	1521.97	36	0.302	1899.18	42	0.403	636.15	39	0.481	274.82	13	0.333	1358.17	18	0.449	386.8
248	SYELQTPFEIKLAKK	YP_009724389.1	0.452	374.73	26	0.367	943.15	49	0.256	3116.76	43	0.314	1668.43	31	0.616	63.58	17	0.363	982.24	33	0.308	1783.37	18	0.217	4768.24	75	0.096	17653.5	55	0.419	539.31	25	0.308	1793.8	41	0.271	2671.19	55	0.364	968.9	50	0.424	510.34	25	0.283	2331.92	33	0.392	716.36
249	YELQTPFEIKLAKKF	YP_009724389.1	0.528	164.49	14	0.384	786.39	43	0.203	5536.88	65	0.27	2686.2	45	0.544	139.47	31	0.392	717.44	25	0.299	1971.77	20	0.242	3628.12	65	0.094	18013.9	60	0.327	1455.38	55	0.319	1589.18	37	0.242	3626.47	65	0.333	1363.42	60	0.334	1348.11	55	0.22	4628.86	60	0.301	1930.36
250	ELQTPFEIKLAKKFD	YP_009724389.1	0.533	155.87	13	0.384	788.56	43	0.162	8647.88	80	0.218	4744.52	70	0.464	330.3	50	0.374	875.08	30	0.262	2930.88	30	0.254	3215.13	60	0.086	19644.5	70	0.259	3025.62	80	0.302	1913.76	43	0.225	4380.83	70	0.308	1790.68	70	0.276	2537.13	75	0.167	8233.44	85	0.229	4178.56
251	LQTPFEIKLAKKFDT	YP_009724389.1	0.592	82.71	7	0.466	322.25	20	0.193	6207.74	65	0.234	3966.95	60	0.494	238.75	43	0.406	618.45	21	0.285	2289.03	24	0.332	1375.31	31	0.098	17361.8	55	0.293	2104.77	70	0.345	1201.36	29	0.268	2763.02	55	0.352	1107.59	55	0.309	1771.83	65	0.198	5858.09	70	0.264	2875.2
252	QTPFEIKLAKKFDTF	YP_009724389.1	0.625	57.68	4.5	0.517	185.53	9.5	0.222	4503.52	55	0.268	2761.83	46	0.526	168.23	35	0.441	424.32	14	0.312	1703.57	17	0.388	750.27	18	0.11	15175.7	42	0.332	1374.86	55	0.379	829.02	20	0.307	1799.2	41	0.4	660.36	40	0.343	1219.02	50	0.225	4380.92	60	0.303	1890.81
253	TPFEIKLAKKFDTFN	YP_009724389.1	0.625	58.11	4.5	0.524	172.48	8.5	0.227	4269.73	55	0.26	3004.77	49	0.524	172.81	36	0.443	413.25	14	0.305	1849.83	19	0.394	701.29	17	0.112	14928.1	40	0.347	1176.78	47	0.381	813.98	20	0.319	1578.73	36	0.414	565.13	36	0.359	1027.12	45	0.238	3809.8	55	0.321	1558.46
254	PFEIKLAKKFDTFNG	YP_009724389.1	0.611	67.18	5.5	0.52	179.17	9	0.22	4606.92	55	0.255	3152.37	55	0.509	203.02	39	0.438	435.82	14	0.287	2241.87	23	0.385	775.29	19	0.111	15006.9	41	0.352	1110.32	46	0.378	834.52	21	0.323	1520.68	35	0.42	528.96	34	0.366	948.44	42	0.246	3476.14	48	0.333	1363.94
255	FEIKLAKKFDTFNGE	YP_009724389.1	0.593	81.95	7	0.518	183.13	9	0.211	5076.4	60	0.257	3085.59	55	0.489	251.29	44	0.428	489.21	16	0.265	2828.39	29	0.383	796.49	19	0.109	15301.1	42	0.359	1029.86	43	0.374	874.04	22	0.325	1479.4	34	0.425	504.39	33	0.375	866.84	40	0.251	3300.75	46	0.341	1249.99
256	EIKLAKKFDTFNGEC	YP_009724389.1	0.519	181.41	15	0.471	306.8	19	0.177	7338.51	75	0.229	4215.06	65	0.414	564.42	65	0.351	1118.21	37	0.197	5931.31	55	0.336	1320.18	30	0.093	18313.8	60	0.327	1456.35	55	0.323	1523.37	36	0.29	2159.59	47	0.385	775.73	44	0.342	1231.22	50	0.231	4117.43	55	0.314	1664.34
257	IKLAKKFDTFNGECP	YP_009724389.1	0.404	631.84	36	0.392	716.24	41	0.146	10248.6	85	0.215	4867.23	70	0.359	1027.9	75	0.29	2166.35	60	0.16	8811.09	75	0.254	3211.17	60	0.08	21118.8	75	0.307	1812.15	65	0.27	2694.91	55	0.253	3250.91	60	0.347	1172.49	55	0.326	1476.82	55	0.214	4947.03	65	0.296	2026.12
258	KLAKKFDTFNGECPN	YP_009724389.1	0.22	4646.57	85	0.24	3709.45	85	0.128	12538.2	90	0.207	5325.07	75	0.312	1712.77	85	0.198	5895.55	85	0.119	13771.9	90	0.173	7682.59	90	0.072	22862.6	85	0.286	2257.45	70	0.199	5829.45	80	0.199	5778.65	80	0.284	2309.9	75	0.305	1842	65	0.196	6015.26	70	0.274	2591.4
259	LAKKFDTFNGECPNF	YP_009724389.1	0.199	5780.96	85	0.194	6109.72	95	0.139	11148.7	85	0.217	4755.26	70	0.326	1461.8	80	0.184	6802.64	90	0.121	13448.5	90	0.157	9130.09	90	0.07	23331.7	85	0.281	2394.44	70	0.172	7748.21	90	0.177	7390.86	85	0.248	3419.92	85	0.299	1964.19	65	0.19	6420.32	75	0.266	2826.03
260	AKKFDTFNGECPNFV	YP_009724389.1	0.229	4180.32	80	0.181	7040.23	95	0.219	4661.93	55	0.354	1082.2	22	0.43	478.95	60	0.214	4911.35	85	0.176	7419.94	65	0.18	7105.97	85	0.096	17786.2	55	0.346	1179.5	48	0.169	8051.87	90	0.182	7005.66	85	0.239	3754.92	85	0.337	1299.09	55	0.238	3821.36	55	0.322	1540.64
261	KKFDTFNGECPNFVF	YP_009724389.1	0.279	2442.16	70	0.201	5683.16	95	0.283	2351.48	35	0.417	549.42	12	0.516	187.91	38	0.252	3277.83	70	0.222	4522.72	45	0.215	4909.33	75	0.111	15084.7	41	0.408	602.55	28	0.194	6143.19	80	0.214	4919.7	75	0.281	2391.48	75	0.386	767.94	36	0.28	2420.9	34	0.376	855.54
262	KFDTFNGECPNFVFP	YP_009724389.1	0.27	2683.94	70	0.194	6159.63	95	0.282	2374.36	36	0.412	578.62	13	0.514	191.38	38	0.247	3438.17	75	0.219	4673.09	46	0.211	5116.71	75	0.108	15486.7	43	0.41	593.56	28	0.188	6541.2	85	0.211	5095.61	75	0.278	2472.5	75	0.38	823.44	38	0.277	2493.59	35	0.374	876.47
263	FDTFNGECPNFVFPL	YP_009724389.1	0.286	2265.81	65	0.218	4725.67	90	0.302	1898.27	31	0.426	495.77	11	0.538	148.89	32	0.26	2989.85	70	0.241	3674.38	37	0.222	4534.87	70	0.115	14461.8	37	0.418	542.42	26	0.201	5681.74	80	0.225	4390.79	70	0.289	2192.33	75	0.385	774.29	37	0.286	2261.38	32	0.384	785.73
264	DTFNGECPNFVFPLN	YP_009724389.1	0.25	3354.79	75	0.204	5493.26	95	0.266	2817.18	40	0.39	735.59	16	0.49	249.09	44	0.239	3754.27	75	0.215	4859.34	47	0.202	5626.02	80	0.104	16248.5	47	0.38	817.6	36	0.182	6990.97	85	0.203	5578.37	80	0.26	3002.72	80	0.344	1209.18	50	0.257	3090.7	43	0.347	1173.11
265	TFNGECPNFVFPLNS	YP_009724389.1	0.247	3472.53	75	0.217	4789.29	90	0.259	3042.29	42	0.362	998.72	20	0.484	265.17	45	0.243	3613.62	75	0.212	5023.19	49	0.19	6405.12	85	0.098	17227.8	55	0.365	966.12	41	0.184	6856.36	85	0.207	5299.61	80	0.265	2852.64	80	0.337	1299.74	55	0.249	3371.75	46	0.336	1321.34
266	FNGECPNFVFPLNSI	YP_009724389.1	0.217	4778.52	85	0.248	3430.89	85	0.234	3994.22	50	0.284	2316.71	40	0.435	453.73	60	0.246	3501.09	75	0.192	6279.48	60	0.161	8776.65	90	0.085	19982	70	0.317	1614.2	60	0.199	5796.56	80	0.214	4957.48	75	0.279	2439.12	75	0.318	1605.01	60	0.223	4471.82	60	0.304	1859.81
267	NGECPNFVFPLNSII	YP_009724389.1	0.266	2801.71	70	0.287	2233.42	75	0.264	2874.73	41	0.265	2852.36	47	0.535	153.03	33	0.295	2044.11	55	0.235	3950.68	40	0.151	9791.61	95	0.092	18571.6	60	0.363	982.19	42	0.254	3210.44	60	0.265	2829.46	60	0.354	1085.78	55	0.381	814.16	38	0.262	2947.17	41	0.363	984.88
268	GECPNFVFPLNSIIK	YP_009724389.1	0.492	244.47	19	0.382	797.72	44	0.364	973.95	19	0.282	2366.03	41	0.631	53.94	14	0.394	704.1	24	0.313	1690.04	17	0.221	4584.75	70	0.114	14610	38	0.442	417.28	20	0.383	792.74	19	0.353	1100.33	26	0.465	326.8	22	0.451	379.98	19	0.327	1456.16	20	0.438	437.5
269	ECPNFVFPLNSIIKT	YP_009724389.1	0.545	137.05	12	0.416	552.91	33	0.476	289.81	7	0.301	1935.23	35	0.66	39.66	9.5	0.432	468.97	16	0.352	1110.77	10	0.257	3111.4	60	0.13	12290.4	27	0.475	294.6	13	0.429	483.58	10	0.388	753.47	17	0.499	225.29	15	0.475	293.79	14	0.362	992.49	12	0.472	303.02
270	CPNFVFPLNSIIKTI	YP_009724389.1	0.57	105.08	9	0.443	415.39	26	0.537	150.19	4	0.319	1593.11	30	0.678	32.67	7.5	0.457	356.72	11	0.388	747.56	6	0.283	2343.81	46	0.145	10399.6	20	0.491	247.35	11	0.458	352.47	6.5	0.407	610.23	13	0.518	183.34	12	0.488	254.58	12	0.389	743.39	8	0.493	241.45
271	PNFVFPLNSIIKTIQ	YP_009724389.1	0.583	90.88	7.5	0.468	316.6	19	0.554	124.59	3.5	0.321	1545.85	29	0.681	31.58	7	0.468	317.28	9.5	0.396	689.14	5.5	0.298	1984.91	41	0.15	9850.8	18	0.5	222.84	9.5	0.469	311.78	5.5	0.419	538.64	11	0.529	163.24	10	0.493	242.14	11	0.399	670.18	7	0.501	221.92
272	NFVFPLNSIIKTIQP	YP_009724389.1	0.577	97.55	8	0.469	311.21	19	0.545	137.03	3.5	0.306	1819.19	33	0.668	36.49	8.5	0.458	350.78	11	0.383	797.2	6.5	0.296	2030.75	42	0.144	10489.9	20	0.487	258.31	11	0.463	333.06	6	0.412	576.89	12	0.523	174.46	11	0.479	281.54	13	0.389	745.68	8	0.488	254.38
273	FVFPLNSIIKTIQPR	YP_009724389.1	0.562	114.22	10	0.495	236.21	13	0.512	196.08	5	0.267	2776.12	47	0.626	57.3	15	0.44	430.05	14	0.349	1148.37	11	0.305	1853.24	39	0.132	11942.6	26	0.456	359.39	17	0.45	386.17	7.5	0.403	638.02	14	0.51	200.04	13	0.447	397.19	20	0.352	1107.72	14	0.452	374.11
274	VFPLNSIIKTIQPRV	YP_009724389.1	0.539	146	13	0.556	121.71	4.5	0.473	298.32	7	0.265	2835.25	47	0.578	95.74	24	0.43	474.54	16	0.312	1702.7	17	0.379	825.32	20	0.147	10147.5	19	0.423	512.46	24	0.441	421.75	8.5	0.406	615.75	13	0.502	218.76	15	0.42	531.92	27	0.318	1598.03	22	0.409	601.12
275	FPLNSIIKTIQPRVE	YP_009724389.1	0.531	159.85	14	0.593	81.42	1.7	0.401	650.1	14	0.258	3051.89	50	0.586	87.81	22	0.436	445.57	15	0.314	1666.38	17	0.418	545.73	13	0.146	10292.4	19	0.413	575.46	27	0.441	424.13	8.5	0.417	547.24	11	0.52	181.06	12	0.427	490.61	25	0.302	1913.95	27	0.398	677.26
276	PLNSIIKTIQPRVEK	YP_009724389.1	0.577	97.51	8	0.62	61.34	0.8	0.407	613.33	13	0.264	2867.93	48	0.615	64.54	17	0.461	341.88	11	0.333	1361.13	13	0.451	378.89	9	0.156	9292.94	16	0.426	497.04	24	0.464	330.52	6	0.434	458.14	8.5	0.539	147.21	8.5	0.438	436.74	22	0.309	1766.85	25	0.407	608.34
277	LNSIIKTIQPRVEKK	YP_009724389.1	0.607	70.09	5.5	0.635	52	0.5	0.428	486.17	11	0.268	2741.05	46	0.635	51.91	13	0.483	268.4	7.5	0.354	1081.99	10	0.471	306.13	7	0.164	8494.59	14	0.441	423.89	20	0.483	267.44	4	0.449	388.53	7	0.555	122.75	6.5	0.449	386.25	19	0.32	1565.26	21	0.42	529.38
278	NSIIKTIQPRVEKKK	YP_009724389.1	0.602	74.05	6	0.626	57.47	0.7	0.401	651.29	14	0.247	3469.15	55	0.62	61.32	16	0.471	307.15	9	0.337	1309.42	13	0.452	376.27	9	0.149	9949.24	18	0.425	505.86	24	0.467	320.59	5.5	0.431	470.72	9	0.54	145.34	8.5	0.429	480.15	24	0.304	1870.81	26	0.402	645.41
279	SIIKTIQPRVEKKKL	YP_009724389.1	0.589	85.37	7	0.613	65.98	1	0.363	981.28	19	0.225	4400.49	65	0.598	77.22	20	0.459	347.83	11	0.32	1575.37	16	0.431	474.04	11	0.135	11542.4	24	0.398	673.3	31	0.448	392.05	7.5	0.408	603.98	13	0.515	191.03	12	0.403	635.28	31	0.283	2344.34	33	0.377	845.84
280	IIKTIQPRVEKKKLD	YP_009724389.1	0.526	168.41	14	0.56	116.22	4	0.27	2679.64	39	0.178	7325.26	85	0.522	176.98	36	0.403	635.65	22	0.258	3051.59	32	0.364	974.26	23	0.106	15849.8	45	0.328	1430.49	55	0.383	789.49	19	0.342	1235.15	29	0.449	389.05	26	0.338	1287.72	55	0.229	4196.27	55	0.312	1709.16
281	IKTIQPRVEKKKLDG	YP_009724389.1	0.406	618.81	36	0.408	608.15	36	0.12	13721.6	90	0.105	16017.7	95	0.304	1871.17	85	0.263	2915.99	70	0.132	12023.1	85	0.242	3654.36	65	0.061	25922.5	95	0.191	6335.92	95	0.231	4101.38	70	0.194	6146.98	80	0.264	2861.48	80	0.196	6007	90	0.131	12180.2	95	0.181	7026.46
282	KTIQPRVEKKKLDGF	YP_009724389.1	0.342	1230.07	55	0.298	1988.81	70	0.085	20017.9	95	0.104	16295.8	95	0.197	5907.17	95	0.185	6789.18	90	0.099	17209.3	95	0.199	5832.67	80	0.052	28403	95	0.124	13023.2	95	0.163	8601.69	90	0.117	14070.6	95	0.152	9623.97	95	0.119	13797.1	95	0.087	19515.3	95	0.116	14237.5
283	TIQPRVEKKKLDGFM	YP_009724389.1	0.3	1954.78	65	0.291	2136.76	75	0.076	21858.8	95	0.112	14882.3	95	0.196	6024.19	95	0.182	7007.33	90	0.097	17579	95	0.185	6774.43	85	0.051	28938.4	95	0.128	12496.1	95	0.156	9249.51	90	0.119	13736.5	95	0.157	9172.17	95	0.137	11351.3	95	0.086	19792.2	95	0.118	13913.9
284	IQPRVEKKKLDGFMG	YP_009724389.1	0.314	1673.53	60	0.302	1896.34	70	0.093	18288.9	95	0.138	11216.5	95	0.302	1906.3	85	0.236	3885.65	75	0.119	13797.7	90	0.184	6841.46	85	0.055	27556.9	95	0.181	7055.41	95	0.179	7200.94	85	0.152	9679.22	95	0.211	5107.81	90	0.183	6931.54	95	0.116	14220.4	95	0.167	8179.36
285	QPRVEKKKLDGFMGR	YP_009724389.1	0.354	1084.12	48	0.328	1438.41	65	0.133	11857	90	0.195	6032.99	80	0.361	1002.26	75	0.288	2217.69	60	0.147	10232.2	80	0.271	2662.88	55	0.084	20043.7	70	0.225	4401.26	90	0.211	5101.57	75	0.187	6638.38	85	0.259	3017.44	80	0.219	4654.62	90	0.15	9841.85	90	0.207	5296.69
286	PRVEKKKLDGFMGRI	YP_009724389.1	0.395	693.61	38	0.351	1124.63	55	0.164	8444.65	80	0.222	4540.86	65	0.417	548.28	65	0.334	1345.07	42	0.185	6730.23	60	0.311	1733.71	37	0.1	17031.9	55	0.254	3200.31	80	0.249	3374.45	65	0.215	4881.31	75	0.295	2056.11	70	0.25	3337.67	80	0.171	7836.23	85	0.234	3994.86
287	RVEKKKLDGFMGRIR	YP_009724389.1	0.497	230.43	19	0.39	737.21	41	0.188	6511.83	70	0.231	4101.07	65	0.467	317.84	49	0.401	652.34	23	0.238	3808.11	39	0.346	1182.62	27	0.112	14842	40	0.28	2426.38	70	0.31	1743.62	40	0.244	3556.75	65	0.334	1352.23	60	0.281	2393.48	70	0.189	6461.09	75	0.258	3061.97
288	VEKKKLDGFMGRIRS	YP_009724389.1	0.523	173.54	15	0.401	653.97	38	0.194	6144.79	65	0.226	4333.87	65	0.478	282.47	47	0.42	530.08	18	0.254	3204.02	33	0.352	1111.2	26	0.112	14875.4	40	0.275	2558.27	75	0.327	1455.57	35	0.251	3315.64	65	0.341	1242.66	60	0.28	2413.29	70	0.192	6257.78	75	0.255	3169.67
289	EKKKLDGFMGRIRSV	YP_009724389.1	0.551	128.49	11	0.424	507.36	31	0.222	4530.4	55	0.222	4512.84	65	0.523	174.09	36	0.456	358.19	11	0.306	1817.36	19	0.351	1120.5	26	0.114	14576.2	38	0.295	2065.52	65	0.374	877.26	22	0.275	2545.98	55	0.368	931.99	49	0.298	1993.01	65	0.206	5368.46	70	0.273	2607
290	KKKLDGFMGRIRSVY	YP_009724389.1	0.581	92.72	8	0.463	331.98	20	0.251	3292.65	45	0.236	3869.83	60	0.562	113.89	27	0.486	261.42	7	0.34	1257.09	12	0.369	919.29	22	0.118	13908.8	35	0.33	1407.75	55	0.419	535.39	12	0.318	1597.52	37	0.415	559.68	35	0.339	1279.99	55	0.231	4107.42	55	0.305	1841.67
291	KKLDGFMGRIRSVYP	YP_009724389.1	0.564	111.99	9.5	0.465	326.31	20	0.25	3326.7	45	0.222	4541.84	65	0.558	118.91	28	0.471	306.41	9	0.328	1442.12	14	0.342	1239.66	28	0.108	15466.1	43	0.352	1107.35	46	0.416	553.13	13	0.327	1448.68	34	0.434	456.09	30	0.364	976.38	43	0.24	3713.51	50	0.328	1440.38
292	KLDGFMGRIRSVYPV	YP_009724389.1	0.552	127.52	11	0.485	263.01	15	0.273	2608.98	38	0.236	3887.67	60	0.589	85.27	22	0.47	310.97	9	0.336	1318.61	13	0.338	1292.49	29	0.108	15591.4	43	0.393	711.12	33	0.433	461.94	9.5	0.356	1065.36	25	0.474	296.46	20	0.406	616.65	30	0.26	3001.39	42	0.368	932.3
293	LDGFMGRIRSVYPVA	YP_009724389.1	0.536	151.34	13	0.504	214.32	12	0.317	1617.54	27	0.244	3553.52	60	0.606	70.69	18	0.466	322.11	9.5	0.332	1371.33	13	0.341	1246.67	28	0.113	14721.1	39	0.438	436.25	21	0.453	372.35	7	0.401	650.21	14	0.514	192.01	13	0.442	417.29	21	0.302	1913.68	27	0.415	562.64
294	DGFMGRIRSVYPVAS	YP_009724389.1	0.551	128.92	11	0.564	112.45	4	0.381	811.97	16	0.256	3141.88	55	0.671	34.99	8	0.49	248.19	6.5	0.347	1166.63	11	0.36	1014.26	24	0.118	13923.1	35	0.53	161.85	6	0.496	233.23	3	0.511	199.12	1.9	0.615	64.41	1.8	0.518	183.64	7.5	0.395	698.85	7	0.516	187.33
295	GFMGRIRSVYPVASP	YP_009724389.1	0.572	102.76	8.5	0.588	86.29	2	0.408	605.62	13	0.257	3103.87	55	0.696	26.96	5.5	0.508	204.28	5	0.354	1083.5	10	0.372	890	21	0.12	13621.9	33	0.562	114.1	3.5	0.522	176.41	1.6	0.554	124.71	0.6	0.648	44.93	0.7	0.545	137.83	4.5	0.426	499.08	4.5	0.554	125.13
296	FMGRIRSVYPVASPN	YP_009724389.1	0.558	119.8	10	0.585	89.39	2.5	0.409	596.77	13	0.237	3863.93	60	0.695	27.24	5.5	0.498	228.87	5.5	0.33	1406.38	14	0.356	1065.68	25	0.112	14901	40	0.566	109.59	3	0.512	195.44	2.5	0.564	111.34	0.5	0.655	41.66	0.6	0.545	137.8	4.5	0.435	451.5	3.5	0.559	117.47
297	MGRIRSVYPVASPNE	YP_009724389.1	0.521	177.2	15	0.566	109.91	3.5	0.392	721.61	15	0.22	4609.82	70	0.673	34.22	8	0.465	326.81	9.5	0.297	2005.88	21	0.327	1457.66	32	0.103	16455.7	48	0.556	121.94	4	0.478	282.18	4.5	0.547	134.48	0.8	0.64	48.93	0.9	0.532	158.05	6	0.427	493.79	4	0.55	130.88
298	GRIRSVYPVASPNEC	YP_009724389.1	0.485	264.07	21	0.535	153.05	7	0.362	995.34	19	0.204	5520.37	75	0.647	45.65	12	0.435	451.07	15	0.268	2766.02	28	0.297	2009.61	42	0.095	17932.8	60	0.538	148.97	5	0.444	408.9	8	0.519	182.26	1.6	0.616	63.78	1.8	0.515	189.65	7.5	0.407	609.73	6	0.53	161.89
299	RIRSVYPVASPNECN	YP_009724389.1	0.429	484.43	31	0.495	236.03	13	0.314	1670.01	28	0.183	6928.02	85	0.605	71.78	19	0.394	701.96	24	0.232	4046.06	41	0.257	3097.86	60	0.085	20007.5	70	0.504	213.91	9	0.4	662.77	16	0.473	300.76	4.5	0.579	95.44	4.5	0.485	264.05	12	0.375	860.17	10	0.495	236.96
300	IRSVYPVASPNECNQ	YP_009724389.1	0.284	2310.6	70	0.344	1209.63	60	0.228	4244.77	55	0.147	10194.9	95	0.464	331.08	50	0.285	2295.45	60	0.156	9269.34	75	0.16	8870.01	90	0.067	24278.7	90	0.409	596.1	28	0.271	2663.92	55	0.341	1253	29	0.44	427.35	29	0.392	719.3	35	0.296	2024.04	29	0.402	644.05
301	RSVYPVASPNECNQM	YP_009724389.1	0.196	5989.87	90	0.201	5683.16	95	0.214	4918.53	60	0.146	10318.5	95	0.344	1205.18	80	0.185	6737.59	90	0.127	12706.3	85	0.123	13164.5	95	0.067	24320.5	90	0.353	1097.51	45	0.178	7272.74	85	0.233	4027.24	70	0.307	1812.78	70	0.326	1473.85	55	0.256	3128.14	44	0.34	1260.72
302	SVYPVASPNECNQMC	YP_009724389.1	0.157	9129.8	95	0.166	8324.72	95	0.192	6284.24	65	0.132	12002.6	95	0.291	2141.02	90	0.156	9226.32	95	0.111	15089.4	90	0.114	14507.9	95	0.062	25446.5	95	0.293	2105.05	70	0.148	10087.2	95	0.188	6516.62	85	0.245	3545.38	85	0.268	2739.06	75	0.218	4733.65	60	0.288	2216.11
303	VYPVASPNECNQMCL	YP_009724389.1	0.131	12062.3	95	0.154	9450	95	0.186	6678.8	70	0.14	11038.1	95	0.25	3336.73	95	0.139	11086	95	0.102	16553.2	95	0.122	13286.2	95	0.064	24937	90	0.238	3799.88	85	0.126	12804.1	95	0.154	9449.6	95	0.188	6570.43	95	0.21	5129.18	90	0.18	7093.14	80	0.235	3913.41
304	YPVASPNECNQMCLS	YP_009724389.1	0.104	16283.3	95	0.142	10739.7	95	0.166	8277.38	75	0.133	11823.8	95	0.202	5647.06	95	0.119	13743	95	0.094	18012.9	95	0.122	13305.7	95	0.062	25581.2	95	0.18	7125.22	95	0.108	15516.9	95	0.121	13550.5	95	0.141	10873.1	95	0.147	10202.6	95	0.142	10746.3	95	0.169	8009.99
305	PVASPNECNQMCLST	YP_009724389.1	0.092	18532.3	95	0.142	10773.2	95	0.14	11018.5	85	0.123	13186	95	0.18	7128.23	95	0.116	14229	95	0.087	19566.3	95	0.117	14138.5	95	0.057	26881.1	95	0.15	9820.68	95	0.101	16694	95	0.108	15513.4	95	0.13	12280.5	95	0.131	12107.8	95	0.118	13943.1	95	0.142	10740.1
306	VASPNECNQMCLSTL	YP_009724389.1	0.128	12477.8	95	0.198	5848.34	95	0.143	10593.7	85	0.146	10301.4	95	0.29	2161.17	90	0.171	7895.72	95	0.115	14367.5	90	0.129	12419.5	95	0.063	25420.3	90	0.192	6252.23	95	0.133	11887.7	95	0.152	9608.06	95	0.197	5906.02	95	0.2	5761.35	90	0.14	10976.9	95	0.183	6874.04
307	ASPNECNQMCLSTLM	YP_009724389.1	0.211	5076.95	85	0.281	2389	75	0.165	8394.18	75	0.19	6397.78	80	0.414	568.31	65	0.261	2972.43	70	0.159	8970.58	75	0.165	8408.82	90	0.073	22626.2	85	0.261	2971.34	80	0.197	5952.59	80	0.215	4866.02	75	0.288	2208.67	75	0.282	2365.44	70	0.177	7343.99	80	0.246	3509.7
308	SPNECNQMCLSTLMK	YP_009724389.1	0.393	713.59	39	0.365	966.37	49	0.199	5814.71	65	0.21	5128.91	70	0.494	238.97	43	0.347	1167.8	38	0.199	5829.58	55	0.234	3965.11	65	0.087	19598.9	65	0.332	1377.65	55	0.284	2307.1	49	0.298	1990.79	44	0.389	745.37	43	0.353	1098.74	47	0.228	4246.28	60	0.312	1711.44
309	PNECNQMCLSTLMKC	YP_009724389.1	0.429	481.91	31	0.391	723.79	41	0.216	4826.59	60	0.22	4616.35	70	0.501	220.52	41	0.362	999.99	33	0.207	5335.57	55	0.264	2858.72	55	0.091	18645.9	65	0.35	1127.95	46	0.311	1721.58	40	0.324	1500.24	35	0.413	570.15	36	0.371	904.63	41	0.245	3515.09	48	0.333	1365.18
310	NECNQMCLSTLMKCD	YP_009724389.1	0.416	552.91	34	0.389	741.01	42	0.214	4949.44	60	0.221	4568.36	70	0.485	263.84	45	0.353	1098.66	36	0.194	6101.26	60	0.267	2779.3	55	0.091	18628	65	0.347	1171.77	47	0.305	1839.24	42	0.321	1544.4	36	0.409	595.51	37	0.37	916.86	41	0.245	3542.93	48	0.329	1423.87
311	ECNQMCLSTLMKCDH	YP_009724389.1	0.433	462.44	30	0.412	581.48	35	0.216	4806.37	60	0.217	4756.34	70	0.48	277.93	46	0.361	1005.83	33	0.194	6127.2	60	0.278	2458.52	48	0.092	18511.8	60	0.348	1152.53	47	0.318	1601.73	38	0.326	1462.21	34	0.414	566.82	36	0.369	918.32	42	0.246	3509.01	48	0.331	1398.17
312	CNQMCLSTLMKCDHC	YP_009724389.1	0.433	463.24	30	0.409	600.67	36	0.207	5322.08	60	0.206	5370.38	75	0.464	328.62	50	0.359	1030.39	34	0.189	6473.96	60	0.273	2610.73	50	0.089	19085.4	65	0.337	1310.88	55	0.317	1619.28	38	0.321	1544.21	36	0.407	609.06	38	0.357	1049.39	45	0.238	3816.4	55	0.321	1557.38
313	NQMCLSTLMKCDHCG	YP_009724389.1	0.424	507.11	32	0.396	687.01	40	0.192	6250.06	65	0.194	6103.97	80	0.431	472.97	60	0.339	1274.81	40	0.176	7411.44	65	0.264	2862.56	55	0.086	19768.7	70	0.321	1545.78	60	0.308	1791.61	41	0.307	1806.81	41	0.393	709.95	41	0.336	1322.35	55	0.224	4412.94	60	0.303	1885.07
314	QMCLSTLMKCDHCGE	YP_009724389.1	0.378	832.59	42	0.367	944.93	49	0.164	8512.9	80	0.187	6640.61	80	0.366	954.16	75	0.296	2037.33	55	0.15	9861.78	75	0.247	3470.05	60	0.077	21666.2	80	0.274	2570.26	75	0.273	2617.32	55	0.274	2583.19	55	0.354	1080.07	55	0.291	2146.84	70	0.195	6069.72	75	0.263	2914.41
315	MCLSTLMKCDHCGET	YP_009724389.1	0.259	3039.1	75	0.307	1803.8	70	0.121	13549.9	90	0.201	5664.8	75	0.276	2532.14	90	0.234	3978.65	75	0.116	14297.2	90	0.221	4596.27	70	0.068	23914.7	90	0.198	5847.9	95	0.208	5248.65	75	0.2	5736.41	80	0.27	2690.16	80	0.22	4603.34	85	0.14	10962.8	95	0.194	6137.61
316	CLSTLMKCDHCGETS	YP_009724389.1	0.22	4618.85	85	0.268	2766.37	80	0.106	15873	95	0.205	5464.63	75	0.242	3643.22	95	0.208	5275.81	85	0.101	16699.6	95	0.221	4569.34	70	0.065	24705.5	90	0.177	7390.14	95	0.182	6966.81	85	0.169	8018.4	90	0.229	4181.72	85	0.185	6747.66	95	0.121	13487	95	0.166	8302.68
317	LSTLMKCDHCGETSW	YP_009724389.1	0.196	6012.86	90	0.237	3840.38	85	0.106	15850	95	0.22	4615.8	70	0.233	4004.86	95	0.189	6465.98	90	0.097	17412.2	95	0.234	3980.76	65	0.067	24188.2	90	0.177	7369.62	95	0.168	8124.06	90	0.159	8925.85	90	0.209	5223.61	90	0.176	7408.79	95	0.118	13984.1	95	0.162	8657.71
318	STLMKCDHCGETSWQ	YP_009724389.1	0.154	9444.18	95	0.182	6941.83	95	0.097	17467.7	95	0.211	5102.06	70	0.2	5715.66	95	0.151	9737.41	95	0.084	20128.2	95	0.22	4639.44	70	0.063	25404.4	90	0.164	8436.79	95	0.134	11715.2	95	0.134	11674.3	95	0.173	7673.62	95	0.157	9098.04	95	0.111	15054.5	95	0.148	10113.9
319	TLMKCDHCGETSWQT	YP_009724389.1	0.139	11159.8	95	0.161	8799.75	95	0.09	18827.8	95	0.203	5588.16	75	0.185	6720.04	95	0.134	11780.5	95	0.08	21080.9	95	0.207	5352.51	75	0.059	26416	95	0.162	8707.98	95	0.118	13975.6	95	0.118	14016.2	95	0.15	9832.59	95	0.149	10020.6	95	0.111	15012.4	95	0.146	10336.1
320	LMKCDHCGETSWQTG	YP_009724389.1	0.112	14851.1	95	0.122	13287.1	95	0.079	21281.4	95	0.172	7805.42	85	0.167	8179.54	95	0.106	15822.2	95	0.069	23719.1	95	0.172	7797.83	90	0.051	28919	95	0.15	9874.06	95	0.093	18371.4	95	0.098	17368.9	95	0.125	12925.7	95	0.132	11982.6	95	0.103	16461.2	95	0.136	11473.2
321	MKCDHCGETSWQTGD	YP_009724389.1	0.085	19905.2	95	0.083	20292.7	95	0.06	26066.2	95	0.104	16284.7	95	0.139	11114.1	95	0.086	19804.2	95	0.056	27181.7	95	0.086	19745.6	95	0.036	33838.6	95	0.123	13264.9	95	0.069	23743.5	95	0.074	22483.2	95	0.093	18374	95	0.102	16543.3	95	0.084	20152.2	95	0.112	14890.7
322	KCDHCGETSWQTGDF	YP_009724389.1	0.089	19039.6	95	0.089	18985.5	95	0.059	26305.9	95	0.105	16050.7	95	0.143	10668.5	95	0.09	18884.5	95	0.059	26504.8	95	0.067	24102.5	95	0.036	33687.4	95	0.128	12532.8	95	0.066	24378.9	95	0.073	22671	95	0.093	18185.9	95	0.11	15174.5	95	0.085	19921.7	95	0.116	14288.9
323	CDHCGETSWQTGDFV	YP_009724389.1	0.094	18097.1	95	0.115	14393.9	95	0.062	25473.2	95	0.128	12571.3	95	0.177	7352.41	95	0.109	15338.8	95	0.081	20862.4	95	0.078	21391.5	95	0.04	32501.2	95	0.135	11601.5	95	0.082	20606.2	95	0.084	20174.9	95	0.104	16226.5	95	0.128	12493.8	95	0.094	17998.1	95	0.125	12932.1
324	DHCGETSWQTGDFVK	YP_009724389.1	0.138	11237.7	95	0.144	10512.8	95	0.078	21585.7	95	0.143	10631.8	95	0.218	4713.51	95	0.133	11918.6	95	0.096	17624.5	95	0.094	18139.1	95	0.046	30456	95	0.159	8949.35	95	0.106	15934.2	95	0.1	17034.3	95	0.129	12368.8	95	0.154	9486.88	95	0.107	15733.8	95	0.143	10602.2
325	HCGETSWQTGDFVKA	YP_009724389.1	0.201	5694.42	85	0.182	6970.35	95	0.132	12001.4	90	0.201	5688.33	75	0.313	1698.4	85	0.185	6769.74	90	0.133	11878.5	85	0.131	12109	95	0.068	23964.9	90	0.23	4151.7	85	0.145	10436.9	95	0.149	10006.8	95	0.184	6803.59	95	0.215	4889.61	90	0.154	9424.17	90	0.2	5745.17
326	CGETSWQTGDFVKAT	YP_009724389.1	0.23	4130.19	80	0.202	5629	95	0.16	8845.76	80	0.22	4626.15	70	0.355	1073.61	75	0.212	5017.37	85	0.15	9829.4	75	0.152	9667.91	95	0.076	21926.8	80	0.261	2970.6	80	0.167	8212.71	90	0.172	7749.63	90	0.212	5027.59	90	0.239	3763.38	85	0.175	7526.51	80	0.228	4256.45
327	GETSWQTGDFVKATC	YP_009724389.1	0.23	4159.66	80	0.203	5544.26	95	0.164	8509.49	80	0.222	4532.91	65	0.358	1042.22	75	0.216	4832.12	80	0.152	9643.15	75	0.157	9151.06	90	0.077	21841.8	80	0.264	2884.51	75	0.168	8076.47	90	0.174	7628.01	90	0.214	4911.4	90	0.24	3737.81	85	0.177	7355.76	80	0.231	4113.25
328	ETSWQTGDFVKATCE	YP_009724389.1	0.225	4397.69	80	0.199	5833.68	95	0.16	8894.81	80	0.216	4849.2	70	0.349	1144.09	80	0.212	5056.56	85	0.147	10239.1	80	0.156	9283.8	90	0.075	22279.2	80	0.261	2964.05	80	0.163	8552.78	90	0.171	7887.18	90	0.211	5102.5	90	0.238	3821.15	85	0.174	7620.67	80	0.228	4258.11
329	TSWQTGDFVKATCEF	YP_009724389.1	0.228	4230.32	80	0.199	5827.24	95	0.159	8939.77	80	0.226	4338.47	65	0.345	1191.61	80	0.212	5041.21	85	0.145	10396.4	80	0.164	8508.39	90	0.076	22034.7	80	0.262	2948.79	80	0.166	8304.48	90	0.173	7665.99	90	0.215	4906.94	90	0.243	3587.95	80	0.174	7608.56	80	0.229	4189.97
330	SWQTGDFVKATCEFC	YP_009724389.1	0.222	4532.81	80	0.195	6059.29	95	0.162	8642.65	80	0.238	3806.71	60	0.346	1178.72	80	0.209	5232.83	85	0.137	11337.5	85	0.165	8384.92	90	0.077	21660.3	80	0.282	2372.26	70	0.166	8281.24	90	0.18	7149.55	85	0.23	4130.33	85	0.284	2311.3	70	0.19	6402.77	75	0.254	3205.75
331	WQTGDFVKATCEFCG	YP_009724389.1	0.221	4597.76	85	0.194	6112.69	95	0.152	9705.96	80	0.22	4644.56	70	0.344	1210.8	80	0.204	5505.4	85	0.131	12061.9	85	0.155	9295.76	90	0.072	22900.5	85	0.286	2273.89	70	0.162	8645.45	90	0.185	6778.76	85	0.24	3739.88	85	0.293	2108.1	70	0.192	6276.15	75	0.263	2905.72
332	QTGDFVKATCEFCGT	YP_009724389.1	0.232	4073.65	80	0.197	5940.56	95	0.145	10365.5	85	0.208	5249.9	75	0.352	1107.74	75	0.205	5450.22	85	0.127	12670.8	85	0.147	10237.1	95	0.066	24599.4	90	0.294	2077.08	70	0.169	7994.49	90	0.193	6162.5	85	0.257	3103.63	80	0.301	1919.3	65	0.195	6068.28	75	0.272	2633.8
333	TGDFVKATCEFCGTE	YP_009724389.1	0.229	4193.64	80	0.195	6069	95	0.143	10680.4	85	0.202	5595.54	75	0.35	1139.14	80	0.202	5625.04	85	0.124	13089.4	90	0.146	10252.5	95	0.064	24882.9	90	0.294	2079.98	70	0.167	8249.31	90	0.194	6109.92	80	0.258	3070.53	80	0.299	1973.59	65	0.194	6133.9	75	0.271	2665.65
334	GDFVKATCEFCGTEN	YP_009724389.1	0.22	4602.74	85	0.189	6444.05	95	0.135	11604.3	90	0.192	6240.74	80	0.339	1282.68	80	0.196	6020.67	90	0.119	13832.5	90	0.142	10736.7	95	0.062	25621.3	95	0.283	2328.62	70	0.161	8738.08	90	0.19	6376.98	85	0.252	3278.15	80	0.287	2251.32	70	0.185	6769.3	75	0.26	3013.79
335	DFVKATCEFCGTENL	YP_009724389.1	0.2	5760.23	85	0.18	7155.2	95	0.124	13126.8	90	0.21	5170.3	70	0.321	1546.74	85	0.183	6910.13	90	0.113	14661.1	90	0.143	10602.5	95	0.061	25864.2	95	0.264	2886.51	75	0.151	9787.16	95	0.181	7090.54	85	0.236	3887.96	85	0.273	2617.18	75	0.173	7665.99	80	0.241	3667.19
336	FVKATCEFCGTENLT	YP_009724389.1	0.183	6875.52	90	0.173	7691.08	95	0.12	13701.3	90	0.201	5682.36	75	0.314	1664.99	85	0.178	7264.56	90	0.11	15234.7	95	0.14	10968.5	95	0.059	26317.6	95	0.262	2940.8	80	0.143	10598.5	95	0.174	7592.93	90	0.226	4333.59	90	0.263	2896.02	75	0.17	7904.43	85	0.236	3870.08
337	VKATCEFCGTENLTK	YP_009724389.1	0.239	3749.28	80	0.16	8854.77	95	0.144	10505.8	85	0.209	5207.3	75	0.333	1367.92	80	0.168	8132.77	95	0.118	14018.1	90	0.141	10842.1	95	0.062	25686.6	95	0.313	1698.64	60	0.138	11224	95	0.167	8244.49	90	0.221	4575.78	90	0.29	2161.34	70	0.203	5541.14	70	0.277	2484.83
338	KATCEFCGTENLTKE	YP_009724389.1	0.274	2585.43	70	0.157	9164.73	95	0.155	9342.04	80	0.209	5222.71	75	0.344	1212.26	80	0.172	7774.49	95	0.12	13719.2	90	0.146	10263.3	95	0.064	25088.9	90	0.332	1370.41	55	0.143	10617.2	95	0.177	7387.1	85	0.235	3949.1	85	0.307	1803.14	65	0.217	4754.13	65	0.296	2025.51
339	ATCEFCGTENLTKEG	YP_009724389.1	0.284	2317.56	70	0.151	9777.32	95	0.153	9587.39	80	0.189	6457.87	80	0.335	1339.29	80	0.167	8189.64	95	0.115	14387.1	90	0.138	11237	95	0.061	25800.8	95	0.329	1429.15	55	0.142	10793	95	0.176	7416.41	85	0.232	4059.22	85	0.298	1993.8	65	0.215	4860.23	65	0.292	2115.67
340	TCEFCGTENLTKEGA	YP_009724389.1	0.306	1815.67	60	0.16	8866.94	95	0.16	8883.07	80	0.18	7150.86	85	0.343	1217.07	80	0.174	7646.44	90	0.117	14034.1	90	0.138	11270	95	0.062	25518.7	95	0.336	1311.62	55	0.148	10085	95	0.183	6872.92	85	0.243	3622.43	85	0.301	1921.25	65	0.219	4660.97	60	0.298	1995.4
341	CEFCGTENLTKEGAT	YP_009724389.1	0.292	2122.73	65	0.159	8945.96	95	0.148	10056.6	85	0.158	9081.91	90	0.32	1560.49	85	0.17	7976.08	95	0.108	15534.2	95	0.125	12984	95	0.058	26617.4	95	0.318	1602.77	60	0.141	10853.3	95	0.172	7752.74	90	0.23	4162.9	85	0.281	2398.53	70	0.205	5420.99	70	0.281	2403.49
342	EFCGTENLTKEGATT	YP_009724389.1	0.269	2724.17	70	0.159	8936	95	0.132	12048.4	90	0.133	11903	95	0.292	2114.7	90	0.169	8068	95	0.101	16820	95	0.112	14805.6	95	0.054	27763.4	95	0.285	2280.03	70	0.136	11517.7	95	0.156	9291.74	90	0.206	5379.92	90	0.244	3556.79	80	0.183	6917.46	80	0.25	3341.89
343	FCGTENLTKEGATTC	YP_009724389.1	0.202	5634.3	85	0.155	9382.76	95	0.092	18446.5	95	0.116	14212.4	95	0.26	3007.57	95	0.164	8449.77	95	0.09	18875.7	95	0.104	16193.9	95	0.047	29933.9	95	0.21	5134.24	90	0.127	12710.4	95	0.132	11944.4	95	0.174	7611.44	95	0.169	8064.34	95	0.137	11352.8	95	0.186	6682.56
344	CGTENLTKEGATTCG	YP_009724389.1	0.117	14111.3	95	0.138	11261.7	95	0.075	22152.8	95	0.094	17994.6	95	0.256	3122.02	95	0.155	9345.38	95	0.086	19791.1	95	0.091	18639.1	95	0.037	33499.8	95	0.179	7191.44	95	0.117	14104.9	95	0.117	14158.8	95	0.149	9939.34	95	0.128	12533.3	95	0.119	13856.2	95	0.161	8804.23
345	GTENLTKEGATTCGY	YP_009724389.1	0.132	11951.5	95	0.154	9403.6	95	0.092	18500.6	95	0.108	15472.6	95	0.3	1942.8	85	0.174	7570.13	90	0.1	16981.8	95	0.105	16122.2	95	0.041	32207.1	95	0.212	5066.36	90	0.133	11809.1	95	0.137	11299.1	95	0.174	7618.94	95	0.15	9816.22	95	0.138	11292.2	95	0.187	6629.55
346	TENLTKEGATTCGYL	YP_009724389.1	0.144	10543.5	95	0.164	8449.4	95	0.104	16217.2	95	0.123	13156.1	95	0.33	1411.98	80	0.187	6632.57	90	0.111	15014.5	90	0.116	14261.1	95	0.044	30918.2	95	0.235	3919.13	85	0.145	10428.1	95	0.153	9577.23	95	0.194	6156.43	95	0.174	7569.55	95	0.153	9547.64	90	0.206	5363
347	ENLTKEGATTCGYLP	YP_009724389.1	0.138	11219.8	95	0.155	9327.39	95	0.097	17537.5	95	0.119	13826.7	95	0.314	1679.08	85	0.178	7296.94	90	0.107	15761	95	0.11	15130.1	95	0.043	31453.6	95	0.224	4450.05	90	0.138	11267	95	0.146	10320	95	0.184	6815.75	95	0.168	8112.56	95	0.146	10297.6	90	0.196	5976.34
348	NLTKEGATTCGYLPQ	YP_009724389.1	0.137	11341	95	0.147	10159.4	95	0.088	19194.9	95	0.116	14247	95	0.292	2121.67	90	0.17	7940.09	95	0.104	16282.5	95	0.104	16264.1	95	0.043	31250.1	95	0.207	5325.01	90	0.131	12112.2	95	0.142	10752.3	95	0.174	7574.3	95	0.165	8388.46	95	0.137	11326.7	95	0.185	6735.91
349	LTKEGATTCGYLPQN	YP_009724389.1	0.127	12712.9	95	0.131	12083.4	95	0.076	21869.9	95	0.104	16161.2	95	0.232	4055.49	95	0.15	9879.4	95	0.093	18186.2	95	0.089	19149.3	95	0.041	31998	95	0.172	7807.28	95	0.11	15149.6	95	0.124	13004.9	95	0.152	9666.97	95	0.153	9551.36	95	0.117	14041.5	95	0.156	9216.54
350	TKEGATTCGYLPQNA	YP_009724389.1	0.13	12248.6	95	0.153	9499	95	0.085	19935.1	95	0.1	16920.8	95	0.229	4193.68	95	0.155	9381.14	95	0.095	17838.8	95	0.088	19379.6	95	0.042	31873.7	95	0.164	8491.28	95	0.117	14042.1	95	0.122	13359.3	95	0.156	9247.11	95	0.164	8489.35	95	0.115	14432	95	0.157	9123.38
351	KEGATTCGYLPQNAV	YP_009724389.1	0.163	8535.03	95	0.2	5716.46	95	0.113	14785.4	95	0.131	12095.4	95	0.352	1112.31	75	0.207	5302.76	85	0.126	12825.1	85	0.106	15854.4	95	0.049	29510.1	95	0.214	4956.24	90	0.152	9660.7	95	0.161	8772.37	90	0.21	5172.77	90	0.221	4553.8	85	0.146	10288.5	90	0.203	5574.69
352	EGATTCGYLPQNAVV	YP_009724389.1	0.205	5449.87	85	0.241	3673.22	85	0.16	8865.69	80	0.153	9551.77	90	0.461	340.34	55	0.253	3247.29	70	0.171	7827.84	70	0.12	13615.9	95	0.057	27110.7	95	0.273	2599.03	75	0.188	6572.99	85	0.201	5660.51	80	0.268	2757.2	80	0.272	2621.77	75	0.185	6752.55	75	0.26	2986.91
353	GATTCGYLPQNAVVK	YP_009724389.1	0.442	417	28	0.302	1907.83	70	0.309	1766.56	29	0.198	5846.32	75	0.581	93.32	23	0.331	1385.94	43	0.276	2524.72	26	0.166	8338.87	90	0.082	20698.2	75	0.379	826.08	37	0.273	2596.67	55	0.261	2955.85	60	0.338	1288.79	60	0.335	1329.53	55	0.259	3045.26	42	0.345	1198.36
354	ATTCGYLPQNAVVKI	YP_009724389.1	0.53	162	14	0.343	1218.81	60	0.408	604.42	13	0.239	3768.43	60	0.652	43.01	11	0.39	733.65	25	0.352	1104.89	10	0.206	5368.11	75	0.109	15439.4	42	0.437	442.97	21	0.334	1345.09	33	0.308	1790.83	40	0.389	745.23	43	0.385	774.78	37	0.312	1710.14	24	0.401	650.01
355	TTCGYLPQNAVVKIY	YP_009724389.1	0.567	108.86	9	0.365	961.37	49	0.459	350.29	8	0.26	2986.39	49	0.677	32.98	7.5	0.416	555.06	19	0.389	745.43	6	0.234	3956.97	65	0.123	13178.5	31	0.46	343.99	16	0.361	1006.09	25	0.329	1415.19	33	0.409	597.57	37	0.407	614.94	30	0.337	1308.91	17	0.425	502.54
356	TCGYLPQNAVVKIYC	YP_009724389.1	0.556	122.63	11	0.359	1023.02	55	0.451	379.42	9	0.252	3274.53	55	0.668	36.34	8.5	0.407	613.75	21	0.379	830.11	7	0.231	4107.86	70	0.12	13701.5	33	0.45	383.98	18	0.354	1083.03	27	0.32	1563.33	36	0.398	675.96	40	0.394	700.7	34	0.329	1416.75	19	0.415	561.58
357	CGYLPQNAVVKIYCP	YP_009724389.1	0.542	142.7	12	0.351	1119.3	55	0.436	448.13	10	0.239	3765.17	60	0.652	43.28	11	0.389	746.1	26	0.361	1003.28	9	0.223	4476.03	70	0.114	14557.3	38	0.431	471.28	22	0.341	1250.41	31	0.303	1894.33	42	0.377	844.68	46	0.372	892.21	41	0.313	1691.5	23	0.395	698.55
358	GYLPQNAVVKIYCPA	YP_009724389.1	0.522	175.67	15	0.356	1066.74	55	0.421	524.03	12	0.223	4491.6	65	0.62	61.34	16	0.367	939.61	32	0.334	1349.23	13	0.22	4636.38	70	0.112	14828.8	40	0.405	627.94	29	0.33	1412.77	34	0.292	2118.32	46	0.364	969.46	50	0.349	1139.59	48	0.292	2131.52	30	0.367	938.61
359	YLPQNAVVKIYCPAC	YP_009724389.1	0.434	454.55	30	0.335	1332.15	60	0.336	1320.08	24	0.185	6728.56	80	0.505	211.46	40	0.313	1692.34	49	0.256	3145.15	32	0.194	6136.75	80	0.096	17718.2	55	0.334	1340.71	55	0.287	2228.73	48	0.264	2882.48	60	0.348	1156.56	55	0.312	1713.57	60	0.233	4032.65	55	0.301	1930.42
360	LPQNAVVKIYCPACH	YP_009724389.1	0.348	1157.63	49	0.357	1049.2	55	0.197	5964.45	65	0.162	8664.09	90	0.422	518.2	60	0.303	1889.79	55	0.191	6300.24	60	0.19	6411.09	85	0.075	22255.2	80	0.308	1786.86	65	0.294	2070.42	46	0.285	2301.54	48	0.383	790.8	44	0.327	1451.21	55	0.223	4463.55	60	0.302	1903.35
361	PQNAVVKIYCPACHN	YP_009724389.1	0.401	654.66	37	0.378	840.25	45	0.206	5383.87	60	0.165	8402.36	90	0.462	335.62	55	0.336	1319.17	41	0.212	5050.87	49	0.203	5550.02	80	0.076	22003.5	80	0.341	1243.07	49	0.325	1483.82	35	0.311	1720.89	39	0.418	542.82	34	0.355	1076.21	46	0.239	3764.93	55	0.332	1379.66
362	QNAVVKIYCPACHNS	YP_009724389.1	0.431	470.59	31	0.393	714.31	41	0.229	4208	55	0.171	7862.72	85	0.492	242.83	43	0.359	1023.64	34	0.227	4268.86	43	0.216	4839.71	75	0.081	20794.1	75	0.366	956.29	41	0.348	1160.65	28	0.332	1383.95	32	0.44	427.4	29	0.374	874.19	40	0.256	3148.55	44	0.358	1037.44
363	NAVVKIYCPACHNSE	YP_009724389.1	0.431	473.84	31	0.384	785.54	43	0.238	3803.95	49	0.179	7209.59	85	0.49	248.53	44	0.356	1059.46	35	0.224	4439.61	44	0.211	5117.1	75	0.082	20555.4	75	0.369	927.46	40	0.341	1254.18	31	0.33	1413.05	33	0.434	457.19	30	0.374	877.75	40	0.259	3042.46	42	0.36	1018.58
364	AVVKIYCPACHNSEV	YP_009724389.1	0.435	449.72	30	0.37	908.73	48	0.251	3316.28	45	0.19	6393.28	80	0.497	231.14	42	0.355	1070.52	35	0.227	4308.58	43	0.206	5410.5	75	0.085	19953.2	70	0.369	925.87	40	0.334	1348.62	33	0.322	1533.29	35	0.421	523.15	34	0.37	908.05	41	0.264	2868.61	40	0.359	1023.46
365	VVKIYCPACHNSEVG	YP_009724389.1	0.413	572.96	34	0.334	1346.1	60	0.236	3902.8	49	0.175	7488.98	85	0.471	304.71	48	0.332	1370.24	43	0.21	5155.84	50	0.184	6858.95	85	0.079	21194.1	75	0.34	1267.01	50	0.302	1914.38	43	0.289	2191.95	47	0.374	873.8	47	0.336	1316.87	55	0.244	3560.22	49	0.327	1447.43
366	VKIYCPACHNSEVGP	YP_009724389.1	0.349	1150.92	49	0.261	2964.53	80	0.206	5370.55	60	0.157	9097.16	90	0.404	634.33	65	0.273	2616.22	65	0.17	7919.16	70	0.145	10442.9	95	0.069	23626.1	85	0.293	2095.28	70	0.235	3937.96	70	0.233	4024.89	70	0.296	2022.79	70	0.278	2471.75	70	0.208	5283.81	65	0.277	2509.5
367	KIYCPACHNSEVGPE	YP_009724389.1	0.226	4346.78	80	0.158	9038.1	95	0.165	8398.45	75	0.136	11484	95	0.301	1924.56	85	0.176	7453.01	90	0.119	13834.2	90	0.104	16235.6	95	0.058	26825.9	95	0.244	3572.14	85	0.14	10943.8	95	0.158	9096.27	90	0.197	5947.38	95	0.217	4777.33	90	0.168	8078.75	85	0.227	4304.01
368	IYCPACHNSEVGPEH	YP_009724389.1	0.137	11345.2	95	0.108	15556.6	95	0.118	14021.8	95	0.108	15498.6	95	0.213	4983.83	95	0.122	13403.4	95	0.087	19517.9	95	0.079	21164.1	95	0.045	30561.9	95	0.186	6690.95	95	0.097	17469.2	95	0.108	15472.3	95	0.137	11345.2	95	0.164	8441.82	95	0.128	12564.8	95	0.174	7631.72
369	YCPACHNSEVGPEHS	YP_009724389.1	0.089	19188.9	95	0.092	18421.7	95	0.082	20696.7	95	0.087	19411.5	95	0.144	10493	95	0.1	16989.2	95	0.065	24654.3	95	0.069	23585.5	95	0.037	33605.8	95	0.128	12485.8	95	0.078	21601.3	95	0.08	21033.3	95	0.099	17149.7	95	0.113	14649.1	95	0.091	18761.1	95	0.12	13672.3
370	CPACHNSEVGPEHSL	YP_009724389.1	0.088	19327.9	95	0.1	16967.9	95	0.069	23808.1	95	0.087	19430.8	95	0.15	9860.82	95	0.104	16236	95	0.067	24108.5	95	0.072	22920.8	95	0.035	34081.1	95	0.12	13646.9	95	0.077	21656.8	95	0.078	21609.5	95	0.097	17495.8	95	0.105	16049.5	95	0.084	20210.9	95	0.111	14968.1
371	PACHNSEVGPEHSLA	YP_009724389.1	0.096	17672.8	95	0.107	15745	95	0.069	23601.6	95	0.094	18020.3	95	0.168	8094.67	95	0.115	14473.3	95	0.074	22401.6	95	0.079	21319.4	95	0.037	33494.7	95	0.13	12200.8	95	0.084	20205.7	95	0.083	20286.5	95	0.106	15850.5	95	0.112	14855.6	95	0.09	18917.8	95	0.12	13705.1
372	ACHNSEVGPEHSLAE	YP_009724389.1	0.096	17629.8	95	0.112	14856.8	95	0.064	24921.9	95	0.104	16217	95	0.172	7802.64	95	0.115	14354.9	95	0.073	22685.5	95	0.088	19275.9	95	0.037	33393.8	95	0.141	10888.4	95	0.088	19362.8	95	0.09	18926.2	95	0.118	13951.7	95	0.124	13070.8	95	0.096	17786.2	95	0.128	12480.7
373	CHNSEVGPEHSLAEY	YP_009724389.1	0.095	17961	95	0.12	13655.1	95	0.062	25697.4	95	0.115	14451.5	95	0.183	6888.63	95	0.121	13510.4	95	0.077	21829.5	95	0.099	17133.4	95	0.039	32957.7	95	0.162	8626.3	95	0.095	17824.1	95	0.102	16557.8	95	0.137	11357.4	95	0.141	10836.8	95	0.107	15661.4	95	0.148	10080.9
374	HNSEVGPEHSLAEYH	YP_009724389.1	0.109	15338	95	0.13	12307	95	0.064	25018.9	95	0.12	13612.4	95	0.193	6221.59	95	0.127	12683.6	95	0.082	20526.1	95	0.107	15640.1	95	0.039	32615.3	95	0.174	7635.03	95	0.102	16539.4	95	0.111	14983.5	95	0.149	9955.48	95	0.154	9494.59	95	0.115	14433.5	95	0.158	9028.52
375	NSEVGPEHSLAEYHN	YP_009724389.1	0.124	13096.9	95	0.135	11572.4	95	0.065	24753.4	95	0.121	13441.1	95	0.205	5447.39	95	0.133	11826	95	0.083	20461.1	95	0.11	15212.7	95	0.04	32512.5	95	0.181	7075.29	95	0.106	15844.8	95	0.115	14465.8	95	0.157	9187.77	95	0.16	8810.8	95	0.118	13944	95	0.163	8546.31
376	SEVGPEHSLAEYHNE	YP_009724389.1	0.13	12226.9	95	0.137	11377.5	95	0.065	24762.3	95	0.119	13809.6	95	0.204	5511.84	95	0.135	11631.1	95	0.082	20680.6	95	0.106	15955.3	95	0.04	32584.3	95	0.178	7308.47	95	0.106	15829.6	95	0.114	14558.5	95	0.156	9240.91	95	0.16	8844.71	95	0.115	14402.8	95	0.161	8796.23
377	EVGPEHSLAEYHNES	YP_009724389.1	0.137	11391.3	95	0.14	11012.1	95	0.068	24041	95	0.116	14318.9	95	0.199	5788.91	95	0.138	11226.5	95	0.079	21194.1	95	0.098	17359.9	95	0.04	32499.8	95	0.168	8153.3	95	0.107	15625.4	95	0.11	15213.5	95	0.15	9890.53	95	0.156	9278.07	95	0.109	15295.7	95	0.152	9638.67
378	VGPEHSLAEYHNESG	YP_009724389.1	0.141	10853.6	95	0.15	9848.35	95	0.073	22751.8	95	0.109	15308.1	95	0.207	5302.25	95	0.141	10825.2	95	0.08	21003	95	0.092	18508.6	95	0.041	32088.5	95	0.18	7102.13	95	0.127	12660.3	95	0.121	13559	95	0.174	7624.96	95	0.182	6969.37	95	0.114	14569.7	95	0.162	8619.67
379	GPEHSLAEYHNESGL	YP_009724389.1	0.145	10384.3	95	0.177	7405.75	95	0.092	18397.6	95	0.128	12498.2	95	0.244	3549.3	95	0.154	9447.24	95	0.095	17975.8	95	0.103	16342.5	95	0.047	30145.8	95	0.224	4443.65	90	0.162	8660.34	90	0.151	9793.41	95	0.224	4428	90	0.231	4108.97	85	0.139	11098.7	95	0.202	5593.48
380	PEHSLAEYHNESGLK	YP_009724389.1	0.21	5146.64	85	0.199	5789.1	95	0.134	11741.1	90	0.159	8960.78	90	0.278	2477.5	90	0.168	8109.66	95	0.109	15439.9	95	0.123	13175.7	95	0.059	26366.3	95	0.266	2820.78	75	0.187	6612.58	85	0.173	7730.45	90	0.258	3054.59	80	0.266	2822.61	75	0.163	8610.63	85	0.234	3989.72
381	EHSLAEYHNESGLKT	YP_009724389.1	0.326	1464.86	55	0.217	4780.54	90	0.19	6368.29	70	0.252	3282.73	55	0.415	563.28	65	0.207	5342.73	85	0.147	10183.3	80	0.151	9777	95	0.077	21663.6	80	0.349	1147.48	47	0.21	5129.07	75	0.201	5697.38	80	0.289	2187.26	75	0.316	1642.52	60	0.213	4994.14	65	0.297	2020.45
382	HSLAEYHNESGLKTI	YP_009724389.1	0.415	560.39	34	0.235	3951.7	85	0.252	3256.41	44	0.297	2010.55	36	0.52	179.98	37	0.249	3395.36	70	0.19	6425.81	60	0.177	7354.96	85	0.093	18295.8	60	0.41	592.77	28	0.232	4074.66	70	0.227	4281.3	70	0.32	1571.02	65	0.361	1006.86	44	0.251	3306.07	46	0.35	1138.36
383	SLAEYHNESGLKTIL	YP_009724389.1	0.471	304.84	23	0.249	3395.25	85	0.296	2040.11	32	0.333	1356.74	26	0.578	95.74	24	0.283	2348.99	60	0.231	4127.15	41	0.201	5661.43	80	0.105	16056.8	46	0.443	415.37	20	0.249	3372.59	65	0.245	3540.48	65	0.337	1307.82	60	0.388	752.55	36	0.279	2430.04	34	0.383	796.84
384	LAEYHNESGLKTILR	YP_009724389.1	0.506	209.05	17	0.285	2292	75	0.313	1687.1	28	0.334	1342.83	26	0.599	76.67	20	0.313	1686.37	49	0.251	3319.98	34	0.218	4745.49	75	0.109	15299.2	42	0.456	360.47	17	0.26	2987.91	60	0.264	2859.1	60	0.354	1082.37	55	0.395	696.56	34	0.289	2182.84	31	0.394	702.45
385	AEYHNESGLKTILRK	YP_009724389.1	0.504	214.86	18	0.329	1421.91	65	0.279	2441.21	36	0.302	1912.06	34	0.566	109.92	26	0.316	1639.25	48	0.227	4292.43	43	0.219	4653.61	70	0.1	16920.8	55	0.427	490.9	23	0.263	2906.16	60	0.261	2979.84	60	0.35	1128.44	55	0.364	977.79	43	0.265	2847.67	40	0.367	947.18
386	EYHNESGLKTILRKG	YP_009724389.1	0.496	234.47	19	0.367	944.09	49	0.236	3881.32	49	0.259	3049.9	50	0.529	162.56	35	0.322	1529.02	46	0.21	5140.3	50	0.209	5221.46	75	0.089	19164.4	65	0.385	774.35	35	0.273	2619.19	55	0.251	3303.25	65	0.343	1217.83	60	0.328	1432.01	55	0.236	3877.5	55	0.332	1373.23
387	YHNESGLKTILRKGG	YP_009724389.1	0.497	231.21	19	0.407	612.75	36	0.157	9193.73	80	0.173	7706.49	85	0.459	350.17	55	0.338	1295.49	41	0.189	6450.89	60	0.208	5260.99	75	0.071	23125.1	85	0.293	2094.55	70	0.285	2283.56	49	0.236	3898.11	70	0.329	1422.13	60	0.261	2965.01	75	0.179	7181.8	80	0.257	3114.2
388	HNESGLKTILRKGGR	YP_009724389.1	0.531	159.22	14	0.448	393.01	24	0.134	11732.6	90	0.101	16753.9	95	0.375	862.36	75	0.351	1122.18	37	0.178	7296.7	65	0.23	4173.32	70	0.069	23764.3	85	0.224	4436.68	90	0.309	1757.47	41	0.237	3847.83	70	0.329	1421.22	60	0.22	4644.66	85	0.15	9881.33	90	0.214	4950.99
389	NESGLKTILRKGGRT	YP_009724389.1	0.549	131.53	11	0.464	329.99	20	0.153	9517.21	80	0.102	16632.2	95	0.387	758.86	70	0.375	868.42	29	0.201	5699.6	55	0.249	3363.8	60	0.074	22530.6	80	0.224	4434.09	90	0.331	1399.07	34	0.242	3636.05	65	0.333	1367.49	60	0.217	4792.55	90	0.153	9571.64	90	0.213	4994.84
390	ESGLKTILRKGGRTI	YP_009724389.1	0.59	84.76	7	0.503	216.48	12	0.221	4592.14	55	0.154	9418.77	90	0.492	243.39	43	0.422	521.28	18	0.299	1965.57	20	0.295	2046.08	42	0.09	18953.3	65	0.238	3818.92	85	0.386	768.66	19	0.261	2962.8	60	0.354	1080.97	55	0.229	4210.32	85	0.166	8336.52	85	0.226	4355.54
391	SGLKTILRKGGRTIA	YP_009724389.1	0.62	61.17	5	0.536	151.84	6.5	0.292	2125	33	0.179	7243.84	85	0.562	114.86	27	0.468	316.59	9.5	0.359	1030.55	9	0.347	1168.79	27	0.104	16226.2	47	0.274	2574.91	75	0.429	479.86	10	0.293	2098.95	45	0.384	780.39	44	0.246	3475.5	80	0.193	6166.43	75	0.25	3341.6
392	GLKTILRKGGRTIAF	YP_009724389.1	0.639	49.91	3.5	0.565	111.26	3.5	0.35	1134.17	21	0.216	4842.65	70	0.608	69.39	18	0.503	216.65	5	0.404	634.72	4.5	0.399	668.97	16	0.124	13136.6	31	0.316	1635.69	60	0.464	331.79	6	0.329	1426.98	33	0.418	541.52	34	0.282	2371	70	0.23	4146.49	55	0.29	2175.11
393	LKTILRKGGRTIAFG	YP_009724389.1	0.622	59.72	4.5	0.548	133.14	5.5	0.344	1210.07	22	0.204	5490.65	75	0.602	73.79	19	0.497	230.71	6	0.397	678.53	5	0.386	767.84	18	0.118	13934.5	35	0.312	1710.94	60	0.453	370.51	7	0.321	1553.8	36	0.408	608.28	37	0.273	2607.91	75	0.229	4212.51	55	0.286	2265.96
394	KTILRKGGRTIAFGG	YP_009724389.1	0.593	81.79	7	0.518	183.23	9	0.326	1475.56	25	0.188	6572.06	80	0.579	95.15	24	0.467	319.37	9.5	0.369	917.77	8	0.36	1013.68	24	0.109	15410.3	42	0.299	1975	65	0.419	538.93	12	0.3	1936.84	43	0.382	800.09	45	0.254	3188.63	80	0.219	4691.28	60	0.274	2591.31
395	TILRKGGRTIAFGGC	YP_009724389.1	0.53	161.7	14	0.468	317.05	19	0.283	2346.2	35	0.165	8362.18	90	0.535	153.69	33	0.421	526.03	18	0.322	1534.3	15	0.32	1575.04	34	0.092	18394	60	0.272	2642.76	75	0.371	902.03	22	0.272	2638.53	55	0.347	1170.27	55	0.231	4112.31	85	0.2	5752.51	70	0.251	3291.33
396	ILRKGGRTIAFGGCV	YP_009724389.1	0.455	362.18	26	0.409	597.28	36	0.234	3956.49	50	0.146	10285.8	95	0.474	297.73	48	0.367	947.77	32	0.263	2897.49	30	0.268	2742.68	55	0.079	21322.4	75	0.25	3328.04	80	0.317	1614.89	38	0.245	3548.38	65	0.31	1751.81	70	0.213	4977.47	90	0.185	6770.69	75	0.236	3881.07
397	LRKGGRTIAFGGCVF	YP_009724389.1	0.323	1518.05	60	0.292	2131.91	75	0.174	7582.59	75	0.172	7786.87	85	0.429	481.48	60	0.307	1806.52	55	0.2	5736.85	55	0.177	7395.02	85	0.064	25128.3	90	0.236	3907.49	85	0.233	4002.61	70	0.208	5285.01	80	0.269	2720.25	80	0.218	4746.73	90	0.172	7758.11	80	0.225	4386.57
398	RKGGRTIAFGGCVFS	YP_009724389.1	0.282	2366.52	70	0.25	3351.16	85	0.156	9218.64	80	0.184	6826.97	80	0.451	379.91	55	0.297	2001.98	55	0.201	5682.05	55	0.151	9802.1	95	0.06	26166.8	95	0.241	3689.52	85	0.223	4460.32	70	0.206	5376.31	80	0.281	2389	75	0.242	3656.17	80	0.17	7957.55	85	0.238	3790.02
399	KGGRTIAFGGCVFSY	YP_009724389.1	0.319	1583.09	60	0.265	2845.7	80	0.181	7077.51	70	0.227	4278.2	65	0.493	240.29	43	0.328	1431.36	44	0.228	4241.32	42	0.177	7389.9	85	0.069	23730.9	85	0.28	2428.96	70	0.256	3145.42	60	0.238	3801.52	70	0.323	1522.17	65	0.283	2343.1	70	0.198	5873.9	70	0.277	2507.98
400	GGRTIAFGGCVFSYV	YP_009724389.1	0.328	1434.54	55	0.276	2516.87	80	0.2	5750.7	65	0.275	2562.65	44	0.508	204.75	39	0.343	1220.42	39	0.237	3833.82	39	0.193	6191.1	80	0.081	20755	75	0.302	1902.3	65	0.268	2752.67	55	0.257	3105.65	60	0.345	1201.21	60	0.316	1640.17	60	0.215	4883.63	65	0.301	1929.94
401	GRTIAFGGCVFSYVG	YP_009724389.1	0.323	1511.53	60	0.271	2671.05	80	0.195	6070.45	65	0.259	3049.38	50	0.505	212.55	40	0.339	1274.76	40	0.23	4130.15	42	0.186	6650.75	85	0.078	21474.5	80	0.299	1967.94	65	0.263	2914.16	60	0.253	3244.83	60	0.343	1227.38	60	0.312	1718.53	60	0.212	5062.8	65	0.297	2002.84
402	RTIAFGGCVFSYVGC	YP_009724389.1	0.293	2106.92	65	0.251	3310.98	85	0.178	7284	70	0.244	3570.17	60	0.476	290.42	47	0.316	1640.35	48	0.209	5225.98	50	0.173	7696.07	90	0.074	22547.5	80	0.28	2423.18	70	0.242	3632.67	65	0.235	3947.26	70	0.323	1515.92	65	0.295	2054.38	65	0.199	5812.82	70	0.279	2431.46
403	TIAFGGCVFSYVGCH	YP_009724389.1	0.263	2911.26	75	0.23	4157.27	90	0.167	8206.84	75	0.236	3895.79	60	0.423	514.64	60	0.27	2705.87	65	0.173	7668.23	70	0.16	8824.83	90	0.071	23075.6	85	0.266	2805.44	75	0.214	4909.91	75	0.215	4889.24	75	0.291	2153.05	75	0.284	2304.91	70	0.187	6575.55	75	0.262	2930.06
404	IAFGGCVFSYVGCHN	YP_009724389.1	0.282	2353.88	70	0.234	3961.98	85	0.176	7478.22	75	0.224	4408.79	65	0.4	662.41	65	0.262	2925.4	70	0.164	8511.43	70	0.159	8933.29	90	0.07	23486.7	85	0.273	2612.93	75	0.22	4613.31	75	0.216	4817.66	75	0.295	2063.8	70	0.3	1939.11	65	0.193	6221.66	75	0.267	2795.86
405	AFGGCVFSYVGCHNK	YP_009724389.1	0.392	717.38	39	0.258	3068.21	80	0.198	5882.67	65	0.216	4842.28	70	0.41	591.21	65	0.276	2532.69	65	0.178	7301.52	65	0.172	7761.8	90	0.073	22604.6	85	0.293	2105.12	70	0.251	3298.64	65	0.239	3748.99	65	0.321	1557.55	65	0.32	1573.07	60	0.204	5487.8	70	0.279	2448.43
406	FGGCVFSYVGCHNKC	YP_009724389.1	0.403	641.2	37	0.249	3371.46	85	0.19	6367.95	70	0.192	6256.83	80	0.397	684.9	70	0.261	2962.8	70	0.174	7615.39	65	0.166	8284.64	90	0.069	23577.3	85	0.283	2330.51	70	0.247	3453.87	65	0.232	4049.74	70	0.313	1683.03	65	0.308	1778.2	65	0.197	5905.51	70	0.273	2619.36
407	GGCVFSYVGCHNKCA	YP_009724389.1	0.434	454.98	30	0.248	3433.86	85	0.206	5406.47	60	0.186	6677.07	80	0.419	535.09	65	0.277	2491.05	65	0.187	6632.28	60	0.164	8499.19	90	0.072	23056.9	85	0.3	1948.8	65	0.262	2923.25	60	0.237	3860.71	70	0.32	1565.66	65	0.316	1630.25	60	0.207	5352.57	65	0.294	2083.88
408	GCVFSYVGCHNKCAY	YP_009724389.1	0.451	378.81	27	0.249	3393.6	85	0.225	4394.74	55	0.189	6438.34	80	0.445	406.54	55	0.288	2217.6	60	0.203	5552.24	55	0.174	7600.57	90	0.073	22589.7	85	0.318	1607.91	60	0.272	2644.79	55	0.241	3694.79	65	0.322	1531	65	0.322	1539.42	60	0.219	4694.58	60	0.306	1826.17
409	CVFSYVGCHNKCAYW	YP_009724389.1	0.439	430.84	29	0.241	3678.87	85	0.234	3991.8	50	0.185	6742.7	80	0.445	404.52	55	0.28	2409.09	60	0.203	5561.98	55	0.178	7315.28	85	0.073	22619	85	0.318	1594.74	60	0.269	2735.01	55	0.233	4026.63	70	0.311	1733.39	65	0.312	1709.9	60	0.217	4777.75	65	0.301	1927.41
410	VFSYVGCHNKCAYWV	YP_009724389.1	0.435	454.03	30	0.248	3427.62	85	0.254	3185.14	44	0.199	5778.15	75	0.459	350.04	55	0.286	2267.6	60	0.217	4781.83	47	0.186	6648.09	85	0.078	21432.3	80	0.32	1560.81	60	0.272	2642.82	55	0.231	4102.49	70	0.297	2010.33	70	0.305	1852.64	65	0.221	4563.17	60	0.298	1978.67
411	FSYVGCHNKCAYWVP	YP_009724389.1	0.368	932.01	45	0.217	4782.19	90	0.238	3819.17	49	0.186	6687.48	80	0.422	522.23	60	0.256	3144.23	70	0.193	6162.7	60	0.174	7629.49	90	0.072	22917.1	85	0.288	2216.9	70	0.232	4045.98	70	0.196	6029.47	80	0.248	3414.67	85	0.256	3143.55	80	0.195	6042.53	75	0.265	2843.21
412	SYVGCHNKCAYWVPR	YP_009724389.1	0.284	2316.01	70	0.215	4883.48	90	0.214	4944.62	60	0.172	7784.68	85	0.387	756.25	70	0.238	3825.66	75	0.177	7397.66	65	0.162	8619.49	90	0.069	23763.5	85	0.253	3240.62	80	0.203	5578.86	80	0.174	7638	90	0.224	4437.36	90	0.223	4464.32	85	0.17	7950.67	85	0.232	4048.34
413	YVGCHNKCAYWVPRA	YP_009724389.1	0.285	2300.17	65	0.24	3737.41	85	0.192	6236.75	65	0.164	8496.8	90	0.375	863.4	75	0.247	3469.94	75	0.173	7718.34	70	0.16	8894.42	90	0.068	23902	90	0.225	4367.67	90	0.205	5447.75	80	0.176	7486.07	85	0.225	4397.35	90	0.216	4839.97	90	0.156	9263.23	90	0.209	5219.54
414	VGCHNKCAYWVPRAS	YP_009724389.1	0.33	1399.88	55	0.303	1883.48	70	0.19	6381.26	70	0.155	9337.59	90	0.384	788.56	70	0.282	2363.85	60	0.177	7344.94	65	0.163	8604.48	90	0.07	23350.1	85	0.238	3800.7	85	0.238	3792.56	65	0.201	5652.8	80	0.275	2564.98	75	0.246	3472.94	80	0.167	8185.92	85	0.223	4455.88
415	GCHNKCAYWVPRASA	YP_009724389.1	0.401	655.52	37	0.349	1142.38	55	0.22	4633.57	55	0.162	8677.41	90	0.435	449.67	60	0.337	1301.04	41	0.211	5094.62	49	0.182	6946.11	85	0.076	21858.3	80	0.286	2269.37	70	0.287	2229.14	48	0.245	3541.55	65	0.327	1448.54	65	0.287	2251.15	70	0.201	5697.69	70	0.268	2760.6
416	CHNKCAYWVPRASAN	YP_009724389.1	0.422	522.4	32	0.358	1038.68	55	0.24	3733	48	0.162	8656.4	90	0.461	341.66	55	0.352	1106.19	36	0.219	4654.77	46	0.186	6669.92	85	0.08	21045.8	75	0.309	1762.92	60	0.3	1951.04	44	0.257	3085.35	60	0.342	1232.03	60	0.301	1928.27	65	0.215	4863.02	65	0.292	2120.16
417	HNKCAYWVPRASANI	YP_009724389.1	0.456	359.32	26	0.382	802.85	44	0.302	1909.4	31	0.215	4875.19	70	0.55	130.43	30	0.387	755.41	26	0.289	2199.44	23	0.203	5582.12	80	0.093	18241.4	60	0.359	1025.03	43	0.334	1341.16	33	0.288	2223	47	0.373	885.5	47	0.343	1216.5	50	0.257	3113.86	43	0.338	1296.69
418	NKCAYWVPRASANIG	YP_009724389.1	0.457	357.89	25	0.381	812.23	44	0.311	1725.96	29	0.207	5333.32	75	0.572	102.23	25	0.389	746.86	26	0.305	1850.55	19	0.197	5914.07	80	0.092	18546.1	60	0.362	995.29	42	0.339	1282.59	31	0.289	2181.8	47	0.373	880.5	47	0.342	1238.36	50	0.259	3041.7	42	0.341	1253.26
419	KCAYWVPRASANIGC	YP_009724389.1	0.441	423.35	29	0.361	1007.5	55	0.303	1893.29	30	0.2	5756.56	75	0.564	111.93	27	0.374	875.58	30	0.295	2045.75	21	0.189	6482.23	85	0.088	19339.6	65	0.35	1138.78	46	0.323	1517.28	36	0.279	2442.66	55	0.361	1007.26	55	0.328	1432.47	55	0.25	3334.24	46	0.331	1392.59
420	CAYWVPRASANIGCN	YP_009724389.1	0.386	766.69	40	0.319	1584.49	65	0.286	2266.94	35	0.186	6710.89	80	0.545	138.15	31	0.334	1344.77	42	0.279	2436.93	25	0.163	8536.88	90	0.081	20814.3	75	0.32	1565.32	60	0.287	2230.42	48	0.251	3316.71	65	0.322	1542.07	65	0.29	2161.06	70	0.23	4139.5	55	0.307	1798.07
421	AYWVPRASANIGCNH	YP_009724389.1	0.33	1407.26	55	0.267	2777.8	80	0.285	2296.57	35	0.179	7230.06	85	0.528	165.36	35	0.29	2170.74	60	0.266	2808.72	29	0.145	10438.3	95	0.079	21248.5	75	0.307	1812.15	65	0.257	3086.02	60	0.233	4013.71	70	0.287	2238.72	75	0.261	2953.36	75	0.226	4320.99	60	0.293	2094.46
422	YWVPRASANIGCNHT	YP_009724389.1	0.27	2690.51	70	0.246	3487.82	85	0.261	2963.57	42	0.159	8904.05	90	0.482	272.21	46	0.251	3317.25	70	0.239	3783.34	38	0.138	11254.4	95	0.073	22580.9	85	0.279	2435.09	75	0.231	4110.4	70	0.213	4975.15	75	0.26	3016.04	80	0.234	3976.54	85	0.205	5420.88	70	0.267	2784.27
423	WVPRASANIGCNHTG	YP_009724389.1	0.189	6441.68	90	0.2	5740.57	95	0.206	5381.02	60	0.126	12768.7	95	0.371	905.39	75	0.202	5605.9	85	0.177	7389.42	65	0.121	13561.5	95	0.062	25509.9	95	0.226	4352.53	90	0.183	6907.44	85	0.174	7576.93	90	0.209	5188.41	90	0.184	6847.83	95	0.169	8047.51	85	0.213	4972.63
424	VPRASANIGCNHTGV	YP_009724389.1	0.163	8536.33	95	0.166	8328.59	95	0.205	5431.68	60	0.113	14699.4	95	0.268	2760.63	90	0.17	7936.14	95	0.122	13359.3	90	0.118	14007.8	95	0.057	27083.7	95	0.186	6675.33	95	0.158	9014.56	90	0.151	9801.89	95	0.179	7179.78	95	0.146	10288.6	95	0.145	10443.3	90	0.176	7422.35
425	PRASANIGCNHTGVV	YP_009724389.1	0.164	8517.69	95	0.164	8506.27	95	0.232	4044.09	55	0.169	8017.01	85	0.282	2368.31	90	0.17	7923.87	95	0.138	11204.8	85	0.136	11441.3	95	0.074	22471.5	80	0.185	6781.33	95	0.16	8884.42	90	0.144	10482.1	95	0.175	7522.44	95	0.146	10267	95	0.143	10604.7	90	0.175	7544.12
426	RASANIGCNHTGVVG	YP_009724389.1	0.162	8625.46	95	0.167	8164.6	95	0.244	3570.56	47	0.17	7938.12	85	0.286	2253.59	90	0.171	7864.17	95	0.145	10463.1	80	0.143	10654.9	95	0.076	21858.8	80	0.184	6847.76	95	0.162	8620.51	90	0.143	10637.6	95	0.177	7370.57	95	0.143	10613.1	95	0.142	10761.7	95	0.174	7626.94
427	ASANIGCNHTGVVGE	YP_009724389.1	0.137	11338.6	95	0.151	9799.77	95	0.23	4134.53	55	0.167	8198.41	90	0.261	2953.58	90	0.153	9503.43	95	0.137	11327.2	85	0.137	11339.7	95	0.073	22595.6	85	0.167	8189.37	95	0.145	10431	95	0.125	12998.2	95	0.155	9307.23	95	0.135	11596.2	95	0.129	12394	95	0.159	8927.01
428	SANIGCNHTGVVGEG	YP_009724389.1	0.125	12907.5	95	0.136	11526.2	95	0.219	4670.36	55	0.155	9367.34	90	0.24	3718.85	95	0.141	10877.2	95	0.126	12737.4	85	0.129	12410.1	95	0.069	23743.2	85	0.153	9499.83	95	0.133	11799.4	95	0.112	14843.6	95	0.141	10822.4	95	0.126	12746.8	95	0.117	14070.7	95	0.15	9897.7
429	ANIGCNHTGVVGEGS	YP_009724389.1	0.115	14415.6	95	0.127	12628.3	95	0.198	5839.74	65	0.145	10462.5	95	0.223	4465.1	95	0.135	11565.9	95	0.118	13880.8	90	0.12	13673.9	95	0.064	24955.1	90	0.146	10280.7	95	0.122	13330.2	95	0.107	15731.1	95	0.132	12000.1	95	0.123	13217.6	95	0.112	14946.6	95	0.144	10574.6
430	NIGCNHTGVVGEGSE	YP_009724389.1	0.102	16524.7	95	0.111	15106.7	95	0.163	8564.64	80	0.125	12951.1	95	0.204	5514.7	95	0.126	12734.2	95	0.104	16192	95	0.103	16422.9	95	0.055	27550.1	95	0.136	11446.7	95	0.107	15629.3	95	0.098	17322.5	95	0.122	13405.2	95	0.116	14328.2	95	0.103	16422.6	95	0.134	11688.5
431	IGCNHTGVVGEGSEG	YP_009724389.1	0.089	19173.8	95	0.092	18444.7	95	0.097	17412.8	95	0.092	18566	95	0.183	6874.56	95	0.118	14006	95	0.083	20417.8	95	0.076	22079.3	95	0.04	32313.6	95	0.123	13241.2	95	0.089	18995.1	95	0.086	19798.6	95	0.109	15385.8	95	0.106	15865.1	95	0.089	19076.1	95	0.12	13613.7
432	GCNHTGVVGEGSEGL	YP_009724389.1	0.104	16300.4	95	0.12	13707.5	95	0.062	25607.2	95	0.158	9086.83	90	0.239	3765.09	95	0.143	10679.3	95	0.084	20199.6	95	0.117	14094.2	95	0.041	32078.5	95	0.164	8450.31	95	0.093	18323.1	95	0.104	16183.6	95	0.131	12100.5	95	0.132	12046.8	95	0.111	14965.3	95	0.153	9537.93
433	CNHTGVVGEGSEGLN	YP_009724389.1	0.121	13451	95	0.141	10828.3	95	0.071	23190.8	95	0.176	7469.64	85	0.285	2279.19	90	0.16	8845.76	95	0.093	18304.9	95	0.144	10482.7	95	0.044	30905.5	95	0.194	6104.83	95	0.105	16107.9	95	0.122	13385	95	0.158	9095.98	95	0.151	9715.1	95	0.13	12267.8	95	0.178	7291.34
434	NHTGVVGEGSEGLND	YP_009724389.1	0.117	14108.1	95	0.137	11380.4	95	0.068	23981.8	95	0.17	7934.85	85	0.275	2561.24	90	0.154	9401.76	95	0.089	19129.2	95	0.144	10561.6	95	0.044	31134.7	95	0.19	6429.15	95	0.101	16782.9	95	0.119	13799.5	95	0.152	9664.36	95	0.146	10299.3	95	0.126	12770.3	95	0.174	7619.02
435	HTGVVGEGSEGLNDN	YP_009724389.1	0.116	14327.6	95	0.139	11130.7	95	0.067	24152.4	95	0.167	8207.91	90	0.275	2559.44	90	0.153	9538.55	95	0.088	19310.1	95	0.145	10430.4	95	0.043	31332.4	95	0.19	6392.32	95	0.101	16824.4	95	0.119	13807	95	0.153	9587.39	95	0.146	10348.3	95	0.124	13069.5	95	0.173	7702.99
436	TGVVGEGSEGLNDNL	YP_009724389.1	0.11	15248.3	95	0.136	11474.9	95	0.066	24399	95	0.161	8744.14	90	0.263	2899.41	90	0.146	10273.1	95	0.084	20179.9	95	0.14	10984.3	95	0.043	31381.6	95	0.184	6792.19	95	0.098	17357.3	95	0.115	14399.5	95	0.148	10075.5	95	0.144	10543.6	95	0.12	13626.9	95	0.167	8216.53
437	GVVGEGSEGLNDNLL	YP_009724389.1	0.1	16993.6	95	0.13	12249.6	95	0.074	22409.6	95	0.155	9342.34	90	0.248	3412.45	95	0.141	10849.7	95	0.085	19924.5	95	0.13	12196.1	95	0.045	30563.9	95	0.176	7431.59	95	0.095	17895	95	0.11	15185.5	95	0.141	10856.4	95	0.146	10249.8	95	0.116	14312.4	95	0.158	9047.59
438	VVGEGSEGLNDNLLE	YP_009724389.1	0.083	20435.9	95	0.12	13638.9	95	0.085	19909.2	95	0.149	9931.17	95	0.213	4991.28	95	0.124	13090.2	95	0.078	21465.7	95	0.119	13799.3	95	0.051	28728.5	95	0.155	9310.15	95	0.089	19138.1	95	0.099	17177.5	95	0.123	13256.5	95	0.149	9956.13	95	0.106	15934.2	95	0.14	10960.4
439	VGEGSEGLNDNLLEI	YP_009724389.1	0.078	21489.9	95	0.134	11707.6	95	0.12	13598.1	90	0.271	2664.35	45	0.212	5065.65	95	0.124	13024.2	95	0.088	19293.6	95	0.194	6148.11	80	0.081	20764.6	75	0.182	6997.71	95	0.105	15970	95	0.115	14431.8	95	0.14	10961.2	95	0.182	6947.91	95	0.133	11836.3	95	0.168	8080.06
440	GEGSEGLNDNLLEIL	YP_009724389.1	0.098	17385.3	95	0.188	6564.46	95	0.162	8676.66	80	0.332	1380.93	26	0.262	2939.84	90	0.149	9928.27	95	0.11	15249.1	95	0.254	3189.59	60	0.108	15494.4	43	0.221	4575.03	90	0.128	12518.7	95	0.147	10236.2	95	0.179	7243.84	95	0.223	4478.65	85	0.162	8661.37	85	0.206	5366.72
441	EGSEGLNDNLLEILQ	YP_009724389.1	0.11	15193.9	95	0.214	4933.88	90	0.173	7670.47	75	0.339	1270.89	25	0.274	2592.27	90	0.166	8276.4	95	0.117	14083.5	90	0.273	2620.1	50	0.112	14850.2	40	0.229	4196.68	85	0.14	10972.5	95	0.163	8590.34	90	0.199	5793.55	95	0.237	3847.08	85	0.169	8005.31	85	0.216	4832.75
442	GSEGLNDNLLEILQK	YP_009724389.1	0.221	4555.82	85	0.304	1866.48	70	0.186	6667.97	70	0.345	1198.27	23	0.316	1640.1	85	0.223	4464.04	80	0.133	11801	85	0.299	1975.94	41	0.118	13962.3	35	0.253	3236.7	80	0.18	7146.68	85	0.204	5512.26	80	0.269	2728.39	80	0.279	2430.11	70	0.184	6808.23	80	0.241	3679.27
443	SEGLNDNLLEILQKE	YP_009724389.1	0.251	3290.73	75	0.341	1243.59	60	0.175	7551.96	75	0.329	1416.08	27	0.321	1558.51	85	0.242	3653.41	75	0.134	11761.4	85	0.293	2097.86	43	0.113	14727	39	0.251	3290.87	80	0.193	6177.32	80	0.215	4907.68	75	0.287	2248.99	75	0.29	2167.22	70	0.184	6810.44	80	0.241	3690.59
444	EGLNDNLLEILQKEK	YP_009724389.1	0.316	1642.07	60	0.377	844.15	46	0.153	9542.17	80	0.296	2022.77	36	0.328	1443.9	80	0.271	2667.47	65	0.136	11520.1	85	0.281	2389.7	47	0.101	16678.1	50	0.249	3392.39	80	0.218	4711.32	75	0.227	4294.94	70	0.309	1760.93	70	0.295	2064.72	65	0.175	7496.69	80	0.241	3677.44
445	GLNDNLLEILQKEKV	YP_009724389.1	0.395	696.11	38	0.461	341	21	0.158	9066.21	80	0.244	3552.99	60	0.411	587.87	65	0.335	1328.03	42	0.184	6848.28	65	0.308	1781.84	38	0.092	18518.5	60	0.266	2806.77	75	0.273	2604.89	55	0.253	3235.86	60	0.355	1074.45	55	0.323	1509.95	60	0.18	7162.32	80	0.254	3188.11
446	LNDNLLEILQKEKVN	YP_009724389.1	0.414	569.86	34	0.479	279.14	17	0.156	9294.15	80	0.205	5431.33	75	0.433	459.5	60	0.356	1064.45	35	0.197	5906.59	55	0.321	1555.78	34	0.085	19857	70	0.265	2853.47	75	0.284	2305.71	49	0.259	3049.74	60	0.362	997.27	55	0.322	1528.16	60	0.177	7399.18	80	0.25	3337.3
447	NDNLLEILQKEKVNI	YP_009724389.1	0.432	466.72	30	0.503	215.62	12	0.178	7285.74	70	0.221	4573.45	70	0.469	311.77	49	0.379	826.14	28	0.223	4462.88	44	0.35	1133.2	26	0.092	18436.5	60	0.277	2506.98	75	0.31	1740.57	40	0.275	2541.99	55	0.373	883.08	47	0.32	1567.58	60	0.186	6692.47	75	0.258	3075.69
448	DNLLEILQKEKVNIN	YP_009724389.1	0.429	479.76	31	0.523	174.89	8.5	0.215	4884.37	60	0.236	3879.85	60	0.484	265.23	45	0.386	765.49	26	0.232	4066.96	41	0.367	944.83	22	0.1	16956.1	55	0.34	1256.3	50	0.328	1444.49	34	0.301	1924.62	43	0.394	702.71	41	0.338	1286.95	55	0.225	4402.21	60	0.305	1850.77
449	NLLEILQKEKVNINI	YP_009724389.1	0.437	441.59	29	0.548	133.02	5.5	0.267	2776.96	40	0.257	3083.75	55	0.515	189.7	38	0.404	629.08	22	0.254	3187.45	33	0.387	762.18	18	0.113	14788.1	39	0.396	687.1	32	0.359	1024.08	25	0.339	1269.66	30	0.433	462.22	30	0.378	841.32	39	0.265	2834.42	40	0.355	1068.36
450	LLEILQKEKVNINIV	YP_009724389.1	0.421	524.6	33	0.559	117.47	4	0.333	1368.27	24	0.275	2556.97	44	0.531	159.99	34	0.4	658.29	23	0.267	2793.05	29	0.392	718.39	17	0.126	12745.3	29	0.429	483.97	23	0.375	865.28	21	0.364	970.13	23	0.455	365.03	25	0.404	633.67	31	0.298	1998.19	28	0.391	727.33
451	LEILQKEKVNINIVG	YP_009724389.1	0.365	961.39	45	0.534	155.03	7	0.372	895.76	18	0.254	3210.64	55	0.507	206.45	40	0.358	1039.51	34	0.239	3778.76	38	0.358	1043.1	24	0.126	12778.4	29	0.419	535.62	25	0.35	1133.3	28	0.357	1047.21	25	0.441	421.35	28	0.388	751.77	36	0.293	2093.12	30	0.382	800.49
452	EILQKEKVNINIVGD	YP_009724389.1	0.308	1786.79	60	0.488	254.49	15	0.374	876.17	17	0.229	4178.96	65	0.457	354.56	55	0.296	2028.47	55	0.205	5415.19	55	0.314	1681.47	36	0.118	13926.7	35	0.39	738.1	33	0.314	1681.01	39	0.328	1445.52	33	0.403	637.08	39	0.354	1083.17	46	0.274	2586.16	36	0.354	1087.04
453	ILQKEKVNINIVGDF	YP_009724389.1	0.287	2251.86	65	0.46	344.42	21	0.412	577.89	13	0.28	2416.24	42	0.45	385.25	55	0.276	2531.67	65	0.202	5627.96	55	0.306	1819.48	39	0.132	11941.7	26	0.376	852.68	38	0.301	1932.4	43	0.323	1519.12	35	0.393	708.34	41	0.347	1175.51	49	0.276	2515.4	36	0.348	1162.86
454	LQKEKVNINIVGDFK	YP_009724389.1	0.269	2729.48	70	0.386	765.28	43	0.423	512.11	11	0.285	2281.46	40	0.396	689.46	70	0.235	3924.82	75	0.18	7151.71	65	0.304	1865.98	39	0.133	11824.8	25	0.334	1345.72	55	0.266	2815.29	60	0.296	2023.43	44	0.353	1098.49	55	0.32	1567.05	60	0.26	2998.21	42	0.318	1602.39
455	QKEKVNINIVGDFKL	YP_009724389.1	0.34	1259.77	55	0.399	668.74	39	0.414	565.38	12	0.322	1536.68	29	0.442	418.6	55	0.3	1941.62	55	0.215	4891.09	47	0.34	1266.74	29	0.141	10816.4	22	0.341	1248.82	49	0.289	2199.06	48	0.312	1701.87	39	0.38	818.66	45	0.36	1016.08	44	0.267	2792.24	39	0.338	1292.48
456	KEKVNINIVGDFKLN	YP_009724389.1	0.363	987.85	46	0.407	613.44	36	0.391	731.16	15	0.345	1202.63	23	0.471	307.25	48	0.329	1426.63	44	0.222	4509.86	45	0.397	684.67	16	0.152	9625.33	17	0.347	1173.14	47	0.298	1979.7	44	0.32	1560.47	36	0.399	669.13	40	0.369	922.15	42	0.268	2753	39	0.343	1219.06
457	EKVNINIVGDFKLNE	YP_009724389.1	0.356	1063.88	47	0.393	712.07	41	0.314	1669.27	28	0.389	742.68	16	0.461	341.71	55	0.328	1442.12	44	0.206	5389.12	55	0.525	170.89	3.5	0.173	7688.75	12	0.335	1327.6	55	0.287	2247.28	48	0.308	1788.22	40	0.39	735.1	42	0.359	1023	45	0.251	3295.89	46	0.328	1443.88
458	KVNINIVGDFKLNEE	YP_009724389.1	0.354	1081.78	48	0.392	716.7	41	0.276	2510.7	37	0.396	686.92	15	0.454	366.34	55	0.323	1511.37	46	0.199	5793.61	55	0.551	129.17	2.5	0.183	6884.23	9.5	0.325	1479.88	55	0.282	2373.57	50	0.302	1899.81	42	0.385	780.11	44	0.35	1135.61	48	0.243	3593.7	49	0.315	1652.79
459	VNINIVGDFKLNEEI	YP_009724389.1	0.318	1595.64	60	0.376	854.6	46	0.223	4468.05	55	0.418	545.53	12	0.418	544.49	65	0.298	1994.67	55	0.178	7288.65	65	0.576	98.72	1.6	0.199	5811.75	7.5	0.312	1712.01	60	0.26	3004.44	60	0.284	2305.16	49	0.361	1001.31	55	0.339	1271.78	55	0.23	4129.74	55	0.297	2019.05
460	NINIVGDFKLNEEIA	YP_009724389.1	0.287	2248.82	65	0.367	941.48	49	0.258	3053.04	42	0.424	511.04	11	0.4	658.28	65	0.275	2540.87	65	0.172	7743.09	70	0.582	92.02	1.5	0.201	5669.28	7	0.326	1461.77	55	0.244	3549.34	65	0.273	2599.46	55	0.343	1219.1	60	0.341	1243.2	55	0.24	3716.36	50	0.299	1965.3
461	INIVGDFKLNEEIAI	YP_009724389.1	0.294	2072.57	65	0.377	845.73	46	0.546	135.5	3.5	0.515	189.32	4.5	0.506	210.28	40	0.28	2406.04	60	0.262	2942.58	30	0.576	98.34	1.6	0.254	3216.87	2.5	0.42	532.86	25	0.274	2584.45	55	0.309	1774.15	40	0.365	960.66	50	0.391	726.47	35	0.327	1453.25	20	0.386	770.15
462	NIVGDFKLNEEIAII	YP_009724389.1	0.331	1385.03	55	0.389	744.07	42	0.629	55.55	1.2	0.535	152.76	3.5	0.583	90.88	23	0.307	1813.16	55	0.316	1628.89	16	0.547	135.05	3	0.273	2598.47	1.7	0.465	327.22	15	0.31	1745.06	40	0.348	1163.74	27	0.399	663.69	40	0.426	496.48	25	0.377	844.37	9.5	0.438	438.64
463	IVGDFKLNEEIAIIL	YP_009724389.1	0.367	939	45	0.41	595.1	35	0.665	37.61	0.7	0.55	130.14	3	0.628	55.74	15	0.343	1217.98	39	0.362	989.99	8.5	0.481	275.93	6.5	0.285	2291.83	1.4	0.493	242.24	11	0.349	1142.05	28	0.372	894.16	21	0.428	488.5	32	0.45	382.26	19	0.408	606.23	6	0.47	308.95
464	VGDFKLNEEIAIILA	YP_009724389.1	0.384	783.45	41	0.424	506.75	31	0.677	33.11	0.6	0.542	141.29	3.5	0.643	47.48	12	0.365	965.52	32	0.381	808.85	6.5	0.416	553.87	13	0.283	2332.23	1.4	0.497	229.95	10	0.367	943.75	23	0.387	762.19	17	0.443	413.24	28	0.455	363.95	18	0.417	549.86	5	0.479	281.78
465	GDFKLNEEIAIILAS	YP_009724389.1	0.37	912.07	44	0.429	481.31	30	0.662	38.69	0.8	0.525	171.28	4	0.631	54.18	14	0.363	981.17	33	0.365	962.89	8.5	0.406	619.69	15	0.268	2742.38	2	0.485	262.18	12	0.361	1002.32	25	0.385	779.5	18	0.442	417.62	28	0.445	406.85	20	0.405	627.46	6	0.469	314.31
466	DFKLNEEIAIILASF	YP_009724389.1	0.348	1159.13	49	0.434	458.89	28	0.618	62.4	1.4	0.486	261.56	6	0.609	68.83	18	0.362	991.52	33	0.341	1250.29	12	0.383	791.93	19	0.239	3748.34	3.5	0.456	360.66	17	0.353	1092.06	27	0.376	852.92	20	0.442	419.14	28	0.433	459.67	23	0.378	833.4	9.5	0.447	398.2
467	FKLNEEIAIILASFS	YP_009724389.1	0.34	1268.96	55	0.453	372.64	23	0.483	269.82	6.5	0.389	739.47	16	0.593	81.69	21	0.375	862	29	0.303	1878.7	19	0.339	1270.49	29	0.175	7487.04	11	0.42	530.31	25	0.367	946.84	23	0.392	722.88	16	0.507	207.02	14	0.437	441.16	22	0.343	1220.89	16	0.443	413.12
468	KLNEEIAIILASFSA	YP_009724389.1	0.345	1194.78	50	0.463	333.97	20	0.218	4712.85	60	0.265	2844.53	47	0.6	75.78	19	0.388	754.1	26	0.246	3488.83	36	0.275	2553.24	49	0.095	17830.3	60	0.403	641.99	30	0.374	870.97	22	0.407	611.88	13	0.547	134.7	7.5	0.445	404.27	20	0.313	1700.33	23	0.457	354.8
469	LNEEIAIILASFSAS	YP_009724389.1	0.378	840.52	42	0.473	298.7	18	0.248	3410.94	46	0.235	3918.79	60	0.632	53.72	14	0.411	584.72	20	0.262	2939.71	30	0.25	3357.37	60	0.091	18629.8	65	0.433	463.79	22	0.395	693.54	17	0.436	445.91	8.5	0.574	100.73	4.5	0.467	320.7	15	0.34	1260.37	17	0.489	252.75
470	NEEIAIILASFSAST	YP_009724389.1	0.43	479.21	31	0.491	246.7	14	0.379	823.99	17	0.263	2892.11	48	0.68	31.97	7	0.443	414.93	14	0.32	1559.56	16	0.288	2227.46	45	0.106	15941.8	45	0.497	230.26	10	0.45	382.71	7.5	0.48	276.6	4	0.602	74.28	2.5	0.512	195.41	8	0.404	629.2	6	0.536	150.76
471	EEIAIILASFSASTS	YP_009724389.1	0.473	298.12	23	0.502	218.16	12	0.448	393.3	9	0.269	2728.09	46	0.712	22.62	4	0.469	314.38	9	0.355	1074.11	9.5	0.315	1649.64	36	0.115	14379.3	37	0.535	152.55	5.5	0.489	250.63	3.5	0.518	183.41	1.6	0.623	59.13	1.5	0.54	145.76	5	0.447	395.09	3	0.571	103.96
472	EIAIILASFSASTSA	YP_009724389.1	0.504	213.5	18	0.505	211.2	12	0.491	247.67	6	0.269	2736.81	46	0.732	18.2	3	0.485	263.78	7	0.384	788.23	6.5	0.332	1377.56	31	0.122	13311.6	32	0.566	109.26	3	0.514	193.11	2	0.543	140.8	0.8	0.637	50.63	1	0.557	120.2	3.5	0.478	285.05	1.4	0.594	81.2
473	IAIILASFSASTSAF	YP_009724389.1	0.517	185.94	16	0.499	226.76	13	0.512	195.93	5	0.295	2050.67	37	0.741	16.42	2.5	0.495	235.5	6	0.404	630.16	4.5	0.339	1278.53	29	0.129	12336.6	28	0.579	94.66	2.5	0.526	168.4	1.5	0.551	128.63	0.7	0.642	47.97	0.9	0.57	104.78	3	0.493	241.25	1	0.604	72.69
474	AIILASFSASTSAFV	YP_009724389.1	0.546	135.5	12	0.479	282.01	17	0.567	108.03	3	0.424	511.05	11	0.757	13.79	1.4	0.494	239.18	6	0.45	382.24	2	0.324	1508.87	33	0.157	9116.57	16	0.599	76.62	1.5	0.518	183.5	1.8	0.542	142.11	0.9	0.633	53.18	1.1	0.587	87.5	1.7	0.51	200.64	0.7	0.616	64.08
475	IILASFSASTSAFVE	YP_009724389.1	0.548	132.67	12	0.437	443.05	27	0.58	94.2	2.5	0.43	477.02	11	0.751	14.83	1.6	0.475	293.78	8.5	0.456	359.21	1.8	0.296	2036.23	42	0.159	8974.17	15	0.597	78	1.5	0.49	248.23	3.5	0.518	184.37	1.6	0.61	68.16	2.5	0.58	93.82	2	0.508	205.38	0.7	0.606	71.07
476	ILASFSASTSAFVET	YP_009724389.1	0.545	136.7	12	0.358	1038.22	55	0.584	90.55	2.5	0.432	468.38	11	0.739	16.85	2.5	0.442	420.41	14	0.453	370.22	1.9	0.246	3498.17	60	0.154	9448.37	17	0.587	87.55	1.9	0.435	451.11	9.5	0.459	349.55	5.5	0.554	125.05	6.5	0.559	118.3	3.5	0.494	237.79	1	0.583	91.57
477	LASFSASTSAFVETV	YP_009724389.1	0.549	131.57	11	0.303	1880.26	70	0.59	84.84	2	0.435	451.17	10	0.737	17.15	2.5	0.415	559.09	19	0.464	331.12	1.6	0.24	3733	65	0.157	9177.53	16	0.578	96.42	2.5	0.387	761.93	19	0.406	618.96	13	0.487	256.68	18	0.546	136.39	4.5	0.488	254.51	1.1	0.573	101.3
478	ASFSASTSAFVETVK	YP_009724389.1	0.516	188.38	16	0.271	2655.98	80	0.554	124.32	3.5	0.406	616.64	13	0.717	21.37	4	0.381	809.8	28	0.429	484.61	3	0.214	4916.66	75	0.14	10954.6	22	0.555	122.88	4	0.346	1188.22	29	0.371	899.96	21	0.437	444.03	29	0.516	187.06	7.5	0.457	357.25	2.5	0.544	138.42
479	SFSASTSAFVETVKG	YP_009724389.1	0.47	309.57	23	0.253	3225.65	85	0.496	234.48	6	0.363	985.64	20	0.684	30.62	6.5	0.348	1151.97	37	0.386	769.19	6	0.191	6353.63	80	0.122	13423.5	32	0.516	188.6	7.5	0.315	1653.72	39	0.339	1272.33	30	0.402	647.97	39	0.475	293.44	14	0.414	564.94	5.5	0.505	212.33
480	FSASTSAFVETVKGL	YP_009724389.1	0.381	811.47	42	0.258	3062.24	80	0.337	1299.11	23	0.28	2418.47	42	0.583	91.18	23	0.291	2150.35	60	0.286	2268.98	23	0.175	7560.79	85	0.092	18416.7	60	0.396	687.33	32	0.253	3221.22	60	0.278	2473.86	55	0.341	1244.78	60	0.368	931.96	42	0.301	1921.08	27	0.386	767.53
481	SASTSAFVETVKGLD	YP_009724389.1	0.307	1805.01	60	0.266	2805.47	80	0.141	10896.3	85	0.198	5839.99	75	0.366	950.92	75	0.231	4086.63	80	0.131	12080.1	85	0.193	6221.19	80	0.069	23719.6	85	0.285	2286.92	70	0.203	5534.01	80	0.238	3810.79	70	0.309	1763.37	70	0.302	1912.46	65	0.195	6050.58	75	0.271	2673.91
482	ASTSAFVETVKGLDY	YP_009724389.1	0.366	952	45	0.323	1515.71	65	0.174	7611.27	75	0.239	3756.46	60	0.421	527.31	60	0.275	2559.91	65	0.158	9084.86	75	0.248	3408.94	60	0.081	20751.2	75	0.321	1548.29	60	0.251	3313.81	65	0.279	2435.51	55	0.363	983.58	50	0.359	1023.65	45	0.218	4717.24	60	0.31	1744.74
483	STSAFVETVKGLDYK	YP_009724389.1	0.41	591.33	35	0.36	1014.02	55	0.194	6096.31	65	0.246	3486.91	55	0.445	404.14	55	0.301	1934.14	55	0.173	7707.9	70	0.278	2480.27	48	0.088	19378.3	65	0.338	1292.86	50	0.276	2523.8	55	0.298	1986.07	44	0.385	777.61	44	0.38	819.69	38	0.23	4154.39	55	0.324	1493.92
484	TSAFVETVKGLDYKA	YP_009724389.1	0.435	453.37	30	0.387	757.01	42	0.207	5342.73	60	0.247	3453.94	55	0.468	316.57	49	0.328	1441.2	44	0.188	6542.12	60	0.29	2180.74	44	0.09	18910.5	65	0.349	1149.02	47	0.294	2067.55	46	0.31	1753.46	40	0.403	640.08	39	0.395	695.35	34	0.239	3764.64	55	0.334	1347.57
485	SAFVETVKGLDYKAF	YP_009724389.1	0.447	397.52	27	0.411	584.66	35	0.207	5341.58	60	0.272	2640.96	45	0.485	263.33	45	0.358	1038.2	34	0.205	5437.97	55	0.312	1711.05	37	0.094	18015.1	60	0.347	1175.17	47	0.31	1746.38	40	0.313	1686.29	38	0.408	606.68	37	0.396	689.23	33	0.237	3852.07	55	0.327	1447.68
486	AFVETVKGLDYKAFK	YP_009724389.1	0.438	436.38	29	0.41	591.5	35	0.195	6086.82	65	0.272	2631.29	45	0.476	290.29	47	0.366	948.43	32	0.201	5666.76	55	0.336	1325.19	30	0.101	16783.8	50	0.331	1385.97	55	0.305	1850.86	42	0.302	1896.96	42	0.395	693.17	41	0.376	853.18	39	0.227	4278.15	60	0.311	1732.77
487	FVETVKGLDYKAFKQ	YP_009724389.1	0.414	567.05	34	0.39	735.41	41	0.17	7982.91	75	0.259	3039.79	50	0.455	364.96	55	0.365	962.2	32	0.192	6264.35	60	0.345	1194.53	27	0.097	17488.5	55	0.304	1864.74	65	0.294	2078.64	46	0.277	2500.29	55	0.371	905.74	48	0.34	1263.48	55	0.209	5204.26	65	0.281	2384.77
488	VETVKGLDYKAFKQI	YP_009724389.1	0.389	742.48	40	0.362	992.8	50	0.155	9363.9	80	0.263	2907.29	48	0.418	541.67	65	0.346	1177.69	38	0.187	6631.28	60	0.364	973.66	23	0.101	16845.3	50	0.27	2687.77	75	0.274	2592.41	55	0.24	3721.75	65	0.324	1506.31	65	0.288	2221.61	70	0.184	6848.28	80	0.244	3555.1
489	ETVKGLDYKAFKQIV	YP_009724389.1	0.408	606.62	35	0.361	1001.02	55	0.174	7626.36	75	0.265	2854.27	47	0.426	495.73	60	0.351	1126.92	37	0.209	5200.83	50	0.368	927.8	22	0.104	16228.5	47	0.278	2469.88	75	0.279	2437.28	55	0.234	3990.98	70	0.313	1685.4	65	0.296	2042.08	65	0.193	6216.88	75	0.254	3215.58
490	TVKGLDYKAFKQIVE	YP_009724389.1	0.421	528.4	33	0.359	1028.33	55	0.185	6720.84	70	0.261	2983.26	49	0.441	423.97	60	0.355	1072.32	35	0.219	4699.1	46	0.358	1038.32	24	0.103	16483.8	48	0.302	1910.82	65	0.286	2265.45	49	0.238	3803.91	70	0.322	1532.01	65	0.354	1090.41	46	0.203	5533.77	70	0.28	2421.09
491	VKGLDYKAFKQIVES	YP_009724389.1	0.434	454.31	30	0.358	1035.95	55	0.193	6189.03	65	0.24	3706.56	60	0.458	353.54	55	0.353	1092.9	36	0.224	4424.22	44	0.324	1505.87	33	0.097	17424.2	55	0.326	1463.94	55	0.289	2203.99	48	0.248	3401.39	65	0.342	1239.64	60	0.384	787.8	37	0.214	4958.55	65	0.304	1867.15
492	KGLDYKAFKQIVESC	YP_009724389.1	0.412	579.41	35	0.344	1203.72	60	0.188	6543.96	70	0.202	5639.42	75	0.455	364.46	55	0.333	1354.91	42	0.214	4955.38	48	0.23	4159.3	70	0.083	20281.7	70	0.336	1312.37	55	0.28	2415.15	55	0.255	3153.56	60	0.35	1134.29	55	0.388	754.46	36	0.227	4310.07	60	0.319	1586.21
493	GLDYKAFKQIVESCG	YP_009724389.1	0.395	696.04	38	0.341	1249.87	60	0.197	5960.52	65	0.184	6845.83	80	0.499	226.82	42	0.335	1339.89	42	0.207	5342.79	55	0.174	7576.93	90	0.077	21812	80	0.391	727.29	33	0.278	2457.85	55	0.284	2304.73	49	0.386	763.78	44	0.411	585.68	29	0.255	3179.43	44	0.363	984.59
494	LDYKAFKQIVESCGN	YP_009724389.1	0.393	711.22	39	0.343	1223.92	60	0.208	5244.28	60	0.18	7155.66	85	0.525	170.2	36	0.337	1309.89	41	0.201	5681.81	55	0.167	8250.38	90	0.076	21960.2	80	0.412	578.33	27	0.277	2484.59	55	0.303	1889.54	42	0.407	609.37	38	0.42	531.39	27	0.27	2686.79	38	0.383	793.95
495	DYKAFKQIVESCGNF	YP_009724389.1	0.395	696.37	38	0.337	1309.16	60	0.227	4309.14	55	0.206	5392.79	75	0.554	124.88	29	0.34	1256.79	40	0.201	5652.68	55	0.174	7605.43	90	0.079	21237.7	75	0.436	445.25	21	0.282	2374.67	50	0.321	1545.32	36	0.429	479.81	31	0.438	437.19	22	0.289	2188.54	31	0.404	629.6
496	YKAFKQIVESCGNFK	YP_009724389.1	0.454	366.61	26	0.358	1034	55	0.292	2119.97	33	0.253	3253.48	55	0.574	100.78	25	0.357	1048.57	35	0.223	4459.55	44	0.263	2913.84	55	0.101	16765.7	50	0.457	357.64	17	0.319	1591.87	37	0.346	1177.64	28	0.451	381.91	26	0.448	393.03	20	0.316	1632.79	23	0.424	509.99
497	KAFKQIVESCGNFKV	YP_009724389.1	0.499	226.97	18	0.369	926.74	48	0.341	1251.66	23	0.307	1808.04	33	0.577	97.48	24	0.358	1034.15	34	0.256	3141.51	32	0.329	1417.84	32	0.119	13722.8	34	0.451	381.86	18	0.342	1234.03	30	0.355	1077.82	25	0.451	380.27	26	0.434	458.52	23	0.327	1459.92	20	0.431	474
498	AFKQIVESCGNFKVT	YP_009724389.1	0.51	200.98	17	0.361	1010.75	55	0.357	1047.73	20	0.316	1642.61	30	0.57	105	26	0.353	1097.14	36	0.267	2778.4	29	0.347	1169.52	27	0.123	13174.9	31	0.432	468.69	22	0.345	1199.34	29	0.346	1189.56	28	0.441	423.87	28	0.413	571.29	28	0.319	1581.05	22	0.419	539.66
499	FKQIVESCGNFKVTK	YP_009724389.1	0.534	154.97	13	0.359	1022.84	55	0.369	924.93	18	0.314	1675.42	31	0.566	109.32	26	0.351	1121.01	37	0.276	2534.41	26	0.361	1004.89	24	0.126	12787.7	29	0.416	556.82	26	0.352	1109.97	27	0.338	1286.44	30	0.428	486.81	32	0.396	685.77	33	0.308	1793.33	25	0.403	640.16
500	KQIVESCGNFKVTKG	YP_009724389.1	0.494	238.36	19	0.33	1411.78	65	0.33	1402.22	25	0.281	2379.38	41	0.524	172.27	36	0.313	1692.42	49	0.242	3651.19	37	0.335	1331.84	30	0.112	14874.5	40	0.374	873.81	38	0.318	1602.15	38	0.301	1933.66	43	0.386	768.13	44	0.349	1149.95	48	0.274	2585.43	36	0.361	1010.36
501	QIVESCGNFKVTKGK	YP_009724389.1	0.438	437.18	29	0.292	2133.97	75	0.267	2782.68	40	0.233	4004.26	60	0.472	302.88	48	0.283	2342.01	60	0.204	5489.99	55	0.285	2294.88	46	0.092	18574.4	60	0.326	1468.08	55	0.279	2440.13	55	0.263	2896.27	60	0.341	1245.23	60	0.303	1881.2	65	0.234	3969.62	55	0.312	1711.07
502	IVESCGNFKVTKGKA	YP_009724389.1	0.412	579.91	35	0.268	2739.09	80	0.208	5282.15	60	0.173	7725.69	85	0.422	519.61	60	0.274	2571.65	65	0.179	7201.17	65	0.217	4767.01	75	0.075	22153.3	80	0.274	2566.56	75	0.245	3530.95	65	0.225	4372.16	70	0.295	2047.67	70	0.253	3228.65	80	0.191	6356.52	75	0.26	3003.83
503	VESCGNFKVTKGKAK	YP_009724389.1	0.643	47.71	3.5	0.268	2749.37	80	0.232	4065.37	55	0.144	10573.3	95	0.426	499.32	60	0.296	2036.89	55	0.214	4921.72	48	0.174	7625.45	90	0.076	22026.9	80	0.249	3394.22	80	0.25	3355.92	65	0.199	5809.49	80	0.263	2892.64	80	0.224	4429.54	85	0.176	7432	80	0.242	3629.84
504	ESCGNFKVTKGKAKK	YP_009724389.1	0.706	24.06	1	0.286	2258.18	75	0.268	2741.23	40	0.13	12210.3	95	0.458	354.06	55	0.332	1382.03	43	0.249	3383	35	0.192	6274.05	80	0.082	20595.9	75	0.261	2973.85	80	0.277	2492.97	55	0.205	5441.68	80	0.275	2554.7	75	0.224	4407.69	85	0.18	7151.94	80	0.253	3243.68
505	SCGNFKVTKGKAKKG	YP_009724389.1	0.712	22.53	0.8	0.284	2310.38	75	0.265	2834.55	40	0.123	13172.5	95	0.46	345.73	55	0.338	1292.48	41	0.253	3227.89	33	0.194	6161.9	80	0.082	20614.4	75	0.256	3128.51	80	0.286	2259.28	49	0.202	5617.01	80	0.272	2633.68	80	0.216	4837.72	90	0.178	7309.42	80	0.249	3387.03
506	CGNFKVTKGKAKKGA	YP_009724389.1	0.727	19.26	0.6	0.295	2064.74	75	0.278	2477.53	37	0.124	13027.9	95	0.478	284.16	47	0.357	1045.58	35	0.273	2613.87	27	0.204	5492.31	80	0.085	19863.6	70	0.261	2970.7	80	0.302	1901.52	43	0.206	5389.53	80	0.275	2561.79	75	0.214	4928.33	90	0.18	7119.44	80	0.25	3341.86
507	GNFKVTKGKAKKGAW	YP_009724389.1	0.722	20.24	0.7	0.302	1903.68	70	0.279	2445.2	36	0.124	13081.6	95	0.478	282.59	47	0.362	992.54	33	0.274	2583.42	27	0.208	5280.21	75	0.086	19766.3	70	0.259	3018.42	80	0.306	1832.7	42	0.206	5355.41	80	0.273	2617.46	75	0.211	5079.7	90	0.18	7145.52	80	0.248	3429.48
508	NFKVTKGKAKKGAWN	YP_009724389.1	0.689	28.87	1.4	0.279	2441.21	75	0.241	3668.1	48	0.112	14834.6	95	0.442	420.9	55	0.341	1254.37	40	0.247	3438.73	35	0.191	6311.77	80	0.077	21750.2	80	0.228	4255.16	85	0.283	2345.77	50	0.186	6684.58	85	0.248	3419.88	85	0.187	6615.3	95	0.158	9070.62	90	0.215	4857.08
509	FKVTKGKAKKGAWNI	YP_009724389.1	0.623	59.32	4.5	0.26	3015.16	80	0.176	7480.32	75	0.104	16193.5	95	0.388	749.4	70	0.309	1767.14	50	0.216	4838.51	47	0.169	8061.72	90	0.065	24857.8	90	0.18	7161.86	95	0.254	3213.11	60	0.155	9360.45	90	0.211	5106.65	90	0.146	10258.8	95	0.124	13010.7	95	0.169	8037.07
510	KVTKGKAKKGAWNIG	YP_009724389.1	0.381	811.87	42	0.23	4172.91	90	0.123	13232.9	90	0.09	18892	95	0.323	1524.94	85	0.24	3722.36	75	0.163	8613.8	70	0.129	12383	95	0.052	28594.8	95	0.15	9816.11	95	0.2	5770.78	80	0.131	12084.8	95	0.173	7678.69	95	0.126	12844.1	95	0.11	15223.9	95	0.144	10496.7
511	VTKGKAKKGAWNIGE	YP_009724389.1	0.298	1998.77	65	0.221	4573.35	90	0.122	13427.5	90	0.093	18286.9	95	0.306	1833.87	85	0.216	4825.33	80	0.15	9882.5	75	0.113	14747.9	95	0.05	29209.6	95	0.16	8899.04	95	0.177	7352.73	85	0.13	12264.7	95	0.171	7834.11	95	0.145	10379	95	0.116	14242.3	95	0.151	9791.5
512	TKGKAKKGAWNIGEQ	YP_009724389.1	0.258	3058.13	75	0.219	4672.48	90	0.13	12295.4	90	0.105	16110.7	95	0.305	1840.29	85	0.206	5369.39	85	0.143	10676.5	80	0.109	15407	95	0.055	27681.5	95	0.174	7620.75	95	0.163	8572.8	90	0.137	11358.7	95	0.178	7249.02	95	0.162	8630.59	95	0.126	12761.3	95	0.162	8641.34
513	KGKAKKGAWNIGEQK	YP_009724389.1	0.258	3067.15	75	0.233	4011.71	90	0.157	9169.89	80	0.117	14140.8	95	0.309	1766.47	85	0.209	5186.5	85	0.147	10245.1	80	0.126	12786.2	95	0.062	25699.1	95	0.191	6343.12	95	0.169	8001.93	90	0.149	10004.6	95	0.195	6090.58	95	0.178	7323.28	95	0.14	10996.8	95	0.178	7323.83
514	GKAKKGAWNIGEQKS	YP_009724389.1	0.238	3812.31	80	0.224	4438.41	90	0.169	8046.12	75	0.124	13081.8	95	0.293	2097.45	90	0.194	6119.58	90	0.134	11678.7	85	0.132	11981.2	95	0.065	24719.2	90	0.202	5634	95	0.164	8521.65	90	0.151	9719.83	95	0.196	6003.3	95	0.184	6807.35	95	0.148	10119	90	0.185	6747.44
515	KAKKGAWNIGEQKSI	YP_009724389.1	0.268	2753.27	70	0.241	3687.56	85	0.206	5382.65	60	0.195	6084.52	80	0.328	1445.1	80	0.21	5172.99	85	0.155	9392.72	75	0.171	7881.21	90	0.078	21575.2	80	0.227	4297.73	85	0.182	6952.35	85	0.171	7869.53	90	0.213	4994.73	90	0.207	5307.13	90	0.168	8142.28	85	0.207	5322.65
516	AKKGAWNIGEQKSIL	YP_009724389.1	0.312	1705.8	60	0.271	2652.73	80	0.237	3848.7	49	0.228	4257.28	65	0.399	666.75	65	0.249	3367.12	70	0.194	6096.97	60	0.217	4779.71	75	0.088	19295.5	65	0.248	3415.4	80	0.209	5221.24	75	0.194	6144.32	80	0.238	3806.54	85	0.23	4151.92	85	0.182	6970.13	80	0.223	4482.77
517	KKGAWNIGEQKSILS	YP_009724389.1	0.338	1292.16	55	0.35	1133.45	55	0.241	3679.31	48	0.231	4102.67	65	0.471	304.69	48	0.297	2018.55	55	0.214	4950.94	48	0.243	3607.64	65	0.093	18344.3	60	0.313	1682.41	60	0.257	3087.76	60	0.25	3334.45	65	0.334	1351.41	60	0.277	2492.24	75	0.211	5074.15	65	0.283	2346.65
518	KGAWNIGEQKSILSP	YP_009724389.1	0.332	1381.23	55	0.377	846.61	46	0.221	4553.5	55	0.22	4633.42	70	0.493	239.97	43	0.304	1859.95	55	0.207	5298.86	55	0.241	3701.43	65	0.087	19484.3	65	0.343	1217.65	49	0.274	2574.68	55	0.277	2505.38	55	0.377	843.84	46	0.299	1976.32	65	0.22	4606.38	60	0.308	1789.82
519	GAWNIGEQKSILSPL	YP_009724389.1	0.332	1376.05	55	0.42	529.96	32	0.209	5195.2	60	0.209	5212.32	75	0.536	152.12	33	0.329	1419.01	44	0.213	4998.79	48	0.253	3232.85	60	0.084	20231.1	70	0.374	872.34	38	0.307	1812.61	41	0.309	1757.37	40	0.422	517.25	33	0.333	1360.52	55	0.237	3839.92	55	0.342	1238.19
520	AWNIGEQKSILSPLY	YP_009724389.1	0.345	1197.85	50	0.447	397.82	25	0.206	5366.66	60	0.208	5253.65	75	0.559	117.77	28	0.359	1031.15	34	0.221	4597.61	45	0.253	3239.08	60	0.082	20625.1	75	0.397	683.51	31	0.331	1384.52	34	0.332	1372.16	32	0.451	379	26	0.371	900.85	41	0.254	3213.08	44	0.366	949.99
521	WNIGEQKSILSPLYA	YP_009724389.1	0.373	882.72	43	0.451	380.45	23	0.212	5032.6	60	0.194	6160.63	80	0.573	101.67	25	0.385	774.87	27	0.228	4220.86	42	0.242	3628.16	65	0.079	21363.8	75	0.402	643.11	30	0.348	1161.96	28	0.343	1223.14	29	0.464	330.91	23	0.388	747.3	36	0.262	2940.1	41	0.375	863.92
522	NIGEQKSILSPLYAF	YP_009724389.1	0.409	598.93	35	0.455	363.99	22	0.23	4135.87	55	0.231	4120.46	65	0.59	84.34	21	0.417	546.08	19	0.257	3085.55	32	0.233	4003.82	65	0.081	20913.7	75	0.409	598.52	28	0.36	1012.74	25	0.356	1058.31	25	0.47	310.07	21	0.408	604.05	30	0.276	2532.11	36	0.389	746.82
523	IGEQKSILSPLYAFA	YP_009724389.1	0.432	467.89	30	0.444	409.45	25	0.245	3530.45	47	0.24	3729.57	60	0.604	72.33	19	0.442	419.47	14	0.281	2401.65	25	0.233	4011.15	65	0.085	19967.1	70	0.404	629.15	29	0.368	933.31	23	0.362	998.56	23	0.472	302.44	21	0.42	532.25	27	0.287	2243.66	32	0.396	690
524	GEQKSILSPLYAFAS	YP_009724389.1	0.439	433.02	29	0.439	434.85	27	0.25	3330.05	45	0.242	3647.36	60	0.643	47.34	12	0.476	289.88	8	0.299	1968.77	20	0.232	4065.42	70	0.088	19370.4	65	0.425	505.33	24	0.397	684.66	16	0.375	861.92	20	0.5	224.11	15	0.448	392.7	20	0.303	1892.88	26	0.426	499.04
525	EQKSILSPLYAFASE	YP_009724389.1	0.433	464.06	30	0.436	444.79	27	0.241	3671.99	48	0.236	3878	60	0.658	40.52	10	0.49	249.84	6.5	0.305	1836.49	19	0.227	4279.21	70	0.086	19685.2	70	0.438	439.64	21	0.407	609.82	14	0.387	757.04	17	0.523	174.08	11	0.464	331.37	16	0.307	1806.99	25	0.439	430.55
526	QKSILSPLYAFASEA	YP_009724389.1	0.434	456.35	30	0.434	455.6	28	0.238	3816.23	49	0.23	4150.93	65	0.675	33.62	7.5	0.505	211.21	5	0.32	1561.84	16	0.22	4637.58	70	0.085	19837.4	70	0.449	389.54	18	0.425	503.19	11	0.404	632.71	14	0.544	139.14	8	0.473	299.71	14	0.319	1583.95	22	0.455	364.59
527	KSILSPLYAFASEAA	YP_009724389.1	0.43	477.36	31	0.429	480.18	30	0.246	3499	46	0.244	3587.21	60	0.692	28.08	6	0.506	208.77	5	0.339	1274.76	12	0.208	5240.99	75	0.085	20021.1	70	0.488	253.31	11	0.434	455.36	9.5	0.416	557.04	12	0.557	121.21	6.5	0.5	222.95	9.5	0.349	1141.73	15	0.492	243.91
528	SILSPLYAFASEAAR	YP_009724389.1	0.479	280.3	22	0.405	625.5	37	0.268	2757.53	40	0.25	3334.49	55	0.693	27.62	6	0.488	255.51	7	0.334	1340.91	13	0.203	5582.12	80	0.092	18573.2	60	0.508	204.76	8.5	0.422	518.6	12	0.416	554.17	12	0.55	129.69	7	0.511	198.32	8	0.374	876.39	10	0.51	199.81
529	ILSPLYAFASEAARV	YP_009724389.1	0.557	120.34	11	0.41	594.01	35	0.358	1041.9	20	0.325	1489.34	28	0.71	23.1	4.5	0.493	241.51	6	0.384	786.57	6.5	0.244	3560.87	65	0.118	13892.2	35	0.531	159.24	6	0.43	475.2	10	0.427	494.12	9.5	0.549	131.64	7.5	0.524	172.26	6.5	0.401	649.28	6.5	0.53	161.98
530	LSPLYAFASEAARVV	YP_009724389.1	0.617	63.3	5	0.412	581.99	35	0.45	385.32	9	0.437	444.05	10	0.738	16.98	2.5	0.501	221.8	5.5	0.442	417.54	2.5	0.291	2135.7	44	0.147	10239	19	0.554	125.23	4	0.443	414.87	8	0.441	421.41	7.5	0.549	131.05	7.5	0.534	153.98	5.5	0.428	486.96	4	0.547	134.67
531	SPLYAFASEAARVVR	YP_009724389.1	0.663	38.25	2.5	0.423	511.87	31	0.508	205.11	5	0.456	359.24	8	0.761	13.22	1.3	0.525	171.11	3.5	0.48	277.64	1.1	0.33	1410.3	31	0.165	8381.47	14	0.564	111.57	3.5	0.452	375.27	7	0.452	377.38	6.5	0.549	131.08	7.5	0.537	149.58	5.5	0.438	438.56	3.5	0.551	128.84
532	PLYAFASEAARVVRS	YP_009724389.1	0.668	36.5	2.5	0.429	479.78	30	0.525	170.23	4.5	0.455	365.3	8.5	0.768	12.28	1	0.532	158.16	3	0.493	240.24	0.9	0.343	1222.4	28	0.169	8011.29	13	0.559	118.61	3.5	0.449	388.17	7.5	0.445	404.55	7	0.538	147.68	8.5	0.526	169.35	6.5	0.433	460.46	4	0.545	137.77
533	LYAFASEAARVVRSI	YP_009724389.1	0.667	36.72	2.5	0.431	471.49	29	0.528	165.94	4	0.458	351.55	8	0.768	12.35	1	0.534	155.23	3	0.503	215.96	0.7	0.354	1080.13	25	0.169	8028.38	13	0.542	142.1	5	0.439	434.77	9	0.427	491.66	9.5	0.507	208.27	14	0.498	228.07	10	0.417	547.12	5	0.524	171.7
534	YAFASEAARVVRSIF	YP_009724389.1	0.606	71.18	6	0.422	520.76	32	0.467	319.1	7.5	0.418	545.03	12	0.737	17.23	2.5	0.491	247.66	6.5	0.453	371.46	1.9	0.335	1330.69	30	0.147	10139.4	19	0.488	255.24	11	0.393	708.71	17	0.382	798.51	18	0.45	385.5	26	0.432	468.32	23	0.366	948.9	12	0.461	342.12
535	AFASEAARVVRSIFS	YP_009724389.1	0.519	182.25	15	0.443	413.8	26	0.363	983.16	19	0.355	1069.8	21	0.684	30.54	6.5	0.445	407.3	13	0.383	795.98	6.5	0.309	1759.33	38	0.121	13461.5	33	0.441	422.91	20	0.38	818.15	20	0.379	830.63	19	0.458	350.95	24	0.404	630.01	31	0.329	1414.91	19	0.421	526.16
536	FASEAARVVRSIFSR	YP_009724389.1	0.512	195.71	16	0.503	217.19	12	0.279	2450.63	36	0.27	2688.33	45	0.608	69.48	18	0.423	513.33	17	0.304	1856.93	19	0.334	1347.18	30	0.107	15694	44	0.411	586.92	27	0.402	646.88	15	0.404	633.8	14	0.494	239.51	16	0.404	631.22	31	0.307	1797.86	25	0.401	655.74
537	ASEAARVVRSIFSRT	YP_009724389.1	0.526	169.35	14	0.525	170.91	8	0.309	1757.18	29	0.227	4309.09	65	0.57	104.94	26	0.419	535.56	18	0.269	2711.79	28	0.345	1198.09	27	0.114	14513.3	38	0.428	486.28	23	0.418	541.58	12	0.427	491.79	9.5	0.52	180.08	12	0.429	481.47	24	0.319	1580.86	22	0.418	542.59
538	SEAARVVRSIFSRTL	YP_009724389.1	0.595	80.24	6.5	0.563	112.57	4	0.37	915.71	18	0.261	2976.23	49	0.639	49.79	13	0.484	265.05	7	0.334	1351.34	13	0.376	850.77	20	0.131	12086.2	26	0.47	310.72	14	0.472	301.88	5	0.463	333.4	5.5	0.564	111.78	5.5	0.48	278.24	13	0.355	1078.33	14	0.463	334.99
539	EAARVVRSIFSRTLE	YP_009724389.1	0.604	72.65	6	0.564	111.83	4	0.375	869.06	17	0.259	3038.64	50	0.653	42.79	11	0.495	235.93	6	0.342	1235.27	12	0.375	867.52	21	0.131	12175.5	26	0.478	284.46	13	0.478	283.48	4.5	0.468	317.39	5	0.571	103.69	5	0.49	249.4	11	0.357	1050.5	13	0.469	313
540	AARVVRSIFSRTLET	YP_009724389.1	0.609	68.5	5.5	0.565	110.79	3.5	0.382	805.78	16	0.26	3005.48	49	0.662	38.68	9.5	0.507	207.29	5	0.351	1124.3	10	0.37	911.19	22	0.131	12074.5	26	0.482	270.78	12	0.481	274.36	4	0.47	309.15	4.5	0.576	97.98	4.5	0.493	240.01	11	0.358	1037.53	13	0.472	303.14
541	ARVVRSIFSRTLETA	YP_009724389.1	0.609	68.79	5.5	0.557	121.24	4.5	0.374	875.29	17	0.257	3085.25	55	0.668	36.36	8.5	0.511	197.56	4.5	0.354	1089.44	10	0.358	1035.53	24	0.127	12602.7	29	0.482	270.53	12	0.472	301.82	5	0.464	331.39	5	0.571	103.37	5	0.493	242.1	11	0.352	1109.15	14	0.47	309.39
542	RVVRSIFSRTLETAQ	YP_009724389.1	0.581	92.94	8	0.534	154.7	7	0.335	1327.41	24	0.243	3618.36	60	0.65	44.12	11	0.487	256.27	7	0.333	1355.73	13	0.331	1398.73	31	0.117	14031.4	36	0.466	324.05	15	0.441	425.56	8.5	0.439	434.46	8	0.546	135.61	7.5	0.479	281.6	13	0.336	1314.31	18	0.451	381.12
543	VVRSIFSRTLETAQN	YP_009724389.1	0.485	261.93	21	0.467	320.36	19	0.269	2734.27	39	0.218	4740.41	70	0.593	82.1	21	0.428	487.99	16	0.276	2526.36	26	0.26	2992.47	55	0.097	17573.1	55	0.431	472.34	22	0.382	804.56	20	0.385	774.88	18	0.488	254.3	17	0.437	443.94	22	0.309	1766.72	25	0.415	561.58
544	VRSIFSRTLETAQNS	YP_009724389.1	0.402	646.28	37	0.425	505.19	31	0.238	3787.72	49	0.205	5445.09	75	0.529	163.02	35	0.373	885.5	30	0.217	4776.61	47	0.23	4141.51	70	0.089	19167.7	65	0.415	559.67	26	0.323	1510.14	36	0.346	1178.82	28	0.436	448.2	30	0.41	588.98	29	0.296	2029.39	29	0.395	697.12
545	RSIFSRTLETAQNSV	YP_009724389.1	0.317	1615.97	60	0.374	874.81	47	0.234	3989.94	50	0.203	5586.35	75	0.476	289.52	47	0.308	1791.49	55	0.185	6778.68	60	0.204	5487.44	80	0.085	19991.3	70	0.412	581.85	27	0.28	2426.67	55	0.336	1315.3	31	0.414	568.1	36	0.405	625.44	31	0.293	2090	30	0.391	728.79
546	SIFSRTLETAQNSVR	YP_009724389.1	0.303	1876.28	65	0.345	1190.27	60	0.226	4353.66	55	0.198	5892.42	75	0.462	336.62	55	0.297	2018.99	55	0.179	7176.44	65	0.236	3900.73	65	0.088	19384.8	65	0.391	726.08	33	0.274	2579.01	55	0.327	1448.07	34	0.399	667.29	40	0.381	812.69	38	0.286	2262.12	32	0.379	825.35
547	IFSRTLETAQNSVRV	YP_009724389.1	0.339	1270.39	55	0.352	1107.7	55	0.276	2537.35	37	0.217	4792.35	70	0.483	269.84	46	0.306	1819.05	55	0.212	5065.87	49	0.3	1946.72	41	0.099	17130.8	55	0.4	657.01	30	0.293	2102.82	46	0.343	1225.26	29	0.406	616.33	38	0.377	850.41	39	0.302	1906.73	27	0.389	744.95
548	FSRTLETAQNSVRVL	YP_009724389.1	0.361	1002.04	46	0.358	1041.69	55	0.336	1316.9	24	0.242	3633.54	60	0.516	187.07	38	0.313	1686.38	49	0.248	3424.03	35	0.344	1207	28	0.115	14382	37	0.407	608.51	29	0.307	1810.74	41	0.348	1155.5	27	0.407	611.52	38	0.363	983.98	43	0.306	1830.54	25	0.393	713.56
549	SRTLETAQNSVRVLQ	YP_009724389.1	0.366	956.59	45	0.363	987.46	50	0.344	1207.93	22	0.237	3850.62	60	0.51	200.35	39	0.308	1789.24	55	0.248	3430.11	35	0.352	1104.13	26	0.116	14205.2	37	0.392	721.82	33	0.305	1843.58	42	0.336	1319.48	31	0.39	731.91	42	0.339	1272.8	55	0.292	2125.6	30	0.372	889.46
550	RTLETAQNSVRVLQK	YP_009724389.1	0.386	765.15	40	0.39	733.25	41	0.348	1154.6	21	0.231	4108.57	65	0.51	199.93	39	0.315	1653.48	48	0.253	3230.16	33	0.35	1127.39	26	0.116	14216.6	37	0.381	810.22	36	0.308	1779.34	41	0.33	1408.97	33	0.383	794.07	44	0.331	1389.35	55	0.282	2367.26	33	0.358	1034.85
551	TLETAQNSVRVLQKA	YP_009724389.1	0.384	785.79	41	0.407	613.62	36	0.315	1663.66	28	0.203	5535.09	75	0.462	335.91	55	0.304	1856.37	55	0.227	4284.22	43	0.316	1641.91	36	0.105	15990	46	0.331	1397.3	55	0.286	2272.17	49	0.299	1975.23	43	0.347	1171.65	55	0.293	2103.55	70	0.246	3495.41	48	0.308	1776.63
552	LETAQNSVRVLQKAA	YP_009724389.1	0.405	627.57	36	0.435	453.54	28	0.289	2203.53	34	0.181	7036.27	85	0.44	426.37	60	0.322	1534.3	46	0.212	5017.05	49	0.287	2248.72	45	0.098	17379.8	55	0.295	2056.38	65	0.291	2150	47	0.286	2269.25	48	0.349	1145.29	55	0.282	2370.41	70	0.217	4766.13	65	0.277	2489.92
553	ETAQNSVRVLQKAAI	YP_009724389.1	0.512	196.91	16	0.536	151.79	6.5	0.269	2734.18	39	0.186	6683.14	80	0.545	136.94	31	0.445	405.34	13	0.285	2291.98	24	0.319	1587.53	35	0.098	17371.2	55	0.312	1706.89	60	0.384	787.03	19	0.341	1245.51	29	0.43	475.36	31	0.319	1585.9	60	0.228	4240.22	60	0.303	1894.5
554	TAQNSVRVLQKAAIT	YP_009724389.1	0.549	131.74	11	0.564	111.71	4	0.268	2755.92	40	0.189	6504.15	80	0.597	78.56	20	0.498	229.27	5.5	0.328	1439.75	14	0.341	1248.16	28	0.1	16912.7	55	0.34	1265.93	50	0.43	476.7	10	0.374	876.34	20	0.472	303.74	21	0.344	1212.09	50	0.245	3524.92	48	0.331	1384.82
555	AQNSVRVLQKAAITI	YP_009724389.1	0.564	111.89	9.5	0.58	93.7	2.5	0.298	1998.58	32	0.209	5212.71	75	0.642	48.23	12	0.533	157.11	3	0.378	834.84	7	0.356	1058.84	25	0.104	16160.3	47	0.366	956.54	41	0.463	334.83	6	0.398	674.04	15	0.498	228.04	15	0.368	934.86	42	0.268	2764.07	39	0.361	1004.61
556	QNSVRVLQKAAITIL	YP_009724389.1	0.569	106.23	9	0.589	85.61	1.9	0.332	1382.47	24	0.252	3254.93	55	0.675	33.53	7.5	0.555	123.14	1.7	0.421	527.44	3.5	0.368	932.45	22	0.12	13590.4	33	0.393	709.07	33	0.487	257.6	4	0.422	518.47	11	0.518	183.54	12	0.396	687.79	33	0.299	1959.39	28	0.393	712.56
557	NSVRVLQKAAITILD	YP_009724389.1	0.547	134.65	12	0.577	96.86	3	0.324	1503.7	26	0.252	3286.6	55	0.668	36.37	8.5	0.544	138.49	2.5	0.408	608.15	4.5	0.351	1120.33	26	0.117	14081.4	36	0.4	658.76	30	0.476	290.78	4.5	0.419	538.26	11	0.513	194.62	13	0.409	600.61	30	0.307	1807.24	25	0.397	680.57
558	SVRVLQKAAITILDG	YP_009724389.1	0.52	180.2	15	0.562	114.78	4	0.306	1829.12	30	0.237	3842.42	60	0.657	40.84	10	0.526	168.77	3.5	0.392	721.32	5.5	0.329	1426.97	32	0.109	15311.8	42	0.397	684.59	31	0.457	354.97	6.5	0.41	594.9	13	0.502	217.92	15	0.409	596.78	30	0.305	1837.23	26	0.398	677.33
559	VRVLQKAAITILDGI	YP_009724389.1	0.453	371.2	26	0.524	172.15	8.5	0.281	2382.21	36	0.246	3484.19	55	0.63	54.85	14	0.468	316.7	9.5	0.354	1090.25	10	0.285	2287.54	46	0.104	16247.1	47	0.391	729.79	33	0.413	573.87	13	0.39	738.47	17	0.473	300.74	21	0.415	559.32	28	0.305	1836.23	26	0.397	680.81
560	RVLQKAAITILDGIS	YP_009724389.1	0.345	1202.62	50	0.447	397.24	25	0.236	3879.18	49	0.233	4035.88	60	0.573	101.83	25	0.37	911.73	31	0.28	2420.96	25	0.241	3693.35	65	0.093	18345.9	60	0.383	793.04	36	0.343	1223.29	30	0.365	965.39	23	0.45	385.06	26	0.41	588.9	29	0.294	2068.45	29	0.388	748.83
561	VLQKAAITILDGISQ	YP_009724389.1	0.322	1540.67	60	0.444	410.15	25	0.193	6219.23	65	0.257	3115.48	55	0.522	175.89	36	0.347	1176.11	38	0.23	4172.41	42	0.265	2830.47	55	0.095	17973.6	60	0.389	740.93	34	0.327	1453.25	35	0.376	855.35	20	0.471	306.8	21	0.423	513.24	26	0.295	2061.1	29	0.39	738.9
562	LQKAAITILDGISQY	YP_009724389.1	0.348	1156.29	49	0.465	325.07	20	0.203	5532.69	65	0.415	559.45	12	0.525	170.81	36	0.367	942.67	32	0.212	5035.97	49	0.397	684.39	16	0.132	12046.7	26	0.418	540.95	26	0.346	1182.86	29	0.404	632.95	14	0.512	197.01	13	0.445	404.09	20	0.316	1632.67	23	0.42	530.74
563	QKAAITILDGISQYS	YP_009724389.1	0.368	936.09	45	0.479	279.55	17	0.226	4331.95	55	0.445	405.03	9	0.54	144.31	32	0.381	806.42	28	0.219	4664.55	46	0.448	391.47	9.5	0.149	9996.06	18	0.441	423.45	20	0.364	977.33	24	0.424	509.83	10	0.535	153.84	9	0.459	348.08	17	0.329	1417.61	19	0.441	424.12
564	KAAITILDGISQYSL	YP_009724389.1	0.39	733.64	39	0.495	236.6	13	0.259	3046.61	42	0.483	268.58	6.5	0.579	95.36	24	0.407	611.97	21	0.251	3313.59	34	0.485	263.03	6	0.17	7984.89	12	0.468	314.72	15	0.397	683.93	16	0.441	422.03	7.5	0.551	129.03	7	0.476	289.22	14	0.355	1071.71	14	0.47	309.43
565	AAITILDGISQYSLR	YP_009724389.1	0.381	811.62	42	0.483	268.08	16	0.267	2786.65	40	0.485	261.84	6	0.581	92.96	23	0.4	657.2	23	0.252	3263.11	34	0.501	220.68	5	0.173	7690.83	12	0.47	307.87	14	0.393	709.15	17	0.43	474.85	9	0.54	145.22	8.5	0.467	318.62	15	0.353	1091.29	14	0.465	327.55
566	AITILDGISQYSLRL	YP_009724389.1	0.389	746.97	40	0.48	278.65	16	0.268	2743.66	40	0.465	324.91	7.5	0.586	88.24	22	0.418	540.98	19	0.272	2648.8	27	0.489	251.3	5.5	0.164	8497.35	14	0.465	325.53	15	0.405	627.25	15	0.422	522.53	11	0.53	161.57	10	0.46	345.63	17	0.346	1188.29	15	0.458	351.6
567	ITILDGISQYSLRLI	YP_009724389.1	0.379	826.33	42	0.461	342.82	21	0.259	3043.31	42	0.425	504.7	11	0.582	92.42	23	0.423	511.72	17	0.285	2298.71	24	0.456	360.4	8.5	0.148	10103.9	19	0.435	451.51	21	0.394	707.04	17	0.382	805.16	18	0.487	256.61	18	0.427	492.43	25	0.313	1699.08	23	0.418	543.05
568	TILDGISQYSLRLID	YP_009724389.1	0.343	1224.35	55	0.415	563.36	34	0.212	5058.75	60	0.314	1672.21	31	0.543	140.71	31	0.389	741.89	26	0.257	3095.62	32	0.351	1116.18	26	0.106	15946.5	45	0.372	894.3	39	0.35	1131.87	28	0.313	1684.85	38	0.413	575.97	36	0.372	897.83	41	0.249	3371.35	46	0.346	1182.08
569	ILDGISQYSLRLIDA	YP_009724389.1	0.337	1310.22	55	0.418	541.87	33	0.197	5946.48	65	0.225	4375.14	65	0.53	162.22	34	0.394	706.28	24	0.263	2910.34	30	0.267	2781.65	55	0.087	19413	65	0.331	1387.8	55	0.333	1364.8	33	0.285	2286.28	48	0.386	764.93	44	0.361	1009.15	44	0.218	4728.48	60	0.311	1735.85
570	LDGISQYSLRLIDAM	YP_009724389.1	0.337	1306.51	55	0.447	395.98	25	0.198	5849.1	65	0.257	3092.81	55	0.526	169.29	35	0.398	675.75	23	0.258	3078.02	32	0.276	2531.81	49	0.092	18575.4	60	0.337	1299.81	55	0.331	1391.77	34	0.298	1998.19	44	0.401	654.21	39	0.373	881.04	40	0.229	4202.54	55	0.321	1549.32
571	DGISQYSLRLIDAMM	YP_009724389.1	0.382	802.3	41	0.494	238.97	14	0.226	4336.36	55	0.286	2257.98	40	0.565	111.06	27	0.438	439.09	14	0.284	2305.81	24	0.31	1746.1	37	0.103	16364.6	48	0.396	687.32	32	0.382	805.32	20	0.373	885.69	21	0.482	272.53	19	0.438	438.57	22	0.28	2412.72	34	0.386	769.02
572	GISQYSLRLIDAMMF	YP_009724389.1	0.52	180.45	15	0.593	81.97	1.7	0.347	1168.46	22	0.495	234.8	5.5	0.66	39.53	9.5	0.526	168.87	3.5	0.381	813.69	6.5	0.479	279.65	6.5	0.175	7495.39	11	0.5	224.57	9.5	0.481	275.1	4	0.488	255.98	3.5	0.595	79.94	3	0.548	132.31	4.5	0.393	711.19	7.5	0.509	202.91
573	ISQYSLRLIDAMMFT	YP_009724389.1	0.55	130.26	11	0.613	65.54	1	0.387	758.17	16	0.511	197.72	5	0.682	31.12	7	0.55	130.24	1.9	0.406	620.98	4.5	0.511	199.46	4.5	0.196	5986.31	7.5	0.525	171.4	6.5	0.507	207.02	2.5	0.517	185.8	1.6	0.621	60.45	1.6	0.567	107.85	3	0.42	531.91	4.5	0.537	149.13
574	SQYSLRLIDAMMFTS	YP_009724389.1	0.564	111.29	9.5	0.622	59.69	0.7	0.409	596.62	13	0.514	193.04	4.5	0.692	27.91	6	0.563	113.12	1.4	0.416	556.05	4	0.527	167.62	3.5	0.206	5368.63	6.5	0.536	151.95	5.5	0.516	187.53	1.9	0.532	157.91	1.1	0.632	53.65	1.2	0.574	100.28	2.5	0.435	453.81	3.5	0.55	129.51
575	QYSLRLIDAMMFTSD	YP_009724389.1	0.552	126.98	11	0.615	64.15	0.9	0.399	666.87	14	0.509	203.49	5	0.684	30.45	6.5	0.552	126.92	1.9	0.401	652.34	5	0.523	173.85	4	0.2	5717.33	7	0.529	163.55	6	0.506	209.85	2.5	0.525	171.14	1.4	0.626	57.04	1.4	0.567	108.14	3	0.428	485.48	4	0.543	139.67
576	YSLRLIDAMMFTSDL	YP_009724389.1	0.53	161.26	14	0.603	73.74	1.3	0.373	880.7	17	0.49	247.84	6	0.671	35.17	8	0.535	153.95	3	0.383	793.47	6.5	0.505	212.43	4.5	0.189	6480.27	8.5	0.509	203.05	8	0.489	253.23	3.5	0.507	207.41	2.5	0.611	66.96	2	0.551	129.38	4	0.413	573.63	5.5	0.528	166
577	SLRLIDAMMFTSDLA	YP_009724389.1	0.479	280.98	22	0.574	100.43	3	0.323	1512.84	26	0.451	379.57	8.5	0.637	50.64	13	0.495	235.31	6	0.339	1281.73	12	0.47	310.81	7	0.167	8206.49	13	0.481	273.77	12	0.446	403	8	0.478	283.47	4	0.583	90.69	4	0.525	171.13	6.5	0.384	787.9	8.5	0.496	233.4
578	LRLIDAMMFTSDLAT	YP_009724389.1	0.37	914.83	44	0.487	258.14	15	0.247	3442.86	46	0.379	829.55	17	0.555	122.94	29	0.394	701.37	24	0.252	3281.13	34	0.375	863.48	21	0.133	11834.2	25	0.424	507.56	24	0.359	1029.72	25	0.402	647.45	14	0.506	208.55	14	0.47	310.38	15	0.327	1453.49	20	0.438	439.07
579	RLIDAMMFTSDLATN	YP_009724389.1	0.27	2680.6	70	0.4	657.67	38	0.221	4553.21	55	0.338	1284.13	25	0.507	207.24	40	0.338	1295.82	41	0.206	5356.86	55	0.285	2288.16	46	0.112	14823	40	0.424	507.84	24	0.311	1719.48	40	0.367	945.2	22	0.462	338.51	23	0.449	390.11	19	0.32	1573.54	21	0.417	551.75
580	LIDAMMFTSDLATNN	YP_009724389.1	0.26	2990.5	75	0.373	883.11	47	0.318	1595.5	27	0.489	252.04	6	0.496	234.71	42	0.321	1555.08	46	0.209	5213.9	50	0.322	1541.37	34	0.149	9942.03	18	0.482	272.61	12	0.303	1890.14	43	0.367	941.03	22	0.448	393.56	26	0.457	356.17	18	0.377	841.92	9.5	0.461	342.77
581	IDAMMFTSDLATNNL	YP_009724389.1	0.286	2265.79	65	0.365	966.47	49	0.406	616.1	13	0.565	110.47	2.5	0.517	186.68	37	0.315	1653.18	48	0.221	4566.03	45	0.39	731.4	18	0.189	6459.34	8.5	0.549	131.69	4.5	0.299	1967.57	44	0.388	751.06	17	0.453	370.54	25	0.489	251.97	12	0.439	434.44	3.5	0.514	191.2
582	DAMMFTSDLATNNLV	YP_009724389.1	0.306	1826.68	60	0.355	1074.11	55	0.464	331.2	8	0.601	75.19	1.5	0.548	133.35	30	0.312	1703.4	49	0.236	3901.28	39	0.43	479.14	12	0.217	4771.34	5.5	0.581	93.24	2.5	0.297	2019.07	45	0.404	628.51	14	0.459	347.09	24	0.512	196.54	8	0.473	298.17	1.6	0.548	133.56
583	AMMFTSDLATNNLVV	YP_009724389.1	0.327	1458.59	55	0.356	1058.12	55	0.51	200.24	5	0.617	63.12	1.2	0.584	90.33	23	0.32	1565.7	47	0.267	2791.36	29	0.449	389.44	9	0.236	3910.7	4	0.598	77.46	1.5	0.304	1856.49	42	0.419	534.46	11	0.473	298.95	21	0.53	161.06	6	0.495	234.96	1	0.568	106.67
584	MMFTSDLATNNLVVM	YP_009724389.1	0.309	1774.51	60	0.343	1226.22	60	0.522	176.49	4.5	0.598	77.05	1.6	0.585	89.04	22	0.314	1668.09	49	0.272	2632.4	27	0.434	455.82	11	0.242	3656.77	3.5	0.582	92.27	2.5	0.3	1940.7	44	0.399	665.71	15	0.449	388.86	26	0.512	196.75	8	0.483	269.18	1.3	0.553	125.52
585	MFTSDLATNNLVVMA	YP_009724389.1	0.274	2570.09	70	0.357	1055.07	55	0.528	165.96	4	0.551	129.4	3	0.561	115.47	27	0.305	1844.36	55	0.272	2621.8	27	0.399	668.95	16	0.224	4431.36	4.5	0.536	152.01	5.5	0.298	1987.77	44	0.37	916.61	21	0.412	581.56	36	0.464	331.46	16	0.442	418.31	3	0.507	207.1
586	FTSDLATNNLVVMAY	YP_009724389.1	0.244	3556.49	75	0.38	820.3	45	0.527	167.23	4	0.408	607.59	13	0.53	161.66	34	0.297	2017.7	55	0.263	2892.73	30	0.347	1165.42	27	0.2	5774.65	7	0.439	432.41	21	0.297	2020.69	45	0.357	1045.35	25	0.398	676.59	40	0.392	722.35	35	0.376	851.19	10	0.437	444.32
587	TSDLATNNLVVMAYI	YP_009724389.1	0.242	3657.01	80	0.395	699.96	40	0.517	185.65	4.5	0.353	1092.48	22	0.504	213.43	40	0.292	2123.69	60	0.254	3199.82	33	0.348	1162.89	27	0.196	5985.21	7.5	0.389	742.78	34	0.298	1993.72	44	0.357	1049.09	25	0.398	673.96	40	0.362	998.52	44	0.347	1173.15	15	0.393	710.82
588	SDLATNNLVVMAYIT	YP_009724389.1	0.249	3398.12	75	0.395	696.84	40	0.5	223.44	5.5	0.337	1310.35	25	0.492	244.57	43	0.304	1870.32	55	0.246	3499	36	0.335	1329.94	30	0.186	6688.78	9	0.374	871.35	38	0.3	1946.04	44	0.352	1111.37	26	0.396	686.36	41	0.349	1146.95	48	0.332	1384.25	18	0.378	832.56
589	DLATNNLVVMAYITG	YP_009724389.1	0.24	3713.99	80	0.38	820.21	45	0.444	408.7	9.5	0.298	1997.06	36	0.463	333.14	50	0.304	1866.64	55	0.221	4579.59	45	0.3	1956.01	41	0.162	8690.94	14	0.342	1231.07	49	0.29	2171.25	47	0.332	1384.23	32	0.386	766	44	0.325	1488.24	60	0.304	1857.21	26	0.354	1080.94
590	LATNNLVVMAYITGG	YP_009724389.1	0.247	3465.06	75	0.374	871.68	47	0.337	1299.25	23	0.236	3878.17	60	0.462	336.01	55	0.306	1824.19	55	0.196	5998.3	60	0.246	3491.52	60	0.12	13699.2	33	0.324	1500.22	55	0.284	2303.51	49	0.328	1443.01	33	0.41	590.74	37	0.323	1520.64	60	0.284	2318.51	33	0.347	1166.54
591	ATNNLVVMAYITGGV	YP_009724389.1	0.265	2851.09	70	0.379	824.39	45	0.202	5608.57	65	0.19	6376.98	80	0.496	233.37	42	0.327	1455.53	44	0.2	5760.11	55	0.201	5655.19	80	0.073	22658.5	85	0.317	1627.76	60	0.302	1903.68	43	0.331	1395.35	32	0.448	394.02	26	0.333	1358.21	55	0.247	3443.75	47	0.346	1189.5
592	TNNLVVMAYITGGVV	YP_009724389.1	0.324	1498.39	60	0.403	635.7	37	0.216	4831.18	60	0.222	4504.45	65	0.575	99.4	24	0.373	879.93	30	0.262	2941.02	30	0.221	4566.58	70	0.078	21552.1	80	0.336	1312.26	55	0.339	1272.99	31	0.355	1075.84	25	0.481	275.69	19	0.361	1002.55	44	0.26	2998.5	42	0.367	945.27
593	NNLVVMAYITGGVVQ	YP_009724389.1	0.366	951.34	45	0.422	518.73	32	0.239	3763.26	48	0.237	3861.67	60	0.617	63.21	16	0.397	680.67	23	0.291	2144.45	22	0.236	3894.11	65	0.085	19990.8	70	0.37	909.12	40	0.365	962.63	24	0.376	855.77	20	0.501	221.35	15	0.382	802.1	38	0.283	2344.07	33	0.393	714.06
594	NLVVMAYITGGVVQL	YP_009724389.1	0.395	694.07	38	0.422	522.78	32	0.288	2220.36	34	0.293	2097.75	37	0.653	42.66	11	0.418	542.82	19	0.329	1427.45	14	0.245	3546.76	65	0.101	16686	50	0.415	563.81	26	0.376	853.08	21	0.382	797.42	18	0.501	221.86	15	0.414	568.52	28	0.315	1649.21	23	0.428	488.02
595	LVVMAYITGGVVQLT	YP_009724389.1	0.411	583.19	35	0.424	511.25	31	0.318	1598.7	27	0.299	1959.69	35	0.675	33.75	7.5	0.427	492.44	17	0.35	1136.23	11	0.259	3047.43	55	0.109	15394.5	42	0.439	430.77	21	0.382	797.37	20	0.387	758.8	17	0.498	229.21	15	0.431	473.64	24	0.33	1413.23	19	0.446	399.51
596	VVMAYITGGVVQLTS	YP_009724389.1	0.414	566.1	34	0.421	526.73	32	0.334	1354.29	24	0.298	1998.47	36	0.685	30.08	6.5	0.433	461.96	15	0.353	1093.87	10	0.267	2787.89	55	0.112	14870.4	40	0.454	369.41	17	0.381	814.29	20	0.388	752.27	17	0.491	247.07	17	0.438	437.86	22	0.342	1232.93	16	0.458	351.12
597	VMAYITGGVVQLTSQ	YP_009724389.1	0.404	629.11	36	0.414	564.6	34	0.333	1365.06	24	0.291	2143.04	38	0.685	30.28	6.5	0.426	497.17	17	0.344	1215.54	11	0.269	2727.85	55	0.111	15001.3	41	0.459	348.44	16	0.374	876.48	22	0.389	743.65	17	0.487	258.65	18	0.438	439.35	22	0.344	1214.24	16	0.46	344.54
598	MAYITGGVVQLTSQW	YP_009724389.1	0.365	967.84	45	0.405	627.67	37	0.311	1725.38	29	0.274	2586.02	44	0.666	37.13	9	0.396	687.78	24	0.307	1808.34	18	0.264	2861.51	55	0.106	15944.9	45	0.45	382.02	18	0.346	1178.68	29	0.378	834.8	19	0.476	288.64	20	0.426	500.17	25	0.333	1366.2	18	0.448	393.33
599	AYITGGVVQLTSQWL	YP_009724389.1	0.334	1354.72	55	0.425	500.96	31	0.268	2749.48	40	0.26	3000.42	49	0.643	47.71	12	0.382	802.65	27	0.271	2653.51	28	0.256	3135.36	60	0.1	17010	55	0.438	435.11	21	0.337	1299.32	32	0.375	865.68	20	0.479	279.82	19	0.439	431.39	22	0.324	1504.12	20	0.446	401.07
600	YITGGVVQLTSQWLT	YP_009724389.1	0.324	1501.56	60	0.444	408.28	25	0.225	4393.03	55	0.236	3885.6	60	0.617	63.35	16	0.389	744.18	26	0.254	3217.11	33	0.256	3147.77	60	0.092	18520.8	60	0.422	522.63	25	0.338	1285.48	31	0.374	875.32	20	0.496	234.15	16	0.447	395.44	20	0.309	1768.48	25	0.439	432.7
601	ITGGVVQLTSQWLTN	YP_009724389.1	0.333	1366.29	55	0.444	409.15	25	0.216	4809.49	60	0.226	4335.98	65	0.601	75.03	19	0.373	886.14	30	0.23	4171.06	42	0.246	3497.45	60	0.086	19794.8	70	0.416	554.38	26	0.33	1400.82	34	0.366	956.51	22	0.492	243.22	17	0.453	371.98	18	0.301	1922.98	27	0.433	459.65
602	TGGVVQLTSQWLTNI	YP_009724389.1	0.34	1266.47	55	0.445	404.64	25	0.235	3918.83	50	0.246	3482.91	55	0.607	70.09	18	0.374	877.54	30	0.244	3551.72	36	0.255	3168.2	60	0.092	18421.9	60	0.411	584.47	27	0.338	1296.96	31	0.364	971.74	23	0.485	263.04	18	0.451	380.19	19	0.305	1836.61	26	0.435	452.88
603	GGVVQLTSQWLTNIF	YP_009724389.1	0.338	1291.55	55	0.451	379.57	23	0.246	3489.51	46	0.257	3108.04	55	0.601	75.18	19	0.376	859	29	0.248	3429.81	35	0.264	2888.2	55	0.097	17453.1	55	0.406	615.81	29	0.338	1295.87	31	0.362	993.13	23	0.477	285.99	20	0.445	405.43	20	0.302	1908.57	27	0.428	485.44
604	GVVQLTSQWLTNIFG	YP_009724389.1	0.318	1598.06	60	0.435	450.7	28	0.235	3942.44	50	0.239	3770.47	60	0.567	108.05	26	0.358	1036.29	34	0.231	4090.3	41	0.247	3460.23	60	0.092	18475.8	60	0.38	821.65	36	0.32	1571.79	37	0.339	1280.41	30	0.45	385.35	26	0.418	540.13	27	0.28	2408.91	34	0.397	679.21
605	VVQLTSQWLTNIFGT	YP_009724389.1	0.282	2363.57	70	0.399	666.58	39	0.23	4158.17	55	0.228	4258.38	65	0.51	200.61	39	0.323	1523.57	46	0.206	5373.23	55	0.222	4507.77	70	0.087	19501.6	65	0.343	1228.99	49	0.291	2144.45	47	0.296	2024.28	44	0.402	644.04	39	0.376	855.14	39	0.247	3439.06	47	0.348	1153.14
606	VQLTSQWLTNIFGTV	YP_009724389.1	0.288	2217.65	65	0.373	882.11	47	0.391	725.92	15	0.317	1626.85	30	0.48	278.09	46	0.296	2022.22	55	0.225	4378.46	44	0.217	4797.22	75	0.119	13804.3	34	0.356	1065.54	44	0.304	1871.56	42	0.295	2048.58	45	0.39	735.76	42	0.383	796.2	37	0.268	2759.29	39	0.356	1062.4
607	QLTSQWLTNIFGTVY	YP_009724389.1	0.308	1787.13	60	0.361	1008.91	55	0.439	431.6	10	0.336	1315.25	25	0.499	225.24	42	0.309	1760.86	50	0.253	3252.11	33	0.219	4678.71	70	0.129	12380.6	28	0.373	888.05	39	0.32	1568.05	37	0.305	1851.04	41	0.402	647.03	39	0.397	678.87	33	0.286	2268.64	32	0.376	853.92
608	LTSQWLTNIFGTVYE	YP_009724389.1	0.309	1771.67	60	0.335	1326.57	60	0.443	413.19	9.5	0.334	1343.77	26	0.498	228.45	42	0.308	1780.55	55	0.249	3362.2	35	0.218	4741.29	75	0.128	12500.7	28	0.37	914.04	40	0.311	1725.27	40	0.298	1981.22	44	0.396	685.95	41	0.395	697.37	34	0.283	2338.39	33	0.373	882.94
609	TSQWLTNIFGTVYEK	YP_009724389.1	0.349	1141.98	49	0.339	1275.11	60	0.457	354.55	8.5	0.335	1329.22	26	0.509	203.81	39	0.325	1484.66	45	0.262	2931.74	30	0.228	4244.31	70	0.134	11738	25	0.374	876.22	38	0.315	1658.54	39	0.301	1921.08	43	0.397	681.38	40	0.397	683.98	33	0.283	2348.58	33	0.372	892.72
610	SQWLTNIFGTVYEKL	YP_009724389.1	0.392	717.53	39	0.362	996.51	50	0.442	417.7	9.5	0.35	1127.37	22	0.516	187.61	38	0.342	1235.99	39	0.27	2692.43	28	0.253	3241.29	60	0.135	11653.5	24	0.374	878.02	38	0.321	1544.51	37	0.305	1835.94	41	0.398	674.84	40	0.403	642.03	31	0.281	2390.6	34	0.372	896.9
611	QWLTNIFGTVYEKLK	YP_009724389.1	0.444	411.84	28	0.368	937.25	48	0.4	662.75	14	0.33	1409.47	27	0.504	213.73	40	0.347	1166.73	38	0.261	2974.36	31	0.262	2951.15	55	0.128	12576	28	0.36	1019.19	43	0.316	1639.59	38	0.299	1973.69	43	0.389	742.82	43	0.39	734.94	35	0.267	2772.04	39	0.354	1089.79
612	WLTNIFGTVYEKLKP	YP_009724389.1	0.443	413.08	28	0.353	1095	55	0.298	1994.11	32	0.297	2006.57	36	0.47	308.11	49	0.333	1355.34	42	0.229	4192.01	42	0.246	3507.42	60	0.111	15124.4	41	0.33	1408.93	55	0.288	2214.36	48	0.273	2595.83	55	0.362	993.06	55	0.364	976.78	43	0.235	3912.77	55	0.317	1613.72
613	LTNIFGTVYEKLKPV	YP_009724389.1	0.46	346.4	25	0.366	950.08	49	0.207	5319.26	60	0.275	2557.53	44	0.452	375.64	55	0.324	1504.08	45	0.209	5217.68	50	0.253	3234.7	60	0.098	17382.6	55	0.3	1949.24	65	0.265	2832.37	60	0.253	3222.93	60	0.333	1359.87	60	0.338	1283.54	55	0.211	5086.02	65	0.283	2328.9
614	TNIFGTVYEKLKPVL	YP_009724389.1	0.47	309.75	23	0.386	764.79	43	0.211	5111.95	60	0.269	2728.39	46	0.482	271.33	46	0.342	1240.16	39	0.227	4311.42	43	0.258	3066.42	60	0.096	17668.8	55	0.305	1846.81	65	0.28	2420.64	55	0.249	3390.41	65	0.331	1391.11	60	0.333	1363.45	55	0.21	5151.77	65	0.28	2405.24
615	NIFGTVYEKLKPVLD	YP_009724389.1	0.46	345.05	25	0.378	834.99	45	0.205	5470.37	60	0.256	3138.38	55	0.521	178.48	36	0.358	1044.32	34	0.234	3971.55	40	0.246	3509.58	60	0.092	18544.9	60	0.349	1141.22	47	0.288	2225.82	48	0.257	3086.62	60	0.346	1180.6	55	0.397	684.81	33	0.228	4259.17	60	0.32	1565.73
616	IFGTVYEKLKPVLDW	YP_009724389.1	0.453	370.69	26	0.387	760.89	42	0.205	5419.53	60	0.235	3922.44	60	0.575	99.16	24	0.379	823.92	28	0.254	3194.88	33	0.233	4005.25	65	0.087	19586.6	65	0.388	752.76	34	0.314	1667.17	39	0.276	2514.37	55	0.377	847.23	46	0.435	452.66	23	0.246	3479.82	48	0.356	1059.28
617	FGTVYEKLKPVLDWL	YP_009724389.1	0.445	407.31	28	0.398	670.89	39	0.219	4682.66	55	0.218	4716.32	70	0.612	66.36	17	0.402	645.65	22	0.278	2463.79	26	0.224	4422.69	70	0.082	20578.8	75	0.418	543.74	26	0.339	1279.86	31	0.298	1993.72	44	0.406	620.78	38	0.467	318.8	15	0.268	2741.05	39	0.39	732.02
618	GTVYEKLKPVLDWLE	YP_009724389.1	0.416	554.64	34	0.398	674.76	39	0.21	5139.85	60	0.223	4496.03	65	0.601	75.12	19	0.387	763.1	26	0.264	2861.6	30	0.221	4597.61	70	0.081	20892.6	75	0.415	560.48	26	0.337	1303.57	32	0.312	1700.92	39	0.422	522.58	33	0.476	290.11	14	0.271	2651.21	37	0.393	715.51
619	TVYEKLKPVLDWLEE	YP_009724389.1	0.397	683.98	38	0.393	711.19	41	0.199	5828.06	65	0.224	4435.29	65	0.583	91.56	23	0.37	912.61	31	0.251	3320.16	34	0.217	4793.54	75	0.081	20742.6	75	0.404	629.86	29	0.331	1397.95	34	0.316	1635.48	37	0.426	496.13	32	0.472	302.24	15	0.267	2774.2	39	0.386	767.35
620	VYEKLKPVLDWLEEK	YP_009724389.1	0.364	973.62	46	0.395	700.02	40	0.182	6958.07	70	0.256	3128.92	55	0.548	132.84	30	0.348	1161.52	37	0.228	4241.28	42	0.257	3089.19	60	0.092	18386.3	60	0.386	767.42	35	0.319	1583.6	37	0.314	1675.47	38	0.423	513.45	33	0.459	346.67	17	0.261	2972.14	41	0.374	876.71
621	YEKLKPVLDWLEEKF	YP_009724389.1	0.313	1697.5	60	0.393	712.63	41	0.158	9079.56	80	0.292	2124.8	38	0.462	336.46	55	0.305	1835.76	55	0.188	6557.93	60	0.296	2026.69	42	0.1	16985.7	55	0.346	1189.46	48	0.284	2317.56	49	0.299	1973.61	43	0.402	645.06	39	0.427	491.69	25	0.242	3660.61	50	0.343	1217.62
622	EKLKPVLDWLEEKFK	YP_009724389.1	0.313	1689.51	60	0.376	855.22	46	0.136	11464	85	0.296	2038.52	36	0.355	1076.48	75	0.268	2746.78	65	0.152	9624.39	75	0.314	1680.81	36	0.1	16934.5	55	0.3	1945.96	65	0.257	3095.28	60	0.273	2615.08	55	0.37	914.49	48	0.377	850.72	39	0.213	4964.4	65	0.301	1917.1
623	KLKPVLDWLEEKFKE	YP_009724389.1	0.32	1563.29	60	0.357	1049.92	55	0.129	12365.1	90	0.295	2057.29	37	0.328	1433.93	80	0.259	3045.02	70	0.142	10791.3	80	0.312	1707.55	37	0.101	16720.4	50	0.283	2339.83	70	0.24	3726.87	65	0.256	3146.06	60	0.348	1163.53	55	0.354	1082.07	46	0.2	5749.27	70	0.284	2321.05
624	LKPVLDWLEEKFKEG	YP_009724389.1	0.301	1917.33	65	0.297	2018.29	70	0.108	15475	95	0.266	2800.01	47	0.26	3007.89	95	0.216	4824.08	80	0.118	13958.4	90	0.287	2243.74	45	0.091	18652.4	65	0.216	4830.97	90	0.189	6497.89	85	0.194	6128.59	80	0.261	2969.64	80	0.275	2541.94	75	0.154	9463	90	0.212	5024
625	KPVLDWLEEKFKEGV	YP_009724389.1	0.32	1571.89	60	0.274	2573.37	80	0.1	17035.4	95	0.24	3710.17	60	0.243	3618.63	95	0.207	5313.45	85	0.117	14075.6	90	0.26	3009.03	55	0.084	20088.4	70	0.189	6500.63	95	0.171	7844.2	90	0.157	9139.68	90	0.207	5324.09	90	0.22	4612.91	85	0.133	11849.5	95	0.175	7559.81
626	PVLDWLEEKFKEGVE	YP_009724389.1	0.296	2034.31	65	0.252	3268.55	85	0.088	19361.4	95	0.205	5458.37	75	0.231	4089.81	95	0.193	6173.44	90	0.107	15656.4	95	0.217	4759.79	75	0.071	23216.1	85	0.177	7365.71	95	0.159	8947.12	90	0.143	10678.8	95	0.191	6351.98	95	0.206	5403.89	90	0.12	13636.8	95	0.161	8805.37
627	VLDWLEEKFKEGVEF	YP_009724389.1	0.289	2194.68	65	0.245	3545.88	85	0.088	19281.3	95	0.195	6045.87	80	0.241	3698.11	95	0.196	5968.65	90	0.114	14614.9	90	0.192	6236.55	80	0.066	24513.6	90	0.176	7438.11	95	0.161	8793.09	90	0.139	11160.2	95	0.187	6603.57	95	0.202	5645.65	90	0.114	14500.1	95	0.155	9310.46
628	LDWLEEKFKEGVEFL	YP_009724389.1	0.257	3114.57	75	0.239	3778.15	85	0.1	17033	95	0.235	3947.9	60	0.284	2308.28	90	0.196	6000.51	90	0.124	13110.2	90	0.187	6631.2	85	0.067	24111.1	90	0.202	5608.63	95	0.162	8631.24	90	0.143	10598	95	0.192	6235.34	95	0.224	4410.7	85	0.131	12137.9	95	0.178	7296.78
629	DWLEEKFKEGVEFLR	YP_009724389.1	0.379	826.52	42	0.264	2858.88	80	0.144	10562.8	85	0.255	3182.94	55	0.373	879.57	75	0.248	3433.41	75	0.157	9114.79	75	0.222	4520.42	70	0.078	21588.2	80	0.274	2569.73	75	0.201	5710.96	80	0.187	6642.84	85	0.248	3408.61	85	0.283	2337.43	70	0.175	7524.97	80	0.234	3970.13
630	WLEEKFKEGVEFLRD	YP_009724389.1	0.399	664.11	37	0.271	2676.89	80	0.149	10016.4	85	0.253	3242.38	55	0.38	819.86	70	0.262	2941.94	70	0.16	8823.3	75	0.23	4160.24	70	0.079	21191.8	75	0.282	2352.53	70	0.207	5344.64	80	0.195	6089.79	80	0.259	3042.19	80	0.296	2039.6	65	0.182	6953.25	80	0.245	3540.74
631	LEEKFKEGVEFLRDG	YP_009724389.1	0.409	599.2	35	0.268	2754.67	80	0.149	9980.83	85	0.237	3832.25	60	0.384	784.26	70	0.267	2780.63	65	0.157	9101.79	75	0.222	4514.6	70	0.077	21650.7	80	0.282	2352.4	70	0.206	5364.4	80	0.198	5900.91	80	0.261	2969.38	80	0.293	2098.88	70	0.181	7065.57	80	0.246	3489.36
632	EEKFKEGVEFLRDGW	YP_009724389.1	0.419	538.11	33	0.279	2431.56	75	0.149	9952.57	85	0.229	4180.32	65	0.383	796.57	70	0.273	2601.74	65	0.156	9287.52	75	0.22	4605.63	70	0.078	21564.2	80	0.28	2423.68	70	0.209	5208.99	75	0.202	5637.41	80	0.266	2807.81	80	0.293	2089.64	70	0.181	7080.88	80	0.247	3464.38
633	EKFKEGVEFLRDGWE	YP_009724389.1	0.417	548.57	33	0.282	2367.64	75	0.144	10556.9	85	0.22	4649.59	70	0.377	843.46	70	0.272	2632.6	65	0.152	9663.21	75	0.215	4901.05	75	0.076	22061.9	80	0.274	2566.48	75	0.213	4982.43	75	0.204	5481.21	80	0.273	2615.68	75	0.297	2009.72	65	0.178	7277.94	80	0.244	3585.85
634	KFKEGVEFLRDGWEI	YP_009724389.1	0.402	648.23	37	0.304	1854.98	70	0.154	9475.7	80	0.328	1435.58	27	0.372	889.66	75	0.27	2682.02	65	0.158	9056.21	75	0.262	2932.09	55	0.096	17695.4	55	0.28	2415.07	70	0.224	4445.53	70	0.212	5043.99	75	0.282	2361.4	75	0.304	1857.9	65	0.185	6758.47	75	0.249	3368.14
635	FKEGVEFLRDGWEIV	YP_009724389.1	0.351	1124.37	49	0.335	1333.6	60	0.281	2398.56	36	0.626	57.32	1	0.409	599	65	0.276	2519.81	65	0.205	5455.35	55	0.421	527.36	13	0.22	4627.66	5	0.349	1150.9	47	0.249	3391.21	65	0.238	3803.29	70	0.303	1888.03	70	0.351	1119.42	47	0.25	3332.87	46	0.312	1712.05
636	KEGVEFLRDGWEIVK	YP_009724389.1	0.34	1258.3	55	0.353	1091.21	55	0.338	1292.49	23	0.65	44.01	0.7	0.453	373.74	55	0.289	2198.13	60	0.234	3980.11	40	0.468	315.44	7.5	0.251	3309.51	3	0.384	782.09	35	0.275	2559.71	55	0.263	2906.22	60	0.33	1400.37	60	0.377	845.63	39	0.279	2454.27	34	0.343	1216.78
637	EGVEFLRDGWEIVKF	YP_009724389.1	0.384	786.68	41	0.381	813.64	44	0.381	811.73	16	0.677	32.84	0.4	0.493	239.91	43	0.322	1541.12	46	0.268	2766.91	28	0.502	218.32	5	0.283	2327.29	1.4	0.414	566.57	27	0.303	1878.52	43	0.288	2220.12	47	0.355	1070.12	55	0.401	655.88	32	0.305	1846.31	26	0.37	914.24
638	GVEFLRDGWEIVKFI	YP_009724389.1	0.414	567.47	34	0.401	655.58	38	0.402	647.35	14	0.684	30.5	0.3	0.521	178.25	36	0.346	1182.16	38	0.289	2190.44	23	0.514	192.36	4.5	0.295	2048.29	1.1	0.429	484.3	23	0.324	1503.39	36	0.305	1846.19	41	0.375	867.38	47	0.414	566.3	28	0.319	1589.9	22	0.385	779.91
639	VEFLRDGWEIVKFIS	YP_009724389.1	0.418	541.6	33	0.398	671.12	39	0.38	819.46	16	0.665	37.64	0.5	0.51	201.62	39	0.347	1176.8	38	0.279	2453.07	25	0.496	234.24	5.5	0.279	2440.39	1.6	0.411	588.11	27	0.318	1604.54	38	0.293	2105.8	45	0.365	958.4	50	0.4	658.6	32	0.303	1887.81	26	0.369	923.99
640	EFLRDGWEIVKFIST	YP_009724389.1	0.41	591.44	35	0.385	772.31	43	0.342	1241.02	22	0.624	58.21	1	0.496	234.05	42	0.339	1272.99	40	0.262	2952.37	30	0.454	367.93	8.5	0.243	3625.17	3.5	0.387	759.59	34	0.309	1768.88	41	0.288	2212.61	47	0.358	1040.06	55	0.389	744.21	35	0.288	2215.08	31	0.358	1041.79
641	FLRDGWEIVKFISTC	YP_009724389.1	0.377	850.28	42	0.36	1018.32	55	0.258	3072.16	42	0.463	334.95	7.5	0.458	352.41	55	0.32	1565.92	47	0.221	4582.66	45	0.336	1320.08	30	0.169	8001.84	13	0.345	1200.71	48	0.285	2278.99	49	0.274	2576.41	55	0.354	1082.95	55	0.363	987.63	43	0.251	3313.88	46	0.336	1321.37
642	LRDGWEIVKFISTCA	YP_009724389.1	0.405	623.26	36	0.409	597.88	36	0.251	3305.64	45	0.237	3828.23	60	0.586	87.91	22	0.389	747.13	26	0.256	3134.44	32	0.222	4539.29	70	0.092	18428.1	60	0.457	354.46	17	0.396	685.4	17	0.411	583.29	12	0.531	159.11	9.5	0.474	295.9	14	0.332	1377.74	18	0.46	343.56
643	RDGWEIVKFISTCAC	YP_009724389.1	0.413	571.28	34	0.43	478.57	29	0.265	2839.21	40	0.231	4123.54	65	0.619	61.6	16	0.416	557.05	19	0.271	2653.39	28	0.221	4588.77	70	0.093	18352.7	60	0.487	258.35	11	0.426	496.96	11	0.451	378.19	6.5	0.571	103.8	5	0.499	225.27	10	0.359	1028.3	13	0.494	237.93
644	DGWEIVKFISTCACE	YP_009724389.1	0.416	553.4	34	0.439	432.28	27	0.277	2487.15	37	0.225	4371.74	65	0.635	51.79	13	0.428	485.29	16	0.276	2523.66	26	0.225	4393.6	70	0.093	18183.9	60	0.506	208.76	8.5	0.438	437.77	9	0.471	305.43	4.5	0.588	85.85	3.5	0.518	184.48	7.5	0.377	841.85	9.5	0.515	190.25
645	GWEIVKFISTCACEI	YP_009724389.1	0.484	266.58	21	0.454	366.26	23	0.371	902.07	18	0.384	785.51	16	0.699	26.06	5.5	0.462	337.27	10	0.352	1106.5	10	0.265	2855.42	55	0.14	11035.4	22	0.551	128.22	4	0.464	330.44	6	0.496	234.49	3	0.606	71.13	2.5	0.565	110.84	3	0.423	513.18	4.5	0.558	119.99
646	WEIVKFISTCACEIV	YP_009724389.1	0.51	201.61	17	0.448	390.53	24	0.413	574.98	12	0.414	567.4	12	0.725	19.65	3.5	0.472	302.86	8.5	0.384	780.52	6.5	0.282	2354.92	47	0.157	9189.85	16	0.56	116.84	3.5	0.46	343.58	6	0.496	233.11	3	0.602	74.07	2.5	0.575	99.85	2.5	0.44	427.36	3.5	0.567	107.88
647	EIVKFISTCACEIVG	YP_009724389.1	0.51	199.96	17	0.437	441.35	27	0.409	595.57	13	0.395	695.87	15	0.726	19.46	3	0.464	329.49	10	0.381	808.05	6.5	0.278	2467.12	48	0.15	9853.57	18	0.552	127.58	4	0.446	400.9	8	0.485	263.06	3.5	0.59	84.59	3.5	0.56	116.26	3.5	0.431	472.62	4	0.556	121.94
648	IVKFISTCACEIVGG	YP_009724389.1	0.498	228.94	18	0.392	722.55	41	0.395	692.91	15	0.372	889.29	18	0.713	22.4	4	0.439	431.67	14	0.366	953.91	8	0.259	3022.08	55	0.139	11104.5	22	0.52	179.35	7	0.406	617.8	15	0.445	406.98	7	0.547	134.86	7.5	0.524	171.82	6.5	0.404	633.16	6	0.521	178.19
649	VKFISTCACEIVGGQ	YP_009724389.1	0.46	345.95	25	0.313	1691.96	70	0.365	963.77	19	0.351	1126	22	0.676	33.4	7.5	0.375	862.72	29	0.327	1447.04	14	0.235	3921.38	65	0.127	12671.4	29	0.471	305.46	14	0.311	1726.69	40	0.361	1010.68	24	0.438	435.1	29	0.472	301.46	15	0.359	1032.1	13	0.463	334.77
650	KFISTCACEIVGGQI	YP_009724389.1	0.406	617.46	36	0.279	2431.53	75	0.319	1589.68	27	0.318	1599.5	30	0.63	54.59	14	0.336	1320.49	41	0.29	2159.37	22	0.214	4921.93	75	0.113	14735.7	39	0.428	488.68	23	0.268	2746.54	55	0.312	1701.67	39	0.387	760.93	43	0.425	504.69	25	0.314	1670.11	23	0.415	557.99
651	FISTCACEIVGGQIV	YP_009724389.1	0.269	2718.04	70	0.246	3502.26	85	0.191	6349.51	70	0.249	3392.09	55	0.507	206.28	40	0.266	2799.28	65	0.216	4846.42	47	0.179	7187.63	85	0.081	20705.4	75	0.296	2028.31	65	0.2	5746.72	80	0.232	4083.8	70	0.298	1995.01	70	0.301	1935.84	65	0.215	4895.43	65	0.288	2220.26
652	ISTCACEIVGGQIVT	YP_009724389.1	0.187	6622.53	90	0.231	4126.13	90	0.126	12751.2	90	0.177	7348.76	85	0.445	406.74	55	0.236	3887.41	75	0.164	8520.92	70	0.155	9369.98	90	0.058	26554.4	95	0.206	5397.7	90	0.157	9119.33	90	0.182	6987.95	85	0.238	3814.99	85	0.208	5258.48	90	0.158	9096.37	90	0.207	5307.64
653	STCACEIVGGQIVTC	YP_009724389.1	0.181	7026.46	90	0.237	3854.24	85	0.129	12410.2	90	0.177	7384.06	85	0.441	422.86	60	0.24	3708.33	75	0.162	8665.4	70	0.156	9224.62	90	0.057	26967.9	95	0.214	4957.37	90	0.162	8634.51	90	0.188	6527.63	85	0.248	3416.51	85	0.211	5097.98	90	0.162	8643.39	85	0.218	4750.22
654	TCACEIVGGQIVTCA	YP_009724389.1	0.193	6207.07	90	0.267	2791	80	0.146	10326.2	85	0.179	7217.16	85	0.472	303.37	48	0.264	2888.42	70	0.18	7145.14	65	0.175	7515.45	85	0.061	25969.4	95	0.237	3833.86	85	0.187	6638.31	85	0.221	4581.18	75	0.287	2238.64	75	0.231	4114.76	85	0.183	6878.28	80	0.244	3582.52
655	CACEIVGGQIVTCAK	YP_009724389.1	0.202	5648.77	85	0.289	2195.89	75	0.154	9483.81	80	0.172	7753.24	85	0.48	278.92	46	0.275	2545.79	65	0.181	7064.65	65	0.187	6578.68	85	0.062	25621.9	95	0.259	3020.58	80	0.206	5403.95	80	0.247	3439.47	65	0.316	1639.85	65	0.244	3564	80	0.197	5939.02	70	0.263	2894.17
656	ACEIVGGQIVTCAKE	YP_009724389.1	0.201	5698.24	85	0.288	2218.13	75	0.152	9633.98	80	0.166	8300.43	90	0.471	305.19	48	0.273	2593.58	65	0.176	7443.18	65	0.187	6636.23	85	0.061	25787.1	95	0.262	2930.31	80	0.206	5368.34	80	0.249	3396.61	65	0.319	1577.94	65	0.25	3361.33	80	0.197	5926.5	70	0.266	2826.34
657	CEIVGGQIVTCAKEI	YP_009724389.1	0.225	4373.44	80	0.292	2129.26	75	0.156	9200.1	80	0.18	7165.73	85	0.435	450.76	60	0.266	2826.34	65	0.167	8183.79	70	0.2	5770.34	80	0.07	23498.9	85	0.266	2814.29	75	0.213	4975.15	75	0.245	3544.12	65	0.317	1615.31	65	0.251	3291.51	80	0.196	5999.08	70	0.266	2798.56
658	EIVGGQIVTCAKEIK	YP_009724389.1	0.322	1537.64	60	0.315	1653.81	65	0.169	8011.2	75	0.188	6570.5	80	0.393	712.84	70	0.271	2674.11	65	0.17	7904.01	70	0.291	2141.51	44	0.086	19691.4	70	0.269	2726.08	75	0.229	4174.17	70	0.244	3553.87	65	0.314	1668.58	65	0.255	3176.85	80	0.196	5990.78	70	0.264	2868.05
659	IVGGQIVTCAKEIKE	YP_009724389.1	0.349	1140.16	49	0.31	1751.96	70	0.165	8422.38	75	0.184	6842.13	80	0.367	943.81	75	0.262	2938.06	70	0.164	8515.2	70	0.315	1654.68	36	0.088	19228.4	65	0.244	3563.07	85	0.224	4443.6	70	0.223	4470.85	75	0.289	2202.29	75	0.235	3920.06	85	0.18	7115.36	80	0.239	3750.65
660	VGGQIVTCAKEIKES	YP_009724389.1	0.367	942.27	45	0.313	1690.39	70	0.168	8110.36	75	0.182	6948.29	85	0.358	1042.63	75	0.256	3140.25	70	0.161	8738.08	75	0.331	1394.89	31	0.091	18746.2	65	0.22	4639.34	90	0.216	4810.63	75	0.206	5383.47	80	0.261	2955.18	80	0.214	4953.51	90	0.159	8914.08	85	0.212	5026.67
661	GGQIVTCAKEIKESV	YP_009724389.1	0.377	849.01	42	0.334	1344.48	60	0.17	7942.58	75	0.2	5751.58	75	0.345	1192.12	80	0.257	3091.8	70	0.159	8951.96	75	0.354	1084.85	25	0.093	18209.3	60	0.22	4623.2	90	0.22	4615.21	75	0.209	5195.03	80	0.265	2829.06	80	0.219	4652.86	90	0.157	9187.97	90	0.207	5352.63
662	GQIVTCAKEIKESVQ	YP_009724389.1	0.358	1042.01	47	0.336	1319.07	60	0.162	8704.68	80	0.197	5910.04	75	0.332	1384.35	80	0.25	3357.95	70	0.151	9801.04	75	0.35	1137.18	26	0.09	18842	65	0.218	4734.52	90	0.212	5035.05	75	0.21	5180.33	75	0.262	2932.41	80	0.218	4725.36	90	0.156	9251.51	90	0.203	5569.81
663	QIVTCAKEIKESVQT	YP_009724389.1	0.326	1475.85	55	0.327	1450.97	65	0.143	10696.9	85	0.184	6815.38	80	0.304	1863.84	85	0.232	4071.18	80	0.133	11854	85	0.328	1430.27	32	0.082	20579.7	75	0.21	5142.35	90	0.197	5903.78	80	0.202	5637.04	80	0.251	3307.4	85	0.21	5175.01	90	0.149	9933.32	90	0.193	6187.02
664	IVTCAKEIKESVQTF	YP_009724389.1	0.279	2450.26	70	0.323	1516.33	65	0.132	11964.5	90	0.214	4946.44	70	0.294	2069.12	90	0.21	5140.85	85	0.117	14045	90	0.299	1976.15	41	0.077	21649	80	0.226	4312.91	90	0.188	6512.74	85	0.202	5607.97	80	0.249	3387.58	85	0.221	4575.87	85	0.157	9108.39	90	0.2	5722.03
665	VTCAKEIKESVQTFF	YP_009724389.1	0.233	4020.54	80	0.326	1463.41	65	0.144	10496.3	85	0.273	2618.71	44	0.32	1572.03	85	0.203	5531.07	85	0.127	12644.2	85	0.303	1892.59	40	0.089	18999.7	65	0.252	3270.71	80	0.193	6185.68	80	0.209	5227.12	80	0.26	2987.49	80	0.25	3346.34	80	0.178	7273.29	80	0.229	4213.33
666	TCAKEIKESVQTFFK	YP_009724389.1	0.359	1024.39	47	0.349	1150.71	55	0.161	8732.22	80	0.288	2216.01	39	0.353	1098.91	75	0.234	3992.4	75	0.145	10460.3	80	0.329	1414.99	32	0.098	17239.5	55	0.282	2373.31	70	0.219	4653.26	75	0.229	4205.23	70	0.296	2035.35	70	0.288	2224.35	70	0.198	5891.85	70	0.26	3007.05
667	CAKEIKESVQTFFKL	YP_009724389.1	0.437	443.43	29	0.379	831.15	45	0.184	6800.28	70	0.314	1679.61	31	0.399	668.17	65	0.279	2434.04	60	0.181	7056.4	65	0.347	1164.61	27	0.109	15304.6	42	0.313	1686.17	60	0.258	3060.42	60	0.257	3112.17	60	0.335	1329.77	60	0.33	1412.45	55	0.22	4638.84	60	0.294	2078.68
668	AKEIKESVQTFFKLV	YP_009724389.1	0.468	317.73	24	0.395	695.29	40	0.208	5254.9	60	0.326	1469.63	28	0.442	418.3	55	0.317	1614.03	48	0.216	4827.53	47	0.357	1051.89	24	0.116	14273.4	37	0.332	1380.97	55	0.29	2165.65	47	0.277	2493.05	55	0.359	1027.75	55	0.352	1114.08	47	0.237	3868.03	55	0.313	1684.4
669	KEIKESVQTFFKLVN	YP_009724389.1	0.476	290.96	22	0.401	650.76	38	0.206	5366.14	60	0.309	1770.03	32	0.446	402.35	55	0.338	1288.14	41	0.221	4563.81	45	0.344	1206.1	28	0.11	15184.1	42	0.333	1356.74	55	0.302	1895.75	43	0.286	2277.19	48	0.376	852.98	46	0.362	998.59	44	0.235	3939.2	55	0.313	1695.13
670	EIKESVQTFFKLVNK	YP_009724389.1	0.466	321.64	24	0.413	571.79	34	0.193	6212.31	65	0.266	2804.53	47	0.44	429.01	60	0.352	1104.55	36	0.223	4480.92	44	0.298	1979.77	41	0.096	17747.7	55	0.32	1565.02	60	0.311	1724.21	40	0.28	2428.33	50	0.381	808.17	45	0.358	1044.15	45	0.217	4781.21	65	0.299	1957.45
671	IKESVQTFFKLVNKF	YP_009724389.1	0.488	255.44	20	0.435	453.72	28	0.196	6027.45	65	0.237	3855.29	60	0.477	287.5	47	0.375	863.49	29	0.244	3559.3	36	0.264	2887.35	55	0.09	18867.5	65	0.337	1304.11	55	0.342	1230.24	30	0.292	2116.99	46	0.413	570.69	36	0.39	736.03	35	0.216	4839.24	65	0.316	1640.81
672	KESVQTFFKLVNKFL	YP_009724389.1	0.545	137.37	12	0.452	374.09	23	0.254	3200.69	44	0.282	2369.26	41	0.589	85.06	22	0.44	427.25	14	0.325	1480.42	15	0.266	2804.65	55	0.106	15878.8	45	0.413	571.71	27	0.39	733.55	18	0.333	1359.77	32	0.464	328.47	23	0.477	285.43	14	0.269	2735.83	38	0.404	634.52
673	ESVQTFFKLVNKFLA	YP_009724389.1	0.643	47.69	3.5	0.485	262.12	15	0.38	821.77	16	0.319	1589.92	30	0.672	34.67	8	0.516	189	4	0.395	698.79	5.5	0.328	1436.82	32	0.143	10591.9	21	0.496	234.3	10	0.452	377.18	7	0.397	681.17	15	0.528	164.65	10	0.538	147.68	5	0.342	1232.68	16	0.489	251.93
674	SVQTFFKLVNKFLAL	YP_009724389.1	0.664	37.89	2.5	0.525	170.03	8	0.461	341.05	8	0.349	1147.05	23	0.703	24.86	5	0.551	128.74	1.9	0.444	408.04	2.5	0.366	952.82	22	0.179	7184.21	11	0.52	179.72	7	0.486	259.72	4	0.434	455.96	8.5	0.561	115.68	6	0.557	120.91	3.5	0.378	835.98	9.5	0.519	182.45
675	VQTFFKLVNKFLALC	YP_009724389.1	0.654	42.34	3	0.521	177.81	8.5	0.458	350.68	8	0.334	1349.75	26	0.697	26.42	5.5	0.544	138.78	2.5	0.434	454.46	3	0.357	1050.25	24	0.175	7516.5	11	0.509	202.42	8	0.481	275.89	4	0.43	478.76	9	0.555	123.64	6.5	0.545	137.23	4.5	0.373	882.54	10	0.51	201.04
676	QTFFKLVNKFLALCA	YP_009724389.1	0.664	37.86	2.5	0.535	153.21	7	0.476	289.79	7	0.335	1330.68	26	0.711	22.69	4.5	0.56	116.51	1.6	0.447	394.82	2.5	0.363	985.48	23	0.18	7155.66	10	0.52	179.43	7	0.5	222.88	3	0.452	376.63	6.5	0.572	102.58	5	0.56	117.06	3.5	0.388	751.05	8	0.521	177.27
677	TFFKLVNKFLALCAD	YP_009724389.1	0.639	49.88	3.5	0.523	174.66	8.5	0.458	353.53	8	0.315	1661.14	31	0.697	26.6	5.5	0.546	136.34	2.5	0.428	485.72	3	0.347	1166.88	27	0.169	7990.77	13	0.499	227.1	9.5	0.482	272.09	4	0.441	423.17	7.5	0.562	114.93	6	0.541	144.22	5	0.372	891.07	11	0.501	221.91
678	FFKLVNKFLALCADS	YP_009724389.1	0.607	70.58	5.5	0.514	192.02	10	0.431	470.5	11	0.292	2113.13	38	0.694	27.32	5.5	0.534	154.46	3	0.408	601.86	4.5	0.328	1435.92	32	0.158	9096.47	15	0.502	218.24	9	0.47	310.92	5	0.44	427	8	0.56	117.17	6	0.534	153.98	5.5	0.374	875.73	10	0.503	215.59
679	FKLVNKFLALCADSI	YP_009724389.1	0.588	86.6	7	0.534	154.54	7	0.438	438.24	10	0.426	498.24	11	0.772	11.74	0.9	0.555	123.19	1.7	0.445	407.13	2.5	0.315	1659.09	36	0.158	9089.58	15	0.584	89.98	2	0.482	270.39	4	0.492	245	3	0.597	77.87	3	0.611	67.42	0.9	0.46	343.68	2.5	0.587	87.04
680	KLVNKFLALCADSII	YP_009724389.1	0.569	105.62	9	0.537	150.03	6.5	0.458	353.54	8	0.465	325.72	7.5	0.804	8.33	0.25	0.564	112.33	1.4	0.482	270.22	1.1	0.32	1561.59	34	0.16	8881.15	15	0.616	63.82	1	0.49	249.38	3.5	0.52	180.92	1.5	0.619	61.43	1.7	0.638	50.12	0.4	0.501	221.25	0.8	0.625	57.53
681	LVNKFLALCADSIII	YP_009724389.1	0.583	91.33	7.5	0.535	153.01	7	0.48	278.11	6.5	0.514	192.76	4.5	0.815	7.43	0.15	0.572	102.19	1.1	0.512	195.94	0.6	0.371	907.74	21	0.178	7285.11	11	0.627	56.69	0.7	0.498	227.27	3	0.533	156.62	1.1	0.626	56.94	1.4	0.649	44.83	0.25	0.523	174.26	0.5	0.643	47.6
682	VNKFLALCADSIIIG	YP_009724389.1	0.577	97.71	8	0.528	165.13	7.5	0.476	288.64	7	0.531	160.26	4	0.815	7.41	0.15	0.57	104.52	1.2	0.504	214.94	0.7	0.44	428.05	10	0.188	6507.25	9	0.624	58.53	0.8	0.491	245.15	3.5	0.527	167.76	1.3	0.621	60.21	1.6	0.64	48.95	0.4	0.519	182.33	0.5	0.637	50.67
683	NKFLALCADSIIIGG	YP_009724389.1	0.562	113.91	10	0.516	189.04	9.5	0.464	330.31	8	0.524	173.29	4	0.811	7.72	0.17	0.556	122.59	1.7	0.483	269.5	1.1	0.462	337.35	8	0.188	6518.95	9	0.618	62.53	0.9	0.472	302.92	5	0.515	189.5	1.7	0.61	67.69	2.5	0.63	54.69	0.5	0.509	202.42	0.7	0.629	55.67
684	KFLALCADSIIIGGA	YP_009724389.1	0.522	176.26	15	0.502	218.35	12	0.432	468.81	11	0.519	182.62	4.5	0.792	9.53	0.4	0.528	165.3	3.5	0.446	400.7	2.5	0.477	285.57	6.5	0.19	6426.85	8.5	0.586	88.52	2	0.446	402.11	8	0.49	250.07	3	0.586	87.71	4	0.598	77.58	1.3	0.478	282.6	1.4	0.599	76.39
685	FLALCADSIIIGGAK	YP_009724389.1	0.394	703.98	39	0.433	459.48	28	0.348	1157.36	21	0.487	258.71	6	0.687	29.63	6.5	0.427	492.28	17	0.336	1312.45	13	0.478	283.08	6.5	0.175	7498.39	11	0.483	267.83	12	0.361	1008.94	25	0.416	552.81	12	0.496	234.66	16	0.487	257.26	12	0.384	785.98	8.5	0.49	248.32
686	LALCADSIIIGGAKL	YP_009724389.1	0.363	985.34	46	0.358	1035.83	55	0.263	2905.5	41	0.427	491.41	11	0.547	134.33	30	0.352	1112.02	36	0.246	3490.34	36	0.452	376.46	9	0.15	9833.55	18	0.372	893.76	39	0.285	2298.36	49	0.342	1236.01	29	0.399	666.23	40	0.33	1404.45	55	0.29	2168.67	31	0.362	995.87
687	ALCADSIIIGGAKLK	YP_009724389.1	0.545	136.79	12	0.358	1037.51	55	0.258	3064.76	42	0.366	950.75	19	0.611	67.44	17	0.431	469.22	16	0.312	1711.9	17	0.422	521.9	13	0.129	12324.7	28	0.34	1261.08	50	0.333	1363.45	33	0.322	1530.17	35	0.38	816.25	45	0.295	2062.1	65	0.262	2932.79	41	0.329	1428.99
688	LCADSIIIGGAKLKA	YP_009724389.1	0.622	59.43	4.5	0.401	651.07	38	0.27	2702.09	39	0.25	3346.81	55	0.647	45.45	12	0.487	258.69	7	0.367	946.62	8	0.378	841.54	20	0.103	16441.1	48	0.311	1725.21	60	0.377	846.5	21	0.318	1600.9	37	0.396	692.15	41	0.277	2492.24	75	0.232	4066.91	55	0.297	2000.91
689	CADSIIIGGAKLKAL	YP_009724389.1	0.655	42.01	3	0.45	384.2	24	0.312	1712.81	28	0.224	4409.98	65	0.678	32.62	7.5	0.535	152.85	3	0.419	535.37	3.5	0.398	675.04	16	0.106	15919.1	45	0.323	1516.2	60	0.421	526.91	12	0.35	1128.22	27	0.434	455.42	30	0.297	2002.73	65	0.233	4019.75	55	0.306	1820.07
690	ADSIIIGGAKLKALN	YP_009724389.1	0.66	39.68	2.5	0.464	328.75	20	0.323	1515.53	26	0.224	4421.54	65	0.683	30.89	7	0.545	137.44	2.5	0.424	508.01	3.5	0.406	617.15	15	0.108	15537	43	0.331	1384.44	55	0.429	483.37	10	0.358	1039.37	24	0.445	407	27	0.304	1873.46	65	0.238	3795.89	55	0.315	1656.83
691	DSIIIGGAKLKALNL	YP_009724389.1	0.653	42.82	3	0.489	252.39	15	0.314	1664.58	28	0.22	4622.4	70	0.684	30.65	6.5	0.552	127.48	1.9	0.423	517.05	3.5	0.409	596.23	14	0.109	15441.4	42	0.341	1249.63	49	0.438	436.8	9	0.363	988.38	23	0.456	361.31	25	0.324	1504.6	60	0.241	3691.99	50	0.324	1498.33
692	SIIIGGAKLKALNLG	YP_009724389.1	0.648	45.32	3	0.494	238.91	14	0.294	2066.26	33	0.204	5476.35	75	0.668	36.51	8.5	0.553	125.81	1.8	0.41	593.05	4.5	0.4	658.61	16	0.105	16119.8	46	0.333	1359.4	55	0.438	438.56	9	0.357	1047.92	25	0.451	378.72	26	0.319	1593.45	60	0.234	3960.09	55	0.317	1626.99
693	IIIGGAKLKALNLGE	YP_009724389.1	0.582	91.89	7.5	0.472	301.63	18	0.22	4620.45	55	0.166	8275.24	90	0.595	80.23	20	0.502	219.6	5.5	0.338	1290.47	12	0.346	1184.42	27	0.087	19433.4	65	0.311	1736.15	60	0.394	705.31	17	0.322	1537.23	35	0.421	526.16	34	0.319	1589.83	60	0.211	5082.5	65	0.293	2089.37
694	IIGGAKLKALNLGET	YP_009724389.1	0.426	495.71	32	0.441	424.03	26	0.184	6810.15	70	0.145	10359.6	95	0.558	118.95	28	0.442	420.16	14	0.269	2712.7	28	0.233	3998.8	65	0.07	23497.6	85	0.309	1770.58	60	0.334	1351.02	33	0.296	2026.1	44	0.402	647.32	39	0.334	1354.41	55	0.209	5192.45	65	0.297	2019.47
695	IGGAKLKALNLGETF	YP_009724389.1	0.365	967.49	45	0.434	456.27	28	0.229	4207.87	55	0.218	4729.81	70	0.541	142.88	32	0.403	636.79	22	0.24	3733.25	38	0.203	5587.49	80	0.083	20272	70	0.336	1322.75	55	0.312	1715.65	40	0.307	1805.74	41	0.41	591.39	37	0.364	978	43	0.23	4160.6	55	0.323	1524.94
696	GGAKLKALNLGETFV	YP_009724389.1	0.372	895.74	44	0.447	398.3	25	0.282	2354.23	36	0.253	3231.7	55	0.542	141.33	32	0.397	683.85	23	0.243	3602.5	37	0.235	3927.66	65	0.098	17343.8	55	0.359	1026.1	43	0.319	1576.66	37	0.328	1430.89	33	0.427	491.67	32	0.386	769.8	36	0.252	3261.55	45	0.345	1190.69
697	GAKLKALNLGETFVT	YP_009724389.1	0.36	1013.7	47	0.443	413.94	26	0.304	1871.33	30	0.272	2643.82	45	0.543	140.65	31	0.385	775.87	27	0.243	3595.29	37	0.257	3096.02	60	0.105	16069.1	46	0.373	882.88	39	0.32	1565.29	37	0.334	1351.4	32	0.428	488.92	32	0.393	711.33	34	0.27	2691.53	38	0.362	998.14
698	AKLKALNLGETFVTH	YP_009724389.1	0.348	1158.53	49	0.426	495.95	30	0.31	1742.29	29	0.275	2564.51	44	0.546	135.35	31	0.364	971.66	33	0.236	3907.36	39	0.272	2643.02	50	0.107	15627.2	44	0.379	829.8	37	0.316	1638.84	38	0.336	1325.09	31	0.425	501.82	33	0.393	713.99	34	0.28	2404.93	34	0.368	937.1
699	KLKALNLGETFVTHS	YP_009724389.1	0.322	1526.93	60	0.397	681.89	39	0.302	1897.8	31	0.267	2776.3	47	0.551	128.49	30	0.354	1086.08	36	0.236	3901.36	39	0.271	2663.03	55	0.104	16207.2	47	0.38	821.81	36	0.309	1766.54	41	0.331	1385.64	32	0.421	528.3	34	0.385	772.59	37	0.28	2411.83	34	0.37	914.45
700	LKALNLGETFVTHSK	YP_009724389.1	0.312	1707.42	60	0.344	1208.46	60	0.269	2712.9	39	0.243	3588.45	60	0.544	138.82	31	0.334	1349.61	42	0.225	4363.99	44	0.252	3266.43	60	0.095	17904.9	60	0.375	868.45	38	0.299	1971.81	44	0.324	1499.41	35	0.408	603.77	37	0.366	949.25	42	0.27	2693.98	38	0.36	1015.75
701	KALNLGETFVTHSKG	YP_009724389.1	0.303	1891.81	65	0.305	1837.41	70	0.21	5164.32	60	0.207	5338.4	75	0.503	215.67	41	0.307	1803.53	55	0.194	6105.09	60	0.216	4843.01	75	0.081	20826.3	75	0.348	1152.09	47	0.271	2676.34	55	0.292	2119.24	46	0.378	835.71	46	0.336	1325.29	55	0.245	3541.24	48	0.332	1376.74
702	ALNLGETFVTHSKGL	YP_009724389.1	0.353	1092.85	48	0.294	2070.29	75	0.181	7072.99	70	0.182	6986.06	85	0.46	346.03	55	0.288	2215.22	60	0.187	6609.71	60	0.187	6632.21	85	0.071	23312	85	0.316	1636.17	60	0.26	3003.89	60	0.262	2927.4	60	0.344	1203.79	60	0.312	1710.55	60	0.218	4719.79	60	0.298	1982.47
703	LNLGETFVTHSKGLY	YP_009724389.1	0.441	424.57	29	0.315	1658.5	65	0.241	3667.27	48	0.216	4850.51	70	0.455	364.14	55	0.306	1822.46	55	0.224	4440.91	44	0.236	3901.82	65	0.09	18942.4	65	0.299	1965.47	65	0.285	2291.65	49	0.247	3436.53	65	0.32	1562.53	65	0.299	1969.6	65	0.212	5035.81	65	0.283	2346.6
704	NLGETFVTHSKGLYR	YP_009724389.1	0.573	100.99	8.5	0.368	931.2	48	0.311	1731.2	29	0.241	3666.12	60	0.505	210.75	40	0.35	1128.22	37	0.271	2653.59	28	0.336	1323.7	30	0.114	14583.5	38	0.319	1592.97	60	0.337	1301.66	32	0.267	2784.45	55	0.34	1265.7	60	0.318	1597.49	60	0.228	4239.63	60	0.295	2063.42
705	LGETFVTHSKGLYRK	YP_009724389.1	0.647	45.51	3.5	0.408	605.66	36	0.35	1131.03	21	0.248	3417.81	55	0.544	138.88	31	0.389	739.91	26	0.302	1897.37	19	0.382	804.97	19	0.127	12596.9	29	0.342	1229.78	49	0.375	865.89	21	0.291	2149.51	46	0.372	891.11	48	0.337	1297.49	55	0.244	3582.13	49	0.315	1656.4
706	GETFVTHSKGLYRKC	YP_009724389.1	0.642	48.07	3.5	0.399	669.81	39	0.339	1280.76	23	0.236	3884.43	60	0.529	162.95	35	0.376	852.06	29	0.29	2164.43	22	0.375	869.06	21	0.122	13312.7	32	0.332	1374.09	55	0.363	984.62	24	0.281	2391.43	50	0.363	986.11	50	0.325	1488.24	60	0.236	3896.68	55	0.306	1828.05
707	ETFVTHSKGLYRKCV	YP_009724389.1	0.652	43.33	3	0.405	625.04	37	0.332	1384.04	24	0.228	4247.39	65	0.526	168.17	35	0.383	788.77	27	0.294	2072.66	21	0.381	806.73	19	0.122	13354.9	32	0.331	1391.29	55	0.367	942.31	23	0.281	2382.93	50	0.364	970.21	50	0.322	1528.26	60	0.232	4077.75	55	0.302	1897.04
708	TFVTHSKGLYRKCVK	YP_009724389.1	0.643	47.62	3.5	0.396	691.46	40	0.3	1940.15	31	0.207	5342.79	75	0.504	213.43	40	0.377	849.86	29	0.283	2351.41	24	0.364	974.96	23	0.114	14554.3	38	0.313	1688.19	60	0.356	1061.56	26	0.268	2762.64	55	0.349	1142.31	55	0.304	1873.89	65	0.217	4787.94	65	0.286	2275.96
709	FVTHSKGLYRKCVKS	YP_009724389.1	0.601	75.09	6	0.372	889.78	47	0.228	4252.17	55	0.169	8052.48	85	0.438	439.06	60	0.347	1176.63	38	0.244	3576.98	36	0.319	1590.04	35	0.094	17995.2	60	0.267	2792.39	75	0.32	1567.78	37	0.235	3947.17	70	0.307	1811.12	70	0.257	3102.96	80	0.179	7170.62	80	0.241	3692.87
710	VTHSKGLYRKCVKSR	YP_009724389.1	0.536	151.11	13	0.348	1153.41	55	0.161	8728.73	80	0.121	13528.4	95	0.349	1150.63	80	0.321	1553.78	46	0.194	6109.52	60	0.255	3181.7	60	0.074	22424.3	80	0.212	5042.03	90	0.286	2260.04	49	0.197	5933.81	80	0.26	3012.61	80	0.203	5530.83	90	0.144	10473.6	90	0.198	5874.98
711	THSKGLYRKCVKSRE	YP_009724389.1	0.513	193.41	16	0.34	1261.2	60	0.177	7340.33	75	0.133	11888.3	95	0.338	1289.47	80	0.314	1665.35	49	0.18	7093.14	65	0.231	4089.15	70	0.077	21709.3	80	0.241	3668.38	85	0.284	2324.54	49	0.2	5732.01	80	0.269	2724.55	80	0.245	3547.91	80	0.163	8574.28	85	0.225	4363.51
712	HSKGLYRKCVKSREE	YP_009724389.1	0.518	183.84	16	0.341	1247.75	60	0.188	6534.62	70	0.135	11562.9	95	0.344	1215.45	80	0.313	1691.37	49	0.175	7539.39	65	0.237	3854.33	65	0.08	20979.8	75	0.257	3095.55	80	0.287	2232.55	48	0.208	5263.04	80	0.281	2383.3	75	0.264	2881.27	75	0.174	7600.41	80	0.239	3760.98
713	SKGLYRKCVKSREET	YP_009724389.1	0.527	167.2	14	0.342	1234.28	60	0.196	5984.36	65	0.136	11423.9	95	0.347	1175	80	0.305	1836.31	55	0.169	8041.77	70	0.24	3736.15	65	0.082	20536.3	75	0.267	2768.71	75	0.29	2162.25	47	0.214	4936.44	75	0.289	2187.19	75	0.273	2618.31	75	0.18	7145.99	80	0.247	3439.21
714	KGLYRKCVKSREETG	YP_009724389.1	0.512	196.28	16	0.33	1403.17	65	0.19	6418.37	70	0.133	11847	95	0.33	1401.14	80	0.278	2471.03	65	0.156	9221.83	75	0.23	4141.65	70	0.08	21111.7	75	0.264	2880.08	75	0.278	2471.96	55	0.209	5203.98	80	0.281	2388.43	75	0.266	2804.07	75	0.178	7282.11	80	0.244	3550.1
715	GLYRKCVKSREETGL	YP_009724389.1	0.466	323.25	24	0.31	1753.35	70	0.177	7391.66	75	0.136	11425.6	95	0.316	1637.35	85	0.254	3197.85	70	0.14	10998	80	0.222	4526.63	70	0.077	21643.7	80	0.252	3268.34	80	0.248	3434.97	65	0.195	6064.14	80	0.263	2913.37	80	0.255	3163.75	80	0.168	8148.36	85	0.231	4095.53
716	LYRKCVKSREETGLL	YP_009724389.1	0.402	646.25	37	0.294	2087.81	75	0.166	8335.35	75	0.166	8293.07	90	0.317	1618.61	85	0.237	3855.41	75	0.128	12551.2	85	0.224	4453.66	70	0.077	21814.1	80	0.244	3572.18	85	0.21	5178.25	75	0.184	6855.39	85	0.244	3574	85	0.244	3582.52	80	0.164	8450.77	85	0.221	4588.27
717	YRKCVKSREETGLLM	YP_009724389.1	0.288	2207.76	65	0.292	2131.73	75	0.148	10033.7	85	0.199	5777.58	75	0.354	1090.77	75	0.225	4391.03	80	0.133	11846.3	85	0.222	4535.65	70	0.072	22915.6	85	0.248	3403.31	80	0.181	7065.95	85	0.188	6573.77	85	0.239	3749.15	85	0.24	3722.27	85	0.167	8208.62	85	0.221	4577.95
718	RKCVKSREETGLLMP	YP_009724389.1	0.214	4958.55	85	0.28	2419.38	75	0.125	12969.1	90	0.196	5993.5	80	0.349	1144.41	80	0.213	4963.16	85	0.123	13161.9	90	0.213	4966.93	75	0.066	24527.1	90	0.24	3722.11	85	0.163	8586.72	90	0.184	6830.59	85	0.235	3916.33	85	0.23	4156.6	85	0.159	8946.45	85	0.212	5044.75
719	KCVKSREETGLLMPL	YP_009724389.1	0.219	4698.24	85	0.29	2176	75	0.116	14212.1	95	0.215	4893.63	70	0.381	810.33	70	0.236	3882.96	75	0.139	11063.1	80	0.214	4935.27	75	0.069	23764	85	0.252	3280.1	80	0.177	7377.12	85	0.2	5716.21	80	0.258	3083.08	80	0.254	3203.5	80	0.171	7883.68	85	0.223	4490.53
720	CVKSREETGLLMPLK	YP_009724389.1	0.257	3102.46	75	0.308	1777.4	70	0.114	14590.9	95	0.204	5522.34	75	0.404	632.23	65	0.266	2806.99	65	0.149	9943.21	80	0.208	5241.27	75	0.068	23859.4	90	0.259	3037.03	80	0.197	5910.24	80	0.214	4909.54	75	0.279	2437.94	75	0.27	2691.12	75	0.176	7417.78	80	0.233	4011.28
721	VKSREETGLLMPLKA	YP_009724389.1	0.337	1308.43	55	0.368	933.57	48	0.132	11933.2	90	0.202	5622.61	75	0.493	240.01	43	0.36	1017.93	34	0.191	6314.91	60	0.214	4933.56	75	0.073	22700	85	0.288	2212.85	70	0.271	2675.15	55	0.264	2871.53	60	0.362	993.47	55	0.303	1876.71	65	0.198	5887.39	70	0.27	2682.31
722	KSREETGLLMPLKAP	YP_009724389.1	0.353	1093.42	48	0.386	771.19	43	0.136	11506.3	85	0.177	7367.23	85	0.516	188.48	38	0.385	779.03	27	0.2	5735.42	55	0.197	5920.22	80	0.068	24004.6	90	0.29	2172.36	70	0.291	2138.84	47	0.281	2379.33	50	0.39	738.38	42	0.306	1832.21	65	0.196	5979.64	70	0.278	2471.75
723	SREETGLLMPLKAPK	YP_009724389.1	0.472	301.6	23	0.437	442.14	27	0.167	8200.72	75	0.147	10144.8	95	0.58	94.12	23	0.446	402.4	13	0.242	3656.85	37	0.211	5089.55	75	0.072	23000.8	85	0.326	1475.62	55	0.358	1034.63	26	0.332	1380.9	32	0.454	367.06	25	0.342	1240.04	50	0.218	4729.71	60	0.316	1641.2
724	REETGLLMPLKAPKE	YP_009724389.1	0.511	197.92	16	0.471	305.05	19	0.197	5951.11	65	0.145	10391.9	95	0.614	65.28	17	0.48	277.08	7.5	0.263	2895.17	30	0.231	4097.83	70	0.076	21883.1	80	0.38	819.26	36	0.404	629.89	15	0.374	876.4	20	0.504	214.94	14	0.415	560.1	28	0.252	3265.23	45	0.368	931.43
725	EETGLLMPLKAPKEI	YP_009724389.1	0.553	125.86	11	0.502	218.67	12	0.235	3918.41	50	0.155	9377.79	90	0.651	43.75	11	0.52	179.28	4	0.296	2041.15	21	0.258	3055.45	60	0.086	19744.7	70	0.434	456.44	22	0.449	387.19	7.5	0.41	591.02	13	0.547	134.63	7.5	0.469	312.24	15	0.29	2159.89	31	0.42	531.57
726	ETGLLMPLKAPKEII	YP_009724389.1	0.587	87.29	7.5	0.528	165.05	7.5	0.269	2710.7	39	0.179	7223.49	85	0.683	30.94	7	0.549	130.91	2	0.331	1388.52	14	0.289	2189.89	44	0.094	17997.2	60	0.465	324.8	15	0.483	269.47	4	0.438	439.52	8	0.571	103.69	5	0.499	226.92	10	0.318	1603.93	22	0.452	373.91
727	TGLLMPLKAPKEIIF	YP_009724389.1	0.596	78.94	6.5	0.544	139.57	5.5	0.283	2341.83	35	0.209	5195.2	75	0.698	26.25	5.5	0.56	116.21	1.6	0.349	1145.5	11	0.307	1795.25	38	0.101	16790.2	50	0.48	277.54	13	0.497	232.19	3	0.449	389.61	7	0.581	92.76	4	0.513	193.3	8	0.331	1385.78	19	0.468	315.54
728	GLLMPLKAPKEIIFL	YP_009724389.1	0.577	96.88	8	0.532	158.05	7	0.273	2604.07	38	0.225	4401.49	65	0.682	31.3	7	0.537	149.67	3	0.342	1238.19	12	0.311	1731.97	37	0.101	16744.3	50	0.461	340.17	16	0.472	301.64	5	0.433	464.07	9	0.563	113.4	6	0.496	234.27	10	0.318	1604.82	22	0.45	384.83
729	LLMPLKAPKEIIFLE	YP_009724389.1	0.521	177.75	15	0.496	233.26	13	0.236	3872.43	49	0.216	4821.26	70	0.642	48.07	12	0.498	228.34	5.5	0.307	1808.65	18	0.289	2200.25	44	0.091	18745.2	65	0.408	606.39	28	0.424	508.95	11	0.383	789.42	18	0.511	198.44	13	0.449	386.54	19	0.276	2526.64	36	0.398	674.23
730	LMPLKAPKEIIFLEG	YP_009724389.1	0.355	1079.08	48	0.405	621.89	37	0.161	8803.37	80	0.19	6416.15	80	0.507	206.25	40	0.373	881.83	30	0.217	4800.23	47	0.24	3738.99	65	0.073	22636.4	85	0.283	2342.29	70	0.289	2197.18	48	0.26	3013.79	60	0.367	943.89	49	0.321	1551.5	60	0.192	6253.38	75	0.271	2673.94
731	MPLKAPKEIIFLEGE	YP_009724389.1	0.255	3151.24	75	0.335	1326.62	60	0.121	13433.3	90	0.178	7284.32	85	0.354	1079.62	75	0.26	3017.02	70	0.163	8615.66	70	0.201	5668.97	80	0.064	24991.6	90	0.207	5311.78	90	0.195	6061.13	80	0.188	6512.18	85	0.25	3327.03	85	0.235	3929.66	85	0.146	10256.6	90	0.195	6048.88
732	PLKAPKEIIFLEGET	YP_009724389.1	0.214	4953.13	85	0.313	1697.4	70	0.101	16803.5	95	0.166	8291.73	90	0.315	1662.88	85	0.229	4219.03	80	0.132	11957.7	85	0.17	7925.67	90	0.059	26375.4	95	0.205	5413.43	90	0.172	7764.66	90	0.178	7268.26	85	0.249	3395.18	85	0.24	3708.85	85	0.139	11110.7	95	0.194	6120.37
733	LKAPKEIIFLEGETL	YP_009724389.1	0.273	2604.33	70	0.38	820.84	45	0.146	10307.7	85	0.283	2340.59	41	0.537	149.77	33	0.338	1292.04	41	0.207	5312.81	55	0.229	4201.72	70	0.083	20275.1	70	0.319	1593.36	60	0.253	3229.88	60	0.271	2664.35	55	0.38	820.85	45	0.374	876.82	40	0.217	4793.59	65	0.323	1514.46
734	KAPKEIIFLEGETLP	YP_009724389.1	0.304	1866.34	65	0.406	618.55	36	0.175	7527.98	75	0.319	1579.27	30	0.593	81.36	21	0.374	877.82	30	0.232	4075.5	41	0.274	2578.22	50	0.093	18266.9	60	0.376	859.62	38	0.279	2441.37	55	0.307	1799.55	41	0.427	490.96	32	0.422	520.67	26	0.253	3244.94	45	0.372	892.69
735	APKEIIFLEGETLPT	YP_009724389.1	0.34	1261.93	55	0.423	515.7	31	0.229	4201.09	55	0.348	1164.11	23	0.634	52.53	14	0.402	648.65	22	0.263	2902.55	30	0.301	1925.02	40	0.105	16092.4	46	0.453	372.99	18	0.308	1783.91	41	0.341	1242.63	29	0.462	336.32	23	0.466	323.5	16	0.305	1851.84	26	0.43	476.47
736	PKEIIFLEGETLPTE	YP_009724389.1	0.354	1089.79	48	0.426	498.83	30	0.252	3288.09	44	0.354	1090.37	22	0.646	46.27	12	0.406	618.43	21	0.266	2809.51	29	0.311	1736.13	37	0.109	15411.6	42	0.482	271.83	12	0.315	1649	39	0.352	1108.06	26	0.474	296.03	20	0.488	255.86	12	0.327	1446.07	20	0.455	363.35
737	KEIIFLEGETLPTEV	YP_009724389.1	0.369	917.82	44	0.421	525.91	32	0.281	2403.57	36	0.364	971.71	20	0.661	39.3	9.5	0.412	582.42	20	0.277	2498.39	26	0.318	1604.47	35	0.115	14484.2	37	0.507	208.04	8.5	0.326	1477.21	35	0.367	946.51	22	0.485	262.56	18	0.503	216.14	9	0.349	1143.94	15	0.476	290.52
738	EIIFLEGETLPTEVL	YP_009724389.1	0.357	1045.41	47	0.386	771.38	43	0.283	2345.46	35	0.348	1163.44	23	0.654	42.27	11	0.389	741.34	26	0.262	2922.05	30	0.292	2114.68	43	0.11	15219.4	42	0.506	210.12	8.5	0.308	1775.99	41	0.36	1018.93	24	0.468	317.14	22	0.495	236.25	11	0.354	1081.71	14	0.476	288.58
739	IIFLEGETLPTEVLT	YP_009724389.1	0.339	1273.34	55	0.344	1215.31	60	0.267	2769.55	40	0.317	1616.02	30	0.634	52.3	14	0.36	1015.23	34	0.242	3663.38	37	0.264	2883.58	55	0.101	16845	50	0.491	246.31	11	0.286	2275.52	49	0.343	1223.16	29	0.444	411.73	27	0.474	296.28	14	0.343	1228.26	16	0.459	346.66
740	IFLEGETLPTEVLTE	YP_009724389.1	0.278	2469.74	70	0.254	3204.54	85	0.218	4702.56	60	0.262	2947.84	49	0.561	115.6	27	0.27	2686.47	65	0.187	6587.94	60	0.201	5655.43	80	0.08	21109.9	75	0.444	409.7	19	0.223	4474.92	70	0.289	2197.87	47	0.368	927.72	49	0.416	552.05	28	0.301	1917.45	27	0.408	605.47
741	FLEGETLPTEVLTEE	YP_009724389.1	0.188	6550.55	90	0.201	5708.98	95	0.138	11187.6	85	0.195	6031.69	80	0.435	450.37	60	0.208	5284.84	85	0.133	11828.7	85	0.148	10114.9	95	0.061	25793.8	95	0.347	1166	47	0.158	9017.88	90	0.213	4985.5	75	0.279	2455.3	75	0.325	1480.76	60	0.228	4241.51	60	0.314	1671
742	LEGETLPTEVLTEEV	YP_009724389.1	0.091	18695.6	95	0.158	9005.59	95	0.068	23948.6	95	0.144	10501	95	0.223	4454.14	95	0.146	10312.3	95	0.08	21041.7	95	0.119	13801.7	95	0.047	30187.6	95	0.188	6556.72	95	0.1	16855	95	0.136	11484.9	95	0.169	8057.62	95	0.194	6103.11	90	0.134	11684.9	95	0.184	6839.91
743	EGETLPTEVLTEEVV	YP_009724389.1	0.092	18439.5	95	0.168	8087.84	95	0.07	23558	95	0.154	9462.49	90	0.226	4319.12	95	0.147	10209.8	95	0.078	21500.4	95	0.126	12766.1	95	0.049	29320.7	95	0.182	6987.42	95	0.106	15916.8	95	0.142	10750.6	95	0.177	7395.9	95	0.198	5879.24	90	0.134	11751.7	95	0.182	6998.69
744	GETLPTEVLTEEVVL	YP_009724389.1	0.111	15112.6	95	0.208	5281.29	90	0.085	19990	95	0.196	5997.59	80	0.272	2632.94	90	0.169	7997.08	95	0.098	17226.3	95	0.171	7868.6	90	0.063	25235.1	90	0.209	5225.02	90	0.129	12428.2	95	0.168	8115.98	90	0.21	5146.25	90	0.226	4312.4	85	0.151	9712.37	90	0.204	5516.19
745	ETLPTEVLTEEVVLK	YP_009724389.1	0.206	5408.22	85	0.289	2189.8	75	0.11	15233.6	95	0.249	3380.37	55	0.323	1525.45	85	0.211	5103	85	0.119	13832.4	90	0.341	1247.56	28	0.092	18526.1	60	0.269	2715.4	75	0.174	7602.63	85	0.229	4184.57	70	0.278	2460.46	75	0.267	2771.95	75	0.191	6302.56	75	0.252	3282.58
746	TLPTEVLTEEVVLKT	YP_009724389.1	0.263	2891.04	75	0.346	1177.38	55	0.133	11891.3	90	0.274	2571.15	44	0.364	974.93	75	0.242	3639.56	75	0.132	12034.7	85	0.395	699.23	17	0.107	15780.2	44	0.31	1755.13	60	0.21	5138.85	75	0.271	2659.92	55	0.329	1418.85	60	0.302	1899.16	65	0.218	4728.12	60	0.289	2194.33
747	LPTEVLTEEVVLKTG	YP_009724389.1	0.28	2422.19	70	0.366	950	49	0.138	11212.2	85	0.261	2953.29	49	0.377	842.82	70	0.251	3309.08	70	0.135	11629.5	85	0.395	698.54	17	0.105	15971.3	46	0.32	1560.37	60	0.222	4538.35	75	0.284	2304.71	49	0.348	1153.2	55	0.308	1780.42	65	0.223	4487.91	60	0.299	1960.94
748	PTEVLTEEVVLKTGD	YP_009724389.1	0.256	3129.63	75	0.348	1160.42	55	0.127	12600.8	90	0.247	3435.57	55	0.353	1101.15	75	0.233	4009.46	75	0.123	13274.6	90	0.381	806.65	19	0.1	17003.5	55	0.31	1748.1	60	0.205	5456.59	80	0.27	2705.69	55	0.333	1366.54	60	0.295	2044.35	65	0.213	4988.31	65	0.289	2195.68
749	TEVLTEEVVLKTGDL	YP_009724389.1	0.265	2854.71	70	0.358	1044.68	55	0.129	12388.8	90	0.246	3484.68	55	0.371	899.82	75	0.244	3569.01	75	0.129	12403.9	85	0.376	859.53	20	0.097	17442.2	55	0.312	1707.63	60	0.214	4921.88	75	0.273	2598.75	55	0.343	1226.42	60	0.306	1830.3	65	0.214	4937.67	65	0.292	2119.45
750	EVLTEEVVLKTGDLQ	YP_009724389.1	0.257	3097.49	75	0.36	1015.88	55	0.123	13248.1	90	0.223	4470.75	65	0.372	893.16	75	0.243	3604.33	75	0.129	12436.9	85	0.348	1154.11	27	0.089	19123.8	65	0.299	1976.9	65	0.208	5269.99	75	0.262	2932.95	60	0.329	1424.67	60	0.295	2063.71	65	0.209	5212.15	65	0.28	2405.21
751	VLTEEVVLKTGDLQP	YP_009724389.1	0.234	3995.34	80	0.357	1045.64	55	0.114	14560.1	95	0.188	6510.84	80	0.355	1068.74	75	0.235	3913.45	75	0.12	13671.7	90	0.287	2232.07	45	0.074	22468.3	80	0.279	2450.13	75	0.202	5627.84	80	0.245	3545	65	0.314	1671.74	65	0.29	2161.62	70	0.194	6108.66	75	0.263	2894.92
752	LTEEVVLKTGDLQPL	YP_009724389.1	0.23	4151.83	80	0.383	792.39	44	0.139	11105	85	0.227	4281.3	65	0.394	706.11	70	0.262	2951.41	70	0.148	10117.6	80	0.255	3166.86	60	0.079	21324.5	75	0.287	2244.59	70	0.231	4119.12	70	0.258	3072.73	60	0.332	1383.89	60	0.314	1670.67	60	0.203	5534.61	70	0.276	2532.17
753	TEEVVLKTGDLQPLE	YP_009724389.1	0.222	4525.31	80	0.383	796.23	44	0.144	10529.1	85	0.236	3887.29	60	0.386	769.45	70	0.255	3155.06	70	0.145	10466.5	80	0.269	2727.56	55	0.082	20677.4	75	0.288	2221.58	70	0.228	4222.09	70	0.26	2995.19	60	0.33	1400.26	60	0.311	1724.32	60	0.206	5355.75	70	0.277	2497.56
754	EEVVLKTGDLQPLEQ	YP_009724389.1	0.218	4709.54	85	0.381	813.72	44	0.147	10181.3	85	0.236	3891.28	60	0.38	815.39	70	0.254	3198.37	70	0.144	10533.8	80	0.277	2487.95	49	0.083	20375.8	70	0.288	2206.13	70	0.229	4214.24	70	0.262	2929.84	60	0.331	1393.63	60	0.308	1777.4	65	0.209	5220.73	65	0.277	2487.07
755	EVVLKTGDLQPLEQP	YP_009724389.1	0.204	5522.82	85	0.365	965.81	49	0.14	10949.3	85	0.224	4412.17	65	0.357	1053.93	75	0.241	3700.71	75	0.136	11533.9	85	0.266	2826	55	0.079	21218.2	75	0.276	2525.49	75	0.22	4637.68	75	0.253	3231.21	60	0.319	1589.25	65	0.295	2059.36	65	0.203	5545.7	70	0.267	2788.76
756	VVLKTGDLQPLEQPT	YP_009724389.1	0.182	6961.31	90	0.33	1400.47	65	0.13	12314.7	90	0.213	5009.56	70	0.323	1517.18	85	0.217	4756.7	80	0.124	13069.1	90	0.25	3340.7	60	0.074	22353.4	80	0.256	3126.82	80	0.2	5756.93	80	0.232	4045.36	70	0.291	2146.26	75	0.267	2779.7	75	0.186	6661.62	75	0.244	3577.17
757	VLKTGDLQPLEQPTS	YP_009724389.1	0.135	11588	95	0.255	3179.98	85	0.105	16054.3	95	0.179	7196.11	85	0.273	2619.84	90	0.186	6718.37	90	0.1	17010.2	95	0.205	5442.33	75	0.064	25010.8	90	0.215	4861.44	90	0.156	9269.75	90	0.18	7163.41	85	0.233	4018.88	85	0.212	5043.06	90	0.153	9591.33	90	0.205	5418.59
758	LKTGDLQPLEQPTSE	YP_009724389.1	0.109	15401	95	0.221	4596.47	90	0.082	20681	95	0.133	11863.4	95	0.252	3279.67	95	0.174	7600.16	90	0.082	20677.9	95	0.155	9391.8	90	0.052	28404.8	95	0.194	6106.68	95	0.132	12002.2	95	0.157	9133.85	90	0.219	4674.66	90	0.191	6337.7	95	0.131	12134.6	95	0.188	6534.62
759	KTGDLQPLEQPTSEA	YP_009724389.1	0.108	15537.5	95	0.213	4978.87	90	0.074	22368.6	95	0.089	19016.1	95	0.269	2734.47	90	0.182	7015.45	90	0.071	23219.1	95	0.098	17308.5	95	0.042	31908.5	95	0.208	5278.04	90	0.134	11768.7	95	0.159	8944.7	90	0.237	3842.13	85	0.199	5811.38	90	0.129	12339.1	95	0.201	5691.16
760	TGDLQPLEQPTSEAV	YP_009724389.1	0.121	13562.8	95	0.23	4130.82	90	0.089	19080	95	0.108	15486.9	95	0.301	1929.92	85	0.2	5731.94	85	0.085	19929.9	95	0.102	16651.2	95	0.046	30265.8	95	0.235	3927.79	85	0.149	10018.1	95	0.18	7128.84	85	0.262	2937.14	80	0.222	4525.7	85	0.152	9642.94	90	0.226	4320.39
761	GDLQPLEQPTSEAVE	YP_009724389.1	0.118	13956.2	95	0.221	4566.23	90	0.089	19180.6	95	0.111	15051.4	95	0.295	2061.72	90	0.195	6075.37	90	0.087	19507.3	95	0.1	16955.6	95	0.047	29915.8	95	0.229	4184.85	85	0.144	10576.9	95	0.174	7587.35	90	0.252	3287.24	80	0.213	4979.41	90	0.15	9866.8	90	0.221	4567.22
762	DLQPLEQPTSEAVEA	YP_009724389.1	0.112	14860.3	95	0.204	5504.75	95	0.088	19389	95	0.114	14641.8	95	0.284	2305.01	90	0.182	6941.83	90	0.089	19009.9	95	0.097	17528.6	95	0.048	29734.4	95	0.218	4722.19	90	0.133	11877.4	95	0.162	8693.01	90	0.228	4223.42	85	0.199	5811.82	90	0.146	10257.5	90	0.21	5176.46
763	LQPLEQPTSEAVEAP	YP_009724389.1	0.1	16972.3	95	0.177	7374.72	95	0.081	20807.8	95	0.109	15435.7	95	0.254	3190.21	95	0.164	8517.78	95	0.083	20379.8	95	0.089	18992.9	95	0.045	30771.3	95	0.196	6000.64	95	0.115	14379	95	0.138	11197.5	95	0.189	6471.09	95	0.172	7806.02	95	0.133	11821.1	95	0.188	6538.51
764	QPLEQPTSEAVEAPL	YP_009724389.1	0.079	21375.8	95	0.116	14181.4	95	0.069	23803.7	95	0.099	17137.2	95	0.193	6224.69	95	0.117	14171.9	95	0.073	22687.9	95	0.073	22745.9	95	0.038	33041.2	95	0.153	9513.82	95	0.085	19985.9	95	0.094	18006.7	95	0.114	14518.3	95	0.127	12674.3	95	0.108	15546.8	95	0.138	11194
765	PLEQPTSEAVEAPLV	YP_009724389.1	0.085	19956.5	95	0.121	13541.5	95	0.075	22115	95	0.118	13954.7	95	0.234	3961.81	95	0.142	10702.9	95	0.096	17697.8	95	0.08	21011.7	95	0.042	31810.3	95	0.158	9038.19	95	0.093	18273.8	95	0.103	16390.6	95	0.124	13028.3	95	0.135	11582.6	95	0.116	14313.5	95	0.146	10340.2
766	LEQPTSEAVEAPLVG	YP_009724389.1	0.092	18459.8	95	0.126	12843.4	95	0.076	21871.5	95	0.119	13842.3	95	0.265	2829	90	0.158	9012.8	95	0.102	16638.6	95	0.086	19819.6	95	0.042	31808.2	95	0.161	8746.31	95	0.1	16963.5	95	0.111	15060	95	0.134	11677.3	95	0.139	11132.5	95	0.117	14027.7	95	0.151	9806.45
767	EQPTSEAVEAPLVGT	YP_009724389.1	0.104	16264.3	95	0.14	11033.1	95	0.08	20978.3	95	0.122	13426.6	95	0.293	2092.13	90	0.174	7626.19	90	0.109	15390.3	95	0.096	17610.8	95	0.043	31525.2	95	0.175	7561.04	95	0.108	15517	95	0.125	12967.1	95	0.154	9482.16	95	0.15	9886.14	95	0.126	12781.9	95	0.162	8629.47
768	QPTSEAVEAPLVGTP	YP_009724389.1	0.103	16432.3	95	0.139	11128.7	95	0.08	21154.5	95	0.116	14193.4	95	0.286	2259.55	90	0.171	7830.89	95	0.105	16101.3	95	0.095	17920	95	0.042	31804.8	95	0.174	7631.81	95	0.108	15592.5	95	0.124	13016.3	95	0.155	9392.92	95	0.147	10140.1	95	0.125	12902.1	95	0.161	8754.36
769	PTSEAVEAPLVGTPV	YP_009724389.1	0.116	14204.1	95	0.156	9275.87	95	0.084	20104.7	95	0.119	13788.3	95	0.344	1206.87	80	0.193	6223	90	0.124	13122.5	90	0.1	16886	95	0.044	31081.8	95	0.189	6495.29	95	0.119	13738.6	95	0.14	10964.1	95	0.175	7501.8	95	0.167	8225.51	95	0.137	11346.8	95	0.181	7036.05
770	TSEAVEAPLVGTPVC	YP_009724389.1	0.125	12861.1	95	0.165	8423.57	95	0.09	18832.5	95	0.116	14227.2	95	0.375	862.11	75	0.2	5732.19	85	0.13	12192.6	85	0.103	16482.4	95	0.045	30644.1	95	0.195	6039.52	95	0.127	12721.3	95	0.146	10321.3	95	0.185	6748.24	95	0.175	7558.99	95	0.141	10860	95	0.19	6416.78
771	SEAVEAPLVGTPVCI	YP_009724389.1	0.172	7803.4	90	0.219	4671.07	90	0.148	10029.9	85	0.141	10928.2	95	0.453	373.71	55	0.24	3717.24	75	0.179	7186.77	65	0.123	13165.8	95	0.062	25701.9	95	0.225	4400.02	90	0.168	8156.65	90	0.184	6846.72	85	0.235	3951.66	85	0.209	5210.4	90	0.167	8203.92	85	0.223	4487.52
772	EAVEAPLVGTPVCIN	YP_009724389.1	0.2	5732.13	85	0.258	3066.52	80	0.184	6836.8	70	0.152	9607.85	90	0.485	262.66	45	0.257	3086.49	70	0.198	5860	55	0.146	10320.3	95	0.069	23698.3	85	0.265	2829.4	75	0.202	5594.75	80	0.229	4212.88	70	0.292	2116.86	70	0.258	3080.42	80	0.2	5740.88	70	0.27	2683.59
773	AVEAPLVGTPVCING	YP_009724389.1	0.213	5011.13	85	0.279	2438.36	75	0.194	6135.09	65	0.144	10566.4	95	0.493	241.29	43	0.263	2899.44	70	0.202	5604.69	55	0.151	9712.47	95	0.07	23545.2	85	0.281	2384.12	70	0.216	4848.73	75	0.25	3329.91	65	0.319	1580.54	65	0.272	2630.12	75	0.213	4979.36	65	0.287	2248.67
774	VEAPLVGTPVCINGL	YP_009724389.1	0.236	3882.2	80	0.31	1742.66	70	0.219	4663.14	55	0.161	8752.37	90	0.508	203.99	39	0.279	2438.99	60	0.224	4406.88	44	0.171	7822.42	90	0.077	21762	80	0.305	1851.52	65	0.241	3701.35	65	0.276	2515.92	55	0.353	1099.83	55	0.297	2014.47	65	0.229	4176.34	55	0.31	1747.44
775	EAPLVGTPVCINGLM	YP_009724389.1	0.233	4021.71	80	0.316	1641.08	65	0.218	4736.21	60	0.162	8698.37	90	0.482	271.48	46	0.271	2651.93	65	0.211	5110.79	49	0.173	7691.83	90	0.076	22079.3	80	0.306	1820.17	65	0.242	3645.31	65	0.28	2416.85	50	0.356	1057	55	0.299	1958.78	65	0.229	4175.98	55	0.311	1721.02
776	APLVGTPVCINGLML	YP_009724389.1	0.265	2846.53	70	0.362	998.35	50	0.253	3234	44	0.209	5222.14	75	0.524	173.07	36	0.314	1675.78	49	0.244	3572.92	36	0.212	5029.82	75	0.089	19113.3	65	0.317	1614.31	60	0.276	2516.54	55	0.305	1844.8	41	0.385	780.13	44	0.33	1402.57	55	0.237	3860.09	55	0.319	1579.31
777	PLVGTPVCINGLMLL	YP_009724389.1	0.295	2063.44	65	0.39	736.33	41	0.331	1388.62	24	0.307	1808.08	33	0.555	122.98	29	0.347	1171.96	38	0.272	2630.78	27	0.301	1922.62	40	0.129	12354.1	28	0.327	1450.86	55	0.309	1774.32	41	0.321	1553.82	36	0.402	643.35	39	0.346	1178.98	49	0.251	3292.22	46	0.333	1355.88
778	LVGTPVCINGLMLLE	YP_009724389.1	0.292	2127.49	65	0.393	709.14	41	0.341	1246.04	23	0.316	1635.32	30	0.555	123.51	29	0.347	1173.52	38	0.261	2957.61	31	0.327	1457.95	32	0.135	11639.8	24	0.325	1482.99	55	0.297	2012.77	45	0.318	1602.65	37	0.394	703.34	41	0.35	1135.58	48	0.246	3490.76	48	0.327	1456.65
779	VGTPVCINGLMLLEI	YP_009724389.1	0.309	1769.62	60	0.426	500.22	30	0.36	1018.57	19	0.335	1331.93	26	0.576	97.91	24	0.376	858.37	29	0.281	2396.41	25	0.343	1228.06	28	0.146	10283.4	19	0.335	1338.97	55	0.308	1785.78	41	0.33	1411.12	33	0.412	579.16	36	0.365	966.34	43	0.259	3041.3	42	0.339	1279.03
780	GTPVCINGLMLLEIK	YP_009724389.1	0.322	1535.48	60	0.447	395.43	25	0.368	927.8	18	0.334	1352.1	26	0.582	91.88	23	0.391	728.37	25	0.283	2328.95	24	0.356	1058.93	25	0.151	9780.38	18	0.342	1241.97	49	0.322	1539.91	36	0.342	1239.07	29	0.43	475.85	31	0.374	873.1	40	0.266	2809.6	39	0.346	1182.67
781	TPVCINGLMLLEIKD	YP_009724389.1	0.305	1838.94	60	0.44	428.35	26	0.341	1253.57	23	0.315	1649.19	31	0.562	114.52	27	0.378	837.02	29	0.264	2868.45	30	0.338	1293.11	29	0.139	11128.8	22	0.322	1527.79	60	0.307	1803.84	41	0.329	1415.62	33	0.422	519.05	33	0.364	975.5	43	0.25	3326.31	46	0.329	1421.8
782	PVCINGLMLLEIKDT	YP_009724389.1	0.298	1985.77	65	0.474	297.49	18	0.297	2004.12	32	0.287	2235.71	39	0.531	159.45	34	0.384	788.45	27	0.242	3645.94	37	0.322	1527.56	34	0.124	13079.6	31	0.317	1617.42	60	0.318	1594.83	38	0.33	1405.86	33	0.439	431.31	29	0.382	801.76	38	0.235	3949.14	55	0.325	1491.15
783	VCINGLMLLEIKDTE	YP_009724389.1	0.292	2114.77	65	0.477	288.31	17	0.189	6499.23	70	0.24	3729.93	60	0.477	287.57	47	0.363	981.45	33	0.188	6519.86	60	0.341	1250.66	28	0.099	17067.3	55	0.308	1782.11	65	0.303	1880.37	43	0.31	1745.46	40	0.441	425.05	28	0.384	780.94	37	0.21	5171.54	65	0.317	1620.29
784	CINGLMLLEIKDTEK	YP_009724389.1	0.318	1594.9	60	0.5	223.07	12	0.132	11998.7	90	0.222	4506.79	65	0.481	275.51	46	0.377	842.38	29	0.177	7373.05	65	0.382	803.03	19	0.087	19442.8	65	0.326	1466.82	55	0.32	1572.78	37	0.328	1435.27	33	0.462	335.97	23	0.397	679.47	33	0.211	5101.46	65	0.324	1498.07
785	INGLMLLEIKDTEKY	YP_009724389.1	0.349	1147.74	49	0.519	182.48	9	0.147	10240.7	85	0.276	2524.21	43	0.492	245.14	43	0.386	768.85	26	0.186	6666.24	60	0.426	495.86	12	0.101	16811.1	50	0.345	1198.01	48	0.343	1224.04	30	0.346	1182.63	28	0.477	285.77	20	0.413	574.72	28	0.224	4436.59	60	0.339	1273.94
786	NGLMLLEIKDTEKYC	YP_009724389.1	0.34	1256.72	55	0.505	212.35	12	0.145	10456.6	85	0.278	2479.17	43	0.473	298.52	48	0.366	953.1	32	0.173	7691.16	70	0.429	483.4	12	0.102	16556	49	0.336	1315.29	55	0.327	1445.99	35	0.331	1395.11	32	0.461	340.57	23	0.399	667.6	32	0.217	4787.32	65	0.327	1457.09
787	GLMLLEIKDTEKYCA	YP_009724389.1	0.341	1244.51	55	0.495	236.2	13	0.149	9976.83	85	0.285	2291.16	40	0.45	382.77	55	0.35	1136.71	37	0.165	8391.64	70	0.431	472.36	11	0.108	15615.4	43	0.325	1487.58	55	0.315	1649.82	39	0.314	1681.23	38	0.439	431.91	29	0.381	811.07	38	0.211	5089	65	0.314	1678.34
788	LMLLEIKDTEKYCAL	YP_009724389.1	0.332	1374.97	55	0.45	383.09	24	0.151	9720.57	80	0.3	1941.98	35	0.385	777.98	70	0.299	1963.58	55	0.156	9275.16	75	0.423	516.46	12	0.111	15046	41	0.294	2084.33	70	0.276	2532.41	55	0.276	2527.16	55	0.38	816.71	45	0.334	1350.58	55	0.198	5838.48	70	0.279	2443.98
789	MLLEIKDTEKYCALA	YP_009724389.1	0.323	1521.44	60	0.356	1062.18	55	0.147	10209.3	85	0.28	2417.4	42	0.317	1625.4	85	0.243	3593.31	75	0.136	11426	85	0.371	903.8	21	0.103	16468.3	48	0.256	3137.74	80	0.233	4033.39	70	0.23	4132.2	70	0.296	2030.66	70	0.274	2569.65	75	0.174	7571.44	80	0.233	4015.06
790	LLEIKDTEKYCALAP	YP_009724389.1	0.296	2036.98	65	0.315	1660.8	65	0.137	11356.6	85	0.253	3220.39	55	0.3	1955.05	85	0.229	4188.88	80	0.131	12076.2	85	0.332	1377.11	31	0.093	18305.9	60	0.233	4021.36	85	0.215	4880.94	75	0.203	5580.73	80	0.254	3209.15	80	0.236	3911.04	85	0.161	8785.1	85	0.206	5372.18
791	LEIKDTEKYCALAPN	YP_009724389.1	0.255	3154.82	75	0.27	2701.71	80	0.125	12959.4	90	0.207	5339.61	75	0.286	2276.43	90	0.206	5393.03	85	0.121	13503.6	90	0.279	2444.88	48	0.08	21037.6	75	0.214	4953.67	90	0.186	6669.12	85	0.175	7497.01	90	0.226	4314.69	90	0.215	4861.12	90	0.148	10075.7	90	0.191	6322.91
792	EIKDTEKYCALAPNM	YP_009724389.1	0.264	2866.47	70	0.245	3541.62	85	0.153	9576.71	80	0.168	8133.3	90	0.39	734.14	70	0.236	3875.61	75	0.156	9220.23	75	0.202	5601.36	80	0.068	23956.1	90	0.269	2709.65	75	0.194	6118.05	80	0.203	5532.99	80	0.258	3074.95	80	0.26	2993.51	75	0.192	6256.35	75	0.252	3268.51
793	IKDTEKYCALAPNMM	YP_009724389.1	0.495	234.97	19	0.329	1427.72	65	0.351	1123.12	21	0.304	1855.09	34	0.702	25.11	5	0.425	503.13	17	0.332	1374.56	13	0.212	5037.34	75	0.106	15920.1	45	0.506	209.78	8.5	0.32	1568.53	37	0.36	1017.37	24	0.444	410.79	27	0.486	260.02	12	0.359	1029.68	13	0.471	305.72
794	KDTEKYCALAPNMMV	YP_009724389.1	0.592	82.49	7	0.432	467.16	29	0.491	246.51	6	0.405	626.05	14	0.776	11.23	0.8	0.519	182.85	4	0.448	394.17	2.5	0.32	1564.49	34	0.164	8491.65	14	0.594	81.06	1.7	0.428	486.49	11	0.47	310.78	4.5	0.558	119.87	6.5	0.572	102.25	2.5	0.467	319.71	1.8	0.577	97.53
795	DTEKYCALAPNMMVT	YP_009724389.1	0.62	60.83	5	0.47	309.37	19	0.546	136.1	3.5	0.421	525.61	12	0.797	9.04	0.4	0.549	131.46	2	0.479	280.81	1.2	0.364	970.28	23	0.184	6840.13	9.5	0.62	60.98	0.9	0.465	327.1	5.5	0.508	205.88	2.5	0.595	80.03	3	0.598	77.06	1.3	0.503	216.58	0.8	0.606	70.82
796	TEKYCALAPNMMVTN	YP_009724389.1	0.628	55.93	4.5	0.483	269.75	16	0.571	104.15	2.5	0.42	531.43	12	0.802	8.49	0.3	0.56	116.72	1.6	0.488	255.66	1	0.379	828.35	20	0.191	6310.06	8.5	0.63	55.07	0.6	0.477	286.53	4.5	0.521	178.24	1.5	0.607	69.97	2.5	0.606	71.14	1	0.514	192.45	0.6	0.616	63.71
797	EKYCALAPNMMVTNN	YP_009724389.1	0.618	62.15	5	0.48	278.2	16	0.577	96.85	2.5	0.411	585.66	13	0.798	8.87	0.3	0.553	125.77	1.8	0.478	282.37	1.2	0.381	809.25	19	0.189	6472	8.5	0.624	58.48	0.8	0.471	305.82	5	0.517	186.1	1.6	0.603	73.46	2.5	0.599	76.42	1.3	0.509	201.8	0.7	0.611	66.97
798	KYCALAPNMMVTNNT	YP_009724389.1	0.599	76.49	6.5	0.473	298.06	18	0.568	107.72	3	0.388	754.19	16	0.787	9.97	0.5	0.533	155.81	3	0.459	349.39	1.7	0.371	904.61	21	0.179	7237.73	11	0.606	71.21	1.2	0.455	362.34	6.5	0.499	226.5	2.5	0.586	88.47	4	0.579	95.55	2.5	0.488	253.37	1.1	0.592	82.35
799	YCALAPNMMVTNNTF	YP_009724389.1	0.485	264.08	21	0.427	493.8	30	0.51	201.59	5	0.325	1489.84	28	0.723	20.02	3.5	0.446	403.18	13	0.356	1063.87	9.5	0.326	1464.79	33	0.15	9831.52	18	0.523	174.76	6.5	0.38	822.37	20	0.433	461.72	9	0.512	195.5	13	0.496	233.52	10	0.412	578.56	5.5	0.509	202.62
800	CALAPNMMVTNNTFT	YP_009724389.1	0.275	2546.43	70	0.363	986.2	50	0.421	524.85	12	0.257	3095.65	55	0.554	124.38	29	0.319	1589.34	47	0.228	4259.81	42	0.265	2839.95	55	0.121	13564.6	33	0.411	587.2	27	0.303	1875.69	43	0.361	1011.12	24	0.433	464.09	30	0.382	801	38	0.332	1383.34	18	0.413	571.46
801	ALAPNMMVTNNTFTL	YP_009724389.1	0.248	3420.4	75	0.363	984.17	50	0.478	284.06	7	0.361	1002.41	20	0.502	217.79	41	0.288	2216.49	60	0.22	4646.87	45	0.302	1903.64	40	0.167	8242.26	13	0.431	474.18	22	0.325	1487.62	35	0.378	833.18	19	0.449	389.97	26	0.406	620.82	30	0.361	1010.8	12	0.441	422.47
802	LAPNMMVTNNTFTLK	YP_009724389.1	0.289	2190.08	65	0.392	719.41	41	0.548	133.72	3.5	0.39	732.66	16	0.526	168.06	35	0.302	1907.17	55	0.238	3803	39	0.358	1035.22	24	0.199	5834.94	7.5	0.46	343.54	16	0.355	1069.94	27	0.41	591.52	13	0.478	283.05	19	0.426	498.88	25	0.39	735.38	8	0.468	316.35
803	APNMMVTNNTFTLKG	YP_009724389.1	0.295	2057	65	0.38	815.19	45	0.558	118.92	3	0.375	867.24	18	0.512	195.63	39	0.29	2157.58	60	0.229	4177.11	42	0.359	1025.69	24	0.194	6145.59	8	0.452	375.74	18	0.345	1202.32	29	0.403	639.73	14	0.467	320.87	22	0.411	583.56	29	0.384	786.36	8.5	0.456	361.4
804	PNMMVTNNTFTLKGG	YP_009724389.1	0.293	2094.3	65	0.371	899.6	48	0.558	119.84	3	0.359	1028.13	21	0.492	244.23	43	0.274	2589.15	65	0.221	4582.86	45	0.352	1103.28	26	0.188	6572.06	9	0.437	443.94	21	0.331	1398.28	34	0.388	754.29	17	0.447	396.33	27	0.392	719.47	35	0.37	911.38	11	0.436	444.95
805	NMMVTNNTFTLKGGA	YP_009724389.1	0.292	2116.47	65	0.352	1111.19	55	0.548	133.35	3.5	0.346	1183.89	23	0.46	343.44	55	0.259	3023.49	70	0.211	5114.94	49	0.344	1211.51	28	0.182	7014.53	10	0.41	591.02	28	0.313	1683.12	39	0.361	1001.02	24	0.414	565.32	36	0.362	1000.24	44	0.35	1137.86	15	0.408	602.28
806	MMVTNNTFTLKGGAP	YP_009724389.1	0.276	2519.08	70	0.304	1863.76	70	0.492	243.11	6	0.304	1856.35	34	0.415	559.81	65	0.239	3748.95	75	0.188	6558.85	60	0.304	1864.24	39	0.157	9161.16	16	0.357	1048.98	44	0.271	2675.04	55	0.298	1985.92	44	0.348	1160.56	55	0.299	1977.6	65	0.303	1880.57	26	0.353	1099.36
807	MVTNNTFTLKGGAPT	YP_009724389.1	0.319	1590.28	60	0.255	3180.87	85	0.349	1141.99	21	0.219	4692.34	70	0.531	160.33	34	0.279	2442.9	60	0.222	4527.56	45	0.217	4761.64	75	0.109	15305.5	42	0.298	1999.14	65	0.231	4122.38	70	0.232	4044.09	70	0.282	2363.83	75	0.241	3687.6	80	0.235	3949.35	55	0.285	2282.05
808	VTNNTFTLKGGAPTK	YP_009724389.1	0.394	702.76	39	0.228	4251.06	90	0.253	3238.42	44	0.13	12194.7	95	0.619	61.94	16	0.338	1286.84	41	0.271	2653.65	28	0.141	10876.1	95	0.069	23689.1	85	0.299	1971.45	65	0.246	3492.69	65	0.212	5067.95	75	0.287	2231.85	75	0.239	3761.55	85	0.199	5810.25	70	0.278	2479.19
809	TNNTFTLKGGAPTKV	YP_009724389.1	0.453	372.9	26	0.241	3676.8	85	0.299	1973.89	31	0.158	9066.3	90	0.68	31.97	7	0.39	738.73	25	0.348	1160.13	11	0.144	10573.1	95	0.074	22515	80	0.341	1246.58	49	0.297	2019.1	45	0.244	3585.73	65	0.329	1423.45	60	0.274	2585.15	75	0.229	4185.48	55	0.319	1591.83
810	NNTFTLKGGAPTKVT	YP_009724389.1	0.47	308.78	23	0.256	3133.77	85	0.32	1567.85	27	0.168	8160.18	90	0.697	26.54	5.5	0.407	614	21	0.372	892.68	7.5	0.159	8963.5	90	0.08	21138.2	75	0.355	1077.42	45	0.316	1643.39	38	0.258	3059.06	60	0.345	1201.4	60	0.284	2313.05	70	0.243	3621.92	49	0.332	1369.74
811	NTFTLKGGAPTKVTF	YP_009724389.1	0.479	279.89	22	0.277	2499.85	80	0.325	1483.1	26	0.181	7045.34	85	0.701	25.39	5	0.417	546.31	19	0.384	785.89	6.5	0.177	7343.99	85	0.084	20061.7	70	0.356	1061.4	44	0.322	1533.01	36	0.268	2755.86	55	0.35	1131.13	55	0.285	2284.84	70	0.248	3426.21	47	0.334	1346.1
812	TFTLKGGAPTKVTFG	YP_009724389.1	0.458	354.07	25	0.265	2852.14	80	0.298	1988.33	32	0.164	8506.82	90	0.68	32.04	7	0.399	665.9	23	0.362	990.47	8.5	0.168	8161.33	90	0.08	21102.3	75	0.327	1448.18	55	0.303	1879.61	43	0.249	3382.12	65	0.325	1484.51	65	0.26	3008.58	75	0.229	4184.12	55	0.309	1774.34
813	FTLKGGAPTKVTFGD	YP_009724389.1	0.397	680.56	38	0.235	3941.71	85	0.246	3478.02	46	0.142	10786.3	95	0.615	64.46	17	0.353	1099.52	36	0.312	1710.27	17	0.15	9861.99	95	0.07	23347.9	85	0.277	2504.35	75	0.254	3218.47	60	0.216	4828.57	75	0.275	2549.71	75	0.213	5005.99	90	0.194	6109.59	75	0.262	2944.87
814	TLKGGAPTKVTFGDD	YP_009724389.1	0.262	2924.49	75	0.177	7348.28	95	0.154	9411.54	80	0.11	15199	95	0.46	344.69	55	0.251	3318.44	70	0.212	5020.31	49	0.115	14406.9	95	0.053	28213.7	95	0.197	5915.61	95	0.173	7704.65	90	0.152	9639.19	95	0.193	6224.15	95	0.146	10305.2	95	0.141	10863.2	95	0.186	6659.89
815	LKGGAPTKVTFGDDT	YP_009724389.1	0.147	10149.3	95	0.134	11670.9	95	0.089	19174.2	95	0.09	18893.7	95	0.306	1827.2	85	0.169	8057.36	95	0.131	12162.3	85	0.081	20917.3	95	0.041	32036.2	95	0.146	10291.3	95	0.117	14155	95	0.108	15606.3	95	0.137	11358.8	95	0.114	14525	95	0.106	15859.6	95	0.14	10986.8
816	KGGAPTKVTFGDDTV	YP_009724389.1	0.08	21084.3	95	0.123	13241.5	95	0.055	27644.7	95	0.116	14311.8	95	0.15	9825.04	95	0.107	15640.8	95	0.06	25985.4	95	0.081	20703.6	95	0.037	33356.6	95	0.131	12097.1	95	0.089	19029.1	95	0.092	18481.6	95	0.12	13651.6	95	0.129	12385.2	95	0.095	17971.9	95	0.126	12856.6
817	GGAPTKVTFGDDTVI	YP_009724389.1	0.091	18673.4	95	0.151	9748.9	95	0.083	20473.3	95	0.215	4887.6	70	0.2	5747.41	95	0.134	11750.1	95	0.087	19583	95	0.155	9392.41	90	0.061	25837.7	95	0.176	7442.7	95	0.112	14849.7	95	0.121	13525.3	95	0.158	9091.84	95	0.173	7715.66	95	0.126	12810.7	95	0.162	8685.39
818	GAPTKVTFGDDTVIE	YP_009724389.1	0.099	17153.4	95	0.164	8450.68	95	0.105	15974.8	95	0.304	1873.91	34	0.219	4682.86	95	0.144	10476.3	95	0.095	17820.1	95	0.232	4079.69	70	0.09	18928.7	65	0.21	5144.69	90	0.128	12513.4	95	0.145	10458.8	95	0.179	7202.5	95	0.204	5489.76	90	0.149	9989.58	90	0.189	6480.2
819	APTKVTFGDDTVIEV	YP_009724389.1	0.119	13834.6	95	0.191	6316.69	95	0.151	9761.57	80	0.489	252.56	6	0.261	2976.62	90	0.164	8498.64	95	0.117	14034.8	90	0.336	1318.18	30	0.145	10391.6	20	0.288	2218.53	70	0.153	9575.99	90	0.18	7144.13	85	0.214	4919.75	90	0.262	2926.04	75	0.209	5233.23	65	0.259	3037.19
820	PTKVTFGDDTVIEVQ	YP_009724389.1	0.126	12853.3	95	0.197	5950.6	95	0.169	8051.69	75	0.516	188.47	4.5	0.274	2573.57	90	0.168	8077.61	95	0.123	13276.3	90	0.37	909.9	22	0.162	8662.96	14	0.319	1582.9	60	0.161	8796.8	90	0.193	6173.51	85	0.228	4235.87	85	0.282	2367.31	70	0.232	4054.13	55	0.288	2213.5
821	TKVTFGDDTVIEVQG	YP_009724389.1	0.126	12783.1	95	0.197	5961.49	95	0.172	7817.76	75	0.507	208	5	0.277	2493.5	90	0.168	8102.56	95	0.122	13305.7	90	0.37	915.77	22	0.159	8983.79	15	0.324	1505.1	55	0.16	8862.15	90	0.195	6052.15	80	0.228	4230.87	85	0.283	2348.86	70	0.235	3936.64	55	0.292	2120.94
822	KVTFGDDTVIEVQGY	YP_009724389.1	0.127	12687.9	95	0.203	5540.36	95	0.175	7527.08	75	0.513	193.89	4.5	0.272	2626.28	90	0.167	8197.7	95	0.119	13753.9	90	0.372	896.91	21	0.16	8843.85	15	0.328	1440.7	55	0.155	9374.95	90	0.192	6266.99	85	0.225	4377.32	90	0.285	2286.92	70	0.238	3825.99	55	0.296	2037.95
823	VTFGDDTVIEVQGYK	YP_009724389.1	0.156	9243.51	95	0.208	5257.86	90	0.144	10581.5	85	0.464	330.21	7.5	0.243	3621.29	95	0.163	8570.76	95	0.102	16624.8	95	0.328	1439.75	32	0.133	11799.6	25	0.29	2177.98	70	0.143	10603.4	95	0.171	7843.1	90	0.209	5225.98	90	0.256	3147.83	80	0.204	5475.4	70	0.26	3013.56
824	TFGDDTVIEVQGYKS	YP_009724389.1	0.268	2756.28	70	0.277	2496.04	80	0.124	13020.8	90	0.39	736.25	16	0.341	1242.52	80	0.218	4726.07	80	0.114	14595.5	90	0.261	2953.2	55	0.102	16608.8	49	0.263	2919.36	80	0.181	7045.26	85	0.194	6131.37	80	0.264	2886.73	80	0.246	3483.59	80	0.181	7050.37	80	0.243	3599.88
825	FGDDTVIEVQGYKSV	YP_009724389.1	0.36	1018.18	47	0.345	1196.07	60	0.137	11411.5	85	0.274	2572.29	44	0.459	348.51	55	0.29	2171.25	60	0.159	8948.48	75	0.222	4505.62	70	0.076	22077.2	80	0.267	2769.85	75	0.236	3878.3	70	0.244	3554.98	65	0.333	1364.59	60	0.274	2582.3	75	0.178	7311.16	80	0.252	3272.65
826	GDDTVIEVQGYKSVN	YP_009724389.1	0.382	802.22	41	0.362	991.88	50	0.15	9844.19	85	0.184	6826.67	80	0.488	254.6	44	0.31	1747.27	50	0.174	7618.94	65	0.216	4817.09	75	0.068	24005.9	90	0.281	2391.82	70	0.254	3213.81	60	0.263	2907.86	60	0.354	1080.35	55	0.288	2211.39	70	0.182	6966.81	80	0.261	2968.74
827	DDTVIEVQGYKSVNI	YP_009724389.1	0.416	556.93	34	0.406	620.52	36	0.205	5413.67	60	0.22	4620.8	70	0.566	109.73	26	0.37	911.33	31	0.263	2906.29	30	0.237	3848.24	65	0.084	20233.2	70	0.35	1138.63	46	0.338	1290.95	31	0.31	1747.87	40	0.415	563.15	35	0.368	935.92	42	0.233	4006.03	55	0.328	1444.91
828	DTVIEVQGYKSVNIT	YP_009724389.1	0.436	445.03	30	0.428	489.04	30	0.23	4151.43	55	0.223	4469.45	65	0.595	79.96	20	0.402	644.74	22	0.295	2056.47	21	0.246	3492.12	60	0.088	19304.1	65	0.374	873.56	38	0.373	886.83	22	0.335	1333.93	31	0.443	416.46	28	0.391	726.7	35	0.256	3149.88	44	0.355	1069.61
829	TVIEVQGYKSVNITF	YP_009724389.1	0.441	421.34	29	0.441	424.83	26	0.261	2966.84	42	0.25	3333.01	55	0.612	66.57	17	0.423	511.97	17	0.322	1527.49	15	0.251	3319.26	60	0.097	17512.3	55	0.404	630.24	29	0.394	707.64	17	0.353	1094.63	26	0.46	344.19	24	0.422	517.44	26	0.286	2276.36	32	0.388	747.87
830	VIEVQGYKSVNITFE	YP_009724389.1	0.401	655.13	37	0.413	575.25	34	0.278	2463.2	37	0.272	2625.4	45	0.598	77.77	20	0.406	618.48	21	0.313	1687.41	17	0.228	4224.88	70	0.099	17108.7	55	0.454	367.76	17	0.388	749.02	18	0.357	1054.83	25	0.46	343.44	24	0.486	260.47	12	0.331	1399.41	19	0.444	411.36
831	IEVQGYKSVNITFEL	YP_009724389.1	0.387	757.48	40	0.387	758.83	42	0.321	1545.28	26	0.297	2005.18	36	0.592	82.41	21	0.385	780.14	27	0.304	1871.25	19	0.222	4508.45	70	0.112	14824.6	40	0.493	242.08	11	0.379	829.99	20	0.366	956.13	22	0.468	314.52	22	0.528	165.05	6	0.366	958.14	12	0.484	264.66
832	EVQGYKSVNITFELD	YP_009724389.1	0.353	1092.14	48	0.359	1033.43	55	0.309	1764.48	29	0.294	2086.23	37	0.563	113.53	27	0.347	1165.34	38	0.268	2748.15	28	0.214	4931.64	75	0.109	15320.9	42	0.482	271.34	12	0.345	1200.6	29	0.348	1159.9	27	0.447	397.42	27	0.518	184.37	7.5	0.356	1065.38	13	0.474	296.24
833	VQGYKSVNITFELDE	YP_009724389.1	0.32	1573.66	60	0.329	1420.01	65	0.299	1969.75	31	0.287	2245.68	39	0.522	176.48	36	0.303	1882.83	55	0.228	4243.57	42	0.208	5267.65	75	0.107	15778.6	44	0.472	301.72	14	0.302	1897.33	43	0.332	1377	32	0.423	512.61	33	0.51	201.32	8.5	0.347	1172.34	15	0.464	328.63
834	QGYKSVNITFELDER	YP_009724389.1	0.282	2363.14	70	0.307	1795.16	70	0.291	2135.72	33	0.281	2396.12	41	0.454	369.6	55	0.247	3465.32	75	0.172	7791.92	70	0.228	4235.45	70	0.106	15809.4	45	0.452	377.05	18	0.251	3316.96	65	0.308	1778.78	40	0.392	721.47	42	0.489	251.43	12	0.332	1380.57	18	0.443	416.35
835	GYKSVNITFELDERI	YP_009724389.1	0.252	3255.49	75	0.326	1461.74	65	0.26	3002.3	42	0.327	1449.19	28	0.415	562.49	65	0.244	3564.88	75	0.165	8364.35	70	0.301	1934.31	40	0.112	14892.2	40	0.409	600.04	28	0.243	3624.66	65	0.287	2243.86	48	0.362	990.83	55	0.45	382.39	19	0.301	1919.34	27	0.402	642.88
836	YKSVNITFELDERID	YP_009724389.1	0.208	5294.62	85	0.329	1416.69	65	0.217	4797.53	60	0.377	849.98	18	0.348	1153.39	80	0.223	4478.06	80	0.15	9864.02	75	0.373	886.09	21	0.124	13070.7	31	0.333	1369.13	55	0.218	4714.74	75	0.256	3146.23	60	0.324	1495.7	65	0.381	810.79	38	0.249	3392.61	46	0.324	1501.93
837	KSVNITFELDERIDK	YP_009724389.1	0.237	3836.64	80	0.349	1146.1	55	0.207	5329.34	60	0.441	425.3	9.5	0.326	1476.58	80	0.224	4442.02	80	0.152	9686.97	75	0.5	224.63	5	0.181	7073.68	10	0.298	1999.77	65	0.212	5024.33	75	0.24	3717.69	65	0.304	1855.77	70	0.33	1406.34	55	0.216	4818.03	65	0.278	2481.39
838	SVNITFELDERIDKV	YP_009724389.1	0.275	2547.83	70	0.372	895.65	47	0.234	3993.48	50	0.485	263.27	6	0.344	1214.53	80	0.24	3715.19	75	0.166	8278.46	70	0.549	131.02	2.5	0.215	4888.71	5.5	0.317	1623.77	60	0.232	4049.92	70	0.253	3236.59	60	0.315	1659.61	65	0.338	1286.19	55	0.23	4138.87	55	0.291	2152.14
839	VNITFELDERIDKVL	YP_009724389.1	0.304	1854.28	65	0.391	727.6	41	0.262	2931.77	41	0.511	198.1	5	0.354	1088.19	75	0.251	3319.44	70	0.177	7400.62	65	0.577	96.89	1.6	0.243	3625.37	3.5	0.332	1374.83	55	0.248	3420.51	65	0.263	2897.56	60	0.325	1488.71	65	0.348	1163.79	48	0.242	3647.6	50	0.302	1906.84
840	NITFELDERIDKVLN	YP_009724389.1	0.302	1913.35	65	0.381	806.41	44	0.257	3097.26	43	0.497	231.57	5.5	0.335	1328.22	80	0.241	3679.07	75	0.168	8126.26	70	0.574	100.86	1.7	0.238	3803.45	3.5	0.323	1525.41	60	0.239	3781.34	65	0.253	3245.71	60	0.309	1762	70	0.33	1403.6	55	0.235	3946.58	55	0.291	2134.38
841	ITFELDERIDKVLNE	YP_009724389.1	0.298	1989.77	65	0.374	871.96	47	0.243	3592.96	47	0.479	279.47	6.5	0.308	1790.89	85	0.227	4308.02	80	0.157	9176.44	75	0.568	107.4	1.9	0.229	4183.08	4.5	0.31	1752.12	60	0.227	4293.73	70	0.24	3721.35	65	0.294	2077.92	70	0.311	1729.87	60	0.224	4421.78	60	0.278	2459.26
842	TFELDERIDKVLNEK	YP_009724389.1	0.278	2461.29	70	0.349	1142.21	55	0.211	5078.11	60	0.428	487.89	11	0.268	2744.61	90	0.204	5488.93	85	0.135	11647.8	85	0.533	155.96	3.5	0.197	5917.91	7.5	0.287	2243.15	70	0.206	5365.38	80	0.224	4445.09	70	0.27	2681.01	80	0.284	2304.56	70	0.205	5440.15	70	0.259	3025.29
843	FELDERIDKVLNEKC	YP_009724389.1	0.254	3204.78	75	0.327	1452.62	65	0.155	9393.63	80	0.322	1542.51	29	0.251	3322.96	95	0.189	6466.61	90	0.115	14399.4	90	0.428	485.59	12	0.14	11024.3	22	0.255	3158.38	80	0.19	6401.45	85	0.203	5548.58	80	0.254	3197.71	80	0.258	3058.99	80	0.175	7545.35	80	0.234	3981.62
844	ELDERIDKVLNEKCS	YP_009724389.1	0.224	4447.98	80	0.306	1829.06	70	0.129	12408.5	90	0.249	3379.2	55	0.268	2756.84	90	0.187	6612.36	90	0.104	16225.5	95	0.316	1631.02	36	0.098	17264	55	0.256	3124.12	80	0.185	6746.71	85	0.205	5423.69	80	0.265	2837	80	0.259	3018.1	80	0.172	7814.38	80	0.237	3828.06
845	LDERIDKVLNEKCSA	YP_009724389.1	0.263	2912.93	75	0.331	1391.7	60	0.182	6980.01	70	0.24	3745.59	60	0.313	1694.93	85	0.214	4946.12	85	0.119	13809.2	90	0.322	1537.03	34	0.105	15977.9	46	0.281	2399.54	70	0.209	5191.16	75	0.228	4230	70	0.295	2044.71	70	0.278	2461.85	70	0.187	6590.43	75	0.257	3104.84
846	DERIDKVLNEKCSAY	YP_009724389.1	0.278	2457.8	70	0.334	1345.4	60	0.214	4960.91	60	0.228	4249.82	65	0.345	1195.64	80	0.234	3983.56	75	0.133	11810.6	85	0.309	1762.63	38	0.103	16436.8	48	0.287	2234.09	70	0.22	4645.52	75	0.241	3687.36	65	0.31	1749.84	70	0.282	2353.16	70	0.193	6224.28	75	0.264	2870.69
847	ERIDKVLNEKCSAYT	YP_009724389.1	0.297	2005.42	65	0.345	1191.05	60	0.228	4235.73	55	0.211	5085.97	70	0.369	921.38	75	0.251	3313.06	70	0.147	10152.9	80	0.29	2171.14	44	0.097	17470.3	55	0.292	2111.98	70	0.236	3902.25	70	0.253	3229.81	60	0.324	1494.26	65	0.286	2253	70	0.196	5993.44	70	0.269	2727.44
848	RIDKVLNEKCSAYTV	YP_009724389.1	0.306	1825.36	60	0.347	1167	55	0.251	3290.19	45	0.227	4273.66	65	0.403	636.36	65	0.268	2755.92	65	0.175	7518.54	65	0.302	1896.53	40	0.102	16575.4	49	0.293	2091.2	70	0.248	3432	65	0.265	2850.11	60	0.328	1445.63	60	0.281	2394.31	70	0.2	5718.94	70	0.269	2731.93
849	IDKVLNEKCSAYTVE	YP_009724389.1	0.267	2785.9	70	0.304	1862.02	70	0.228	4230	55	0.219	4676.38	70	0.385	776.07	70	0.247	3454.84	75	0.167	8224.53	70	0.28	2425.57	47	0.092	18479	60	0.264	2864.08	75	0.22	4607.62	75	0.234	3978.34	70	0.286	2266.16	75	0.247	3448.79	80	0.186	6715.83	75	0.241	3678.95
850	DKVLNEKCSAYTVEL	YP_009724389.1	0.254	3187.39	75	0.272	2625.46	80	0.211	5076.18	60	0.213	4966.23	70	0.402	644.43	65	0.241	3681.06	75	0.172	7777.69	70	0.25	3353.52	60	0.086	19709.5	70	0.255	3151.31	80	0.209	5206.06	75	0.216	4848.67	75	0.265	2830.84	80	0.239	3783.55	85	0.181	7043.89	80	0.234	3959.92
851	KVLNEKCSAYTVELG	YP_009724389.1	0.248	3425.77	75	0.271	2667.81	80	0.187	6619.31	70	0.204	5491.6	75	0.407	613.75	65	0.247	3448.68	75	0.173	7655.29	70	0.229	4200.22	70	0.079	21305.8	75	0.263	2893.39	80	0.21	5127.41	75	0.218	4728.12	75	0.277	2508.47	75	0.26	3015.39	75	0.186	6706.17	75	0.244	3557.64
852	VLNEKCSAYTVELGT	YP_009724389.1	0.198	5841.64	90	0.232	4055.53	90	0.128	12533.4	90	0.174	7611.6	85	0.374	877.3	75	0.225	4370.22	80	0.154	9398.61	75	0.152	9654.64	95	0.06	25994.7	95	0.246	3487.06	85	0.186	6707.41	85	0.198	5858.03	80	0.26	3001.78	80	0.258	3075.19	80	0.174	7600.74	80	0.239	3781.79
853	LNEKCSAYTVELGTE	YP_009724389.1	0.176	7445.6	90	0.219	4674.1	90	0.118	13990.4	95	0.174	7622.4	85	0.341	1244.89	80	0.206	5405.47	85	0.135	11567.8	85	0.127	12590.5	95	0.056	27400.5	95	0.248	3432.63	80	0.169	8027.69	90	0.192	6280.64	85	0.253	3229.7	80	0.264	2881.24	75	0.174	7595.4	80	0.243	3611.67
854	NEKCSAYTVELGTEV	YP_009724389.1	0.211	5087.95	85	0.229	4178.87	90	0.144	10535	85	0.331	1392.89	27	0.455	365.52	55	0.23	4165.83	80	0.158	9010.76	75	0.15	9860.29	95	0.072	22943.9	85	0.341	1244.73	49	0.173	7652.06	90	0.222	4502.65	75	0.292	2132.51	70	0.334	1342.35	55	0.234	3962.88	55	0.322	1528.64
855	EKCSAYTVELGTEVN	YP_009724389.1	0.248	3425.8	75	0.237	3832.45	85	0.169	7992.93	75	0.347	1168.66	23	0.528	165.76	35	0.255	3173.28	70	0.178	7282.58	65	0.162	8644.24	90	0.079	21263.9	75	0.382	801.83	36	0.185	6722.01	85	0.242	3644.64	65	0.317	1621.14	65	0.362	994.02	44	0.262	2921.13	41	0.355	1077.85
856	KCSAYTVELGTEVNE	YP_009724389.1	0.252	3288.52	75	0.234	3967.21	85	0.174	7614.16	75	0.345	1196.95	23	0.537	149.15	33	0.258	3050.37	70	0.177	7401.26	65	0.165	8369.33	90	0.079	21337.2	75	0.387	757.84	34	0.184	6860.81	85	0.244	3568.67	65	0.319	1592.66	65	0.364	972.08	43	0.265	2848.63	40	0.358	1037.25
857	CSAYTVELGTEVNEF	YP_009724389.1	0.268	2738.35	70	0.239	3754.84	85	0.188	6528.9	70	0.37	914.44	19	0.567	107.73	26	0.269	2718.66	65	0.188	6511.47	60	0.187	6578.47	85	0.086	19809.5	70	0.398	672.97	31	0.185	6781.62	85	0.248	3420.69	65	0.321	1558.45	65	0.374	876.02	40	0.274	2584.62	36	0.37	915.46
858	SAYTVELGTEVNEFA	YP_009724389.1	0.265	2849.28	70	0.247	3436.53	85	0.194	6138.21	65	0.377	842.46	18	0.564	112.33	27	0.27	2697.01	65	0.189	6490.02	60	0.215	4898.66	75	0.091	18586.5	65	0.408	605.38	28	0.196	5995.45	80	0.255	3158.07	60	0.326	1465.44	65	0.378	836.66	39	0.281	2391.3	34	0.379	828.3
859	AYTVELGTEVNEFAC	YP_009724389.1	0.232	4069.38	80	0.238	3790.43	85	0.169	8015.19	75	0.344	1209.98	24	0.521	178.61	36	0.252	3275.35	70	0.168	8123.8	70	0.219	4698.8	70	0.087	19597.2	65	0.385	772.73	35	0.189	6499.79	85	0.246	3502.6	65	0.315	1661.97	65	0.352	1103.08	47	0.264	2865.91	40	0.362	995.68
860	YTVELGTEVNEFACV	YP_009724389.1	0.176	7478.38	90	0.236	3900.14	85	0.179	7217.87	70	0.31	1747.91	32	0.422	522.03	60	0.218	4712.7	80	0.143	10607.8	80	0.234	3965.24	65	0.091	18778.7	65	0.357	1050.81	44	0.183	6907.96	85	0.232	4051.28	70	0.299	1962.07	70	0.326	1470.99	55	0.246	3497.34	48	0.342	1234.92
861	TVELGTEVNEFACVV	YP_009724389.1	0.151	9727.62	95	0.237	3837.22	85	0.209	5201.39	60	0.288	2227.65	39	0.335	1334.66	80	0.188	6507.67	90	0.135	11587.5	85	0.24	3716.4	65	0.092	18542.3	60	0.343	1228	49	0.186	6710.02	85	0.225	4374.62	70	0.295	2049.54	70	0.31	1743.06	65	0.243	3620.55	49	0.334	1346.22
862	VELGTEVNEFACVVA	YP_009724389.1	0.168	8131.71	95	0.244	3566.27	85	0.231	4087.96	55	0.282	2354.69	41	0.359	1027.47	75	0.202	5607.54	85	0.149	9976.29	80	0.233	4039.2	65	0.093	18209.3	60	0.335	1326.16	55	0.196	5980.74	80	0.226	4344.25	70	0.298	1996.68	70	0.308	1793.22	65	0.239	3768.8	55	0.329	1415.71
863	ELGTEVNEFACVVAD	YP_009724389.1	0.155	9312.97	95	0.226	4333.68	90	0.213	5004.63	60	0.256	3121.35	55	0.339	1276.96	80	0.191	6327.22	90	0.138	11190	85	0.203	5533.89	80	0.085	19951.9	70	0.307	1797.88	65	0.183	6894.89	85	0.207	5333.14	80	0.275	2556.34	75	0.285	2286.45	70	0.213	5000.41	65	0.297	2005.25
864	LGTEVNEFACVVADA	YP_009724389.1	0.169	8062.68	95	0.22	4613.81	90	0.209	5216.66	60	0.236	3905.08	60	0.359	1030.97	75	0.205	5465.4	85	0.147	10200.5	80	0.176	7480.32	85	0.081	20850.2	75	0.293	2099.25	70	0.183	6913.34	85	0.208	5270.56	80	0.271	2651.27	80	0.285	2288.33	70	0.208	5276.44	65	0.284	2308.7
865	GTEVNEFACVVADAV	YP_009724389.1	0.256	3125	75	0.266	2803.13	80	0.23	4145.95	55	0.318	1602.65	30	0.515	190.01	38	0.265	2837.98	65	0.195	6043.38	60	0.198	5864.94	80	0.092	18382.5	60	0.381	806.77	36	0.224	4448.61	70	0.274	2565.65	55	0.349	1142.57	55	0.382	798.53	38	0.278	2475.74	35	0.379	823.99
866	TEVNEFACVVADAVI	YP_009724389.1	0.32	1562.48	60	0.311	1719.25	70	0.27	2692.11	39	0.349	1144.61	23	0.601	75.32	19	0.311	1729.05	50	0.232	4048.12	41	0.225	4378.36	70	0.103	16488.5	48	0.432	464.57	22	0.259	3021.53	60	0.325	1480.18	34	0.409	599.45	37	0.44	428.01	21	0.327	1446.69	20	0.441	425.22
867	EVNEFACVVADAVIK	YP_009724389.1	0.457	355.84	25	0.366	954.8	49	0.324	1509.39	26	0.407	609.31	13	0.646	45.91	12	0.361	1006.67	33	0.265	2835.34	29	0.369	918.85	22	0.146	10302.4	19	0.476	290.13	13	0.307	1807.59	41	0.384	787.49	18	0.459	348.19	24	0.472	301.77	15	0.372	888.84	11	0.481	273.32
868	VNEFACVVADAVIKT	YP_009724389.1	0.506	209.27	17	0.398	673.97	39	0.359	1030.22	20	0.51	201.21	5	0.663	38.42	9	0.39	731.87	25	0.285	2294.85	24	0.515	190.87	4	0.211	5111.29	6	0.497	229.91	10	0.335	1333.29	32	0.411	585.09	12	0.482	271	19	0.48	277.69	13	0.403	639.14	6.5	0.501	220.23
869	NEFACVVADAVIKTL	YP_009724389.1	0.527	167.58	14	0.424	508.34	31	0.386	769.24	16	0.545	137.85	3.5	0.659	40.02	9.5	0.4	658.36	23	0.295	2057.29	21	0.568	106.93	1.9	0.25	3337.3	3	0.511	198.68	8	0.352	1112.37	27	0.43	474.43	9	0.494	239.08	16	0.473	299.1	14	0.419	534.62	5	0.508	204.34
870	EFACVVADAVIKTLQ	YP_009724389.1	0.522	175.64	15	0.43	475	29	0.384	780.82	16	0.544	138.25	3.5	0.637	50.89	13	0.393	712.45	24	0.283	2342.16	24	0.585	88.74	1.4	0.259	3049.51	2.5	0.498	229.2	9.5	0.349	1140.1	28	0.428	489.15	9.5	0.488	255.61	17	0.45	382.28	19	0.411	587.22	5.5	0.492	243.42
871	FACVVADAVIKTLQP	YP_009724389.1	0.502	218.15	18	0.422	517.78	32	0.364	975.32	19	0.534	154.41	4	0.59	84	21	0.371	903.26	31	0.259	3045.16	31	0.584	89.74	1.4	0.254	3211.27	2.5	0.466	323.35	15	0.336	1316.39	32	0.414	566.1	12	0.465	327.56	22	0.403	639.62	31	0.384	781.32	8.5	0.455	363.72
872	ACVVADAVIKTLQPV	YP_009724389.1	0.45	382.54	27	0.411	583.94	35	0.319	1580.83	27	0.503	216.6	5	0.498	228.66	42	0.33	1413.06	43	0.212	5036.41	49	0.563	113.26	2	0.23	4171.69	4	0.427	491.65	23	0.305	1852.06	42	0.374	870.17	20	0.429	484.37	31	0.357	1045.59	45	0.341	1255.7	16	0.407	614.71
873	CVVADAVIKTLQPVS	YP_009724389.1	0.39	732.04	39	0.445	405.17	25	0.281	2383.37	36	0.456	358.26	8	0.471	305.72	48	0.319	1585.59	47	0.189	6449.91	60	0.525	170.17	3.5	0.196	6003.63	7.5	0.408	608.15	28	0.3	1944.04	44	0.369	924.17	22	0.44	428.49	29	0.367	947.02	42	0.322	1541.59	21	0.395	697.7
874	VVADAVIKTLQPVSE	YP_009724389.1	0.33	1413.8	55	0.481	275.08	16	0.224	4431.74	55	0.304	1869.51	34	0.491	245.92	44	0.331	1388.09	43	0.177	7362.6	65	0.391	727.07	17	0.119	13791.9	34	0.387	761.04	34	0.309	1772	41	0.375	863.58	20	0.478	282.51	19	0.404	629.01	31	0.288	2224.81	31	0.39	738.94
875	VADAVIKTLQPVSEL	YP_009724389.1	0.388	751.96	40	0.535	152.51	7	0.24	3738.34	48	0.185	6791.02	80	0.565	111.25	27	0.385	774.64	27	0.216	4855.08	47	0.312	1713.01	37	0.085	19859.3	70	0.423	513.68	24	0.36	1016.14	25	0.424	507.64	10	0.532	157.91	9.5	0.456	359.48	18	0.31	1751.17	24	0.429	483.72
876	ADAVIKTLQPVSELL	YP_009724389.1	0.426	499.61	32	0.563	112.57	4	0.267	2792.14	40	0.206	5378.75	75	0.607	70.51	18	0.422	520.01	18	0.249	3381.43	35	0.342	1234.84	28	0.093	18194.7	60	0.449	388.71	18	0.397	683.77	16	0.456	361.8	6	0.563	113.39	6	0.485	263.11	12	0.338	1284.07	17	0.461	342.46
877	DAVIKTLQPVSELLT	YP_009724389.1	0.426	497.1	32	0.563	113.27	4	0.262	2950.04	41	0.214	4962.84	70	0.612	66.54	17	0.431	469.3	16	0.253	3233.62	33	0.341	1255.42	28	0.094	18072.5	60	0.45	383.14	18	0.399	667.57	16	0.456	358.16	6	0.566	109.47	5.5	0.486	259.95	12	0.341	1246.54	16	0.461	339.65
878	AVIKTLQPVSELLTP	YP_009724389.1	0.429	484.33	31	0.563	112.99	4	0.255	3172.69	43	0.209	5201.95	75	0.617	63.34	16	0.437	440.26	15	0.253	3224.54	33	0.333	1355.67	31	0.092	18512.6	60	0.445	403.75	19	0.402	642.45	15	0.456	358.68	6	0.566	109.7	5.5	0.482	272.04	13	0.339	1275.03	17	0.457	356.06
879	VIKTLQPVSELLTPL	YP_009724389.1	0.376	854.15	43	0.516	187.92	9.5	0.217	4803.45	60	0.215	4863.75	70	0.587	87.45	22	0.406	617.32	21	0.232	4066.21	41	0.292	2129.21	43	0.083	20264.1	70	0.41	589.99	28	0.361	1009.79	25	0.412	581.9	12	0.529	164.14	10	0.45	383.12	19	0.308	1789.79	25	0.419	537.36
880	IKTLQPVSELLTPLG	YP_009724389.1	0.295	2047.3	65	0.427	492.27	30	0.16	8866.37	80	0.195	6054.9	80	0.526	168.12	35	0.343	1224.89	39	0.192	6254.46	60	0.236	3889.64	65	0.069	23632.3	85	0.363	982.18	42	0.294	2085.91	46	0.341	1249.28	29	0.458	352.06	24	0.395	699.83	34	0.254	3188.28	44	0.363	986.55
881	KTLQPVSELLTPLGI	YP_009724389.1	0.282	2377.68	70	0.411	588.41	35	0.145	10446.7	85	0.198	5876.5	75	0.538	147.61	32	0.339	1280.34	40	0.192	6259.2	60	0.217	4788.25	75	0.069	23602.9	85	0.366	955.01	41	0.286	2274.61	49	0.333	1359.71	32	0.475	292.44	20	0.385	777.71	37	0.248	3426.81	47	0.373	887.13
882	TLQPVSELLTPLGID	YP_009724389.1	0.246	3484.72	75	0.375	867.67	46	0.122	13292.7	90	0.181	7021.75	85	0.516	187.89	38	0.32	1573.59	47	0.171	7865.19	70	0.187	6617.16	85	0.063	25254.7	90	0.348	1156.78	47	0.262	2940.41	60	0.318	1601.09	37	0.46	345.89	24	0.365	961.06	43	0.233	4038.32	55	0.358	1043.26
883	LQPVSELLTPLGIDL	YP_009724389.1	0.253	3254.22	75	0.378	839.37	45	0.127	12657.2	90	0.188	6560.98	80	0.536	150.65	33	0.339	1275.06	40	0.189	6486.3	60	0.177	7400.86	85	0.065	24843.9	90	0.352	1110.55	46	0.271	2650.86	55	0.327	1460.09	34	0.472	301.69	21	0.377	846.98	39	0.235	3950.29	55	0.368	929.1
884	QPVSELLTPLGIDLD	YP_009724389.1	0.231	4125.19	80	0.358	1039.41	55	0.12	13643.3	90	0.187	6590.79	80	0.515	189.99	38	0.323	1525.05	46	0.173	7717.67	70	0.168	8112.56	90	0.063	25282.1	90	0.337	1299.5	55	0.252	3266.07	65	0.306	1826.11	41	0.446	399.21	27	0.37	909.81	41	0.219	4693.66	60	0.348	1152.98
885	PVSELLTPLGIDLDE	YP_009724389.1	0.212	5069.1	85	0.347	1166.77	55	0.112	14805.7	95	0.184	6793.81	80	0.491	247.66	44	0.306	1819.29	55	0.163	8596.95	70	0.163	8595.92	90	0.06	26154.9	95	0.315	1654.57	60	0.235	3923.63	70	0.285	2289.15	48	0.414	564.18	36	0.36	1019.17	44	0.203	5536.04	70	0.324	1499.28
886	VSELLTPLGIDLDEW	YP_009724389.1	0.194	6112.83	90	0.343	1218.78	60	0.11	15131.6	95	0.235	3914.76	60	0.463	334.25	50	0.289	2181.4	60	0.156	9253.81	75	0.2	5742.44	80	0.069	23641.7	85	0.288	2214.24	70	0.221	4566.53	75	0.261	2957.07	60	0.368	935.82	49	0.35	1138.28	48	0.191	6335.17	75	0.296	2036.23
887	SELLTPLGIDLDEWS	YP_009724389.1	0.165	8402.81	95	0.338	1290.66	60	0.116	14272.8	95	0.317	1621.82	30	0.407	614.89	65	0.259	3036.6	70	0.139	11090.8	80	0.286	2255.54	45	0.089	19084.8	65	0.287	2246.89	70	0.203	5533.11	80	0.246	3491.97	65	0.332	1373.86	60	0.347	1168.85	49	0.201	5702.31	70	0.288	2215.15
888	ELLTPLGIDLDEWSM	YP_009724389.1	0.151	9763.78	95	0.332	1371.55	60	0.123	13172.3	90	0.375	866.05	18	0.353	1096.12	75	0.242	3653.88	75	0.122	13387.4	90	0.354	1081.56	25	0.108	15542.1	43	0.299	1961.26	65	0.197	5947.06	80	0.243	3615.38	65	0.326	1475.94	65	0.34	1259.1	55	0.213	4980.11	65	0.295	2065.41
889	LLTPLGIDLDEWSMA	YP_009724389.1	0.162	8641.15	95	0.332	1374.13	60	0.16	8863.39	80	0.453	370.18	8.5	0.329	1429.53	80	0.242	3640.31	75	0.131	12115.6	85	0.431	470.52	11	0.152	9616.58	17	0.32	1564.04	60	0.207	5307.01	80	0.249	3375.73	65	0.324	1497.11	65	0.337	1304.02	55	0.232	4076.96	55	0.31	1751.94
890	LTPLGIDLDEWSMAT	YP_009724389.1	0.168	8091.08	95	0.309	1763.58	70	0.177	7335.33	75	0.469	311.25	7	0.299	1974.21	85	0.218	4710.25	80	0.129	12410.8	85	0.46	345.18	8	0.169	8026.56	13	0.328	1443.24	55	0.201	5688.51	80	0.241	3703.15	65	0.302	1908.51	70	0.315	1652.18	60	0.24	3727.15	50	0.303	1889.26
891	TPLGIDLDEWSMATY	YP_009724389.1	0.182	6961.83	90	0.31	1740.42	70	0.192	6296.15	65	0.475	292.82	7	0.311	1732.87	85	0.224	4445.72	80	0.14	10992.8	80	0.471	307.35	7	0.181	7038.71	10	0.33	1412.51	55	0.208	5241.67	75	0.238	3822.56	70	0.292	2111.8	70	0.301	1928.21	65	0.242	3632.75	50	0.298	1992.4
892	PLGIDLDEWSMATYY	YP_009724389.1	0.205	5449.16	85	0.32	1569.77	65	0.205	5423.28	60	0.473	301	7	0.341	1249.56	80	0.241	3702.07	75	0.156	9259.02	75	0.469	313	7.5	0.187	6633.86	9	0.335	1333.23	55	0.221	4580.68	75	0.243	3613.23	65	0.299	1962.7	70	0.311	1734.25	60	0.248	3428.18	47	0.305	1836.67
893	LGIDLDEWSMATYYL	YP_009724389.1	0.262	2930.76	75	0.316	1639.69	65	0.221	4565.84	55	0.451	380.53	8.5	0.406	614.99	65	0.267	2778.43	65	0.181	7087.24	65	0.446	399.1	9.5	0.177	7327	11	0.342	1232.41	49	0.234	3958.12	70	0.249	3370.54	65	0.309	1757.09	70	0.341	1255.67	55	0.247	3457.31	47	0.312	1708.53
894	GIDLDEWSMATYYLF	YP_009724389.1	0.317	1615.03	60	0.31	1740.65	70	0.234	3987.05	50	0.43	475.58	11	0.459	347.42	55	0.295	2047.14	55	0.216	4823.61	47	0.397	685.04	16	0.157	9128.02	16	0.343	1218.9	49	0.247	3466.18	65	0.248	3417.77	65	0.314	1668.43	65	0.366	955.06	42	0.248	3427.7	47	0.321	1550.49
895	IDLDEWSMATYYLFD	YP_009724389.1	0.308	1791.59	60	0.284	2306.63	75	0.214	4943.92	60	0.377	842.59	18	0.448	394.49	55	0.282	2375.29	60	0.204	5497.6	55	0.298	1982.38	41	0.122	13323	32	0.321	1557.57	60	0.228	4231.29	70	0.23	4159.16	70	0.299	1961.13	70	0.355	1068.5	46	0.228	4230.42	60	0.305	1839.81
896	DLDEWSMATYYLFDE	YP_009724389.1	0.301	1925.31	65	0.266	2821.05	80	0.197	5915.23	65	0.338	1296.15	25	0.44	428.87	60	0.269	2735.36	65	0.195	6061.39	60	0.196	5994.08	80	0.094	17999.3	60	0.305	1849.89	65	0.217	4788.72	75	0.216	4853.61	75	0.29	2161.41	75	0.348	1159.85	48	0.211	5080.3	65	0.292	2111.23
897	LDEWSMATYYLFDES	YP_009724389.1	0.308	1791.7	60	0.276	2534.36	80	0.2	5754.44	65	0.333	1365.02	26	0.448	391.25	55	0.278	2468.33	65	0.199	5776.21	55	0.195	6085.84	80	0.094	18063.7	60	0.307	1811.47	65	0.225	4397.07	70	0.224	4450.44	70	0.301	1934.43	70	0.355	1078.75	46	0.211	5085.97	65	0.297	2014.51
898	DEWSMATYYLFDESG	YP_009724389.1	0.287	2245.39	65	0.264	2859.68	80	0.181	7077.43	70	0.309	1773.63	32	0.417	550.22	65	0.259	3040.51	70	0.177	7399.82	65	0.174	7642.96	90	0.085	19904.9	70	0.294	2087.04	70	0.205	5413.61	80	0.21	5172.71	75	0.288	2211.42	75	0.343	1219.76	50	0.196	5996.55	70	0.281	2384.15
899	EWSMATYYLFDESGE	YP_009724389.1	0.275	2555.95	70	0.254	3193.46	85	0.174	7601.89	75	0.347	1173.92	23	0.395	692.97	70	0.242	3662.47	75	0.164	8469.9	70	0.182	7011.04	85	0.092	18568.6	60	0.304	1855.57	65	0.2	5738.65	80	0.207	5296.63	80	0.289	2198.01	75	0.357	1053.2	45	0.198	5878.09	70	0.287	2229.77
900	WSMATYYLFDESGEF	YP_009724389.1	0.247	3463.67	75	0.248	3411.01	85	0.194	6151.17	65	0.635	51.75	0.9	0.366	952.63	75	0.222	4531.92	80	0.16	8858.31	75	0.326	1463.97	33	0.158	9084.67	15	0.355	1077.92	45	0.195	6033.45	80	0.215	4870.44	75	0.296	2043.05	70	0.385	775.02	37	0.236	3898.62	55	0.322	1541.06
901	SMATYYLFDESGEFK	YP_009724389.1	0.273	2616.92	70	0.249	3395.36	85	0.226	4337.39	55	0.667	36.81	0.5	0.379	831.27	70	0.227	4279.86	80	0.164	8492.75	70	0.369	920.89	22	0.186	6712.85	9	0.392	722.65	33	0.204	5489.64	80	0.227	4273.11	70	0.311	1736.45	65	0.409	600.72	30	0.262	2946.34	41	0.35	1136.07
902	MATYYLFDESGEFKL	YP_009724389.1	0.33	1406.26	55	0.264	2871.34	80	0.266	2798.34	40	0.696	26.88	0.25	0.428	486.55	60	0.25	3343.05	70	0.197	5930.99	55	0.404	634.73	15	0.214	4930.84	5.5	0.424	508.39	24	0.226	4352.95	70	0.25	3345.04	65	0.329	1429.78	60	0.435	451.71	23	0.292	2112.51	30	0.381	812.7
903	ATYYLFDESGEFKLA	YP_009724389.1	0.352	1108.29	48	0.263	2904.74	80	0.278	2463.6	37	0.698	26.3	0.2	0.444	408.18	55	0.264	2877.84	70	0.215	4895.01	47	0.412	579.58	14	0.221	4586.38	5	0.428	485.43	23	0.23	4147.66	70	0.25	3354.75	65	0.325	1489.73	65	0.431	470.14	24	0.299	1972.63	28	0.385	780.04
904	TYYLFDESGEFKLAS	YP_009724389.1	0.355	1068.96	48	0.255	3150.94	85	0.266	2797.29	40	0.685	30.33	0.3	0.443	413.54	55	0.264	2866.96	70	0.214	4959.78	48	0.399	663.67	16	0.209	5221.75	6	0.413	570.83	27	0.225	4374.81	70	0.239	3784.16	65	0.307	1799.07	70	0.412	580.84	29	0.286	2276.04	32	0.368	936.27
905	YYLFDESGEFKLASH	YP_009724389.1	0.338	1295.54	55	0.243	3607.72	85	0.239	3751.3	48	0.652	43.17	0.6	0.423	513.72	60	0.254	3187.25	70	0.202	5600.08	55	0.372	896.58	21	0.186	6685.6	9	0.377	847.01	37	0.209	5190.65	75	0.217	4769.79	75	0.279	2447.77	75	0.37	914.08	41	0.255	3156.74	44	0.33	1399.93
906	YLFDESGEFKLASHM	YP_009724389.1	0.298	1995.06	65	0.232	4083.4	90	0.147	10164.9	85	0.501	222.11	5.5	0.377	844.23	70	0.238	3811.69	75	0.178	7251.06	65	0.283	2328.9	46	0.12	13713.3	33	0.289	2199.01	70	0.19	6417.75	85	0.186	6701.24	85	0.239	3761.87	85	0.285	2294.41	70	0.182	7013.4	80	0.243	3588.18
907	LFDESGEFKLASHMY	YP_009724389.1	0.429	480.59	31	0.295	2051.89	75	0.193	6162.03	65	0.252	3262.4	55	0.489	252.02	44	0.327	1455.12	44	0.226	4323.01	43	0.198	5880.19	80	0.083	20300.1	70	0.324	1499.15	55	0.241	3704.52	65	0.216	4808.34	75	0.299	1970.22	70	0.335	1336.38	55	0.203	5531.31	70	0.286	2270.38
908	FDESGEFKLASHMYC	YP_009724389.1	0.517	186.99	16	0.335	1333.96	60	0.306	1819.23	30	0.29	2160.78	38	0.578	95.9	24	0.379	825.6	28	0.275	2549.26	26	0.216	4817.25	75	0.102	16639.2	49	0.413	573.08	27	0.298	1980.99	44	0.275	2547.5	55	0.374	875.13	47	0.424	510.58	25	0.275	2553.21	36	0.379	824.96
909	DESGEFKLASHMYCS	YP_009724389.1	0.563	113.08	9.5	0.373	884.64	47	0.371	900.75	18	0.3	1949.22	35	0.63	54.65	14	0.42	529.61	18	0.313	1693.96	17	0.243	3614.48	65	0.114	14636.4	38	0.462	336.17	16	0.344	1206.66	30	0.328	1430.21	33	0.432	466.52	31	0.469	313.28	15	0.317	1626.28	22	0.426	496.1
910	ESGEFKLASHMYCSF	YP_009724389.1	0.595	80.12	6.5	0.422	521.59	32	0.414	564.11	12	0.346	1177.73	23	0.666	37.1	9	0.457	356.16	11	0.352	1112.13	10	0.284	2314.6	46	0.13	12193.7	27	0.492	243.07	11	0.387	758.62	19	0.368	932.77	22	0.474	296.02	20	0.502	218.94	9.5	0.349	1148.74	15	0.459	347.36
911	SGEFKLASHMYCSFY	YP_009724389.1	0.602	74.14	6	0.438	435.25	27	0.433	463.11	11	0.351	1115.08	22	0.677	33	7.5	0.472	301.49	8.5	0.365	967.68	8.5	0.297	2019.18	42	0.134	11668.1	25	0.502	217.75	9	0.404	634.7	15	0.384	783.54	18	0.491	246.58	17	0.511	199.58	8	0.361	1003.64	12	0.472	304.28
912	GEFKLASHMYCSFYP	YP_009724389.1	0.582	92.41	7.5	0.429	479.8	30	0.413	571.34	12	0.338	1292.11	25	0.66	39.52	9.5	0.456	358.41	11	0.346	1185.19	11	0.287	2246.12	45	0.129	12381.4	28	0.485	261.88	12	0.389	742.14	18	0.37	912.76	21	0.476	288.75	20	0.495	235.72	11	0.348	1155.22	15	0.457	355.44
913	EFKLASHMYCSFYPP	YP_009724389.1	0.526	168.45	14	0.4	659.68	38	0.366	953.71	18	0.309	1772.81	32	0.617	62.81	16	0.406	618.26	21	0.3	1948.25	20	0.258	3076.25	60	0.114	14526.3	38	0.442	417.41	20	0.354	1087.32	27	0.332	1373.12	32	0.44	427.2	29	0.455	365.47	18	0.313	1692.12	23	0.418	540.37
914	FKLASHMYCSFYPPD	YP_009724389.1	0.374	878.17	43	0.339	1280.63	60	0.255	3183.77	43	0.235	3943.42	60	0.501	220.88	41	0.331	1398.14	43	0.22	4615.55	45	0.2	5730.95	80	0.084	20215.5	70	0.326	1467.74	55	0.284	2318.01	49	0.27	2701.62	55	0.361	1004.82	55	0.353	1096.37	47	0.223	4457.66	60	0.309	1757.64
915	KLASHMYCSFYPPDE	YP_009724389.1	0.264	2887.1	70	0.284	2310.8	75	0.178	7277.94	70	0.21	5162.7	70	0.378	834.99	70	0.26	3001.88	70	0.164	8510.6	70	0.164	8502.77	90	0.072	23040.7	85	0.27	2685.22	75	0.224	4451.3	70	0.215	4867.28	75	0.296	2035.33	70	0.31	1747.42	65	0.187	6599.57	75	0.263	2897.02
916	LASHMYCSFYPPDED	YP_009724389.1	0.196	6019.37	90	0.208	5287.35	90	0.132	12047.2	90	0.197	5949.44	75	0.308	1782.42	85	0.203	5536.58	85	0.126	12726.3	85	0.125	12953.7	95	0.06	26102.3	95	0.238	3799.51	85	0.175	7495.06	85	0.166	8299	90	0.24	3712.94	85	0.289	2185.28	70	0.166	8285.36	85	0.237	3845.5
917	ASHMYCSFYPPDEDE	YP_009724389.1	0.165	8376.31	95	0.159	8960.01	95	0.12	13601.9	90	0.183	6876.19	85	0.262	2932.09	90	0.169	8063.81	95	0.105	16005.2	95	0.105	16044.8	95	0.056	27421.3	95	0.217	4794.78	90	0.141	10924.4	95	0.139	11105.9	95	0.197	5914.46	95	0.267	2790.88	75	0.152	9616.27	90	0.217	4773.56
918	SHMYCSFYPPDEDEE	YP_009724389.1	0.149	9937.51	95	0.144	10500.4	95	0.113	14713.9	95	0.183	6868.98	85	0.233	4000.57	95	0.15	9907.88	95	0.095	17943.9	95	0.103	16435.7	95	0.055	27651.6	95	0.209	5236.63	90	0.128	12463.8	95	0.13	12188.7	95	0.181	7071.46	95	0.253	3226.52	80	0.146	10304.9	90	0.208	5285.18
919	HMYCSFYPPDEDEEE	YP_009724389.1	0.128	12563.5	95	0.126	12729.8	95	0.102	16663	95	0.181	7047.17	85	0.205	5468.65	95	0.131	12165.1	95	0.081	20791.8	95	0.099	17078.4	95	0.053	28314.3	95	0.194	6129.91	95	0.112	14831.9	95	0.119	13837.3	95	0.162	8620.51	95	0.236	3893.14	85	0.135	11596.8	95	0.192	6294.17
920	MYCSFYPPDEDEEEG	YP_009724389.1	0.103	16363.9	95	0.107	15707.4	95	0.082	20485	95	0.163	8557.5	90	0.17	7945.16	95	0.111	15059.1	95	0.068	24048.1	95	0.092	18565.8	95	0.047	30006.9	95	0.169	8057.01	95	0.096	17679.9	95	0.102	16548.7	95	0.14	11042.3	95	0.207	5339.78	90	0.115	14373.5	95	0.166	8334.54
921	YCSFYPPDEDEEEGD	YP_009724389.1	0.066	24355.7	95	0.077	21796.2	95	0.052	28338.5	95	0.135	11592.9	95	0.102	16582.7	95	0.074	22382.4	95	0.045	30735.7	95	0.076	22031.2	95	0.038	33246	95	0.106	15924.4	95	0.061	25930.6	95	0.064	25074	95	0.087	19606.1	95	0.133	11796.6	95	0.072	22875.5	95	0.1	16872.9
922	CSFYPPDEDEEEGDC	YP_009724389.1	0.039	32827	95	0.053	28194.8	95	0.034	34538.1	95	0.108	15568.9	95	0.055	27512.5	95	0.044	31075.8	95	0.029	36522	95	0.061	25823.7	95	0.029	36540.9	95	0.064	24986.7	95	0.037	33509.6	95	0.038	33187.7	95	0.049	29505.9	95	0.075	22260.2	95	0.045	30651	95	0.06	26028.2
923	SFYPPDEDEEEGDCE	YP_009724389.1	0.033	34906.2	95	0.043	31354.4	95	0.029	36691.9	95	0.095	17817.4	95	0.044	31186.9	95	0.035	34122.4	95	0.025	38349.2	95	0.054	27948.5	95	0.026	37916.4	95	0.054	27971.5	95	0.032	35517.3	95	0.031	35745.9	95	0.039	32845.5	95	0.056	27134.4	95	0.039	32914.2	95	0.051	28937.8
924	FYPPDEDEEEGDCEE	YP_009724389.1	0.028	36845.4	95	0.037	33476.6	95	0.023	38930.3	95	0.08	21116	95	0.035	34323.5	95	0.03	36147.3	95	0.022	39592.5	95	0.046	30498.8	95	0.021	39771.1	95	0.041	32238.9	95	0.027	37283.4	95	0.026	37793.9	95	0.032	35427.1	95	0.044	31142.1	95	0.03	36048.1	95	0.04	32578.7
925	YPPDEDEEEGDCEEE	YP_009724389.1	0.023	38953.4	95	0.032	35204	95	0.015	42503.5	95	0.05	29231.4	95	0.029	36614.2	95	0.025	38237.3	95	0.019	40752.6	95	0.035	34260.8	95	0.015	42557.3	95	0.028	36897.3	95	0.022	39391.3	95	0.02	40370.3	95	0.025	38257.6	95	0.032	35328.4	95	0.021	39882.3	95	0.027	37218.5
926	PPDEDEEEGDCEEEE	YP_009724389.1	0.026	37724	95	0.036	33871.2	95	0.016	42225.2	95	0.052	28565.4	95	0.031	35863.7	95	0.026	37939.3	95	0.021	39926.8	95	0.037	33533.2	95	0.017	41599.4	95	0.029	36383.5	95	0.023	38931.5	95	0.021	39762.5	95	0.027	37333.8	95	0.033	34956.5	95	0.02	40159.9	95	0.028	36903.7
927	PDEDEEEGDCEEEEF	YP_009724389.1	0.03	36215	95	0.042	31821.6	95	0.018	41006.9	95	0.062	25446.2	95	0.036	34046.8	95	0.028	36866.2	95	0.023	38802.9	95	0.044	31203.8	95	0.02	40224.7	95	0.035	34152.7	95	0.026	37588.4	95	0.024	38498	95	0.031	35718.9	95	0.04	32596.6	95	0.024	38618.6	95	0.034	34758.9
928	DEDEEEGDCEEEEFE	YP_009724389.1	0.031	35684.1	95	0.042	31639.7	95	0.019	40745.5	95	0.067	24158.1	95	0.037	33577.8	95	0.029	36628	95	0.024	38615.7	95	0.046	30333.3	95	0.021	39681.3	95	0.037	33327.7	95	0.027	37243.1	95	0.025	38229.4	95	0.032	35393.4	95	0.042	31888.8	95	0.025	38189.8	95	0.035	34191.9
929	EDEEEGDCEEEEFEP	YP_009724389.1	0.032	35202.5	95	0.046	30455.3	95	0.02	40383	95	0.071	23163.7	95	0.038	33030.1	95	0.03	36036.4	95	0.024	38428.1	95	0.049	29501.1	95	0.023	39047.6	95	0.041	31942	95	0.029	36648.6	95	0.026	37711.8	95	0.034	34743.1	95	0.046	30440.5	95	0.027	37246.3	95	0.039	32793.3
930	DEEEGDCEEEEFEPS	YP_009724389.1	0.042	31824	95	0.059	26509.9	95	0.026	37937.7	95	0.089	19000.7	95	0.056	27362	95	0.041	32174.4	95	0.028	36763.8	95	0.06	26122.4	95	0.027	37165.8	95	0.059	26353.2	95	0.034	34758.9	95	0.034	34741.6	95	0.043	31279.9	95	0.062	25562.4	95	0.041	32039.3	95	0.056	27275.4
931	EEEGDCEEEEFEPST	YP_009724389.1	0.045	30568.2	95	0.065	24867.3	95	0.028	36781.3	95	0.095	17897.2	95	0.065	24643.1	95	0.046	30365.5	95	0.031	35902.5	95	0.064	24964.3	95	0.03	36229.5	95	0.069	23696	95	0.037	33481	95	0.039	32821.4	95	0.05	29254.5	95	0.069	23584	95	0.046	30250.1	95	0.063	25176.7
932	EEGDCEEEEFEPSTQ	YP_009724389.1	0.049	29327.4	95	0.068	23880.3	95	0.032	35524.6	95	0.096	17786.5	95	0.074	22417.3	95	0.051	28703	95	0.034	34792.8	95	0.064	24943.5	95	0.031	35636.7	95	0.078	21551.6	95	0.04	32288.4	95	0.044	30978.8	95	0.056	27272.5	95	0.079	21346	95	0.053	28188.7	95	0.071	23259.9
933	EGDCEEEEFEPSTQY	YP_009724389.1	0.066	24479.1	95	0.082	20587.7	95	0.041	32139.3	95	0.127	12673.5	95	0.107	15723.6	95	0.069	23784.9	95	0.045	30798.3	95	0.076	21944.5	95	0.036	34009.6	95	0.101	16688	95	0.053	28240.3	95	0.056	27297	95	0.07	23329.2	95	0.103	16440	95	0.069	23754.8	95	0.092	18424.9
934	GDCEEEEFEPSTQYE	YP_009724389.1	0.08	21082.7	95	0.089	19156.5	95	0.052	28350.8	95	0.138	11185	95	0.126	12850.4	95	0.079	21373.2	95	0.05	28966.9	95	0.081	20922	95	0.039	32925.2	95	0.122	13348.8	95	0.058	26773.1	95	0.064	25033	95	0.081	20818	95	0.121	13513.6	95	0.082	20537.4	95	0.111	15074.7
935	DCEEEEFEPSTQYEY	YP_009724389.1	0.134	11698.5	95	0.121	13472.9	95	0.088	19252.7	95	0.226	4335.46	65	0.181	7065.65	95	0.107	15658.6	95	0.075	22210.2	95	0.121	13432.1	95	0.052	28544.1	95	0.179	7202.19	95	0.083	20452.5	95	0.093	18229.8	95	0.115	14392.7	95	0.182	7014.76	95	0.122	13307.5	95	0.163	8565.66
936	CEEEEFEPSTQYEYG	YP_009724389.1	0.152	9625.54	95	0.131	12182.1	95	0.098	17393.5	95	0.221	4581.27	70	0.203	5559.27	95	0.117	14047.3	95	0.08	21130	95	0.125	12928.6	95	0.054	27945.5	95	0.192	6290.7	95	0.089	19022.1	95	0.102	16613.8	95	0.127	12588.9	95	0.191	6318.74	95	0.131	12071.6	95	0.174	7640.48
937	EEEEFEPSTQYEYGT	YP_009724389.1	0.164	8521.84	95	0.134	11682.6	95	0.105	16059.5	95	0.224	4426.81	65	0.216	4851.61	95	0.122	13286.8	95	0.083	20319.9	95	0.128	12511.1	95	0.054	27849.8	95	0.199	5783.09	95	0.094	18078.7	95	0.106	15886.4	95	0.134	11733.4	95	0.198	5887.2	90	0.137	11400.4	95	0.179	7177.68
938	EEEFEPSTQYEYGTE	YP_009724389.1	0.16	8825.21	95	0.132	11964.6	95	0.103	16457.8	95	0.217	4781.73	70	0.211	5123.69	95	0.122	13415.2	95	0.081	20747.8	95	0.125	12915.9	95	0.053	28197.2	95	0.197	5916.89	95	0.092	18396.8	95	0.104	16224.2	95	0.132	11974.3	95	0.194	6143.99	90	0.134	11685.7	95	0.176	7410.24
939	EEFEPSTQYEYGTED	YP_009724389.1	0.153	9565.32	95	0.125	12868.2	95	0.095	17871.8	95	0.2	5758.74	75	0.201	5680.88	95	0.117	14111.3	95	0.077	21695	95	0.116	14191.4	95	0.05	29005.8	95	0.19	6411.43	95	0.087	19555.9	95	0.099	17056.8	95	0.127	12689.5	95	0.186	6710.09	95	0.127	12694.8	95	0.168	8141.4
940	EFEPSTQYEYGTEDD	YP_009724389.1	0.131	12116	95	0.114	14493.6	95	0.08	21047.8	95	0.169	7995.61	85	0.174	7609.3	95	0.105	16033.1	95	0.066	24458.5	95	0.101	16748.8	95	0.045	30786.3	95	0.163	8547.33	95	0.079	21286.7	95	0.088	19198.7	95	0.113	14796	95	0.164	8462.12	95	0.11	15219.4	95	0.147	10168.9
941	FEPSTQYEYGTEDDY	YP_009724389.1	0.095	17837.8	95	0.104	16292.5	95	0.057	26974	95	0.171	7853.37	85	0.138	11247.4	95	0.089	18990.2	95	0.057	26890.4	95	0.093	18223.9	95	0.041	32117.7	95	0.131	12175.2	95	0.07	23318.1	95	0.078	21589.9	95	0.097	17575.3	95	0.143	10650.4	95	0.089	19050.1	95	0.119	13823.2
942	EPSTQYEYGTEDDYQ	YP_009724389.1	0.074	22362.3	95	0.093	18378.5	95	0.052	28462.1	95	0.173	7663.58	85	0.129	12335.1	95	0.076	21886.2	95	0.053	28268.1	95	0.091	18729.8	95	0.041	32155.3	95	0.132	11998.9	95	0.066	24588.5	95	0.071	23266.9	95	0.088	19359.5	95	0.14	10958.3	95	0.085	19923.7	95	0.118	13984.8
943	PSTQYEYGTEDDYQG	YP_009724389.1	0.081	20827	95	0.094	18003.4	95	0.056	27391.9	95	0.179	7177.68	85	0.139	11054.6	95	0.08	21008	95	0.055	27467.3	95	0.096	17638	95	0.044	31088.2	95	0.148	10064.4	95	0.069	23673.5	95	0.076	22038.3	95	0.096	17664.4	95	0.15	9817.28	95	0.093	18295	95	0.132	11980.1
944	STQYEYGTEDDYQGK	YP_009724389.1	0.093	18273.6	95	0.099	17073.2	95	0.064	24889.1	95	0.193	6208.95	80	0.155	9365.32	95	0.086	19623.1	95	0.061	25749.2	95	0.113	14694	95	0.05	29183.7	95	0.171	7836.48	95	0.076	21885.3	95	0.086	19678.6	95	0.11	15245.3	95	0.165	8409.45	95	0.106	15834.4	95	0.151	9743
945	TQYEYGTEDDYQGKP	YP_009724389.1	0.09	18901.8	95	0.095	17820.4	95	0.062	25453.1	95	0.186	6659.82	80	0.149	9967.77	95	0.084	20235.7	95	0.06	26242.2	95	0.113	14766.7	95	0.049	29575	95	0.17	7982.39	95	0.073	22583.8	95	0.084	20048	95	0.108	15528.8	95	0.159	8947.8	95	0.105	16089.5	95	0.149	9964.43
946	QYEYGTEDDYQGKPL	YP_009724389.1	0.093	18242	95	0.1	17022.5	95	0.065	24785.9	95	0.19	6427.41	80	0.155	9381.34	95	0.089	19139.3	95	0.063	25215.7	95	0.122	13313.3	95	0.051	28812.8	95	0.177	7367.07	95	0.075	22203	95	0.086	19784.7	95	0.11	15275	95	0.16	8849.69	95	0.109	15388.1	95	0.153	9505.28
947	YEYGTEDDYQGKPLE	YP_009724389.1	0.087	19496.3	95	0.093	18271.7	95	0.059	26302.8	95	0.171	7887.01	85	0.14	10971.6	95	0.087	19598.1	95	0.06	26047	95	0.114	14610.8	95	0.047	29929.4	95	0.162	8668.59	95	0.071	23297.9	95	0.079	21226.2	95	0.101	16704.3	95	0.144	10526.2	95	0.101	16853.5	95	0.14	11005
948	EYGTEDDYQGKPLEF	YP_009724389.1	0.102	16520.8	95	0.107	15744	95	0.063	25387.3	95	0.163	8584.96	90	0.16	8837.73	95	0.097	17413.1	95	0.075	22178.7	95	0.11	15253.4	95	0.046	30297.6	95	0.146	10261.3	95	0.077	21623.5	95	0.077	21647.7	95	0.1	16980.2	95	0.136	11479.3	95	0.093	18245.4	95	0.131	12069.8
949	YGTEDDYQGKPLEFG	YP_009724389.1	0.115	14453.7	95	0.117	14083.5	95	0.065	24635.6	95	0.15	9858.37	95	0.193	6192.98	95	0.111	15089.1	95	0.079	21172.8	95	0.104	16232.8	95	0.043	31336.1	95	0.146	10280.9	95	0.082	20515.9	95	0.082	20667.1	95	0.107	15741.3	95	0.138	11173.7	95	0.096	17696.7	95	0.131	12064.5
950	GTEDDYQGKPLEFGA	YP_009724389.1	0.129	12341.1	95	0.131	12120.2	95	0.072	23016.5	95	0.136	11506.5	95	0.23	4129.92	95	0.129	12322.6	95	0.086	19652.6	95	0.095	17942.1	95	0.041	32216.2	95	0.158	9041.32	95	0.094	18143.8	95	0.091	18687.1	95	0.124	13043.4	95	0.153	9531.74	95	0.101	16783.8	95	0.143	10687.8
951	TEDDYQGKPLEFGAT	YP_009724389.1	0.138	11242.7	95	0.138	11284	95	0.076	21949.1	95	0.134	11694.9	95	0.249	3370.29	95	0.144	10554.6	95	0.092	18392.2	95	0.09	18841.8	95	0.042	31884.3	95	0.167	8199.3	95	0.102	16617	95	0.099	17134.5	95	0.136	11419	95	0.161	8769.53	95	0.105	16079	95	0.15	9859.65
952	EDDYQGKPLEFGATS	YP_009724389.1	0.144	10503.4	95	0.143	10685.6	95	0.08	20965.1	95	0.128	12509.2	95	0.259	3018.19	95	0.154	9451.95	95	0.093	18182.7	95	0.088	19373.1	95	0.042	31664.3	95	0.173	7732.71	95	0.107	15673.8	95	0.105	16080.6	95	0.148	10071.5	95	0.166	8256.36	95	0.108	15486	95	0.157	9183.59
953	DDYQGKPLEFGATSA	YP_009724389.1	0.155	9319.12	95	0.156	9203.49	95	0.094	18077.4	95	0.128	12454.1	95	0.299	1961.69	85	0.179	7217.55	90	0.111	15046.5	90	0.09	18956.3	95	0.046	30422.1	95	0.191	6307.81	95	0.125	12952.1	95	0.124	13098.3	95	0.172	7795.63	95	0.185	6750.51	95	0.128	12573.2	95	0.178	7322.88
954	DYQGKPLEFGATSAA	YP_009724389.1	0.174	7620.01	90	0.176	7411.6	95	0.129	12385	90	0.132	12028.2	95	0.378	839.45	70	0.222	4547.64	80	0.145	10403.5	80	0.097	17590.6	95	0.051	28708.9	95	0.252	3273.11	80	0.167	8222.93	90	0.174	7590.3	90	0.228	4229.73	85	0.224	4449.14	85	0.181	7091.99	80	0.247	3450.39
955	YQGKPLEFGATSAAL	YP_009724389.1	0.242	3655.42	80	0.212	5044.65	90	0.198	5843.34	65	0.176	7476.92	85	0.509	203.71	39	0.275	2545.35	65	0.207	5339.5	55	0.12	13651.4	95	0.064	25130.7	90	0.358	1041.88	44	0.217	4760.15	75	0.236	3881.74	70	0.303	1883.73	70	0.306	1822	65	0.263	2912.36	41	0.354	1081.76
956	QGKPLEFGATSAALQ	YP_009724389.1	0.316	1640.42	60	0.228	4226.07	90	0.276	2516.54	37	0.208	5269.02	75	0.579	94.85	24	0.311	1722.38	50	0.249	3373.76	35	0.136	11467.2	95	0.074	22360.4	80	0.435	453.83	21	0.249	3384.76	65	0.28	2413.45	50	0.352	1109.15	55	0.376	855.58	39	0.316	1640.07	23	0.421	527.01
957	GKPLEFGATSAALQP	YP_009724389.1	0.334	1341.19	55	0.228	4254.15	90	0.299	1964.94	31	0.209	5219.82	75	0.59	84.64	21	0.317	1612.6	48	0.254	3211.65	33	0.138	11240.2	95	0.076	21956	80	0.456	358.25	17	0.255	3180.19	60	0.292	2128.02	46	0.367	943.29	49	0.396	687.1	33	0.33	1409.98	19	0.439	433.03
958	KPLEFGATSAALQPE	YP_009724389.1	0.334	1349.23	55	0.223	4467.47	90	0.297	2007.85	32	0.205	5450.93	75	0.587	87.52	22	0.314	1682.01	49	0.247	3457.64	35	0.136	11508.9	95	0.074	22348.3	80	0.458	350.44	17	0.252	3287.38	65	0.29	2168.01	47	0.364	969.13	50	0.4	661.56	32	0.329	1426.33	19	0.44	429.62
959	PLEFGATSAALQPEE	YP_009724389.1	0.31	1744.11	60	0.199	5806.35	95	0.272	2642.45	38	0.187	6615.01	80	0.553	126.39	29	0.287	2237.63	60	0.219	4684.08	46	0.121	13450.6	95	0.068	24055.1	90	0.438	437.38	21	0.225	4385.38	70	0.266	2810.88	55	0.334	1349.77	60	0.379	825.49	38	0.307	1804.54	25	0.415	559.56
960	LEFGATSAALQPEEE	YP_009724389.1	0.304	1874.11	65	0.187	6590.72	95	0.257	3115	43	0.176	7445.84	85	0.536	151.04	33	0.268	2763.89	65	0.203	5531.01	55	0.113	14796.1	95	0.064	25141.9	90	0.425	501.42	24	0.207	5333.03	80	0.252	3289.52	65	0.317	1613.94	65	0.372	894.27	41	0.292	2130.92	30	0.399	668.74
961	EFGATSAALQPEEEQ	YP_009724389.1	0.232	4057.33	80	0.164	8491.83	95	0.192	6287.16	65	0.14	10938.7	95	0.437	442.09	60	0.213	5006.26	85	0.151	9715.52	75	0.093	18183.3	95	0.054	28015.1	95	0.357	1052.03	44	0.157	9109.77	90	0.194	6101.59	80	0.24	3713.59	85	0.3	1948.19	65	0.235	3947.56	55	0.331	1393.3
962	FGATSAALQPEEEQE	YP_009724389.1	0.145	10400.2	95	0.146	10320.6	95	0.103	16324.2	95	0.104	16200.6	95	0.287	2244.1	90	0.162	8683.04	95	0.097	17594.9	95	0.081	20827	95	0.042	31866.1	95	0.238	3796.42	85	0.118	14018.3	95	0.138	11268.5	95	0.172	7798.16	95	0.203	5560.3	90	0.156	9255.61	90	0.218	4725.36
963	GATSAALQPEEEQEE	YP_009724389.1	0.072	23065.9	95	0.121	13467.9	95	0.043	31307.3	95	0.09	18814.5	95	0.136	11519.1	95	0.11	15256.7	95	0.058	26833.7	95	0.08	20963.1	95	0.032	35286.3	95	0.109	15361.7	95	0.078	21478.3	95	0.083	20284.1	95	0.105	16078.5	95	0.118	14008.3	95	0.082	20514.3	95	0.11	15149.4
964	ATSAALQPEEEQEED	YP_009724389.1	0.061	25858.1	95	0.112	14915.9	95	0.036	33810.8	95	0.089	19065.6	95	0.116	14312.6	95	0.094	18084.4	95	0.05	29037.5	95	0.081	20925	95	0.031	35757.9	95	0.094	18082.3	95	0.069	23635.1	95	0.074	22551.4	95	0.092	18569	95	0.105	16079.7	95	0.071	23109.3	95	0.097	17503.6
965	TSAALQPEEEQEEDW	YP_009724389.1	0.053	28319.8	95	0.105	15975.5	95	0.032	35518.1	95	0.091	18647.7	95	0.098	17403.2	95	0.081	20922	95	0.044	31053.6	95	0.085	19969.7	95	0.03	36091	95	0.083	20388.8	95	0.059	26300.2	95	0.065	24863.5	95	0.081	20916.8	95	0.095	17878.8	95	0.062	25695.7	95	0.083	20361.1
966	SAALQPEEEQEEDWL	YP_009724389.1	0.049	29279.5	95	0.103	16405	95	0.03	35986.2	95	0.106	15875	95	0.089	19006.9	95	0.07	23432.6	95	0.042	31718.2	95	0.094	18007.7	95	0.033	35012.2	95	0.084	20205.7	95	0.055	27638.4	95	0.058	26573.4	95	0.075	22245.5	95	0.095	17883.8	95	0.06	26089.3	95	0.08	21001.9
967	AALQPEEEQEEDWLD	YP_009724389.1	0.044	31003.6	95	0.093	18370.6	95	0.028	36808.8	95	0.108	15499.1	95	0.075	22173	95	0.059	26470.4	95	0.036	33689.9	95	0.091	18601	95	0.033	35007.2	95	0.077	21640.9	95	0.049	29479.1	95	0.05	29050.4	95	0.066	24579.2	95	0.088	19202.8	95	0.054	27813.6	95	0.072	22875
968	ALQPEEEQEEDWLDD	YP_009724389.1	0.041	32107.6	95	0.078	21471.1	95	0.027	37233.8	95	0.11	15278.2	95	0.064	25132.9	95	0.05	29012.4	95	0.033	35014.8	95	0.086	19771.4	95	0.032	35477.8	95	0.071	23312	95	0.045	30882.7	95	0.045	30829	95	0.057	27021	95	0.082	20489.2	95	0.049	29338.8	95	0.065	24795.3
969	LQPEEEQEEDWLDDD	YP_009724389.1	0.037	33540.8	95	0.071	23215.6	95	0.027	37275.7	95	0.113	14788.6	95	0.053	28093.1	95	0.043	31508.5	95	0.031	35783.9	95	0.079	21373.5	95	0.032	35424.8	95	0.063	25368.1	95	0.038	33247.4	95	0.039	32612.5	95	0.049	29578.2	95	0.076	22079.6	95	0.045	30839.3	95	0.059	26437.7
970	QPEEEQEEDWLDDDS	YP_009724389.1	0.039	32798.3	95	0.072	23053.7	95	0.029	36586.4	95	0.115	14376.4	95	0.054	27855.2	95	0.042	31744.2	95	0.032	35484.3	95	0.078	21427.9	95	0.033	34909.3	95	0.064	24974	95	0.038	33322.3	95	0.039	32844.1	95	0.048	29706.5	95	0.076	22000.7	95	0.045	30760.7	95	0.061	25902.3
971	PEEEQEEDWLDDDSQ	YP_009724389.1	0.041	31942.7	95	0.076	21996.6	95	0.033	35100.9	95	0.122	13305.1	95	0.057	26984.8	95	0.046	30334	95	0.035	34219.3	95	0.083	20312.9	95	0.037	33670.6	95	0.069	23800.3	95	0.042	31650.6	95	0.042	31621.2	95	0.053	28269	95	0.08	20964.4	95	0.047	29983.8	95	0.064	24949.7
972	EEEQEEDWLDDDSQQ	YP_009724389.1	0.049	29572.7	95	0.084	20184.9	95	0.044	30998.9	95	0.161	8745.46	90	0.065	24854.1	95	0.053	28272.7	95	0.04	32271.7	95	0.108	15474	95	0.049	29560.6	95	0.084	20118.4	95	0.051	28766.4	95	0.049	29435.5	95	0.062	25674.9	95	0.092	18420.9	95	0.058	26792.2	95	0.076	22053.8
973	EEQEEDWLDDDSQQT	YP_009724389.1	0.066	24525.2	95	0.1	16989	95	0.082	20550.3	95	0.318	1606.17	30	0.105	15976.4	95	0.07	23523.3	95	0.055	27527.7	95	0.19	6421.29	85	0.086	19612.5	70	0.143	10671.7	95	0.065	24671.6	95	0.067	24266	95	0.082	20537	95	0.127	12701	95	0.099	17066.8	95	0.123	13157.5
974	EQEEDWLDDDSQQTV	YP_009724389.1	0.081	20924.3	95	0.119	13731	95	0.116	14264.3	95	0.396	692.62	15	0.143	10675.9	95	0.086	19675.6	95	0.069	23610	95	0.258	3071.1	60	0.119	13804.7	34	0.194	6139.8	95	0.08	21071.3	95	0.089	19067.8	95	0.107	15719.7	95	0.161	8795.85	95	0.136	11498.4	95	0.167	8209.07
975	QEEDWLDDDSQQTVG	YP_009724389.1	0.082	20663.8	95	0.12	13664	95	0.121	13510.4	90	0.388	755.22	16	0.15	9824.82	95	0.09	18944.8	95	0.07	23345.1	95	0.266	2821.85	55	0.12	13656	33	0.201	5693.56	95	0.083	20447.6	95	0.093	18346.5	95	0.111	15060.4	95	0.162	8636.57	95	0.14	10952.1	95	0.173	7701.74
976	EEDWLDDDSQQTVGQ	YP_009724389.1	0.082	20537.2	95	0.122	13412.6	95	0.125	12965.5	90	0.385	775.02	16	0.156	9237.61	95	0.093	18335	95	0.071	23126.1	95	0.272	2632.43	50	0.122	13379.7	32	0.206	5396.18	90	0.085	19835.7	95	0.096	17755	95	0.114	14520.8	95	0.163	8616.13	95	0.144	10549.3	90	0.177	7394.62
977	EDWLDDDSQQTVGQQ	YP_009724389.1	0.082	20683.2	95	0.124	13014.4	95	0.123	13252.8	90	0.377	849.35	18	0.159	8994.1	95	0.095	17945	95	0.07	23451.9	95	0.27	2688.76	55	0.118	13949.8	35	0.205	5442.68	90	0.084	20120	95	0.096	17624.5	95	0.116	14286.4	95	0.161	8763.74	95	0.142	10761.1	95	0.174	7571.68
978	DWLDDDSQQTVGQQD	YP_009724389.1	0.076	21885	95	0.119	13860.4	95	0.11	15232.8	95	0.347	1168.56	23	0.15	9849.84	95	0.091	18657.4	95	0.066	24379.5	95	0.251	3295.75	60	0.104	16196.2	47	0.192	6243.1	95	0.078	21425.3	95	0.09	18922.9	95	0.109	15329.8	95	0.152	9675.87	95	0.131	12081.7	95	0.162	8639.56
979	WLDDDSQQTVGQQDG	YP_009724389.1	0.066	24375.2	95	0.108	15457.7	95	0.084	20071.5	95	0.271	2651.9	45	0.135	11635.6	95	0.086	19722.7	95	0.057	26863	95	0.207	5323.57	75	0.075	22214.5	80	0.157	9143.24	95	0.072	23065.1	95	0.077	21633.6	95	0.096	17629.6	95	0.127	12694.4	95	0.106	15897.9	95	0.134	11672.2
980	LDDDSQQTVGQQDGS	YP_009724389.1	0.052	28574.1	95	0.09	18858.5	95	0.036	33818.1	95	0.09	18953.9	95	0.095	17820.8	95	0.071	23285.5	95	0.039	32678.9	95	0.084	20046.3	95	0.031	35894	95	0.087	19503.7	95	0.057	26998	95	0.057	27060	95	0.073	22600.5	95	0.086	19614.6	95	0.059	26331.8	95	0.08	20945.8
981	DDDSQQTVGQQDGSE	YP_009724389.1	0.048	29594.8	95	0.083	20402.7	95	0.03	36277	95	0.053	28216.5	95	0.09	18944	95	0.068	23920.9	95	0.036	33883.7	95	0.044	30904.8	95	0.024	38471.8	95	0.076	21881.2	95	0.054	27955.7	95	0.051	28897.7	95	0.066	24393.2	95	0.078	21397.8	95	0.052	28338.8	95	0.072	22880
982	DDSQQTVGQQDGSED	YP_009724389.1	0.051	28934.7	95	0.087	19529.3	95	0.034	34440.7	95	0.067	24305.5	95	0.093	18254.5	95	0.072	22997.9	95	0.038	33195.3	95	0.052	28593.9	95	0.026	37796.4	95	0.082	20602.6	95	0.057	27108.6	95	0.054	27743.6	95	0.07	23410.6	95	0.086	19621.2	95	0.058	26812.8	95	0.079	21160.6
983	DSQQTVGQQDGSEDN	YP_009724389.1	0.053	28188.4	95	0.089	19011.6	95	0.038	33045.5	95	0.08	21004.4	95	0.098	17299.9	95	0.075	22224.4	95	0.041	32169.9	95	0.064	25123.1	95	0.028	36813.6	95	0.086	19693.9	95	0.06	26141.6	95	0.058	26638.4	95	0.073	22603.6	95	0.09	18825.3	95	0.062	25701.3	95	0.085	20011.6
984	SQQTVGQQDGSEDNQ	YP_009724389.1	0.051	28909.6	95	0.086	19625.6	95	0.039	32877.9	95	0.083	20285.9	95	0.096	17784.8	95	0.073	22623.5	95	0.04	32329.7	95	0.07	23464.6	95	0.029	36547.7	95	0.086	19730.8	95	0.059	26477	95	0.058	26759.8	95	0.074	22460	95	0.089	19150.3	95	0.062	25580.9	95	0.086	19772.9
985	QQTVGQQDGSEDNQT	YP_009724389.1	0.049	29476.9	95	0.083	20464.2	95	0.039	32730.6	95	0.084	20103	95	0.087	19532.7	95	0.069	23699.3	95	0.04	32561.4	95	0.073	22790.8	95	0.029	36370.9	95	0.085	20003.2	95	0.057	27054.4	95	0.055	27467.3	95	0.071	23074.1	95	0.085	19991.7	95	0.061	25851.3	95	0.084	20069.7
986	QTVGQQDGSEDNQTT	YP_009724389.1	0.047	29955.3	95	0.078	21564.2	95	0.039	32795.4	95	0.084	20062.6	95	0.083	20400.8	95	0.065	24829.4	95	0.04	32560	95	0.072	22958.6	95	0.029	36407.9	95	0.083	20313.8	95	0.055	27507.5	95	0.053	28246.1	95	0.068	23950.9	95	0.081	20879.1	95	0.059	26425.7	95	0.083	20441.2
987	TVGQQDGSEDNQTTT	YP_009724389.1	0.045	30634.8	95	0.071	23247	95	0.04	32576.9	95	0.083	20267	95	0.078	21454.8	95	0.059	26405.7	95	0.039	32780.6	95	0.07	23363.3	95	0.029	36406.8	95	0.079	21163.8	95	0.051	28671.9	95	0.049	29408.4	95	0.062	25620.5	95	0.074	22539.2	95	0.056	27166.1	95	0.078	21609.5
988	VGQQDGSEDNQTTTI	YP_009724389.1	0.048	29772.7	95	0.068	24053.3	95	0.053	28270.2	95	0.093	18203.6	95	0.089	19083.3	95	0.063	25270.9	95	0.049	29424.3	95	0.072	22879.5	95	0.033	34822.5	95	0.087	19408.1	95	0.054	27802.8	95	0.049	29501.8	95	0.061	25869.3	95	0.074	22518.7	95	0.061	25881.8	95	0.081	20860.8
989	GQQDGSEDNQTTTIQ	YP_009724389.1	0.048	29656	95	0.068	24070.4	95	0.06	26173.6	95	0.092	18558.4	95	0.095	17818.7	95	0.066	24584.5	95	0.052	28620.5	95	0.071	23075.9	95	0.036	33873.8	95	0.094	18104	95	0.058	26780.6	95	0.053	28089.7	95	0.066	24586.9	95	0.077	21624.2	95	0.068	24007.5	95	0.087	19543.2
990	QQDGSEDNQTTTIQT	YP_009724389.1	0.056	27136.8	95	0.08	21141.9	95	0.067	24171.7	95	0.095	17826.2	95	0.111	15120.1	95	0.072	22892.8	95	0.057	27071.7	95	0.075	22245.5	95	0.038	32983	95	0.118	13916.7	95	0.065	24787.2	95	0.068	23841.8	95	0.083	20471.1	95	0.096	17616.3	95	0.083	20259.5	95	0.107	15645.9
991	QDGSEDNQTTTIQTI	YP_009724389.1	0.075	22179	95	0.121	13531.6	95	0.09	18951.8	95	0.12	13647.3	95	0.156	9268.34	95	0.096	17661.7	95	0.075	22226.3	95	0.091	18633.8	95	0.047	30174.6	95	0.16	8855.53	95	0.083	20361.7	95	0.099	17182.2	95	0.117	14026.2	95	0.136	11478.5	95	0.119	13773.5	95	0.152	9706.48
992	DGSEDNQTTTIQTIV	YP_009724389.1	0.091	18654.2	95	0.15	9848.56	95	0.104	16152.6	95	0.131	12124.9	95	0.195	6075.51	95	0.116	14248.6	95	0.085	19865.3	95	0.1	16895.9	95	0.049	29324.2	95	0.187	6626.4	95	0.098	17332.7	95	0.124	13110.9	95	0.147	10141.1	95	0.165	8396.45	95	0.139	11139.9	95	0.178	7288.5
993	GSEDNQTTTIQTIVE	YP_009724389.1	0.097	17575.7	95	0.163	8595.83	95	0.106	15883.6	95	0.127	12670.2	95	0.206	5402.37	95	0.129	12373.1	95	0.088	19380.4	95	0.103	16388.7	95	0.049	29307.4	95	0.197	5906.91	95	0.109	15382.8	95	0.142	10746.3	95	0.171	7894.26	95	0.186	6705.16	95	0.145	10377.6	90	0.189	6450.19
994	SEDNQTTTIQTIVEV	YP_009724389.1	0.114	14495.1	95	0.213	4965.37	90	0.117	14102.4	95	0.139	11068.1	95	0.248	3414	95	0.158	9078.28	95	0.101	16833.5	95	0.121	13474	95	0.055	27640.5	95	0.214	4914.59	90	0.136	11472.7	95	0.174	7593.75	90	0.217	4781.42	90	0.219	4684.43	90	0.165	8414.46	85	0.215	4869.28
995	EDNQTTTIQTIVEVQ	YP_009724389.1	0.13	12215.3	95	0.262	2935.23	80	0.117	14035.9	95	0.146	10302.3	95	0.272	2638.22	90	0.176	7406.47	90	0.104	16188.1	95	0.143	10686.4	95	0.058	26738.9	95	0.236	3870.67	85	0.156	9234.81	90	0.203	5536.82	80	0.263	2893.67	80	0.253	3246.27	80	0.177	7383.35	80	0.237	3856.62
996	DNQTTTIQTIVEVQP	YP_009724389.1	0.139	11056.2	95	0.294	2074.93	75	0.116	14219.6	95	0.15	9870.43	95	0.28	2405.45	90	0.188	6560.91	90	0.107	15719.2	95	0.157	9128.22	90	0.058	26664.4	95	0.245	3522.67	85	0.166	8256.19	90	0.222	4532.81	75	0.292	2125.09	70	0.271	2667.26	75	0.18	7158.68	80	0.247	3456
997	NQTTTIQTIVEVQPQ	YP_009724389.1	0.157	9174.36	95	0.328	1431.22	65	0.12	13617.5	90	0.153	9511.45	90	0.297	2013.58	85	0.205	5461.26	85	0.11	15167.5	95	0.177	7371.05	85	0.061	25792.4	95	0.261	2955.34	80	0.187	6629.63	85	0.249	3397.2	65	0.325	1492.99	65	0.293	2106.16	70	0.189	6445.38	75	0.266	2821.24
998	QTTTIQTIVEVQPQL	YP_009724389.1	0.178	7280.54	90	0.379	832.43	45	0.129	12376.9	90	0.192	6295.94	80	0.327	1454.15	80	0.233	4026.15	75	0.122	13294.3	90	0.217	4774.28	75	0.069	23691.7	85	0.283	2345	70	0.211	5082.5	75	0.275	2540.98	55	0.358	1033.78	55	0.319	1586.11	60	0.201	5684.39	70	0.289	2201.18
999	TTTIQTIVEVQPQLE	YP_009724389.1	0.198	5888.98	90	0.41	592.34	35	0.139	11062.9	85	0.216	4836.94	70	0.354	1085.3	75	0.25	3338.24	70	0.134	11752.9	85	0.26	3011.05	55	0.077	21686.1	80	0.301	1932.55	65	0.228	4224.38	70	0.297	2010.62	44	0.377	849.57	46	0.344	1204.56	50	0.215	4869.65	65	0.304	1855.71
1000	TTIQTIVEVQPQLEM	YP_009724389.1	0.234	3960.86	80	0.458	352.9	22	0.157	9159.97	80	0.243	3592.57	60	0.404	633.05	65	0.281	2393.19	60	0.155	9311.76	75	0.317	1619.98	35	0.087	19463.9	65	0.327	1455.09	55	0.259	3022.44	60	0.325	1481.13	34	0.406	616.69	38	0.374	873.01	40	0.237	3846.24	55	0.329	1423.71
1001	TIQTIVEVQPQLEME	YP_009724389.1	0.237	3838.51	80	0.467	319.87	19	0.153	9527.31	80	0.243	3620.39	60	0.402	648.53	65	0.28	2420.41	60	0.151	9720.15	75	0.33	1402.99	31	0.088	19266.9	65	0.321	1551.98	60	0.255	3168.51	60	0.317	1618.63	37	0.4	660.81	40	0.371	905.37	41	0.234	3989.25	55	0.324	1498.76
1002	IQTIVEVQPQLEMEL	YP_009724389.1	0.255	3170.6	75	0.486	261.18	15	0.159	8971.36	80	0.255	3172.49	55	0.423	516.54	60	0.293	2092.06	60	0.165	8420.1	70	0.35	1128.1	26	0.092	18548.7	60	0.324	1498.93	55	0.266	2809.08	60	0.318	1605.98	37	0.403	638.19	39	0.377	844.46	39	0.237	3854.12	55	0.328	1435.19
1003	QTIVEVQPQLEMELT	YP_009724389.1	0.241	3666.75	80	0.471	306.65	19	0.144	10544.9	85	0.239	3770.96	60	0.401	653.01	65	0.285	2293.41	60	0.155	9369.78	75	0.334	1352.67	30	0.085	19845.6	70	0.303	1883.58	65	0.248	3417.07	65	0.295	2057.89	45	0.376	851.28	46	0.355	1075.91	46	0.219	4682.4	60	0.303	1884.19
1004	TIVEVQPQLEMELTP	YP_009724389.1	0.214	4934.89	85	0.442	417.37	26	0.117	14030.9	95	0.213	4973.43	70	0.365	963.75	75	0.263	2917.5	70	0.138	11266.2	85	0.3	1938.12	41	0.075	22191	80	0.27	2688.88	75	0.22	4614.96	75	0.261	2953.81	60	0.34	1262.36	60	0.321	1552.02	60	0.193	6205.46	75	0.269	2714.58
1005	IVEVQPQLEMELTPV	YP_009724389.1	0.186	6669.12	90	0.397	678.31	39	0.107	15739.4	95	0.2	5713.31	75	0.35	1136.16	80	0.24	3738.14	75	0.132	12005.3	85	0.26	3016.72	55	0.07	23443.5	85	0.253	3226.73	80	0.197	5955.94	80	0.225	4396.88	70	0.295	2044.33	70	0.284	2308.7	70	0.184	6809.34	80	0.248	3422.8
1006	VEVQPQLEMELTPVV	YP_009724389.1	0.199	5786.66	85	0.387	763.25	42	0.195	6095.26	65	0.322	1527.16	29	0.458	353.06	55	0.269	2711.7	65	0.176	7448.42	65	0.301	1917.37	40	0.103	16443	48	0.379	830.38	37	0.241	3676.8	65	0.298	1982.3	44	0.373	885.83	47	0.358	1044.18	45	0.277	2496.47	35	0.372	893.91
1007	EVQPQLEMELTPVVQ	YP_009724389.1	0.242	3629.29	80	0.416	552.76	33	0.247	3446.59	46	0.344	1214.24	24	0.52	179.29	37	0.306	1827.93	55	0.203	5587.74	55	0.35	1132.72	26	0.122	13294.2	32	0.434	454.31	22	0.286	2262.16	49	0.36	1019.94	24	0.439	433.7	29	0.407	612.62	30	0.329	1423.54	19	0.432	466.51
1008	VQPQLEMELTPVVQT	YP_009724389.1	0.271	2652.3	70	0.441	422.99	26	0.277	2490.38	37	0.353	1091.48	22	0.552	127.86	29	0.331	1388.74	43	0.22	4611.31	45	0.374	873.44	21	0.133	11850.3	25	0.462	336.37	16	0.317	1624.52	38	0.397	681.45	15	0.476	289.54	20	0.437	444.25	22	0.359	1030.72	13	0.463	333.65
1009	QPQLEMELTPVVQTI	YP_009724389.1	0.298	1998.04	65	0.462	338.01	21	0.302	1904.53	31	0.369	922.64	19	0.576	98.3	24	0.351	1123.34	37	0.239	3748.59	38	0.395	699.66	17	0.142	10733.2	21	0.479	279.29	13	0.341	1242.78	31	0.422	517.41	11	0.502	218.56	15	0.457	356.22	18	0.379	828.2	9.5	0.483	269.76
1010	PQLEMELTPVVQTIE	YP_009724389.1	0.286	2266.16	65	0.454	369.03	23	0.286	2273.77	35	0.347	1176.62	23	0.561	115.55	27	0.339	1273.12	40	0.228	4231.52	42	0.376	850.98	20	0.133	11900.8	25	0.467	317.99	15	0.329	1422.16	34	0.413	576.09	12	0.493	242.36	16	0.446	401.31	20	0.365	965.56	12	0.469	313.68
1011	QLEMELTPVVQTIEV	YP_009724389.1	0.281	2393.45	70	0.45	385.11	24	0.272	2637.33	38	0.322	1531.76	29	0.546	135.71	31	0.329	1422.31	44	0.219	4668.44	46	0.356	1067.62	25	0.122	13402.5	32	0.45	385.16	18	0.318	1598.46	38	0.399	666.42	15	0.481	274.43	19	0.434	454.26	23	0.347	1176.52	15	0.452	375.27
1012	LEMELTPVVQTIEVN	YP_009724389.1	0.241	3696.23	80	0.405	626.17	37	0.217	4763.81	60	0.254	3211.58	55	0.478	283.05	47	0.286	2256.57	60	0.181	7068.78	65	0.279	2439.12	48	0.095	17899.1	60	0.386	769.11	35	0.272	2644.25	55	0.344	1210.63	28	0.426	499.48	32	0.385	777.12	37	0.289	2196.65	31	0.391	724.43
1013	EMELTPVVQTIEVNS	YP_009724389.1	0.19	6414.42	90	0.364	971.92	50	0.17	7905.38	75	0.177	7329.94	85	0.39	736.41	70	0.233	4036.58	75	0.137	11303.9	85	0.212	5018.62	75	0.073	22590.7	85	0.317	1617.16	60	0.22	4606.57	75	0.292	2130.71	46	0.366	957.39	49	0.327	1450.74	55	0.245	3535.35	48	0.328	1431.54
1014	MELTPVVQTIEVNSF	YP_009724389.1	0.185	6761.25	90	0.377	849.22	46	0.169	8002.19	75	0.237	3829.1	60	0.371	901.95	75	0.235	3925.79	75	0.138	11223.1	85	0.229	4195.77	70	0.082	20630.3	75	0.316	1641.74	60	0.221	4583.51	75	0.295	2047.98	45	0.364	969.59	50	0.339	1278.08	55	0.252	3271.87	45	0.335	1329.67
1015	ELTPVVQTIEVNSFS	YP_009724389.1	0.195	6048.03	90	0.39	736.28	41	0.185	6755.47	70	0.25	3326.99	55	0.374	877.57	75	0.245	3542.77	75	0.137	11316.6	85	0.244	3581.04	65	0.086	19675.6	70	0.337	1305.49	55	0.225	4378.84	70	0.31	1751.98	40	0.379	828.85	46	0.35	1138.14	48	0.265	2841.39	40	0.348	1160.57
1016	LTPVVQTIEVNSFSG	YP_009724389.1	0.201	5700.4	85	0.39	736.85	41	0.197	5948.47	65	0.239	3786.41	60	0.381	811.98	70	0.249	3389.85	70	0.137	11414.3	85	0.239	3763.05	65	0.085	19862.3	70	0.35	1135.45	46	0.23	4141.02	70	0.314	1666.34	38	0.386	768.14	44	0.35	1131.25	48	0.271	2651.09	37	0.354	1085.16
1017	TPVVQTIEVNSFSGY	YP_009724389.1	0.218	4721.17	85	0.382	802.46	44	0.278	2477.83	37	0.295	2047.01	37	0.393	714.9	70	0.253	3253.1	70	0.15	9880.26	75	0.268	2751.33	55	0.115	14331.3	37	0.37	916.57	40	0.241	3702.31	65	0.317	1611.43	37	0.392	722.8	42	0.36	1011.73	44	0.284	2312.05	33	0.366	951.33
1018	PVVQTIEVNSFSGYL	YP_009724389.1	0.241	3688.28	80	0.368	929.57	48	0.334	1351.94	24	0.315	1652.3	31	0.415	561.97	65	0.26	2993.18	70	0.176	7481.45	65	0.287	2234.58	45	0.13	12215.1	27	0.379	824.12	37	0.258	3063.23	60	0.318	1597.4	37	0.394	701.25	41	0.366	952.58	42	0.293	2102.79	30	0.375	864.44
1019	VVQTIEVNSFSGYLK	YP_009724389.1	0.402	643.43	37	0.346	1178.16	55	0.363	986.78	19	0.317	1619.51	30	0.448	394.41	55	0.297	2020.45	55	0.214	4955.38	48	0.297	2008.96	42	0.136	11485	24	0.377	848.64	37	0.281	2379.22	50	0.314	1679.27	38	0.391	727.53	42	0.364	968.8	43	0.286	2264.83	32	0.369	926.74
1020	VQTIEVNSFSGYLKL	YP_009724389.1	0.47	309.92	23	0.338	1286.6	60	0.373	887.99	17	0.324	1508.25	28	0.481	273.3	46	0.335	1335.18	42	0.26	3006.98	31	0.296	2042.16	42	0.139	11136.4	22	0.367	941.3	41	0.306	1829.93	42	0.3	1957	43	0.372	896.06	48	0.358	1036.31	45	0.271	2658.51	37	0.35	1128.97
1021	QTIEVNSFSGYLKLT	YP_009724389.1	0.489	251.67	20	0.327	1457.55	65	0.35	1137.99	21	0.304	1869.63	34	0.489	251.88	44	0.348	1155.25	37	0.267	2791.42	29	0.28	2409.93	47	0.129	12368.3	28	0.343	1218.08	49	0.306	1819.33	42	0.277	2500.58	55	0.355	1070.98	55	0.347	1168.39	49	0.247	3436.24	47	0.323	1519.57
1022	TIEVNSFSGYLKLTD	YP_009724389.1	0.472	303.05	23	0.305	1851.18	70	0.301	1920.38	31	0.274	2565.84	44	0.467	320.09	49	0.334	1353.05	42	0.249	3371.13	35	0.252	3258.24	60	0.114	14566.9	38	0.314	1681.3	60	0.293	2089.5	46	0.255	3183.15	60	0.334	1341.66	60	0.351	1119.62	47	0.222	4523.89	60	0.294	2080.57
1023	IEVNSFSGYLKLTDN	YP_009724389.1	0.459	348.95	25	0.288	2223.24	75	0.225	4400.02	55	0.232	4042.34	65	0.447	395.34	55	0.324	1498.44	45	0.234	3994.95	40	0.213	5000.36	75	0.092	18551.5	60	0.293	2107.67	70	0.285	2291.36	49	0.242	3645.15	65	0.322	1532.13	65	0.351	1115.73	47	0.199	5818.36	70	0.274	2584.62
1024	EVNSFSGYLKLTDNV	YP_009724389.1	0.433	461.28	30	0.28	2418.36	75	0.157	9148.29	80	0.2	5758.11	75	0.43	475.34	60	0.313	1696.1	49	0.211	5094.62	49	0.172	7796.48	90	0.068	24009.8	90	0.3	1951.29	65	0.27	2680.11	55	0.239	3763.54	65	0.325	1486.41	65	0.365	963.86	43	0.199	5820.56	70	0.284	2315.91
1025	VNSFSGYLKLTDNVY	YP_009724389.1	0.42	528.56	33	0.346	1188.49	55	0.236	3881.82	49	0.285	2289.77	40	0.543	140.61	31	0.359	1032.18	34	0.254	3196.88	33	0.204	5524.79	80	0.089	18996.4	65	0.449	386.61	18	0.334	1343.35	33	0.334	1354.21	32	0.431	472.31	31	0.49	248.09	11	0.307	1811.31	25	0.423	515.72
1026	NSFSGYLKLTDNVYI	YP_009724389.1	0.437	440.37	29	0.413	573.63	34	0.376	853.72	17	0.409	597.52	13	0.616	63.42	17	0.405	624.32	22	0.324	1509.16	15	0.316	1628.52	36	0.158	9006.37	15	0.52	180.21	7	0.409	597.94	14	0.411	583.19	12	0.509	203	13	0.544	138.82	4.5	0.395	699.48	7	0.511	198.79
1027	SFSGYLKLTDNVYIK	YP_009724389.1	0.482	271.84	21	0.45	382.11	24	0.452	377.74	8.5	0.446	400.78	9	0.653	42.78	11	0.439	433.24	14	0.362	990.08	8.5	0.411	588.57	14	0.2	5716.89	7	0.555	123.75	4	0.452	376.32	7	0.456	360.03	6	0.549	132.24	7.5	0.568	106.78	3	0.437	444.07	3.5	0.549	132.17
1028	FSGYLKLTDNVYIKN	YP_009724389.1	0.487	256.8	20	0.458	352.42	22	0.481	276.03	6.5	0.45	383.58	8.5	0.662	38.92	9.5	0.443	416.41	14	0.37	912.73	8	0.432	464.95	11	0.214	4926.68	5.5	0.564	112.11	3.5	0.459	347.56	6.5	0.466	322.69	5	0.557	120.09	6.5	0.572	103.14	2.5	0.448	391.05	3	0.557	120.65
1029	SGYLKLTDNVYIKNA	YP_009724389.1	0.479	281.34	22	0.462	336.18	21	0.498	229.55	5.5	0.451	378.14	8.5	0.656	41.13	10	0.429	481.81	16	0.366	949.45	8	0.45	382.5	9	0.224	4417.19	4.5	0.556	122.25	4	0.451	381.36	7	0.464	328.47	5	0.553	125.69	7	0.558	120.02	3.5	0.445	403.55	3	0.549	131.69
1030	GYLKLTDNVYIKNAD	YP_009724389.1	0.458	353.69	25	0.449	388.98	24	0.477	286.86	7	0.436	445.5	10	0.635	52.11	13	0.41	594.32	20	0.346	1179.54	11	0.438	436.82	11	0.214	4934.62	5.5	0.535	152.87	5.5	0.432	464.62	10	0.446	399.79	7	0.535	153.02	9	0.535	152.97	5.5	0.425	503.02	4.5	0.526	168.71
1031	YLKLTDNVYIKNADI	YP_009724389.1	0.395	698.71	38	0.414	568.09	34	0.443	415.46	9.5	0.401	655.16	14	0.578	95.83	24	0.358	1040.41	34	0.303	1885.58	19	0.413	573.43	14	0.198	5869.01	7.5	0.478	283.22	13	0.383	790.37	19	0.397	682.02	15	0.483	270.11	18	0.478	282.2	13	0.377	841.97	9.5	0.469	313.75
1032	LKLTDNVYIKNADIV	YP_009724389.1	0.294	2072.03	65	0.371	898.8	48	0.392	720.32	15	0.339	1278.44	25	0.515	190.57	38	0.296	2028.95	55	0.25	3331.32	34	0.354	1087.11	25	0.162	8619.49	14	0.38	822.98	36	0.301	1935.79	43	0.308	1782.69	40	0.385	774.83	44	0.368	935.22	42	0.286	2265.84	32	0.373	886.51
1033	KLTDNVYIKNADIVE	YP_009724389.1	0.271	2664.24	70	0.343	1219.21	60	0.392	721.34	15	0.301	1932.47	35	0.514	191.38	38	0.284	2303.81	60	0.234	3978.65	40	0.269	2731.69	55	0.137	11320	23	0.384	787.94	35	0.273	2614.43	55	0.292	2116.28	46	0.364	968.85	50	0.38	821.73	38	0.29	2171.18	31	0.369	924.3
1034	LTDNVYIKNADIVEE	YP_009724389.1	0.265	2852.36	70	0.346	1187.9	55	0.399	666.04	14	0.311	1734.76	32	0.521	179.01	36	0.289	2187.52	60	0.233	3999.67	40	0.253	3253.8	60	0.138	11193	23	0.411	585.55	27	0.276	2520.36	55	0.309	1768.88	40	0.382	801.21	45	0.41	594.87	29	0.312	1715.18	24	0.394	705.19
1035	TDNVYIKNADIVEEA	YP_009724389.1	0.268	2741.11	70	0.348	1162.26	55	0.429	483.3	11	0.332	1374.8	26	0.517	185.49	37	0.291	2138.31	60	0.236	3884.01	39	0.295	2055.4	42	0.15	9918.92	18	0.432	467.88	22	0.277	2490.03	55	0.324	1496.12	35	0.392	719.09	42	0.43	478.96	24	0.335	1334.11	18	0.418	541.48
1036	DNVYIKNADIVEEAK	YP_009724389.1	0.273	2614.49	70	0.352	1109.89	55	0.439	432.17	10	0.338	1287.47	25	0.504	213.44	40	0.29	2176.36	60	0.229	4203.86	42	0.323	1524.84	33	0.154	9483.19	17	0.441	422.97	20	0.277	2493.32	55	0.332	1379.79	32	0.401	654.34	39	0.435	450.08	23	0.343	1220.83	16	0.426	500.5
1037	NVYIKNADIVEEAKK	YP_009724389.1	0.299	1965.06	65	0.357	1049.74	55	0.443	415.04	9.5	0.34	1266.01	24	0.482	270.44	46	0.286	2257.23	60	0.22	4611.96	45	0.342	1238.05	28	0.155	9375.25	16	0.445	403.68	19	0.28	2426.23	55	0.338	1289.56	30	0.407	612.37	38	0.439	434.53	22	0.347	1173.5	15	0.429	484.18
1038	VYIKNADIVEEAKKV	YP_009724389.1	0.318	1608.29	60	0.34	1258.09	60	0.393	712.21	15	0.338	1283.91	25	0.425	501.63	60	0.261	2952.59	70	0.192	6244.45	60	0.344	1203.53	28	0.143	10688	21	0.426	496.78	24	0.265	2853.04	60	0.319	1590.11	36	0.386	767.77	44	0.418	540.46	27	0.324	1495.67	20	0.408	603.21
1039	YIKNADIVEEAKKVK	YP_009724389.1	0.339	1276.14	55	0.303	1875.94	70	0.234	3958.76	50	0.291	2136.18	38	0.358	1037.76	75	0.238	3794.66	75	0.159	8971.36	75	0.326	1469.09	33	0.11	15187.7	42	0.349	1142.34	47	0.224	4421.73	70	0.255	3182.73	60	0.317	1613.82	65	0.344	1205.37	50	0.253	3249.02	45	0.325	1491.06
1040	IKNADIVEEAKKVKP	YP_009724389.1	0.335	1327.01	55	0.263	2900.98	80	0.122	13326.9	90	0.24	3723.72	60	0.298	1989.19	85	0.212	5067.57	85	0.13	12267.8	85	0.296	2038.99	42	0.087	19406.5	65	0.212	5049.23	90	0.172	7741.84	90	0.171	7879.16	90	0.217	4780.8	90	0.198	5897.59	90	0.149	9942.03	90	0.195	6087.42
1041	KNADIVEEAKKVKPT	YP_009724389.1	0.345	1192.36	50	0.261	2956.72	80	0.118	14015.3	95	0.208	5262.07	75	0.302	1897.45	85	0.211	5092.63	85	0.13	12275	85	0.286	2275.99	45	0.081	20879.3	75	0.186	6709.58	95	0.164	8439.17	90	0.15	9834.08	95	0.193	6208.88	95	0.158	9081.72	95	0.127	12610.4	95	0.167	8203.92
1042	NADIVEEAKKVKPTV	YP_009724389.1	0.359	1025.12	47	0.28	2414.94	75	0.112	14889.1	95	0.18	7126.99	85	0.295	2057.78	90	0.212	5054.43	85	0.128	12474.9	85	0.292	2113.03	43	0.075	22312.8	80	0.175	7502.93	95	0.175	7494.25	85	0.146	10258.1	95	0.19	6425.46	95	0.15	9845.04	95	0.118	13958.7	95	0.156	9237.51
1043	ADIVEEAKKVKPTVV	YP_009724389.1	0.364	976.49	46	0.312	1711.46	70	0.137	11298.3	85	0.173	7709.41	85	0.37	911.48	75	0.241	3683.01	75	0.17	7987.83	70	0.284	2310.23	46	0.076	21970.7	80	0.196	5970.07	95	0.203	5535.27	80	0.173	7720.26	90	0.218	4740.16	90	0.171	7869.96	95	0.14	11047.6	95	0.185	6769.52
1044	DIVEEAKKVKPTVVV	YP_009724389.1	0.362	1000.19	46	0.336	1316.23	60	0.178	7319.71	70	0.154	9467.4	90	0.442	420.5	55	0.269	2727.65	65	0.207	5309.77	55	0.255	3173.72	60	0.075	22256.4	80	0.214	4912.84	90	0.232	4050.31	70	0.197	5927.08	80	0.246	3508.75	85	0.19	6366.43	95	0.16	8819.77	85	0.207	5324.04
1045	IVEEAKKVKPTVVVN	YP_009724389.1	0.351	1123.13	49	0.35	1135.93	55	0.199	5831.47	65	0.137	11295.6	95	0.459	349.9	55	0.277	2502.48	65	0.213	4973.22	48	0.22	4642.7	70	0.072	22881.2	85	0.241	3688.84	85	0.239	3748.46	65	0.221	4568.65	75	0.27	2693.98	80	0.212	5052.57	90	0.181	7055.18	80	0.231	4094.95
1046	VEEAKKVKPTVVVNA	YP_009724389.1	0.341	1247.79	55	0.391	729.79	41	0.253	3235.65	44	0.16	8826.17	90	0.5	224.04	41	0.303	1894.27	55	0.237	3844.08	39	0.202	5613.55	80	0.082	20655.5	75	0.321	1555.53	60	0.278	2462.3	55	0.298	1999.66	44	0.359	1023.62	55	0.283	2333.31	70	0.25	3352.43	46	0.324	1509.42
1047	EEAKKVKPTVVVNAA	YP_009724389.1	0.348	1158.2	49	0.434	455.12	28	0.294	2077.29	33	0.165	8366.71	90	0.516	188.67	38	0.319	1578.62	47	0.245	3512.09	36	0.226	4344.2	70	0.089	19046.2	65	0.368	937.52	40	0.311	1732.42	40	0.356	1064.81	25	0.427	490	32	0.324	1498.76	60	0.291	2144.06	30	0.373	882.67
1048	EAKKVKPTVVVNAAN	YP_009724389.1	0.344	1207.06	50	0.443	413.33	26	0.305	1848.53	30	0.162	8689.25	90	0.514	191.75	38	0.321	1549.47	46	0.242	3632.67	37	0.229	4175.62	70	0.089	19064.7	65	0.38	817.13	36	0.318	1608.68	38	0.373	881.89	21	0.445	403.83	27	0.334	1350.49	55	0.303	1894.21	26	0.388	750.16
1049	AKKVKPTVVVNAANV	YP_009724389.1	0.335	1327.77	55	0.454	368.26	23	0.372	892.35	18	0.208	5259.79	75	0.52	180.48	37	0.328	1438.27	44	0.257	3100.14	32	0.243	3623.8	65	0.108	15462.4	43	0.395	694.45	32	0.329	1416.58	34	0.392	721.53	16	0.463	334.63	23	0.35	1131.3	48	0.33	1413.06	19	0.413	572.05
1050	KKVKPTVVVNAANVY	YP_009724389.1	0.335	1338.03	55	0.45	384.63	24	0.538	148.19	4	0.388	753.73	16	0.544	139.16	31	0.334	1353.09	42	0.301	1921	20	0.351	1115.63	26	0.224	4428.58	4.5	0.426	497.93	24	0.349	1141.46	28	0.408	606.83	13	0.465	326.52	22	0.368	937.5	42	0.376	857.12	10	0.44	426.39
1051	KVKPTVVVNAANVYL	YP_009724389.1	0.344	1212.27	50	0.439	433.55	27	0.613	66.17	1.5	0.443	412.31	9	0.581	92.66	23	0.346	1178.38	38	0.344	1206.93	11	0.406	618.07	15	0.272	2621.97	1.8	0.447	396.62	19	0.368	936.55	23	0.425	501.74	10	0.47	309.54	21	0.386	764.9	36	0.404	632.46	6	0.461	340.62
1052	VKPTVVVNAANVYLK	YP_009724389.1	0.447	395.3	27	0.445	407.37	25	0.651	43.6	0.9	0.462	338.67	7.5	0.616	63.91	17	0.371	905.18	31	0.37	912.03	8	0.449	388.21	9	0.298	1998.3	1.1	0.468	315.97	15	0.392	719.91	17	0.441	421.49	7.5	0.493	241.69	16	0.408	607.96	30	0.418	545.48	5	0.479	282.02
1053	KPTVVVNAANVYLKH	YP_009724389.1	0.503	217.58	18	0.456	359.91	22	0.658	40.64	0.8	0.461	341.48	8	0.625	57.68	15	0.386	766.79	26	0.375	866.61	7.5	0.466	321.61	7.5	0.301	1917.18	1	0.479	281.62	13	0.41	593.64	14	0.45	382.21	6.5	0.507	207.27	14	0.418	542.17	27	0.423	514.79	4.5	0.486	259.18
1054	PTVVVNAANVYLKHG	YP_009724389.1	0.501	221.28	18	0.434	455.09	28	0.617	63.33	1.5	0.426	500.08	11	0.605	71.51	19	0.375	863.78	29	0.346	1189.61	11	0.437	442.36	11	0.268	2749.63	2	0.455	365.24	17	0.395	697.2	17	0.427	490.79	9.5	0.491	245.64	17	0.399	664.42	32	0.396	686.78	7	0.463	333.64
1055	TVVVNAANVYLKHGG	YP_009724389.1	0.494	238.71	19	0.418	540.33	33	0.577	97.47	2.5	0.398	676.88	14	0.59	84.29	21	0.368	937.23	31	0.326	1473.22	14	0.416	556.08	13	0.244	3584.8	3.5	0.433	462.96	22	0.381	808.47	20	0.407	612.81	13	0.476	290.11	20	0.384	787.05	37	0.373	880.91	10	0.443	414.48
1056	VVVNAANVYLKHGGG	YP_009724389.1	0.467	320.33	24	0.372	889.19	47	0.416	556.32	12	0.311	1722.01	32	0.53	162.08	34	0.329	1427.97	44	0.251	3313.31	34	0.349	1139.79	26	0.173	7708.65	12	0.369	924.02	40	0.331	1398.1	34	0.349	1147.29	27	0.427	494.58	32	0.343	1227.07	50	0.299	1977.88	28	0.376	850.93
1057	VVNAANVYLKHGGGV	YP_009724389.1	0.429	482.3	31	0.317	1615.24	65	0.235	3937.66	50	0.178	7292.6	85	0.447	397.1	55	0.295	2057.89	55	0.2	5722.15	55	0.256	3124.32	60	0.091	18736.5	65	0.281	2395.89	70	0.265	2840.2	60	0.255	3181.73	60	0.328	1431.61	60	0.261	2979.78	75	0.198	5878.28	70	0.271	2658.1
1058	VNAANVYLKHGGGVA	YP_009724389.1	0.406	617.57	36	0.278	2459.95	75	0.241	3671.24	48	0.156	9294.05	90	0.507	207.69	40	0.306	1825.14	55	0.278	2479.14	26	0.188	6535.47	85	0.076	21978	80	0.243	3598.68	85	0.249	3375.47	65	0.197	5940.62	80	0.254	3201.83	80	0.216	4854.76	90	0.168	8120.99	85	0.224	4445.72
1059	NAANVYLKHGGGVAG	YP_009724389.1	0.395	699.43	38	0.249	3363.99	85	0.246	3484.53	46	0.139	11153.6	95	0.548	132.89	30	0.323	1523.85	46	0.307	1798.09	18	0.126	12777.7	95	0.066	24351.3	90	0.242	3645.79	85	0.252	3284.82	65	0.182	6952.43	85	0.24	3705.88	85	0.208	5276.38	90	0.169	8062.07	85	0.229	4217.03
1060	AANVYLKHGGGVAGA	YP_009724389.1	0.425	501.39	32	0.253	3250.77	85	0.276	2530.63	37	0.144	10525.7	95	0.595	80.39	20	0.359	1024.47	34	0.348	1161.15	11	0.128	12500.9	95	0.068	24064.7	90	0.266	2817.76	75	0.285	2279.71	49	0.206	5362.48	80	0.27	2702.97	80	0.225	4391.98	85	0.189	6484.55	75	0.254	3218.61
1061	ANVYLKHGGGVAGAL	YP_009724389.1	0.445	405.9	28	0.255	3157.42	85	0.301	1921	31	0.155	9344.36	90	0.63	54.63	14	0.383	790.23	27	0.383	790.65	6.5	0.135	11586.9	95	0.072	22998.3	85	0.29	2169.09	70	0.313	1698.45	39	0.231	4095.39	70	0.296	2028.95	70	0.246	3476.21	80	0.207	5307.7	65	0.277	2500.88
1062	NVYLKHGGGVAGALN	YP_009724389.1	0.426	497.78	32	0.235	3944.27	85	0.288	2209.53	34	0.147	10152.3	95	0.622	59.76	16	0.37	914.09	31	0.368	932.97	8	0.129	12413.1	95	0.068	23926.1	90	0.284	2317.06	70	0.304	1856.51	42	0.228	4233.8	70	0.291	2145.56	75	0.238	3823.3	85	0.203	5567.94	70	0.272	2645.74
1063	VYLKHGGGVAGALNK	YP_009724389.1	0.392	719.44	39	0.215	4862.75	90	0.258	3052.02	42	0.135	11550.8	95	0.6	75.85	19	0.354	1083.74	36	0.339	1273.68	12	0.119	13776.5	95	0.063	25176.4	90	0.266	2803.83	75	0.286	2256.86	49	0.217	4793.64	75	0.277	2490.05	75	0.223	4483.83	85	0.191	6362.23	75	0.256	3127.26
1064	YLKHGGGVAGALNKA	YP_009724389.1	0.309	1763.72	60	0.185	6738.39	95	0.198	5890.25	65	0.111	14997.8	95	0.523	173.98	36	0.301	1920.71	55	0.258	3053.44	32	0.102	16495.1	95	0.055	27567.3	95	0.228	4232.52	85	0.232	4068.19	70	0.188	6554.45	85	0.24	3745.5	85	0.189	6478.94	95	0.163	8579.01	85	0.218	4736.42
1065	LKHGGGVAGALNKAT	YP_009724389.1	0.237	3859.33	80	0.163	8564.92	95	0.113	14756.5	95	0.082	20532.5	95	0.376	857.39	70	0.238	3796.63	75	0.148	10117.6	80	0.097	17469.4	95	0.043	31351.7	95	0.204	5528.56	90	0.19	6432	85	0.172	7787.96	90	0.221	4584.75	90	0.157	9106.12	95	0.145	10461.6	90	0.199	5808.23
1066	KHGGGVAGALNKATN	YP_009724389.1	0.256	3119.56	75	0.188	6551.83	95	0.13	12210.3	90	0.085	20017.2	95	0.385	779.18	70	0.242	3638.18	75	0.142	10761	80	0.109	15331.3	95	0.047	30086.5	95	0.24	3736.56	85	0.211	5114.22	75	0.197	5926.69	80	0.257	3084.78	80	0.178	7283.45	95	0.165	8380.11	85	0.234	3993.91
1067	HGGGVAGALNKATNN	YP_009724389.1	0.258	3080.62	75	0.199	5787.03	95	0.189	6450.4	70	0.092	18389.3	95	0.393	713.46	70	0.248	3406.77	75	0.146	10264.7	80	0.118	13957	95	0.053	28038.7	95	0.255	3184.56	80	0.224	4443.22	70	0.21	5166.22	75	0.273	2593.22	75	0.187	6590.01	95	0.177	7368.02	80	0.248	3414.48
1068	GGGVAGALNKATNNA	YP_009724389.1	0.27	2696.83	70	0.222	4505.38	90	0.248	3408.54	46	0.105	16126.6	95	0.415	559.16	65	0.261	2955.85	70	0.156	9232.91	75	0.131	12085.3	95	0.061	25771.2	95	0.288	2224.9	70	0.242	3640.35	65	0.233	4011.24	70	0.3	1939.57	70	0.211	5104.27	90	0.2	5751.83	70	0.277	2485.37
1069	GGVAGALNKATNNAM	YP_009724389.1	0.299	1963.34	65	0.282	2364.34	75	0.368	930.18	18	0.185	6781.99	80	0.48	278.57	46	0.275	2544.72	65	0.204	5508.92	55	0.179	7218.18	85	0.09	18829.6	65	0.394	707.76	32	0.289	2188.61	48	0.307	1795.24	41	0.373	883.3	47	0.315	1661.72	60	0.299	1969.04	28	0.381	807.29
1070	GVAGALNKATNNAMQ	YP_009724389.1	0.326	1470.52	55	0.319	1577.82	65	0.422	518.01	12	0.204	5511.54	75	0.523	175.26	36	0.29	2177.16	60	0.226	4351.63	43	0.214	4925.29	75	0.104	16298	47	0.45	382.04	18	0.32	1568.1	37	0.359	1025.94	24	0.431	471.1	31	0.365	962.02	43	0.35	1128.45	15	0.431	470.39
1071	VAGALNKATNNAMQV	YP_009724389.1	0.356	1061.55	47	0.36	1020.14	55	0.491	245.56	6	0.251	3304.75	55	0.573	101.98	25	0.309	1774.46	50	0.262	2946.34	30	0.25	3344.75	60	0.133	11894.4	25	0.489	251.91	11	0.354	1082.3	27	0.405	626.94	14	0.477	286.96	20	0.409	597.52	30	0.394	704.17	7.5	0.475	291.81
1072	AGALNKATNNAMQVE	YP_009724389.1	0.342	1232.93	55	0.356	1060.86	55	0.494	237.88	6	0.252	3267.52	55	0.564	112.3	27	0.3	1951.4	55	0.254	3190.8	33	0.252	3277.01	60	0.135	11666.5	24	0.487	258.38	11	0.346	1187.27	29	0.402	646.15	14	0.474	296.83	20	0.406	616.11	30	0.391	724.47	7.5	0.472	302.82
1073	GALNKATNNAMQVES	YP_009724389.1	0.325	1487.74	55	0.347	1176.16	55	0.492	244.44	6	0.246	3504.84	55	0.545	136.84	31	0.29	2177.44	60	0.244	3550.95	36	0.246	3490.16	60	0.134	11786.1	25	0.472	303.92	14	0.331	1397.75	34	0.388	750.57	17	0.459	348.78	24	0.392	722.12	35	0.379	831.59	9.5	0.456	358.18
1074	ALNKATNNAMQVESD	YP_009724389.1	0.286	2257.84	65	0.32	1573.36	65	0.456	360.17	8.5	0.225	4381.73	65	0.504	214.93	40	0.264	2879.71	70	0.216	4848.83	47	0.223	4497.92	70	0.121	13528.8	33	0.429	479.51	23	0.296	2028.55	45	0.349	1147.92	27	0.419	536.29	34	0.356	1067.58	46	0.343	1223.95	16	0.417	549.97
1075	LNKATNNAMQVESDD	YP_009724389.1	0.206	5410.39	85	0.251	3294.61	85	0.392	722.04	15	0.191	6349.85	80	0.378	833.68	70	0.205	5442.91	85	0.164	8444.19	70	0.177	7337.71	85	0.103	16484.7	48	0.325	1485.3	55	0.219	4691.13	75	0.259	3048.65	60	0.309	1771.98	70	0.27	2683.74	75	0.26	3010.07	42	0.313	1697.46
1076	NKATNNAMQVESDDY	YP_009724389.1	0.116	14212.1	95	0.185	6737.95	95	0.282	2373.59	36	0.168	8107.55	90	0.226	4343.54	95	0.15	9867.54	95	0.116	14275.6	90	0.136	11434.2	95	0.077	21728.6	80	0.192	6282.95	95	0.133	11796.6	95	0.139	11090.3	95	0.167	8180.07	95	0.183	6883.79	95	0.154	9425.5	90	0.186	6698.85
1077	KATNNAMQVESDDYI	YP_009724389.1	0.11	15216	95	0.209	5191.55	90	0.182	6973.07	70	0.263	2914	48	0.22	4617.25	95	0.153	9536.9	95	0.107	15760.2	95	0.213	4985.72	75	0.075	22221	80	0.203	5532.93	95	0.137	11365.2	95	0.143	10626	95	0.182	6953.78	95	0.21	5181.34	90	0.148	10062	90	0.197	5936.06
1078	ATNNAMQVESDDYIA	YP_009724389.1	0.113	14741.1	95	0.233	4026.89	90	0.092	18500.6	95	0.325	1492.39	28	0.223	4486.6	95	0.158	9073.47	95	0.1	17022.7	95	0.277	2503.97	49	0.082	20666.2	75	0.23	4170.02	85	0.143	10642.9	95	0.158	9004.23	90	0.207	5342.15	90	0.233	4015.97	85	0.161	8787.38	85	0.216	4844.95
1079	TNNAMQVESDDYIAT	YP_009724389.1	0.125	12929.5	95	0.248	3417.59	85	0.115	14439.5	95	0.389	746.12	16	0.241	3690.51	95	0.166	8341.22	95	0.109	15382.3	95	0.341	1246.52	28	0.114	14594.8	38	0.255	3168.27	80	0.152	9630.85	95	0.175	7511.22	90	0.225	4374.81	90	0.251	3295.64	80	0.183	6936.57	80	0.237	3846.08
1080	NNAMQVESDDYIATN	YP_009724389.1	0.128	12521.2	95	0.248	3427.84	85	0.125	12895.8	90	0.4	661.3	14	0.242	3658.11	95	0.164	8509.22	95	0.109	15317.5	95	0.362	993.56	23	0.126	12814.1	29	0.264	2868.3	75	0.154	9426.11	90	0.18	7142.82	85	0.228	4256.49	85	0.25	3332.43	80	0.19	6381.88	75	0.242	3642.04
1081	NAMQVESDDYIATNG	YP_009724389.1	0.124	13015.4	95	0.238	3808.19	85	0.124	13111.9	90	0.386	771.18	16	0.236	3889.31	95	0.159	8925.85	95	0.107	15750.3	95	0.358	1040.09	24	0.122	13292.9	32	0.26	3004.51	80	0.15	9901.34	95	0.175	7497.09	90	0.222	4514.36	90	0.242	3631.65	80	0.186	6680.1	75	0.237	3836.44
1082	AMQVESDDYIATNGP	YP_009724389.1	0.115	14339.5	95	0.217	4755.72	90	0.118	13887.9	95	0.367	945.7	19	0.223	4482.09	95	0.15	9882.29	95	0.101	16835.1	95	0.342	1230	28	0.116	14185.7	37	0.245	3518.48	85	0.139	11101.4	95	0.162	8672.15	90	0.206	5378.52	90	0.226	4318.47	85	0.176	7461.81	80	0.223	4473.17
1083	MQVESDDYIATNGPL	YP_009724389.1	0.137	11315.5	95	0.178	7311.4	95	0.157	9166.32	80	0.332	1379.08	26	0.263	2919.9	90	0.154	9447.35	95	0.113	14692.1	90	0.309	1771.21	38	0.106	15806	45	0.252	3286.74	80	0.13	12193.4	95	0.145	10382.6	95	0.186	6711.4	95	0.219	4668.64	90	0.188	6522.83	75	0.232	4049.87
1084	QVESDDYIATNGPLK	YP_009724389.1	0.379	828.43	42	0.179	7221.3	95	0.373	882.5	17	0.304	1870.85	34	0.442	418.03	55	0.216	4805.07	80	0.196	6022.1	60	0.254	3212.9	60	0.111	15094.1	41	0.341	1243.73	49	0.181	7059.61	85	0.195	6048.09	80	0.243	3591.87	85	0.288	2208.69	70	0.249	3361.88	46	0.312	1712.49
1085	VESDDYIATNGPLKV	YP_009724389.1	0.497	231.54	19	0.277	2507.52	80	0.557	121.14	3	0.36	1022.15	20	0.566	109.67	26	0.301	1927.37	55	0.298	1996.63	20	0.301	1918.84	40	0.18	7132.47	10	0.422	518.59	25	0.269	2730.25	55	0.283	2340.04	49	0.337	1300.75	60	0.36	1017.64	44	0.324	1494.47	20	0.395	699.43
1086	ESDDYIATNGPLKVG	YP_009724389.1	0.518	184.74	16	0.312	1700.4	70	0.597	78.4	1.9	0.346	1179.88	23	0.589	85.62	22	0.324	1504.3	45	0.32	1566.48	16	0.327	1447.87	32	0.192	6240.13	8	0.431	469.44	22	0.295	2054.93	45	0.308	1781.44	40	0.362	992.02	55	0.36	1016.01	44	0.338	1286.48	17	0.408	608.19
1087	SDDYIATNGPLKVGG	YP_009724389.1	0.521	177.41	15	0.32	1568.05	65	0.605	71.82	1.7	0.33	1403.27	27	0.594	80.98	21	0.33	1401.66	43	0.323	1514.46	15	0.326	1470.43	33	0.188	6516.69	9	0.429	482.54	23	0.3	1936.15	44	0.313	1697.09	38	0.367	940.78	49	0.353	1093.11	47	0.339	1281.32	17	0.407	608.53
1088	DDYIATNGPLKVGGS	YP_009724389.1	0.51	200.84	17	0.327	1454.31	65	0.609	69.01	1.6	0.325	1483.05	28	0.586	88.07	22	0.327	1453.63	44	0.322	1540.36	15	0.331	1385.15	31	0.189	6452.63	8.5	0.418	545.01	26	0.301	1928.83	43	0.311	1723.54	39	0.363	989.79	50	0.34	1265.75	55	0.332	1379.05	18	0.397	679.11
1089	DYIATNGPLKVGGSC	YP_009724389.1	0.515	189.6	16	0.339	1272.12	60	0.61	67.73	1.6	0.317	1624.1	30	0.584	90.17	23	0.329	1416.72	44	0.325	1492.31	15	0.336	1314.9	30	0.188	6553.53	9	0.406	619.29	29	0.307	1814.39	41	0.313	1688.26	38	0.363	983.65	50	0.327	1454.51	55	0.321	1556.37	21	0.384	787.88
1090	YIATNGPLKVGGSCV	YP_009724389.1	0.459	346.9	25	0.327	1455.52	65	0.565	110.81	3	0.283	2343.33	41	0.545	138	31	0.312	1716.74	49	0.3	1942.65	20	0.319	1588.08	35	0.168	8148.54	13	0.342	1233.94	49	0.287	2237.99	48	0.283	2327.44	49	0.328	1443.58	60	0.269	2736.72	75	0.268	2748.35	39	0.323	1515.54
1091	IATNGPLKVGGSCVL	YP_009724389.1	0.262	2926.51	75	0.261	2965.3	80	0.345	1201.77	22	0.199	5793.99	75	0.521	178.09	36	0.303	1893	55	0.271	2660.52	28	0.217	4763.91	75	0.097	17509.5	55	0.245	3520.19	85	0.242	3641.17	65	0.217	4761.18	75	0.271	2652.24	80	0.21	5149.76	90	0.199	5810.94	70	0.25	3356.79
1092	ATNGPLKVGGSCVLS	YP_009724389.1	0.288	2228.18	65	0.254	3207.66	85	0.221	4573.8	55	0.177	7382.87	85	0.571	103.43	25	0.338	1284.31	41	0.295	2052.95	21	0.175	7496.52	85	0.073	22730.2	85	0.261	2958.28	80	0.261	2974.43	60	0.234	3980.88	70	0.3	1941.98	70	0.231	4115.25	85	0.197	5936.77	70	0.26	2984.74
1093	TNGPLKVGGSCVLSG	YP_009724389.1	0.296	2034.23	65	0.262	2947.2	80	0.222	4525.16	55	0.167	8174.06	90	0.575	99.39	24	0.35	1128.34	37	0.298	1986.68	20	0.181	7055.49	85	0.073	22727.7	85	0.271	2678.17	75	0.267	2792.81	55	0.245	3531.45	65	0.309	1760.38	70	0.236	3889.31	85	0.207	5333.03	65	0.268	2751.75
1094	NGPLKVGGSCVLSGH	YP_009724389.1	0.303	1885.3	65	0.272	2645.59	80	0.227	4299.87	55	0.167	8165.75	90	0.579	95.41	24	0.357	1045.84	35	0.301	1919.15	20	0.19	6375.53	85	0.074	22355.5	80	0.282	2361.84	70	0.275	2561.87	55	0.258	3055.52	60	0.324	1495.2	65	0.247	3453.53	80	0.215	4857.08	65	0.28	2415.54
1095	GPLKVGGSCVLSGHN	YP_009724389.1	0.291	2137.36	65	0.268	2750.44	80	0.214	4933.61	60	0.16	8882.5	90	0.564	112.17	27	0.348	1155.07	37	0.287	2233.49	23	0.185	6725.72	85	0.072	22949.4	85	0.279	2435.59	75	0.267	2774.77	55	0.257	3115.07	60	0.322	1540.31	65	0.243	3603.7	80	0.213	4977.85	65	0.278	2457.45
1096	PLKVGGSCVLSGHNL	YP_009724389.1	0.276	2527.16	70	0.27	2707.56	80	0.195	6043.64	65	0.163	8540.58	90	0.537	149.99	33	0.335	1333.57	42	0.258	3073.36	32	0.183	6935.67	85	0.069	23779	85	0.282	2375.24	70	0.254	3209.12	60	0.254	3197.61	60	0.318	1609.23	65	0.246	3484.08	80	0.213	4971.07	65	0.278	2475.12
1097	LKVGGSCVLSGHNLA	YP_009724389.1	0.304	1857.44	65	0.299	1963.19	70	0.292	2123.12	33	0.205	5419.23	75	0.555	123.47	29	0.342	1235.16	39	0.241	3697.95	37	0.214	4958.92	75	0.084	20202.4	70	0.33	1405.2	55	0.266	2821.73	60	0.279	2448.51	55	0.347	1172.7	55	0.297	2010.51	65	0.248	3411.9	47	0.317	1619.17
1098	KVGGSCVLSGHNLAK	YP_009724389.1	0.433	461.27	30	0.356	1059.76	55	0.375	868.39	17	0.227	4292.01	65	0.595	79.88	20	0.376	857.62	29	0.259	3030.69	31	0.27	2701.33	55	0.099	17189.2	55	0.392	720.26	33	0.336	1313.09	32	0.33	1402.96	33	0.409	598.84	37	0.347	1165.37	49	0.288	2228.49	31	0.365	958.95
1099	VGGSCVLSGHNLAKH	YP_009724389.1	0.497	230.74	19	0.393	710.76	41	0.407	609.14	13	0.236	3885.56	60	0.619	62.02	16	0.405	626.92	22	0.28	2407.74	25	0.299	1971.56	41	0.107	15691.3	44	0.421	523.04	25	0.38	819.67	20	0.359	1029.16	24	0.445	405.17	27	0.371	899.03	41	0.307	1812.19	25	0.392	718.03
1100	GGSCVLSGHNLAKHC	YP_009724389.1	0.491	246.15	20	0.391	725.53	41	0.395	699.45	15	0.226	4317.96	65	0.605	71.55	19	0.397	682.49	23	0.272	2644.88	27	0.292	2115.94	43	0.104	16264.3	47	0.412	579.99	27	0.379	830.29	20	0.353	1094.25	26	0.44	428.12	29	0.364	977.56	43	0.301	1928.27	27	0.385	774.52
1101	GSCVLSGHNLAKHCL	YP_009724389.1	0.509	203.95	17	0.404	634.96	37	0.383	796.02	16	0.219	4691.48	70	0.6	75.97	19	0.397	679.93	23	0.276	2514.66	26	0.295	2064.72	42	0.102	16508.3	49	0.41	593.67	28	0.395	699.92	17	0.359	1033.5	24	0.447	396.21	27	0.365	962.47	43	0.3	1947.6	27	0.384	785.21
1102	SCVLSGHNLAKHCLH	YP_009724389.1	0.49	249.34	20	0.387	757.81	42	0.341	1248.97	23	0.196	6024.06	80	0.562	114.51	27	0.375	860.43	29	0.257	3110.19	32	0.271	2651.07	55	0.094	18044.2	60	0.381	807.82	36	0.375	864.55	21	0.335	1331.05	31	0.421	526.6	34	0.342	1229.58	50	0.278	2475.87	35	0.357	1053.69
1103	CVLSGHNLAKHCLHV	YP_009724389.1	0.466	324.63	24	0.366	948	49	0.267	2797.01	40	0.153	9580.96	90	0.489	251.16	44	0.346	1187.31	38	0.235	3951.7	40	0.229	4204.09	70	0.08	21016.4	75	0.327	1446.21	55	0.35	1136.45	28	0.292	2125.39	46	0.373	883.34	47	0.294	2070.38	70	0.231	4123.81	55	0.303	1881.83
1104	VLSGHNLAKHCLHVV	YP_009724389.1	0.436	444.77	30	0.384	780.48	43	0.22	4627.11	55	0.158	9025.49	90	0.452	374.08	55	0.34	1256.43	40	0.258	3063.5	32	0.213	4963.27	75	0.077	21783.7	80	0.272	2634.65	75	0.34	1263.06	31	0.25	3336.94	65	0.321	1546.1	65	0.261	2962.93	75	0.184	6844.65	80	0.247	3451.59
1105	LSGHNLAKHCLHVVG	YP_009724389.1	0.38	821.16	42	0.37	908.61	48	0.2	5770.65	65	0.147	10245.6	95	0.442	417.98	55	0.327	1451.95	44	0.254	3193.84	33	0.191	6297.31	80	0.07	23332.2	85	0.233	4023.36	85	0.305	1842.06	42	0.215	4863.7	75	0.279	2432.27	75	0.239	3780.44	85	0.159	8953.61	85	0.217	4761.18
1106	SGHNLAKHCLHVVGP	YP_009724389.1	0.347	1172.93	50	0.357	1055.18	55	0.185	6765.13	70	0.138	11180.2	95	0.426	495.61	60	0.309	1760.95	50	0.239	3749.92	38	0.179	7207.96	85	0.066	24543	90	0.225	4377.04	90	0.288	2214.74	48	0.208	5279.24	80	0.271	2651.52	80	0.23	4147.84	85	0.153	9550.33	90	0.209	5226.1
1107	GHNLAKHCLHVVGPN	YP_009724389.1	0.326	1476.18	55	0.357	1054.68	55	0.189	6449	70	0.134	11692.6	95	0.421	525.15	60	0.301	1925.06	55	0.23	4140.39	42	0.17	7954.37	90	0.064	25124.2	90	0.229	4189.92	85	0.285	2287.32	49	0.21	5179.88	75	0.273	2603.34	75	0.234	3976.62	85	0.156	9204.18	90	0.214	4928.01
1108	HNLAKHCLHVVGPNV	YP_009724389.1	0.341	1249.74	55	0.37	913.2	48	0.248	3421.17	46	0.189	6454.66	80	0.542	141.67	32	0.326	1465.38	45	0.26	2999.02	31	0.177	7394.54	85	0.077	21668	80	0.304	1859.2	65	0.304	1859.89	42	0.259	3044.56	60	0.341	1243.55	60	0.32	1574.51	60	0.219	4688.44	60	0.296	2040.04
1109	NLAKHCLHVVGPNVN	YP_009724389.1	0.356	1058.29	47	0.379	829.5	45	0.303	1887.48	30	0.2	5735.54	75	0.597	78.68	20	0.352	1111.27	36	0.274	2589.35	27	0.191	6359.75	80	0.085	19854	70	0.347	1171.6	47	0.321	1548.73	37	0.305	1845.76	41	0.389	742.75	43	0.356	1060.5	46	0.254	3204.09	44	0.339	1279.07
1110	LAKHCLHVVGPNVNK	YP_009724389.1	0.396	692.18	38	0.394	700.78	40	0.353	1094.72	21	0.205	5463.92	75	0.639	49.5	13	0.378	839.38	29	0.287	2242.33	23	0.209	5211.19	75	0.091	18765.3	65	0.381	809.71	36	0.334	1349.35	33	0.345	1202.64	28	0.432	468.39	31	0.381	809.38	38	0.282	2375.16	33	0.375	867.78
1111	AKHCLHVVGPNVNKG	YP_009724389.1	0.393	710.08	39	0.378	836.03	45	0.351	1123.3	21	0.187	6639.46	80	0.636	51.53	13	0.373	883.84	30	0.277	2498.77	26	0.2	5727.23	80	0.087	19462.4	65	0.37	913.18	40	0.321	1543.19	37	0.338	1286.88	30	0.426	497.14	32	0.363	988.47	43	0.276	2518.99	36	0.366	955.55
1112	KHCLHVVGPNVNKGE	YP_009724389.1	0.382	799.8	41	0.371	906.97	48	0.342	1231.69	22	0.18	7102.74	85	0.626	57.18	15	0.366	957.43	32	0.265	2836.69	29	0.199	5834.31	80	0.086	19737.4	70	0.363	982.78	42	0.313	1683.59	39	0.331	1393.91	32	0.418	541.56	34	0.352	1108.73	47	0.27	2681.96	38	0.359	1027.32
1113	HCLHVVGPNVNKGED	YP_009724389.1	0.322	1532.98	60	0.325	1483.24	65	0.292	2117.8	33	0.156	9264.43	90	0.576	98.34	24	0.324	1501.57	45	0.224	4429.97	44	0.174	7604.61	90	0.075	22211.1	80	0.318	1601.61	60	0.271	2653.59	55	0.286	2263.78	48	0.368	929.57	49	0.303	1881.83	65	0.237	3851.66	55	0.316	1635.32
1114	CLHVVGPNVNKGEDI	YP_009724389.1	0.263	2906.1	75	0.277	2492.8	80	0.258	3054.56	42	0.147	10184.6	95	0.506	209.65	40	0.279	2455.38	60	0.187	6633.79	60	0.16	8817.1	90	0.072	22913.4	85	0.275	2556.78	75	0.232	4058.03	70	0.242	3653.21	65	0.313	1694.89	65	0.247	3462.47	80	0.203	5569.33	70	0.271	2661.87
1115	LHVVGPNVNKGEDIQ	YP_009724389.1	0.188	6552.54	90	0.202	5597.96	95	0.22	4605.18	55	0.13	12199.8	95	0.319	1589.58	85	0.188	6545.24	90	0.131	12099.3	85	0.14	10948	95	0.063	25288.9	90	0.213	4981.08	90	0.175	7528.47	85	0.176	7485.91	85	0.218	4724.75	90	0.17	7978.85	95	0.154	9412.96	90	0.2	5724.32
1116	HVVGPNVNKGEDIQL	YP_009724389.1	0.142	10757.3	95	0.186	6663.57	95	0.184	6856.43	70	0.155	9301.09	90	0.236	3901.11	95	0.149	10024.5	95	0.121	13466.4	90	0.152	9652.23	95	0.066	24362.3	90	0.178	7317.57	95	0.149	10004.5	95	0.135	11645.5	95	0.167	8214.13	95	0.156	9236.11	95	0.128	12572.7	95	0.163	8607.56
1117	VVGPNVNKGEDIQLL	YP_009724389.1	0.152	9619.91	95	0.24	3713.18	85	0.179	7199.62	70	0.215	4875.98	70	0.295	2049.56	90	0.181	7084.94	90	0.142	10725.8	80	0.212	5036.14	75	0.082	20560.3	75	0.216	4854.71	90	0.169	8023.86	90	0.169	8026.03	90	0.212	5057.49	90	0.206	5357.73	90	0.156	9212.25	90	0.2	5727.98
1118	VGPNVNKGEDIQLLK	YP_009724389.1	0.168	8157.62	95	0.271	2657.38	80	0.152	9621.89	80	0.229	4180	65	0.322	1537.23	85	0.197	5964.91	85	0.144	10558.5	80	0.257	3111.03	60	0.088	19322.7	65	0.237	3854.91	85	0.185	6751.16	85	0.19	6387.89	85	0.241	3705.08	85	0.227	4294.24	85	0.171	7857.45	85	0.219	4676.78
1119	GPNVNKGEDIQLLKS	YP_009724389.1	0.18	7140.73	90	0.29	2160.87	75	0.141	10916.5	85	0.23	4132.43	65	0.336	1315.96	80	0.209	5191.44	85	0.143	10611	80	0.277	2509.77	49	0.09	18863.7	65	0.249	3377.04	80	0.195	6060.34	80	0.206	5402.2	80	0.259	3026.17	80	0.238	3813.43	85	0.179	7196.34	80	0.229	4200.13
1120	PNVNKGEDIQLLKSA	YP_009724389.1	0.186	6712.49	90	0.311	1737.2	70	0.126	12755.5	90	0.229	4198.09	65	0.339	1281.64	80	0.22	4629.11	80	0.138	11203.2	85	0.286	2266.28	45	0.092	18460.4	60	0.252	3273.5	80	0.198	5897.46	80	0.212	5031.94	75	0.269	2729.92	80	0.244	3585.31	80	0.181	7070.31	80	0.232	4050.75
1121	NVNKGEDIQLLKSAY	YP_009724389.1	0.268	2765.24	70	0.376	855.54	46	0.132	11926.7	90	0.227	4277.87	65	0.406	621.13	65	0.293	2091.9	60	0.158	9066.11	75	0.296	2039.32	42	0.096	17759.6	55	0.292	2117.47	70	0.245	3529.77	65	0.263	2916.78	60	0.34	1268.39	60	0.3	1939.46	65	0.211	5095.77	65	0.277	2485.1
1122	VNKGEDIQLLKSAYE	YP_009724389.1	0.371	900.94	44	0.444	408.23	25	0.17	7922.93	75	0.219	4662.54	70	0.565	110.45	27	0.412	581.93	20	0.215	4909.28	47	0.29	2163.54	44	0.095	17938.1	60	0.424	509.27	24	0.357	1051.26	26	0.372	892.74	21	0.515	190.44	12	0.495	236.99	11	0.289	2203.34	31	0.42	531.31
1123	NKGEDIQLLKSAYEN	YP_009724389.1	0.421	527.08	33	0.474	295.21	18	0.196	6003.82	65	0.196	6027.64	80	0.622	59.42	16	0.461	341.12	11	0.239	3757.68	38	0.267	2781.77	55	0.088	19201	65	0.475	292.4	13	0.402	643.7	15	0.421	523	11	0.57	104.8	5	0.537	149.24	5.5	0.322	1541.76	21	0.468	316.35
1124	KGEDIQLLKSAYENF	YP_009724389.1	0.464	329.89	24	0.511	198.56	11	0.236	3903.81	49	0.266	2813.04	47	0.663	38.29	9	0.501	221.48	5.5	0.278	2467.93	26	0.276	2520.11	49	0.098	17365.3	55	0.513	195.06	7.5	0.445	405.15	8	0.459	348.52	5.5	0.603	73.26	2.5	0.57	104.95	3	0.355	1074.25	14	0.507	208.19
1125	GEDIQLLKSAYENFN	YP_009724389.1	0.46	343.54	25	0.508	204.19	11	0.247	3444.09	46	0.272	2638.85	45	0.663	38.22	9	0.499	225.67	5.5	0.275	2541.88	26	0.271	2672.96	55	0.099	17107.4	55	0.517	186.3	7.5	0.445	406.28	8	0.46	343.44	5.5	0.604	72.65	2.5	0.571	104.27	2.5	0.36	1022.29	13	0.508	204.92
1126	EDIQLLKSAYENFNQ	YP_009724389.1	0.441	425.54	29	0.497	230.6	13	0.248	3423.06	46	0.273	2593.05	44	0.648	44.94	11	0.482	271.36	7.5	0.263	2907.04	30	0.271	2660.03	55	0.099	17170.7	55	0.501	220.78	9	0.428	486.32	11	0.444	411.53	7.5	0.586	88.02	4	0.556	121.89	3.5	0.347	1168.51	15	0.49	248.21
1127	DIQLLKSAYENFNQH	YP_009724389.1	0.416	553.42	34	0.473	299.12	18	0.24	3714.63	48	0.272	2648.8	45	0.626	57.15	15	0.457	354.6	11	0.247	3465.17	35	0.261	2966.39	55	0.097	17562.8	55	0.476	291.21	13	0.407	610.01	14	0.416	556.83	12	0.56	116.22	6	0.531	160.41	6	0.326	1473.79	20	0.466	323.48
1128	IQLLKSAYENFNQHE	YP_009724389.1	0.348	1153.09	49	0.414	569.26	34	0.228	4226.39	55	0.268	2766.49	46	0.548	133.44	30	0.388	748.13	26	0.211	5092.47	49	0.244	3572.41	65	0.093	18293.6	60	0.421	527.4	25	0.34	1258.58	31	0.346	1185.27	28	0.484	265.98	18	0.469	311.89	15	0.279	2440.1	34	0.406	620.55
1129	QLLKSAYENFNQHEV	YP_009724389.1	0.262	2937.93	75	0.322	1527.35	65	0.224	4447.21	55	0.267	2767.21	47	0.385	772.85	70	0.249	3380.77	70	0.161	8725.05	75	0.216	4819.28	75	0.091	18592.9	65	0.36	1011.68	43	0.249	3364.02	65	0.256	3121.28	60	0.349	1151.05	55	0.383	792.16	37	0.24	3725.34	50	0.328	1431.64
1130	LLKSAYENFNQHEVL	YP_009724389.1	0.258	3077.48	75	0.296	2041.02	70	0.24	3716.36	48	0.265	2849.49	47	0.381	806.78	70	0.238	3823.88	75	0.167	8169.37	70	0.196	5979.83	80	0.094	18008.1	60	0.347	1173.02	47	0.235	3926.05	70	0.241	3687.16	65	0.326	1473.49	65	0.375	869.14	40	0.236	3886.49	55	0.32	1562.01
1131	LKSAYENFNQHEVLL	YP_009724389.1	0.252	3255.45	75	0.261	2972.24	80	0.258	3074.42	42	0.27	2687.54	45	0.392	723.02	70	0.235	3948.88	75	0.184	6857.54	65	0.18	7126.22	85	0.097	17506.6	55	0.327	1455.82	55	0.217	4755.72	75	0.218	4730.12	75	0.289	2194.8	75	0.355	1072.63	46	0.227	4284.91	60	0.303	1888.01
1132	KSAYENFNQHEVLLA	YP_009724389.1	0.304	1871.72	65	0.332	1374.27	60	0.301	1919.11	31	0.3	1938.43	35	0.531	160.51	34	0.299	1974.44	55	0.239	3751.22	38	0.208	5251.66	75	0.108	15500.8	43	0.436	446.12	21	0.271	2678.31	55	0.296	2029.02	44	0.377	841.8	46	0.452	376.35	19	0.31	1739.65	24	0.416	555.79
1133	SAYENFNQHEVLLAP	YP_009724389.1	0.314	1668.51	60	0.357	1047	55	0.31	1753.16	29	0.293	2095.71	37	0.561	115.43	27	0.316	1628.91	48	0.249	3370.47	35	0.213	4982.27	75	0.107	15626.4	44	0.47	310.36	14	0.291	2157.02	47	0.327	1448.64	34	0.413	572.83	36	0.479	280.36	13	0.333	1364.93	18	0.45	383.93
1134	AYENFNQHEVLLAPL	YP_009724389.1	0.34	1258.26	55	0.393	711.73	41	0.328	1436.7	25	0.3	1954.93	35	0.597	78.17	20	0.353	1100.43	36	0.279	2430.09	25	0.228	4248.31	70	0.111	15062.2	41	0.49	248.17	11	0.32	1572.66	37	0.354	1090.55	26	0.442	418.29	28	0.499	227.03	10	0.356	1061.43	13	0.477	287.54
1135	YENFNQHEVLLAPLL	YP_009724389.1	0.368	931.72	45	0.427	490.44	30	0.334	1342.04	24	0.305	1838.1	34	0.642	48.01	12	0.411	584.07	20	0.319	1587.82	16	0.239	3777.78	65	0.113	14783.8	39	0.499	226.78	9.5	0.351	1115.04	28	0.37	908.52	21	0.465	325.84	22	0.511	197.59	8	0.37	911.94	11	0.493	242.33
1136	ENFNQHEVLLAPLLS	YP_009724389.1	0.375	867.62	43	0.439	432.91	27	0.294	2076.79	33	0.28	2420.77	42	0.659	40.13	9.5	0.443	412.32	14	0.317	1623.65	16	0.232	4076.82	70	0.099	17185.3	55	0.482	271.95	12	0.362	991.04	25	0.37	908.25	21	0.478	282.87	19	0.496	233.82	10	0.356	1066.5	13	0.481	273.84
1137	NFNQHEVLLAPLLSA	YP_009724389.1	0.412	576.95	35	0.48	278.8	16	0.277	2488.14	37	0.27	2687.6	45	0.681	31.71	7	0.482	272.55	7.5	0.337	1304.66	13	0.267	2792.42	55	0.098	17310	55	0.478	285.22	13	0.391	724.58	18	0.413	575.17	12	0.517	186.04	12	0.495	237.13	11	0.36	1019.23	13	0.48	276.93
1138	FNQHEVLLAPLLSAG	YP_009724389.1	0.418	540.52	33	0.489	251.16	15	0.239	3775.74	48	0.231	4096.41	65	0.678	32.53	7.5	0.485	262.07	7	0.319	1582.1	16	0.267	2784.09	55	0.09	18975.2	65	0.453	373.17	18	0.39	732.74	18	0.418	543.22	11	0.53	161.95	10	0.475	291.99	14	0.336	1323.44	18	0.458	353
1139	NQHEVLLAPLLSAGI	YP_009724389.1	0.441	422.65	29	0.502	218.81	12	0.241	3688.2	48	0.22	4614.66	70	0.703	24.99	5	0.514	192.28	4.5	0.348	1164.3	11	0.283	2342.52	46	0.09	18949.4	65	0.451	381.2	18	0.429	483.58	10	0.441	421.99	7.5	0.556	121.71	6.5	0.477	287.55	14	0.346	1182.85	15	0.47	310.24
1140	QHEVLLAPLLSAGIF	YP_009724389.1	0.459	347.19	25	0.517	186.14	9.5	0.26	2991.47	42	0.229	4182.81	65	0.726	19.3	3	0.546	136.11	2.5	0.386	770.55	6	0.295	2045.28	42	0.094	18163.2	60	0.47	308.54	14	0.464	330.76	6	0.465	327.14	5	0.579	95.08	4.5	0.498	228.84	10	0.368	936.43	11	0.495	235.23
1141	HEVLLAPLLSAGIFG	YP_009724389.1	0.446	401.32	28	0.502	218.59	12	0.246	3473.02	46	0.216	4824.03	70	0.723	19.92	3.5	0.54	144.69	2.5	0.382	801.59	6.5	0.275	2541.11	49	0.09	18813.7	65	0.457	357.02	17	0.462	336.9	6	0.454	366.51	6	0.573	101.63	5	0.482	272.87	13	0.354	1081.76	14	0.482	272.41
1142	EVLLAPLLSAGIFGA	YP_009724389.1	0.439	430.71	29	0.487	258.6	15	0.242	3631.57	48	0.217	4775.42	70	0.723	20.13	3.5	0.535	152.79	3	0.39	738.19	6	0.255	3165.73	60	0.09	18924.4	65	0.448	391.02	19	0.458	351.16	6.5	0.446	401.25	7	0.566	109.63	5.5	0.466	321.36	16	0.347	1172.41	15	0.476	291.1
1143	VLLAPLLSAGIFGAD	YP_009724389.1	0.415	561.54	34	0.448	393.93	24	0.224	4452.46	55	0.206	5383.06	75	0.709	23.26	4.5	0.518	184.02	4	0.373	881.3	7.5	0.22	4629.26	70	0.084	20130	70	0.422	518.33	25	0.435	451.75	9.5	0.416	557.33	12	0.539	146.64	8.5	0.438	435.76	22	0.317	1626.71	22	0.45	385.88
1144	LLAPLLSAGIFGADP	YP_009724389.1	0.376	851.74	43	0.405	621.91	37	0.203	5583.39	65	0.196	6022.49	80	0.679	32.19	7.5	0.483	268.09	7.5	0.338	1297.23	12	0.189	6494.38	85	0.075	22167.2	80	0.387	762.1	34	0.391	726.01	18	0.375	866.52	20	0.501	222.19	15	0.404	633.9	31	0.284	2326.05	33	0.409	599.56
1145	LAPLLSAGIFGADPI	YP_009724389.1	0.311	1725.72	60	0.353	1100.72	55	0.183	6892.43	70	0.211	5111.35	70	0.606	71.18	18	0.401	653.37	23	0.266	2809.36	29	0.178	7256.94	85	0.073	22731.4	85	0.34	1265.84	50	0.314	1678.08	39	0.319	1584.84	36	0.429	479.85	31	0.356	1067.58	46	0.25	3350.26	46	0.355	1071.55
1146	APLLSAGIFGADPIH	YP_009724389.1	0.261	2977.78	75	0.307	1812.76	70	0.165	8403.54	75	0.204	5515.36	75	0.516	188.28	38	0.317	1625.19	48	0.198	5856.76	55	0.163	8613.89	90	0.069	23681.7	85	0.314	1671.81	60	0.254	3202.35	60	0.282	2355.96	50	0.387	761.41	43	0.328	1442.86	55	0.23	4157.59	55	0.319	1587.03
1147	PLLSAGIFGADPIHS	YP_009724389.1	0.32	1561.11	60	0.347	1175.5	55	0.232	4070.52	55	0.307	1797.55	33	0.535	153.75	33	0.326	1464.41	45	0.217	4768.45	47	0.258	3070.07	60	0.106	15804.3	45	0.389	741.47	34	0.295	2048.25	45	0.316	1635.07	37	0.409	595.55	37	0.366	951.92	42	0.282	2373.67	33	0.365	963.56
1148	LLSAGIFGADPIHSL	YP_009724389.1	0.419	538.04	33	0.413	574.28	34	0.344	1210.52	22	0.589	85.46	1.8	0.603	73.24	19	0.375	868.73	29	0.279	2432.56	25	0.395	698.41	17	0.177	7385.66	11	0.483	268.68	12	0.358	1039.92	26	0.388	748.49	17	0.475	293.73	20	0.433	461.18	23	0.359	1032.28	13	0.451	381.36
1149	LSAGIFGADPIHSLR	YP_009724389.1	0.49	250.32	20	0.461	341.88	21	0.409	598.72	13	0.625	57.69	1	0.636	51.52	13	0.406	621.21	21	0.311	1729.93	17	0.455	363.08	8.5	0.211	5102.78	6	0.528	165.58	6	0.399	665.78	16	0.435	449.99	8.5	0.519	181.88	12	0.468	317.71	15	0.398	676.61	7	0.493	240.55
1150	SAGIFGADPIHSLRV	YP_009724389.1	0.518	184.89	16	0.483	267.71	16	0.452	375.08	8.5	0.658	40.68	0.6	0.66	39.58	9.5	0.426	499.83	17	0.345	1196.04	11	0.492	243.21	5.5	0.24	3735.75	3.5	0.549	131.07	4.5	0.426	498.43	11	0.458	353.06	6	0.537	149.86	9	0.488	253.54	12	0.423	511.77	4.5	0.52	180.01
1151	AGIFGADPIHSLRVC	YP_009724389.1	0.505	212.94	17	0.477	285.78	17	0.439	434.29	10	0.647	45.62	0.7	0.653	42.93	11	0.421	527.09	18	0.335	1334.08	13	0.483	268.05	6	0.231	4112.09	4	0.538	147.89	5	0.419	538.32	12	0.444	409.07	7.5	0.525	169.74	11	0.475	292	14	0.411	586.11	5.5	0.509	202.96
1152	GIFGADPIHSLRVCV	YP_009724389.1	0.478	283.4	22	0.471	307.03	19	0.414	569.96	12	0.625	58.06	1	0.635	52.1	13	0.406	615.75	21	0.32	1564.71	16	0.465	327.19	7.5	0.213	4975.59	5.5	0.514	192.23	7.5	0.403	639.53	15	0.419	538.44	11	0.503	216.11	14	0.449	389.88	19	0.389	747.16	8	0.483	269.33
1153	IFGADPIHSLRVCVD	YP_009724389.1	0.395	693.35	38	0.438	437.67	27	0.345	1191.52	22	0.569	105.76	2.5	0.575	98.86	24	0.37	914.67	31	0.27	2694.41	28	0.412	582.42	14	0.174	7583.57	12	0.447	396.75	19	0.346	1187.35	29	0.362	993.91	23	0.457	354.72	24	0.411	582.9	29	0.327	1452.07	20	0.419	535.05
1154	FGADPIHSLRVCVDT	YP_009724389.1	0.316	1645.95	60	0.408	605.19	36	0.217	4788.25	60	0.353	1096.71	22	0.503	215.86	41	0.324	1495.22	45	0.214	4952.97	48	0.282	2360.23	47	0.098	17266	55	0.324	1499.79	55	0.291	2154.5	47	0.304	1864.26	42	0.408	607.58	37	0.363	984.44	43	0.231	4125.32	55	0.321	1549.8
1155	GADPIHSLRVCVDTV	YP_009724389.1	0.32	1561.43	60	0.429	483.81	30	0.21	5174.45	60	0.21	5129.68	70	0.499	226.92	42	0.336	1315.26	41	0.213	4967.57	48	0.271	2650.92	55	0.086	19740.2	70	0.333	1355.04	55	0.309	1767.31	41	0.327	1450.25	34	0.439	431.71	29	0.387	761.46	36	0.234	3996.2	55	0.335	1331.57
1156	ADPIHSLRVCVDTVR	YP_009724389.1	0.347	1173.39	50	0.459	347.4	21	0.227	4273.29	55	0.25	3340.09	55	0.496	232.64	42	0.353	1100.78	36	0.216	4846.31	47	0.351	1118	26	0.1	16912.7	55	0.364	977.41	42	0.329	1422.27	34	0.361	1005.12	24	0.473	299.27	21	0.417	550.01	27	0.258	3061.51	43	0.362	996.17
1157	DPIHSLRVCVDTVRT	YP_009724389.1	0.356	1067.5	47	0.463	335.23	20	0.231	4097.39	55	0.279	2446.47	42	0.479	281.1	46	0.351	1124.37	37	0.203	5568.85	55	0.399	670.47	16	0.115	14451	37	0.371	906.61	39	0.332	1376.99	33	0.368	933.17	22	0.475	292.83	20	0.416	556.98	28	0.266	2816.39	39	0.366	955.51
1158	PIHSLRVCVDTVRTN	YP_009724389.1	0.355	1068.24	48	0.463	334.01	20	0.235	3919.55	50	0.328	1430.43	27	0.463	333.68	50	0.348	1163.24	37	0.193	6228.19	60	0.442	416.62	10	0.134	11767.5	25	0.371	899.77	39	0.331	1390.07	34	0.367	940.09	22	0.472	303.95	21	0.409	601.32	30	0.272	2640.65	37	0.363	981.59
1159	IHSLRVCVDTVRTNV	YP_009724389.1	0.348	1153.48	49	0.431	471.32	29	0.258	3071.56	42	0.365	961.99	20	0.414	566.56	65	0.313	1688.52	49	0.172	7804.58	70	0.486	259.8	6	0.155	9384.18	16	0.366	953.1	41	0.311	1724.47	40	0.355	1075.04	25	0.444	410.98	27	0.379	830.02	38	0.274	2583.31	36	0.347	1168.92
1160	HSLRVCVDTVRTNVY	YP_009724389.1	0.338	1292.66	55	0.4	657.18	38	0.272	2625.52	38	0.384	785.58	16	0.39	733.38	70	0.282	2354.97	60	0.169	8028.99	70	0.502	219.59	5	0.166	8318.77	13	0.366	956.89	41	0.296	2027.35	45	0.343	1228.91	29	0.407	611.33	38	0.35	1129.11	48	0.279	2445.81	34	0.343	1225.53
1161	SLRVCVDTVRTNVYL	YP_009724389.1	0.337	1297.44	55	0.405	627.63	37	0.284	2325.12	35	0.39	733.67	16	0.41	595.21	65	0.286	2260.21	60	0.178	7293.39	65	0.507	206.23	4.5	0.172	7797.91	12	0.376	858.34	38	0.298	1984.87	44	0.345	1200.43	28	0.41	593.99	37	0.354	1089.01	46	0.284	2309.2	33	0.352	1104.46
1162	LRVCVDTVRTNVYLA	YP_009724389.1	0.32	1572.5	60	0.394	703.37	40	0.305	1849.73	30	0.367	944.89	19	0.423	512.98	60	0.283	2351.97	60	0.183	6903.93	65	0.484	266.94	6	0.165	8368.15	14	0.366	951	41	0.289	2182.61	48	0.335	1332.51	31	0.401	651.88	39	0.348	1153.41	48	0.277	2499.2	35	0.35	1128.64
1163	RVCVDTVRTNVYLAV	YP_009724389.1	0.304	1858.76	65	0.408	603.46	36	0.473	299.06	7	0.38	819.62	17	0.472	303.31	48	0.298	1997.06	55	0.231	4106.93	41	0.458	353.77	8.5	0.188	6531.3	9	0.377	848.08	37	0.311	1729.18	40	0.352	1111.85	26	0.41	594.06	37	0.365	966.52	43	0.308	1790.91	25	0.373	885.01
1164	VCVDTVRTNVYLAVF	YP_009724389.1	0.303	1885.62	65	0.418	541.06	33	0.529	162.51	4	0.36	1013.88	20	0.492	245.11	43	0.3	1943.47	55	0.248	3407.21	35	0.404	632.27	15	0.19	6402.01	8.5	0.374	874.89	38	0.319	1578.21	37	0.362	994.65	23	0.414	567.27	36	0.366	951.48	42	0.314	1665.57	23	0.373	887.02
1165	CVDTVRTNVYLAVFD	YP_009724389.1	0.28	2405.58	70	0.403	638.78	37	0.52	180.37	4.5	0.343	1226.1	24	0.472	301.48	48	0.285	2298.23	60	0.231	4087.29	41	0.366	957.28	22	0.18	7105.9	10	0.359	1022.83	43	0.304	1858.28	42	0.348	1161.32	27	0.396	689.52	41	0.357	1051.09	45	0.304	1860.03	26	0.359	1031.72
1166	VDTVRTNVYLAVFDK	YP_009724389.1	0.379	825.64	42	0.432	468.34	29	0.541	142.74	3.5	0.348	1160.83	23	0.49	249.98	44	0.329	1418.5	44	0.249	3373.68	35	0.374	874.73	21	0.187	6612.08	9	0.364	970.13	42	0.328	1442.66	34	0.357	1054.95	25	0.407	612.62	38	0.371	907.57	41	0.31	1742.53	24	0.364	970.73
1167	DTVRTNVYLAVFDKN	YP_009724389.1	0.418	544.52	33	0.427	490.78	30	0.52	181.03	4.5	0.33	1408.03	27	0.484	267.18	45	0.351	1122.15	37	0.243	3604.91	37	0.357	1049.53	24	0.175	7502.69	11	0.366	949.97	41	0.33	1409.76	34	0.348	1155.06	27	0.411	587.65	36	0.389	745.73	35	0.304	1862.91	26	0.364	970.26
1168	TVRTNVYLAVFDKNL	YP_009724389.1	0.461	342.75	25	0.44	427.6	26	0.49	250.33	6	0.338	1289.53	25	0.526	169.31	35	0.386	765.38	26	0.262	2922.59	30	0.344	1207.14	28	0.163	8616.04	14	0.394	703.09	32	0.354	1085.65	27	0.357	1045.78	25	0.439	433.17	29	0.44	426.33	21	0.313	1688.58	23	0.39	731.69
1169	VRTNVYLAVFDKNLY	YP_009724389.1	0.488	255.43	20	0.45	382.24	24	0.36	1021.08	19	0.369	922.3	19	0.547	134.5	30	0.409	600.19	21	0.274	2571.4	27	0.353	1102.73	25	0.144	10490.6	20	0.407	610	29	0.371	903.44	22	0.351	1124.49	26	0.453	372.52	25	0.463	333.49	16	0.3	1951.86	27	0.395	694.62
1170	RTNVYLAVFDKNLYD	YP_009724389.1	0.476	288.47	22	0.439	433.32	27	0.242	3650.28	48	0.407	612.45	13	0.534	154.12	33	0.398	671.78	23	0.253	3223.84	33	0.373	879.02	21	0.139	11158.1	22	0.401	650.83	30	0.355	1068.52	27	0.333	1363.81	32	0.444	408.92	27	0.456	361.73	18	0.289	2192.9	31	0.387	757.34
1171	TNVYLAVFDKNLYDK	YP_009724389.1	0.461	342.62	25	0.432	464.68	29	0.253	3247.75	44	0.426	498.6	11	0.531	160.12	34	0.391	727.74	25	0.255	3164.33	33	0.407	614.5	15	0.152	9649.21	17	0.403	638.16	30	0.355	1071.02	27	0.328	1432.12	33	0.434	458.16	30	0.447	398.79	20	0.292	2127.35	30	0.387	755.95
1172	NVYLAVFDKNLYDKL	YP_009724389.1	0.441	425.37	29	0.427	491.47	30	0.283	2350.47	35	0.455	363.14	8.5	0.516	187.61	38	0.38	821.6	28	0.26	2984.94	31	0.429	481.97	12	0.175	7505.45	11	0.406	620.42	29	0.355	1077.13	27	0.327	1452.42	34	0.424	511.05	33	0.439	431.31	22	0.298	1986.2	28	0.391	726.59
1173	VYLAVFDKNLYDKLV	YP_009724389.1	0.402	647.55	37	0.406	615.43	36	0.303	1883.3	30	0.462	337.21	7.5	0.493	242.08	43	0.353	1092	36	0.26	3007.73	31	0.431	469.44	11	0.181	7040.92	10	0.399	666.08	31	0.339	1273.63	31	0.316	1631.46	37	0.402	648.87	39	0.423	512.97	26	0.294	2079.85	29	0.383	793.83
1174	YLAVFDKNLYDKLVS	YP_009724389.1	0.372	896.41	44	0.387	756.24	42	0.3	1943.1	31	0.44	426.24	9.5	0.444	410.46	55	0.328	1443.57	44	0.237	3830.88	39	0.413	574.45	14	0.172	7808.63	12	0.363	980	42	0.309	1770.98	41	0.286	2259.74	48	0.36	1014.54	55	0.381	808.53	38	0.265	2837.71	40	0.34	1267.7
1175	LAVFDKNLYDKLVSS	YP_009724389.1	0.328	1441.27	55	0.362	993.77	50	0.299	1960.82	31	0.406	619.33	13	0.4	656.51	65	0.288	2219.61	60	0.212	5051.47	49	0.382	805.65	19	0.158	9031.74	15	0.338	1286.69	50	0.275	2549.71	55	0.259	3020.06	60	0.321	1543.48	65	0.342	1237.18	50	0.248	3427.55	47	0.309	1773.42
1176	AVFDKNLYDKLVSSF	YP_009724389.1	0.33	1413.31	55	0.362	997.27	50	0.286	2272.2	35	0.36	1016.22	20	0.418	544.62	65	0.298	1986.23	55	0.205	5454.76	55	0.359	1031.97	24	0.143	10648	21	0.349	1149.02	47	0.28	2428.98	55	0.269	2724.55	55	0.33	1405.86	60	0.346	1181.65	49	0.252	3288.84	45	0.316	1631.91
1177	VFDKNLYDKLVSSFL	YP_009724389.1	0.454	368.07	26	0.395	693.31	40	0.299	1962.79	31	0.372	889.59	18	0.632	53.41	14	0.403	639.53	22	0.322	1541.29	15	0.379	824.81	20	0.15	9847.6	18	0.453	370.05	18	0.351	1124.19	28	0.336	1318.28	31	0.425	503.6	33	0.481	274.57	13	0.326	1473.46	20	0.431	472.33
1178	FDKNLYDKLVSSFLE	YP_009724389.1	0.481	273.61	21	0.395	697.91	40	0.293	2096.68	33	0.359	1024.69	21	0.665	37.34	9	0.428	489.73	16	0.349	1151.74	11	0.371	904.69	21	0.145	10418.9	20	0.479	282.05	13	0.363	985.8	24	0.355	1078.65	25	0.449	389	26	0.511	197.76	8	0.343	1224	16	0.46	346.02
1179	DKNLYDKLVSSFLEM	YP_009724389.1	0.506	209.96	17	0.417	549.83	33	0.298	1979.51	32	0.349	1143.29	23	0.686	29.94	6.5	0.447	394.74	13	0.38	817.26	6.5	0.359	1033.2	24	0.139	11109	22	0.493	242.03	11	0.378	839.65	21	0.37	913.41	21	0.467	319.66	22	0.527	166.75	6.5	0.354	1079.94	14	0.478	283.75
1180	KNLYDKLVSSFLEMK	YP_009724389.1	0.541	143.9	12	0.451	378.98	23	0.324	1496.4	26	0.346	1182.3	23	0.702	25.14	5	0.473	300.51	8.5	0.406	618.22	4.5	0.375	860.19	21	0.146	10267.1	19	0.513	195.12	7.5	0.405	625.02	15	0.393	712.08	16	0.492	243.57	17	0.544	138.58	4.5	0.373	885.94	10	0.499	225.22
1181	NLYDKLVSSFLEMKS	YP_009724389.1	0.518	184.1	16	0.456	361.89	22	0.302	1909	31	0.312	1717.23	32	0.68	31.83	7	0.458	352.06	11	0.376	856.81	7	0.349	1148.61	26	0.132	11964.9	26	0.494	239.73	10	0.392	719.94	17	0.383	790.15	18	0.486	261.14	18	0.532	158.94	6	0.357	1049.7	13	0.483	268.21
1182	LYDKLVSSFLEMKSE	YP_009724389.1	0.501	221.24	18	0.455	364.62	22	0.285	2281.24	35	0.294	2068	37	0.659	40.2	9.5	0.447	398.65	13	0.35	1129.86	11	0.342	1238.83	28	0.123	13212.4	31	0.473	297.93	14	0.377	848.06	21	0.375	864.84	20	0.478	283.48	19	0.515	190.63	7.5	0.339	1280.33	17	0.461	339.99
1183	YDKLVSSFLEMKSEK	YP_009724389.1	0.485	261.97	21	0.457	355.87	22	0.265	2854.4	40	0.274	2572.29	44	0.606	70.8	18	0.418	541.33	19	0.29	2160.01	22	0.347	1176.19	27	0.116	14271.4	37	0.435	450.46	21	0.356	1062.16	26	0.356	1061.78	25	0.456	358.18	25	0.476	288.6	14	0.307	1801.46	25	0.411	584.84
1184	DKLVSSFLEMKSEKQ	YP_009724389.1	0.505	211.52	17	0.445	404.5	25	0.235	3925.75	50	0.243	3592.18	60	0.555	123.08	29	0.401	654.71	23	0.232	4057.33	41	0.326	1462.05	33	0.106	15898.9	45	0.455	364.41	17	0.345	1198.1	29	0.35	1129.58	27	0.461	341.18	23	0.486	259.77	12	0.297	2004.73	28	0.409	599.46
1185	KLVSSFLEMKSEKQV	YP_009724389.1	0.561	115.54	10	0.451	378.62	23	0.256	3129.7	43	0.233	4038.1	60	0.626	57.08	15	0.444	410.26	13	0.27	2690.8	28	0.317	1622.49	35	0.104	16153.3	47	0.514	193.05	7.5	0.381	813.96	20	0.379	827.19	19	0.498	227.78	15	0.53	161.47	6	0.327	1452.97	20	0.46	345.88
1186	LVSSFLEMKSEKQVE	YP_009724389.1	0.552	128.01	11	0.406	619.46	36	0.233	4016.49	50	0.204	5492.97	75	0.624	58.68	15	0.434	454.98	15	0.259	3041.67	31	0.264	2858.57	55	0.09	18981.4	65	0.512	196.56	8	0.367	947.33	23	0.361	1003.21	24	0.486	258.89	18	0.527	166.18	6.5	0.316	1635.62	23	0.456	361.8
1187	VSSFLEMKSEKQVEQ	YP_009724389.1	0.543	140.22	12	0.384	781.01	43	0.223	4488.49	55	0.195	6074.78	80	0.622	59.65	16	0.429	484.35	16	0.255	3178.6	33	0.244	3552.22	65	0.084	20233.7	70	0.508	205.85	8.5	0.358	1034.1	26	0.346	1189.59	28	0.475	294.65	20	0.521	178.7	7	0.312	1712.12	24	0.45	383.45
1188	SSFLEMKSEKQVEQK	YP_009724389.1	0.519	181.68	15	0.376	858.18	46	0.208	5252.4	60	0.189	6468.29	80	0.602	74.56	19	0.405	622.35	22	0.239	3781.83	38	0.252	3265.83	60	0.081	20875.9	75	0.487	258.37	11	0.338	1296.68	31	0.322	1532.08	35	0.451	379.39	26	0.498	228.98	10	0.295	2049.71	29	0.429	480.44
1189	SFLEMKSEKQVEQKI	YP_009724389.1	0.472	301.88	23	0.371	903.1	48	0.181	7028.44	70	0.189	6469.27	80	0.561	115.46	27	0.375	862.66	29	0.215	4874.03	47	0.26	3011.28	55	0.076	21903	80	0.441	425.43	20	0.311	1731.33	40	0.293	2099.93	45	0.415	562.93	35	0.452	376.25	19	0.264	2862.1	40	0.389	742.2
1190	FLEMKSEKQVEQKIA	YP_009724389.1	0.368	937	45	0.357	1052.64	55	0.137	11299.2	85	0.174	7638.17	85	0.456	359.47	55	0.307	1810.78	55	0.171	7877.97	70	0.254	3185.87	60	0.069	23787.5	85	0.341	1248.8	49	0.255	3180.15	60	0.24	3723.44	65	0.339	1271.26	60	0.352	1104.6	47	0.203	5558.85	70	0.301	1935.79
1191	LEMKSEKQVEQKIAE	YP_009724389.1	0.209	5229.72	85	0.311	1727.25	70	0.088	19251.9	95	0.149	9974.78	95	0.251	3292.83	95	0.181	7086.85	90	0.102	16645.1	95	0.23	4156.37	70	0.059	26431.4	95	0.194	6118.38	95	0.16	8879.71	90	0.164	8473.94	90	0.222	4517.58	90	0.193	6196.4	95	0.126	12771.9	95	0.175	7567.51
1192	EMKSEKQVEQKIAEI	YP_009724389.1	0.204	5473.09	85	0.298	1983.84	70	0.088	19297.2	95	0.147	10142.2	95	0.267	2774.92	90	0.187	6635.37	90	0.11	15197.5	95	0.217	4797.01	75	0.058	26666.7	95	0.187	6631.64	95	0.156	9243.51	90	0.158	9045.73	90	0.205	5449.99	90	0.182	6986.28	95	0.126	12732.7	95	0.169	8056.14
1193	MKSEKQVEQKIAEIP	YP_009724389.1	0.196	6026.86	90	0.288	2214.48	75	0.087	19535	95	0.137	11325.7	95	0.276	2521.69	90	0.188	6519.44	90	0.111	15067.9	90	0.195	6044.95	80	0.056	27254.5	95	0.182	6980.24	95	0.15	9822.8	95	0.152	9622.2	95	0.193	6169.64	95	0.177	7380.31	95	0.122	13302.6	95	0.166	8279.44
1194	KSEKQVEQKIAEIPK	YP_009724389.1	0.218	4747.91	85	0.295	2046.59	75	0.095	17794	95	0.136	11429.1	95	0.283	2337.05	90	0.195	6067.62	90	0.114	14629.9	90	0.194	6113.22	80	0.057	26849.4	95	0.194	6137.75	95	0.159	8997.02	90	0.163	8576.51	90	0.206	5397.99	90	0.185	6754.09	95	0.132	12033.1	95	0.179	7195.18
1195	SEKQVEQKIAEIPKE	YP_009724389.1	0.22	4638.63	85	0.286	2264.96	75	0.095	17882.8	95	0.135	11639	95	0.271	2675.1	90	0.189	6447.68	90	0.108	15535.9	95	0.181	7085.09	85	0.057	27113.3	95	0.194	6123.95	95	0.158	9091.35	90	0.163	8567.79	90	0.206	5361.9	90	0.19	6431.23	95	0.135	11660.5	95	0.183	6873.66
1196	EKQVEQKIAEIPKEE	YP_009724389.1	0.214	4955.33	85	0.276	2528	80	0.093	18247.3	95	0.13	12247.5	95	0.262	2922.94	90	0.182	6984.62	90	0.103	16358.4	95	0.168	8079.44	90	0.055	27598.7	95	0.192	6260.76	95	0.154	9487.09	90	0.16	8821.2	90	0.204	5488.69	90	0.191	6354.53	95	0.135	11639.6	95	0.184	6833.4
1197	KQVEQKIAEIPKEEV	YP_009724389.1	0.247	3447.52	75	0.299	1963.28	70	0.11	15148.3	95	0.155	9297.97	90	0.28	2420.72	90	0.203	5572.94	85	0.115	14453.9	90	0.216	4835.37	75	0.06	26106	95	0.207	5348.17	90	0.171	7819.12	90	0.174	7579.31	90	0.225	4398.35	90	0.209	5209.1	90	0.149	9941.27	90	0.2	5737.72
1198	QVEQKIAEIPKEEVK	YP_009724389.1	0.254	3207.66	75	0.316	1643.62	65	0.115	14391	95	0.159	8983.21	90	0.276	2535.7	90	0.205	5437.62	85	0.114	14586.9	90	0.253	3228.24	60	0.064	24932.7	90	0.207	5304.43	90	0.176	7431.27	85	0.181	7018.18	85	0.235	3919.98	85	0.211	5086.41	90	0.149	10024.1	90	0.201	5664.25
1199	VEQKIAEIPKEEVKP	YP_009724389.1	0.244	3576.13	75	0.304	1867.94	70	0.111	14990.5	95	0.153	9567.49	90	0.258	3053.77	95	0.197	5938.05	85	0.105	16114.4	95	0.25	3358.31	60	0.062	25427.2	95	0.196	6019.3	95	0.168	8080.49	90	0.172	7748.96	90	0.226	4347.49	90	0.2	5723.76	90	0.141	10925.7	95	0.19	6377.39
1200	EQKIAEIPKEEVKPF	YP_009724389.1	0.237	3865.6	80	0.317	1615.41	65	0.111	15091.2	95	0.171	7831.06	85	0.255	3151.34	95	0.2	5735.54	85	0.105	16004.4	95	0.267	2781.17	55	0.066	24547.8	90	0.191	6320.45	95	0.166	8261.19	90	0.168	8088.37	90	0.222	4530.21	90	0.194	6144.79	90	0.138	11240.2	95	0.184	6822.46
1201	QKIAEIPKEEVKPFI	YP_009724389.1	0.23	4168.17	80	0.324	1501.21	65	0.104	16246.4	95	0.178	7300.26	85	0.256	3136.38	95	0.202	5591.67	85	0.108	15567.8	95	0.27	2696.83	55	0.068	24053.8	90	0.19	6389.9	95	0.164	8509.4	90	0.163	8584.68	90	0.215	4899.78	90	0.184	6819.44	95	0.13	12185.6	95	0.175	7517.07
1202	KIAEIPKEEVKPFIT	YP_009724389.1	0.218	4724.8	85	0.311	1725.03	70	0.1	16968.2	95	0.174	7618.85	85	0.27	2687.86	90	0.199	5780.15	85	0.109	15343.8	95	0.251	3300.75	60	0.064	25016.8	90	0.187	6623.46	95	0.156	9208.27	90	0.154	9466.99	95	0.205	5426.63	90	0.178	7250.04	95	0.126	12792.1	95	0.171	7867.06
1203	IAEIPKEEVKPFITE	YP_009724389.1	0.192	6244.52	90	0.268	2764.34	80	0.089	19168.6	95	0.16	8852.75	90	0.259	3031.42	95	0.181	7064.42	90	0.098	17260.2	95	0.207	5338.4	75	0.058	26593.2	95	0.175	7517.56	95	0.139	11111.2	95	0.136	11453.7	95	0.182	7001.04	95	0.168	8151.98	95	0.118	13936.9	95	0.158	9005.49
1204	AEIPKEEVKPFITES	YP_009724389.1	0.187	6627.69	90	0.245	3512.7	85	0.087	19584.3	95	0.149	9938.37	95	0.26	3005.19	95	0.173	7682.59	95	0.099	17212	95	0.177	7344.86	85	0.055	27649.5	95	0.181	7046.1	95	0.135	11572.3	95	0.133	11906.5	95	0.181	7024.03	95	0.177	7394.46	95	0.121	13574	95	0.168	8098.44
1205	EIPKEEVKPFITESK	YP_009724389.1	0.296	2042.39	65	0.297	2011.09	70	0.103	16422	95	0.154	9406.34	90	0.313	1693.99	85	0.216	4854.34	80	0.118	13944.8	90	0.187	6600.42	85	0.06	26144.2	95	0.261	2967.07	80	0.195	6033.25	80	0.207	5347.76	80	0.287	2229.97	75	0.276	2524.01	75	0.177	7395.1	80	0.249	3367.77
1206	IPKEEVKPFITESKP	YP_009724389.1	0.327	1459.95	55	0.313	1692.38	70	0.111	14993.5	95	0.145	10427.2	95	0.331	1394.2	80	0.231	4126.75	80	0.123	13189.4	90	0.184	6844.65	85	0.06	26188.6	95	0.288	2217.57	70	0.215	4870.39	75	0.229	4191.69	70	0.32	1562.04	65	0.302	1903.52	65	0.192	6272.83	75	0.272	2630.1
1207	PKEEVKPFITESKPS	YP_009724389.1	0.36	1011.71	47	0.328	1431.37	65	0.155	9345.07	80	0.156	9267.14	90	0.357	1047.39	75	0.246	3477.26	75	0.136	11510.5	85	0.189	6450.33	85	0.068	23972.5	90	0.322	1531.8	60	0.236	3893.77	70	0.256	3124.76	60	0.351	1124.48	55	0.326	1476.76	55	0.216	4810.89	65	0.302	1898.13
1208	KEEVKPFITESKPSV	YP_009724389.1	0.433	461.29	30	0.379	828.68	45	0.319	1584.36	27	0.342	1230.47	24	0.475	293.53	47	0.299	1976.94	55	0.194	6120.11	60	0.315	1654.34	36	0.13	12303.3	27	0.402	646.87	30	0.289	2202.15	48	0.31	1740.85	40	0.403	635.95	39	0.387	760.11	36	0.288	2214.72	31	0.374	874.23
1209	EEVKPFITESKPSVE	YP_009724389.1	0.444	411.3	28	0.379	831.11	45	0.362	993.89	19	0.357	1053.08	21	0.509	203.21	39	0.313	1697.57	49	0.211	5108.69	49	0.349	1140.54	26	0.148	10108.7	19	0.42	531.6	25	0.294	2085.03	46	0.321	1553.16	36	0.409	601.24	37	0.393	713.52	34	0.305	1851.3	26	0.392	716.38
1210	EVKPFITESKPSVEQ	YP_009724389.1	0.457	357.33	25	0.388	752.4	42	0.384	786.72	16	0.36	1019.93	20	0.529	163.69	35	0.328	1436.12	44	0.223	4454.14	44	0.367	947.67	22	0.158	9068.76	15	0.43	476.69	23	0.302	1912.79	43	0.327	1455.22	34	0.411	582.75	36	0.395	696.77	34	0.313	1691.41	23	0.4	661.29
1211	VKPFITESKPSVEQR	YP_009724389.1	0.468	316.2	24	0.393	710.78	41	0.408	606.18	13	0.363	986.01	20	0.551	128.66	30	0.343	1219.24	39	0.238	3791.66	39	0.385	773.66	19	0.169	8001.32	13	0.436	446.78	21	0.308	1783.46	41	0.335	1333.24	31	0.408	602.58	37	0.39	732.45	35	0.322	1533.47	21	0.404	634.6
1212	KPFITESKPSVEQRK	YP_009724389.1	0.444	407.7	28	0.365	965.4	49	0.383	793.77	16	0.339	1277.52	25	0.528	165.75	35	0.317	1615.34	48	0.223	4480.34	44	0.362	995.23	23	0.158	9026.47	15	0.412	577.34	27	0.281	2397.11	50	0.311	1728.09	39	0.376	855.01	46	0.362	991.64	44	0.303	1887.19	26	0.381	809.42
1213	PFITESKPSVEQRKQ	YP_009724389.1	0.394	707.2	39	0.325	1491.98	65	0.324	1506.06	26	0.289	2195.11	39	0.472	301.47	48	0.277	2502.53	65	0.192	6252.9	60	0.308	1784.99	38	0.13	12255.1	27	0.363	981.21	42	0.244	3562.03	65	0.272	2639.13	55	0.332	1378.21	60	0.316	1638.42	60	0.261	2972.88	41	0.332	1378.87
1214	FITESKPSVEQRKQD	YP_009724389.1	0.323	1523.01	60	0.273	2611.83	80	0.231	4118.14	55	0.218	4722.29	70	0.393	713.63	70	0.226	4325.58	80	0.153	9523.19	75	0.245	3536.38	65	0.093	18202.2	60	0.295	2048.32	65	0.2	5729.03	80	0.221	4562.28	75	0.274	2580.12	75	0.255	3157.42	80	0.203	5570.53	70	0.262	2927.56
1215	ITESKPSVEQRKQDD	YP_009724389.1	0.17	7919.5	95	0.152	9654.01	95	0.065	24857.6	95	0.074	22557.5	95	0.151	9795.53	95	0.113	14662.1	95	0.068	23919.1	95	0.112	14937	95	0.037	33514.7	95	0.124	13015.4	95	0.108	15512.9	95	0.105	16088.6	95	0.126	12819.1	95	0.11	15270.9	95	0.09	18917.6	95	0.115	14431.7
1216	TESKPSVEQRKQDDK	YP_009724389.1	0.148	10031.1	95	0.142	10749.2	95	0.05	29016.5	95	0.062	25687.1	95	0.11	15156.5	95	0.086	19721.4	95	0.053	28210.4	95	0.102	16620.5	95	0.034	34792.4	95	0.094	18049.8	95	0.084	20204.8	95	0.075	22243.6	95	0.095	17976.5	95	0.086	19727.4	95	0.065	24822.4	95	0.088	19213.4
1217	ESKPSVEQRKQDDKK	YP_009724389.1	0.138	11199.3	95	0.15	9886.03	95	0.048	29881.8	95	0.058	26620.3	95	0.1	16953.2	95	0.081	20816.6	95	0.051	28783.5	95	0.105	16099.2	95	0.033	35019.7	95	0.086	19636	95	0.078	21458.8	95	0.074	22389.7	95	0.092	18440.7	95	0.08	20959.9	95	0.061	25934.3	95	0.084	20231.3
1218	SKPSVEQRKQDDKKI	YP_009724389.1	0.133	11831	95	0.176	7447.85	95	0.053	28243.3	95	0.086	19805.7	95	0.114	14536.4	95	0.087	19441.8	95	0.063	25216.2	95	0.127	12662.1	95	0.04	32427.8	95	0.093	18308.1	95	0.085	19937.9	95	0.077	21699.7	95	0.097	17545.9	95	0.09	18963.1	95	0.065	24849	95	0.086	19737.9
1219	KPSVEQRKQDDKKIK	YP_009724389.1	0.144	10521.2	95	0.179	7170	95	0.066	24552.3	95	0.11	15230.8	95	0.127	12588.5	95	0.096	17682.7	95	0.071	23086.1	95	0.176	7457.53	85	0.053	28225.6	95	0.1	16996.9	95	0.094	17992.3	95	0.077	21622.6	95	0.1	16887.8	95	0.093	18233.5	95	0.068	23834.6	95	0.091	18725.2
1220	PSVEQRKQDDKKIKA	YP_009724389.1	0.171	7875.92	95	0.178	7285.58	95	0.08	21106.5	95	0.132	12012.3	95	0.142	10746.3	95	0.11	15129.1	95	0.08	21091.2	95	0.225	4391.36	70	0.066	24519.1	90	0.11	15265.1	95	0.106	15897.2	95	0.083	20270.1	95	0.107	15674.7	95	0.097	17482	95	0.076	21957.8	95	0.098	17304.4
1221	SVEQRKQDDKKIKAC	YP_009724389.1	0.172	7773.82	90	0.171	7840.04	95	0.082	20574.1	95	0.132	11953.3	95	0.142	10770.1	95	0.113	14798.8	95	0.079	21231.7	95	0.233	4034.7	65	0.068	23994	90	0.111	15044.1	95	0.106	15845.5	95	0.085	20032.8	95	0.108	15592.1	95	0.096	17728.9	95	0.077	21777.8	95	0.099	17067.9
1222	VEQRKQDDKKIKACV	YP_009724389.1	0.192	6295.13	90	0.183	6895.79	95	0.092	18382.9	95	0.145	10446.2	95	0.164	8443.73	95	0.129	12353.8	95	0.091	18644.9	95	0.255	3159.95	60	0.074	22445.2	80	0.12	13628.3	95	0.114	14495.1	95	0.094	17999.3	95	0.118	13995.9	95	0.101	16768	95	0.084	20195.8	95	0.108	15497.6
1223	EQRKQDDKKIKACVE	YP_009724389.1	0.19	6432.9	90	0.186	6687.69	95	0.091	18693.2	95	0.138	11269	95	0.184	6848.87	95	0.145	10375.5	95	0.095	17915.4	95	0.238	3803.21	65	0.07	23381.7	85	0.129	12415.4	95	0.122	13354.7	95	0.101	16820	95	0.13	12232	95	0.118	13894.3	95	0.089	19064.5	95	0.118	14008.9
1224	QRKQDDKKIKACVEE	YP_009724389.1	0.186	6672.3	90	0.186	6718.01	95	0.088	19356.3	95	0.129	12369.5	95	0.191	6355.7	95	0.154	9498.29	95	0.094	17998.9	95	0.224	4437.84	70	0.067	24127	90	0.131	12089.9	95	0.125	12962.6	95	0.105	16105.3	95	0.138	11234.9	95	0.127	12648.7	95	0.089	18989	95	0.121	13510.2
1225	RKQDDKKIKACVEEV	YP_009724389.1	0.193	6173.78	90	0.21	5181.28	90	0.096	17707.2	95	0.143	10659.4	95	0.242	3657.28	95	0.18	7140.19	90	0.106	15816.2	95	0.193	6169.84	80	0.061	25736.9	95	0.167	8196.99	95	0.145	10402.6	95	0.13	12214	95	0.174	7598.77	95	0.166	8275.06	95	0.113	14681.9	95	0.155	9341.74
1226	KQDDKKIKACVEEVT	YP_009724389.1	0.195	6059.42	90	0.247	3446.21	85	0.109	15325	95	0.171	7890.08	85	0.284	2307.83	90	0.196	6010.91	90	0.118	13996.3	90	0.204	5510.41	80	0.061	25752.8	95	0.208	5286.67	90	0.164	8506.64	90	0.169	8044.99	90	0.222	4524.43	90	0.208	5286.67	90	0.142	10739.8	95	0.198	5848.02
1227	QDDKKIKACVEEVTT	YP_009724389.1	0.204	5503.2	85	0.276	2525.16	80	0.123	13207.9	90	0.184	6850.05	80	0.31	1751.79	85	0.204	5478.25	85	0.122	13313.2	90	0.231	4101.56	70	0.065	24872.7	90	0.23	4149.36	85	0.173	7677.11	90	0.193	6194.12	85	0.253	3249.96	80	0.23	4141.47	85	0.159	8935.9	85	0.222	4543.51
1228	DDKKIKACVEEVTTT	YP_009724389.1	0.21	5139.29	85	0.29	2174.73	75	0.132	12035.4	90	0.194	6157.9	80	0.324	1494.13	85	0.213	4972.73	85	0.126	12747.2	85	0.246	3482.16	60	0.068	24071	90	0.242	3639.87	85	0.181	7056.25	85	0.206	5388.95	80	0.266	2824.2	80	0.242	3647.36	80	0.171	7891.7	85	0.233	4032.91
1229	DKKIKACVEEVTTTL	YP_009724389.1	0.223	4459.69	80	0.312	1707.48	70	0.148	10066.8	85	0.241	3679.83	60	0.356	1062.81	75	0.229	4180.41	80	0.138	11208.5	85	0.273	2607.79	50	0.08	21088.9	75	0.272	2635.25	75	0.196	5969.49	80	0.23	4172.73	70	0.289	2194.47	75	0.268	2759.11	75	0.196	6012.53	70	0.263	2916.62
1230	KKIKACVEEVTTTLE	YP_009724389.1	0.224	4436.49	80	0.317	1621.64	65	0.151	9781.76	80	0.246	3501.43	55	0.365	966.4	75	0.23	4131.76	80	0.137	11377.9	85	0.276	2521.91	49	0.083	20478.4	70	0.283	2342.8	70	0.197	5946.22	80	0.24	3706.36	65	0.297	2017.13	70	0.282	2374.7	70	0.204	5471.08	70	0.275	2555.34
1231	KIKACVEEVTTTLEE	YP_009724389.1	0.179	7235.62	90	0.268	2746.72	80	0.123	13174.9	90	0.232	4083.67	65	0.318	1594.81	85	0.199	5826.3	85	0.115	14454.3	90	0.243	3625.72	65	0.076	21983.5	80	0.267	2786.47	75	0.167	8226.23	90	0.215	4878.93	75	0.265	2837.43	80	0.264	2886.39	75	0.191	6332.63	75	0.259	3037.95
1232	IKACVEEVTTTLEET	YP_009724389.1	0.13	12200.1	95	0.204	5502.3	95	0.1	16867.6	95	0.214	4925.08	70	0.266	2808.11	90	0.158	9055.52	95	0.089	19132.3	95	0.197	5915.03	80	0.07	23463.1	85	0.254	3216.07	80	0.132	12026.4	95	0.192	6256.76	85	0.236	3884.72	85	0.254	3207.35	80	0.183	6925.4	80	0.248	3401.35
1233	KACVEEVTTTLEETK	YP_009724389.1	0.115	14334.3	95	0.173	7667.64	95	0.089	19184.3	95	0.195	6073.07	80	0.224	4434.77	95	0.138	11230.9	95	0.076	21989	95	0.166	8295.32	90	0.064	25070.4	90	0.241	3696.91	85	0.117	14043.8	95	0.176	7409.35	85	0.213	5012.6	90	0.24	3725.05	85	0.173	7710.41	80	0.236	3892.08
1234	ACVEEVTTTLEETKF	YP_009724389.1	0.124	13082.8	95	0.164	8456.81	95	0.077	21661	95	0.177	7333.98	85	0.196	5994.73	95	0.133	11849.7	95	0.073	22755	95	0.161	8761.75	90	0.059	26453.2	95	0.215	4889.45	90	0.112	14922	95	0.158	9078.57	90	0.19	6370.15	95	0.22	4626.4	85	0.154	9411.74	90	0.211	5117.88
1235	CVEEVTTTLEETKFL	YP_009724389.1	0.149	9939.01	95	0.183	6921.73	95	0.075	22227	95	0.192	6233.25	80	0.213	5000.36	95	0.144	10572.2	95	0.082	20651.7	95	0.186	6664.8	85	0.059	26361.2	95	0.201	5690.54	95	0.123	13276.9	95	0.15	9821.32	95	0.187	6611.07	95	0.214	4942.85	90	0.141	10869.9	95	0.193	6226.64
1236	VEEVTTTLEETKFLT	YP_009724389.1	0.185	6725.5	90	0.227	4299.54	90	0.079	21382.7	95	0.2	5733.62	75	0.254	3190.77	95	0.168	8163.1	95	0.094	18168.8	95	0.224	4447.69	70	0.061	25756.7	95	0.206	5388.07	90	0.14	10981.2	95	0.157	9134.93	90	0.202	5644.92	90	0.216	4812.51	90	0.14	11041.1	95	0.188	6562.9
1237	EEVTTTLEETKFLTE	YP_009724389.1	0.198	5892.29	90	0.242	3664.25	85	0.084	20096	95	0.201	5711.21	75	0.263	2905.69	90	0.178	7272.9	90	0.099	17185.9	95	0.234	3964.98	65	0.063	25261.6	90	0.204	5510.7	90	0.144	10524.3	95	0.161	8790.62	90	0.208	5286.72	90	0.221	4557.05	85	0.138	11187.2	95	0.185	6791.31
1238	EVTTTLEETKFLTEN	YP_009724389.1	0.203	5530.3	85	0.247	3450.88	85	0.086	19737.7	95	0.195	6089.72	80	0.269	2722.28	90	0.183	6927.27	90	0.1	16907.8	95	0.236	3893.35	65	0.063	25404.4	90	0.207	5326.22	90	0.148	10081	95	0.165	8386.01	90	0.212	5019.17	90	0.223	4471.96	85	0.141	10927.4	95	0.188	6551.12
1239	VTTTLEETKFLTENL	YP_009724389.1	0.219	4683.47	85	0.272	2646.34	80	0.094	18031.3	95	0.199	5817.04	75	0.295	2050.29	90	0.205	5414.72	85	0.114	14556.2	90	0.241	3700.43	65	0.066	24608.2	90	0.22	4623.5	90	0.163	8542.06	90	0.179	7238.44	85	0.233	4032.78	85	0.25	3336.51	80	0.149	9967.88	90	0.204	5512.67
1240	TTTLEETKFLTENLL	YP_009724389.1	0.223	4460.22	80	0.293	2098.11	75	0.112	14870.1	95	0.205	5443.97	75	0.362	998.49	75	0.237	3858.96	75	0.139	11161.1	80	0.225	4376.85	70	0.069	23642.8	85	0.248	3416.66	80	0.188	6536.25	85	0.205	5423.52	80	0.273	2603.59	75	0.296	2030.49	65	0.168	8145.98	85	0.235	3932.38
1241	TTLEETKFLTENLLL	YP_009724389.1	0.272	2639.45	70	0.339	1278.24	60	0.198	5885.67	65	0.298	1991.24	36	0.461	340.77	55	0.294	2075.98	55	0.192	6285.12	60	0.251	3321.2	60	0.099	17122.8	55	0.333	1354.91	55	0.242	3657.48	65	0.262	2944.07	60	0.344	1210.11	60	0.38	819.22	38	0.232	4084.33	55	0.321	1550.37
1242	TLEETKFLTENLLLY	YP_009724389.1	0.332	1372.94	55	0.394	705.45	40	0.281	2383.09	36	0.464	331.78	7.5	0.53	160.89	34	0.346	1183	38	0.239	3780.44	38	0.362	998.31	23	0.153	9538.35	17	0.406	615.63	29	0.295	2044.4	45	0.319	1578.98	36	0.407	610.55	38	0.452	373.99	19	0.298	1992.88	28	0.398	675.04
1243	LEETKFLTENLLLYI	YP_009724389.1	0.36	1021.73	47	0.42	530.83	32	0.345	1191.83	22	0.487	256.25	6	0.565	110.51	27	0.374	870.89	30	0.271	2669.63	28	0.399	664.6	16	0.181	7042.98	10	0.433	462.43	22	0.331	1392.77	34	0.348	1159.65	27	0.436	447.95	30	0.476	291.04	14	0.33	1412.47	19	0.434	458.59
1244	EETKFLTENLLLYID	YP_009724389.1	0.346	1180.55	50	0.414	569.4	34	0.346	1184.68	22	0.483	270.04	6.5	0.553	125.72	29	0.36	1012.56	34	0.256	3119.83	32	0.4	662.82	16	0.178	7253.49	11	0.429	484.04	23	0.321	1548.26	37	0.344	1214.02	28	0.431	471.97	31	0.471	304.63	15	0.326	1472.82	20	0.428	489.78
1245	ETKFLTENLLLYIDI	YP_009724389.1	0.345	1201.94	50	0.419	534.59	33	0.354	1085.45	20	0.485	263.35	6	0.557	121.3	28	0.361	1000.71	33	0.262	2949.18	30	0.4	661.18	16	0.182	7005.36	10	0.43	476.42	23	0.328	1442.51	34	0.347	1175.87	28	0.436	445.63	30	0.471	304.58	15	0.328	1443.19	19	0.429	479.75
1246	TKFLTENLLLYIDIN	YP_009724389.1	0.33	1411.12	55	0.42	532.9	32	0.346	1182.69	22	0.468	316.48	7.5	0.545	137.6	31	0.357	1051.7	35	0.253	3234.42	33	0.385	773.56	19	0.172	7758.61	12	0.417	546.54	26	0.323	1522.79	36	0.342	1236.52	29	0.432	465.81	31	0.464	329.31	16	0.317	1617.3	22	0.419	538.85
1247	KFLTENLLLYIDING	YP_009724389.1	0.295	2049.45	65	0.417	546.64	33	0.31	1749.75	29	0.439	434.43	9.5	0.502	219.56	41	0.332	1376.59	43	0.229	4174.63	42	0.354	1089.42	25	0.153	9589.36	17	0.392	721.6	33	0.323	1512.1	36	0.338	1295.52	30	0.444	408.19	27	0.453	372.11	18	0.295	2054.15	29	0.399	666.84
1248	FLTENLLLYIDINGN	YP_009724389.1	0.25	3326.35	75	0.441	422.65	26	0.253	3233.69	44	0.404	630.81	14	0.457	357.34	55	0.309	1766.2	50	0.185	6766.74	60	0.333	1354.95	31	0.138	11229.3	23	0.425	503.26	24	0.323	1514.63	36	0.385	776.83	18	0.502	219.3	15	0.48	278.68	13	0.318	1604.54	22	0.434	458.75
1249	LTENLLLYIDINGNL	YP_009724389.1	0.287	2230.06	65	0.492	243.04	14	0.342	1240.36	22	0.584	90.45	1.9	0.509	202.22	39	0.331	1393.72	43	0.213	5010.81	48	0.471	305.85	7	0.25	3330.92	3	0.5	224.73	9.5	0.367	939	23	0.444	412.06	7.5	0.557	120.33	6.5	0.523	174.63	6.5	0.387	762.85	8	0.501	221.35
1250	TENLLLYIDINGNLH	YP_009724389.1	0.385	778.46	41	0.522	176.95	8.5	0.44	427.31	9.5	0.607	70.18	1.4	0.575	99.25	24	0.359	1028.88	34	0.268	2739.77	28	0.519	181.53	4	0.287	2250.93	1.3	0.549	132.21	4.5	0.406	616.09	15	0.479	280.8	4	0.585	89.5	4	0.559	117.62	3.5	0.428	489.42	4	0.542	141.62
1251	ENLLLYIDINGNLHP	YP_009724389.1	0.42	533.61	33	0.527	167.06	8	0.483	267.58	6.5	0.611	67.41	1.3	0.596	79.29	20	0.368	933.68	31	0.287	2235.52	23	0.533	157.29	3.5	0.297	2019.51	1.1	0.566	109.17	3	0.416	553.58	13	0.485	263.99	3.5	0.59	84	3.5	0.57	104.32	3	0.444	410.86	3	0.555	123.66
1252	NLLLYIDINGNLHPD	YP_009724389.1	0.413	575.01	34	0.519	182.5	9	0.484	267.04	6.5	0.608	69.62	1.4	0.589	85.16	22	0.362	995.55	33	0.28	2412.33	25	0.534	154.48	3.5	0.295	2064.92	1.1	0.563	112.49	3.5	0.41	594.41	14	0.481	275.84	4	0.585	89.14	4	0.564	112.44	3	0.44	426.64	3.5	0.551	128.94
1253	LLLYIDINGNLHPDS	YP_009724389.1	0.418	545.77	33	0.499	225.86	13	0.491	245.54	6	0.594	81.09	1.7	0.586	87.83	22	0.348	1159.81	37	0.28	2423.24	25	0.525	170.34	3.5	0.284	2304.36	1.4	0.555	123.66	4	0.394	701.63	17	0.464	329.47	5	0.565	110.9	5.5	0.549	131.75	4	0.432	466.68	4	0.54	145.17
1254	LLYIDINGNLHPDSA	YP_009724389.1	0.38	818.05	42	0.425	501.42	31	0.478	282.27	7	0.556	122.49	3	0.552	128.04	29	0.307	1803.47	55	0.254	3217.43	33	0.494	239.19	5.5	0.254	3206.44	2.5	0.513	194.28	7.5	0.334	1353.37	33	0.407	610.86	13	0.491	246.28	17	0.492	244.71	11	0.39	734.26	8	0.487	257.32
1255	LYIDINGNLHPDSAT	YP_009724389.1	0.325	1481.08	55	0.327	1456.61	65	0.432	468.11	11	0.417	550.95	12	0.49	249.35	44	0.257	3111.91	70	0.215	4892.31	47	0.358	1039.87	24	0.174	7596.38	12	0.431	471.99	22	0.282	2366.06	50	0.316	1636.68	37	0.382	803.04	45	0.406	618.82	30	0.317	1622.89	22	0.401	654.85
1256	YIDINGNLHPDSATL	YP_009724389.1	0.248	3420.69	75	0.293	2104.87	75	0.378	835.68	17	0.264	2875.51	48	0.4	657.07	65	0.226	4341	80	0.178	7288.34	65	0.282	2371.77	47	0.124	13040.1	31	0.346	1177.15	48	0.242	3655.46	65	0.256	3125.4	60	0.303	1878.03	70	0.306	1831.93	65	0.256	3146	44	0.318	1601.96
1257	IDINGNLHPDSATLV	YP_009724389.1	0.174	7587.92	90	0.264	2878.68	80	0.329	1426.16	25	0.502	217.86	5	0.355	1076.78	75	0.22	4634.82	80	0.198	5891.66	55	0.338	1295.6	29	0.179	7233.66	11	0.316	1638.06	60	0.215	4881.36	75	0.219	4667.13	75	0.246	3474.56	85	0.229	4200	85	0.244	3582.59	49	0.281	2384.46
1258	DINGNLHPDSATLVS	YP_009724389.1	0.184	6833.92	90	0.261	2953.14	80	0.353	1097.54	21	0.544	139.27	3.5	0.397	678.65	70	0.233	3999.92	75	0.218	4716.32	46	0.381	814.3	19	0.212	5032.98	6	0.355	1070.79	45	0.217	4759.43	75	0.234	3970.22	70	0.265	2831.48	80	0.249	3391.03	80	0.274	2578.45	36	0.316	1629.24
1259	INGNLHPDSATLVSD	YP_009724389.1	0.172	7757.27	90	0.244	3575.55	85	0.333	1357.48	24	0.535	153.59	3.5	0.383	794.72	70	0.225	4369.47	80	0.208	5242.75	50	0.374	876.64	21	0.207	5308.85	6.5	0.346	1182.52	48	0.206	5393.03	80	0.222	4551.38	75	0.252	3266.22	80	0.239	3750.13	85	0.264	2863.06	40	0.308	1791.51
1260	NGNLHPDSATLVSDI	YP_009724389.1	0.17	7989.04	95	0.238	3823.42	85	0.345	1200.6	22	0.545	136.77	3.5	0.386	768.49	70	0.223	4472.59	80	0.213	4971.39	48	0.381	806.46	19	0.219	4686.97	5	0.355	1069.04	45	0.196	5970.65	80	0.222	4523.55	75	0.25	3348.08	85	0.248	3416.29	80	0.273	2614.69	37	0.318	1606.96
1261	GNLHPDSATLVSDID	YP_009724389.1	0.159	8969.61	95	0.231	4102.4	90	0.328	1434.18	25	0.531	159.29	4	0.372	892.65	75	0.212	5053.66	85	0.201	5678.3	55	0.371	906.83	21	0.205	5469.13	6.5	0.343	1227.53	49	0.189	6494.45	85	0.215	4873.5	75	0.244	3577.91	85	0.242	3639.2	80	0.263	2917.34	41	0.306	1816.87
1262	NLHPDSATLVSDIDI	YP_009724389.1	0.137	11337.7	95	0.219	4675.67	90	0.283	2327.54	35	0.488	255.85	6	0.337	1306.07	80	0.196	6014.16	90	0.178	7322.64	65	0.335	1332.52	30	0.172	7740.5	12	0.303	1879.78	65	0.171	7874.05	90	0.198	5860.25	80	0.226	4315.29	90	0.234	3964.21	85	0.232	4064.23	55	0.276	2527.81
1263	LHPDSATLVSDIDIT	YP_009724389.1	0.107	15792.8	95	0.202	5650.48	95	0.179	7227.95	70	0.409	601.29	13	0.265	2828.76	90	0.167	8223.29	95	0.135	11605	85	0.305	1834.37	39	0.123	13264.4	31	0.239	3761.22	85	0.142	10729.7	95	0.177	7344.46	85	0.207	5303.8	90	0.224	4427.72	85	0.187	6637.31	75	0.233	4019.45
1264	HPDSATLVSDIDITF	YP_009724389.1	0.128	12451.9	95	0.271	2654.05	80	0.163	8553.25	80	0.547	134.41	3.5	0.272	2642.47	90	0.176	7408.31	90	0.117	14056.4	90	0.511	199.52	4.5	0.2	5761.98	7	0.32	1571.42	60	0.18	7118.98	85	0.236	3882.45	70	0.278	2470.09	75	0.299	1963.92	65	0.252	3266.53	45	0.316	1642.23
1265	PDSATLVSDIDITFL	YP_009724389.1	0.168	8109.66	95	0.33	1409.14	65	0.213	5005.72	60	0.604	72.23	1.4	0.329	1417.98	80	0.208	5244.22	85	0.141	10857	80	0.574	100.94	1.7	0.252	3288.06	3	0.394	704.5	32	0.225	4397.45	70	0.3	1945.54	43	0.348	1153.35	55	0.358	1039.28	45	0.313	1690.48	23	0.384	787.09
1266	DSATLVSDIDITFLK	YP_009724389.1	0.218	4738.82	85	0.362	990.68	50	0.243	3589.54	47	0.624	58.26	1	0.357	1045.67	75	0.233	4033.48	75	0.156	9248.61	75	0.609	68.46	0.9	0.277	2497.04	1.6	0.429	480.04	23	0.252	3281.09	65	0.334	1349.41	32	0.389	743.45	43	0.387	760.7	36	0.341	1249.68	16	0.413	575.62
1267	SATLVSDIDITFLKK	YP_009724389.1	0.295	2060.25	65	0.391	729.63	41	0.266	2797.71	40	0.634	52.42	0.9	0.382	798.69	70	0.267	2795.86	65	0.172	7816.24	70	0.63	55.05	0.6	0.293	2109.31	1.2	0.45	382.9	18	0.277	2498.66	55	0.356	1057.37	25	0.417	547.03	35	0.404	630.88	31	0.357	1048.21	13	0.431	472.22
1268	ATLVSDIDITFLKKD	YP_009724389.1	0.292	2127.26	65	0.375	860.93	46	0.249	3389.85	45	0.618	62.33	1.1	0.363	984.61	75	0.256	3120.6	70	0.163	8572.89	70	0.617	62.86	0.8	0.276	2530.06	1.6	0.434	457.8	22	0.265	2835.62	60	0.341	1245.38	29	0.4	659.95	40	0.387	758.95	36	0.34	1259.13	17	0.413	572.4
1269	TLVSDIDITFLKKDA	YP_009724389.1	0.31	1753.29	60	0.356	1065.86	55	0.219	4660.77	55	0.581	92.75	2	0.338	1292.56	80	0.256	3126.82	70	0.152	9659.55	75	0.589	85.44	1.3	0.243	3621.96	3.5	0.4	657.57	30	0.254	3195.78	60	0.312	1710.49	39	0.372	889.82	48	0.358	1037.6	45	0.308	1787.73	25	0.38	819.1
1270	LVSDIDITFLKKDAP	YP_009724389.1	0.308	1789.2	60	0.338	1294.51	60	0.152	9650.25	80	0.431	470.3	11	0.293	2099.2	90	0.238	3809.88	75	0.128	12505.3	85	0.438	436.1	11	0.149	10020.2	18	0.302	1895.75	65	0.224	4427.57	70	0.242	3634.36	65	0.309	1765.07	70	0.291	2147.14	70	0.221	4587.13	60	0.288	2210.34
1271	VSDIDITFLKKDAPY	YP_009724389.1	0.334	1350.96	55	0.371	907.51	48	0.145	10394.2	85	0.25	3347.1	55	0.324	1508.9	85	0.259	3019.04	70	0.136	11426.7	85	0.312	1712.01	37	0.094	18069.5	60	0.274	2567.01	75	0.231	4125.32	70	0.231	4108.66	70	0.306	1829.61	70	0.279	2451.48	70	0.189	6459.34	75	0.254	3211.37
1272	SDIDITFLKKDAPYI	YP_009724389.1	0.436	448.06	30	0.425	504.88	31	0.312	1717.52	28	0.373	882.83	18	0.548	133.1	30	0.35	1130.57	37	0.287	2230.95	23	0.332	1371.35	31	0.125	12984.4	30	0.367	938.64	41	0.306	1824.71	42	0.291	2146.75	46	0.374	872.01	47	0.362	994.37	44	0.257	3111.84	43	0.333	1366.51
1273	DIDITFLKKDAPYIV	YP_009724389.1	0.506	209.45	17	0.477	286.91	17	0.451	381.25	9	0.593	81.42	1.7	0.646	46.24	12	0.421	524.5	18	0.388	751.42	6	0.483	268.45	6	0.238	3812.31	3.5	0.45	385.78	18	0.376	858.01	21	0.358	1034.07	24	0.438	439.24	29	0.426	497.13	25	0.332	1382.87	18	0.41	592.01
1274	IDITFLKKDAPYIVG	YP_009724389.1	0.529	163.19	14	0.498	227.4	13	0.485	263.51	6.5	0.593	81.84	1.7	0.665	37.46	9	0.441	425.66	14	0.405	627.9	4.5	0.52	180.95	4	0.254	3210.68	2.5	0.465	325.49	15	0.395	693.14	17	0.38	816.97	19	0.459	347.42	24	0.433	463.1	23	0.348	1158.44	15	0.428	488.65
1275	DITFLKKDAPYIVGD	YP_009724389.1	0.504	214.52	18	0.475	293.72	18	0.472	303.87	7	0.591	83.93	1.7	0.652	43.24	11	0.42	529.54	18	0.382	798.09	6.5	0.519	181.52	4	0.249	3383.04	3	0.457	356.11	17	0.375	869.07	21	0.367	942.98	22	0.442	420.72	28	0.42	529.21	27	0.34	1269.22	17	0.417	546.79
1276	ITFLKKDAPYIVGDV	YP_009724389.1	0.515	190.33	16	0.476	289.67	17	0.488	253.96	6	0.599	76.59	1.5	0.665	37.7	9	0.433	459.47	15	0.4	661.29	5	0.534	155.37	3.5	0.263	2909.37	2.5	0.464	328.33	15	0.39	737.17	18	0.373	879.03	21	0.448	392.82	26	0.425	505.82	25	0.348	1161.49	15	0.425	504.93
1277	TFLKKDAPYIVGDVV	YP_009724389.1	0.463	333.58	24	0.417	550.73	33	0.447	397.52	9	0.576	98.58	2.5	0.627	56.53	15	0.395	700.18	24	0.356	1061.96	9.5	0.508	205.36	4.5	0.24	3707.2	3.5	0.431	470.69	22	0.345	1198.94	29	0.333	1358.77	32	0.402	645.78	39	0.382	800.46	38	0.315	1651.82	23	0.386	766.79
1278	FLKKDAPYIVGDVVQ	YP_009724389.1	0.383	789.18	41	0.375	866.28	46	0.381	806.96	16	0.532	157.98	4	0.559	118.64	28	0.341	1243.42	40	0.299	1976.64	20	0.468	315.97	7.5	0.21	5150.87	6	0.378	832.59	37	0.297	2017.7	45	0.295	2060.25	45	0.356	1066.3	55	0.336	1325.72	55	0.276	2527.35	36	0.337	1306.62
1279	LKKDAPYIVGDVVQE	YP_009724389.1	0.228	4232.66	80	0.282	2370.8	75	0.237	3851.37	49	0.44	428.4	9.5	0.409	595.51	65	0.24	3712.06	75	0.178	7279.98	65	0.371	906.53	21	0.145	10394.8	20	0.351	1124.44	46	0.206	5379.97	80	0.25	3358.68	65	0.302	1907.17	70	0.339	1283.35	55	0.258	3078.52	43	0.327	1448.28
1280	KKDAPYIVGDVVQEG	YP_009724389.1	0.189	6448.31	90	0.283	2332.68	75	0.206	5374.21	60	0.431	469.58	11	0.388	751.19	70	0.23	4139.18	80	0.141	10825.2	80	0.438	435.16	11	0.146	10251.5	19	0.397	678.75	31	0.209	5195.31	75	0.288	2227.79	47	0.34	1257.48	60	0.38	817.46	38	0.299	1976.39	28	0.379	832.44
1281	KDAPYIVGDVVQEGV	YP_009724389.1	0.217	4795.77	85	0.336	1316.49	60	0.259	3027.25	42	0.501	220.58	5.5	0.438	439.09	60	0.259	3035.72	70	0.166	8294.78	70	0.526	169.04	3.5	0.19	6379.4	8.5	0.457	355.69	17	0.249	3388.02	65	0.347	1174.91	28	0.397	678.45	40	0.429	481.48	24	0.359	1029.12	13	0.44	426.6
1282	DAPYIVGDVVQEGVL	YP_009724389.1	0.236	3899.33	80	0.374	875.51	47	0.294	2081.2	33	0.543	139.97	3.5	0.469	313.75	49	0.277	2495.12	65	0.182	6994.53	65	0.568	107.19	1.9	0.221	4560.06	5	0.496	233.49	10	0.271	2671.94	55	0.385	774.46	18	0.433	461.7	30	0.461	341.23	17	0.4	658.73	6.5	0.479	279.79
1283	APYIVGDVVQEGVLT	YP_009724389.1	0.253	3229.32	75	0.393	714.46	41	0.308	1793.16	29	0.546	135.5	3.5	0.491	246.88	44	0.295	2061.63	55	0.194	6105.75	60	0.578	96.32	1.6	0.227	4281.21	4.5	0.507	206.68	8.5	0.284	2311.53	49	0.399	664.96	15	0.449	387.31	26	0.47	307.98	15	0.411	586.9	5.5	0.49	248.87
1284	PYIVGDVVQEGVLTA	YP_009724389.1	0.242	3626.9	80	0.392	721.24	41	0.289	2197.08	34	0.527	166.6	4	0.499	227.21	42	0.302	1902.47	55	0.192	6241.07	60	0.562	114.93	2	0.213	4977.36	5.5	0.489	251.76	11	0.278	2482.01	55	0.387	762.1	17	0.443	414.15	28	0.452	375.11	19	0.394	704.36	7.5	0.474	296.64
1285	YIVGDVVQEGVLTAV	YP_009724389.1	0.23	4166.95	80	0.398	672.71	39	0.255	3162.45	43	0.489	253.22	6	0.498	228.24	42	0.304	1856.73	55	0.193	6216.34	60	0.53	161.41	3.5	0.186	6697.76	9	0.465	328.26	15	0.272	2636.42	55	0.375	863.26	20	0.442	420.08	28	0.424	507.48	25	0.366	957.43	12	0.454	366.47
1286	IVGDVVQEGVLTAVV	YP_009724389.1	0.219	4685.5	85	0.381	808.78	44	0.189	6444.12	70	0.313	1699.04	31	0.506	208.51	40	0.3	1948.23	55	0.188	6510.42	60	0.37	908.54	22	0.105	16054	46	0.394	701.12	32	0.251	3312.88	65	0.335	1332.77	31	0.41	592.92	37	0.365	967.4	43	0.295	2065.74	29	0.396	690.85
1287	VGDVVQEGVLTAVVI	YP_009724389.1	0.225	4367.95	80	0.378	834.1	45	0.187	6620.67	70	0.26	3015.22	49	0.511	199.2	39	0.305	1843.68	55	0.195	6091.57	60	0.302	1894.72	40	0.092	18560.4	60	0.391	724.81	33	0.251	3297.53	65	0.337	1299.36	31	0.413	575.71	36	0.368	930.35	42	0.291	2149.51	30	0.394	704.89
1288	GDVVQEGVLTAVVIP	YP_009724389.1	0.212	5056.12	85	0.357	1045.49	55	0.175	7491.25	75	0.244	3574.08	60	0.495	236.69	43	0.293	2088.53	60	0.185	6731.98	60	0.282	2376.65	47	0.087	19584.7	65	0.377	848.78	37	0.236	3904.23	70	0.321	1544.73	36	0.392	716.97	42	0.354	1088.94	46	0.278	2470.25	35	0.377	842.57
1289	DVVQEGVLTAVVIPT	YP_009724389.1	0.213	4987.07	85	0.35	1129.81	55	0.183	6916.41	70	0.221	4551.63	70	0.485	263.73	45	0.282	2369.18	60	0.182	6969.14	65	0.254	3190.49	60	0.082	20488.3	75	0.356	1058.82	44	0.241	3702.23	65	0.332	1380.66	32	0.406	616.12	38	0.354	1088.41	46	0.277	2502.94	35	0.376	853.9
1290	VVQEGVLTAVVIPTK	YP_009724389.1	0.316	1632.68	60	0.397	680.21	39	0.212	5052.13	60	0.194	6141.73	80	0.501	220.64	41	0.301	1915.62	55	0.19	6371.6	60	0.25	3354.79	60	0.083	20326.3	70	0.368	937.75	40	0.279	2435.06	55	0.37	909.73	21	0.454	369.78	25	0.369	923.64	42	0.29	2168.67	31	0.393	707.85
1291	VQEGVLTAVVIPTKK	YP_009724389.1	0.45	385.54	27	0.44	426.8	26	0.245	3546.76	47	0.183	6871.66	85	0.529	163.61	35	0.331	1385.69	43	0.202	5616.41	55	0.275	2560.29	49	0.086	19643.9	70	0.399	667.14	31	0.32	1565.05	37	0.408	607.44	13	0.495	234.83	16	0.393	713.19	34	0.312	1712.64	24	0.421	525.78
1292	QEGVLTAVVIPTKKA	YP_009724389.1	0.529	163.45	14	0.472	302.94	18	0.27	2691.65	39	0.184	6862.07	80	0.563	112.84	27	0.379	826.56	28	0.231	4097.43	41	0.302	1902.82	40	0.093	18375.3	60	0.427	492.02	23	0.369	921.09	23	0.436	446.97	8.5	0.525	171.26	11	0.414	565.26	28	0.333	1357.11	18	0.446	399.83
1293	EGVLTAVVIPTKKAG	YP_009724389.1	0.546	136.47	12	0.468	317.81	19	0.259	3029.81	42	0.169	8009.47	85	0.558	118.75	28	0.386	768.39	26	0.23	4133.54	42	0.296	2043.49	42	0.09	18916	65	0.413	570.93	27	0.374	878.73	22	0.423	514.03	10	0.514	192.22	13	0.397	684.71	33	0.32	1575.31	21	0.431	470.57
1294	GVLTAVVIPTKKAGG	YP_009724389.1	0.552	127.91	11	0.459	349.36	21	0.243	3622.31	47	0.152	9618.35	90	0.546	135.56	31	0.384	787.54	27	0.226	4333.31	43	0.284	2308.43	46	0.086	19678	70	0.391	728.58	33	0.366	958.23	24	0.403	638.77	14	0.498	228.72	15	0.372	893.41	41	0.296	2023.27	29	0.407	612.29
1295	VLTAVVIPTKKAGGT	YP_009724389.1	0.549	131.5	11	0.434	455.52	28	0.213	5001.01	60	0.133	11920	95	0.516	188.16	38	0.376	858.58	29	0.215	4897.6	47	0.267	2782.58	55	0.079	21326.8	75	0.339	1275.54	50	0.344	1209.69	30	0.353	1098.85	26	0.445	405.57	27	0.315	1651.8	60	0.247	3453.34	47	0.341	1248.06
1296	LTAVVIPTKKAGGTT	YP_009724389.1	0.517	185.42	16	0.394	702.89	40	0.182	7000.89	70	0.11	15201.8	95	0.479	281.41	46	0.353	1096.7	36	0.188	6534.62	60	0.243	3614.56	65	0.07	23422.5	85	0.279	2450.52	75	0.306	1817.18	42	0.287	2240	48	0.368	935.21	49	0.239	3756.99	85	0.194	6127.39	75	0.271	2654.25
1297	TAVVIPTKKAGGTTE	YP_009724389.1	0.449	387.23	27	0.344	1203.96	60	0.156	9282.59	80	0.092	18398.4	95	0.422	522.71	60	0.31	1752.12	50	0.157	9193.53	75	0.216	4843.27	75	0.061	25977	95	0.235	3943.54	85	0.259	3030.07	60	0.235	3934.42	70	0.308	1780.48	70	0.192	6291.72	95	0.162	8706.19	85	0.23	4135.78
1298	AVVIPTKKAGGTTEM	YP_009724389.1	0.377	849.51	42	0.308	1784.58	70	0.133	11869.3	90	0.089	19158.6	95	0.359	1024.31	75	0.267	2791.69	65	0.138	11207.9	85	0.193	6217.62	80	0.056	27417.1	95	0.2	5734.86	95	0.219	4688.08	75	0.198	5899.5	80	0.262	2931.01	80	0.164	8497.07	95	0.139	11112.8	95	0.198	5851.7
1299	VVIPTKKAGGTTEML	YP_009724389.1	0.288	2212.21	65	0.246	3508.75	85	0.108	15467.3	95	0.104	16261.9	95	0.294	2074.95	90	0.207	5342.62	85	0.119	13868.9	90	0.153	9535.87	95	0.052	28484.2	95	0.179	7242.51	95	0.162	8640.4	90	0.158	9095.88	90	0.2	5733.19	90	0.147	10211.5	95	0.128	12566.7	95	0.173	7670.05
1300	VIPTKKAGGTTEMLA	YP_009724389.1	0.18	7161.86	90	0.173	7677.61	95	0.094	18159.5	95	0.108	15590.6	95	0.294	2077.74	90	0.172	7789.98	95	0.112	14813.7	90	0.113	14757.8	95	0.047	30107	95	0.184	6799.4	95	0.128	12489.5	95	0.142	10796.7	95	0.17	7986.62	95	0.148	10054.5	95	0.132	11963.3	95	0.174	7636.27
1301	IPTKKAGGTTEMLAK	YP_009724389.1	0.146	10301.8	95	0.151	9773.83	95	0.095	17919.4	95	0.11	15172.4	95	0.3	1940.93	85	0.167	8181.75	95	0.111	15064.3	90	0.105	16104.3	95	0.046	30358.3	95	0.19	6388.31	95	0.124	13042.1	95	0.142	10744.7	95	0.168	8089.33	95	0.153	9546.3	95	0.136	11517.2	95	0.175	7511.38
1302	PTKKAGGTTEMLAKA	YP_009724389.1	0.153	9581.27	95	0.167	8194.78	95	0.096	17742.3	95	0.113	14694.3	95	0.302	1907.54	85	0.177	7385.82	90	0.11	15198.9	95	0.111	14994.8	95	0.047	29956.9	95	0.2	5724.88	95	0.129	12342.9	95	0.152	9704.17	95	0.18	7105.59	95	0.164	8516.68	95	0.142	10719.7	95	0.185	6734.17
1303	TKKAGGTTEMLAKAL	YP_009724389.1	0.194	6161.23	90	0.206	5387.37	90	0.102	16568.6	95	0.119	13763	95	0.358	1041.2	75	0.236	3895.33	75	0.136	11473.1	85	0.126	12840.4	95	0.05	29004.2	95	0.215	4875.61	90	0.165	8422.38	90	0.176	7446.56	85	0.217	4794.47	90	0.189	6462.13	95	0.151	9756.92	90	0.198	5847.33
1304	KKAGGTTEMLAKALR	YP_009724389.1	0.425	502.33	32	0.333	1358.64	60	0.125	12968.7	90	0.127	12689.3	95	0.433	462.31	60	0.341	1253.28	40	0.186	6690.66	60	0.203	5557.47	80	0.057	27008.2	95	0.239	3771.9	85	0.244	3576.98	65	0.224	4420.63	70	0.292	2133.5	70	0.227	4295.91	85	0.166	8279.09	85	0.22	4646.77
1305	KAGGTTEMLAKALRK	YP_009724389.1	0.662	38.88	2.5	0.466	323.23	20	0.212	5050.27	60	0.16	8838.49	90	0.524	172.88	36	0.442	419.97	14	0.269	2728.03	28	0.315	1651.11	36	0.081	20871.2	75	0.312	1711.2	60	0.374	871.62	22	0.307	1805.52	41	0.395	695.98	41	0.297	2015.97	65	0.204	5471.43	70	0.279	2454.37
1306	AGGTTEMLAKALRKV	YP_009724389.1	0.722	20.15	0.7	0.55	130.74	5	0.266	2814.86	40	0.188	6570.07	80	0.589	85.09	22	0.508	205.03	5	0.339	1272.25	12	0.388	754.12	18	0.1	16892	55	0.352	1112.25	46	0.445	405.53	8	0.353	1097.23	26	0.449	388.79	26	0.337	1308.24	55	0.232	4058.96	55	0.316	1645.77
1307	GGTTEMLAKALRKVP	YP_009724389.1	0.725	19.7	0.6	0.561	115.43	4	0.271	2673.42	39	0.184	6848.28	80	0.586	87.71	22	0.513	194.43	4.5	0.342	1230.88	12	0.395	693.87	17	0.1	16861.5	55	0.352	1108.94	46	0.452	374.69	7	0.355	1076.07	25	0.452	374.13	26	0.337	1300.64	55	0.233	4012.19	55	0.316	1637.87
1308	GTTEMLAKALRKVPT	YP_009724389.1	0.731	18.46	0.5	0.577	97.67	3	0.277	2487.23	37	0.183	6872.03	85	0.591	83.86	21	0.522	176.56	3.5	0.35	1135.58	11	0.403	636.47	15	0.103	16328.5	48	0.358	1037.04	44	0.463	333.52	6	0.359	1030.94	24	0.459	347.33	24	0.342	1235.39	50	0.237	3843.87	55	0.322	1539.92
1309	TTEMLAKALRKVPTD	YP_009724389.1	0.719	20.96	0.7	0.566	109.27	3.5	0.262	2921.01	41	0.175	7488.66	85	0.572	102.75	25	0.505	212.6	5	0.33	1410.68	14	0.39	732.07	18	0.099	17183.5	55	0.347	1165.61	47	0.445	406.32	8	0.346	1183.54	28	0.447	396.06	27	0.333	1362.76	55	0.227	4283.8	60	0.311	1724.95
1310	TEMLAKALRKVPTDN	YP_009724389.1	0.701	25.45	1.1	0.551	128.66	5	0.245	3528.05	47	0.164	8478.61	90	0.544	139.04	31	0.481	275.68	7.5	0.305	1836.39	19	0.37	914.68	22	0.095	17920	60	0.333	1368.83	55	0.424	508.88	11	0.33	1407.33	33	0.43	477.74	31	0.317	1615.97	60	0.218	4721.93	60	0.3	1944.84
1311	EMLAKALRKVPTDNY	YP_009724389.1	0.652	43.33	3	0.537	149.65	6.5	0.223	4471.87	55	0.207	5314.71	75	0.501	222.08	41	0.446	402.68	13	0.269	2709.35	28	0.348	1163.5	27	0.099	17104.5	55	0.341	1255.13	49	0.397	682.07	16	0.327	1456.45	34	0.423	514.97	33	0.337	1300.12	55	0.234	3960.01	55	0.318	1597.99
1312	MLAKALRKVPTDNYI	YP_009724389.1	0.483	269.03	21	0.523	173.53	8.5	0.222	4505.28	55	0.24	3711.01	60	0.456	361.82	55	0.395	694.52	24	0.217	4753.72	47	0.324	1493.42	33	0.101	16698.5	50	0.363	987.5	42	0.359	1028.93	25	0.342	1238.79	29	0.433	459.2	30	0.367	943.19	42	0.257	3115.27	43	0.344	1209.6
1313	LAKALRKVPTDNYIT	YP_009724389.1	0.397	679.28	38	0.487	257.79	15	0.229	4185.8	55	0.257	3092.77	55	0.429	483.07	60	0.34	1258.18	40	0.18	7152.02	65	0.295	2057.8	42	0.103	16322.7	48	0.375	861.87	38	0.324	1502.81	36	0.338	1296.08	30	0.424	509.89	33	0.373	886.09	40	0.268	2764.61	39	0.357	1053.16
1314	AKALRKVPTDNYITT	YP_009724389.1	0.336	1324.77	55	0.463	332.75	20	0.233	4008.42	50	0.27	2685.74	45	0.408	603.52	65	0.29	2175.67	60	0.163	8546.77	70	0.302	1901.52	40	0.109	15381.2	42	0.374	875.15	38	0.294	2068.54	46	0.329	1426.49	33	0.408	603.28	37	0.365	960.66	43	0.27	2702.85	38	0.356	1062.86
1315	KALRKVPTDNYITTY	YP_009724389.1	0.296	2038.54	65	0.437	444.21	27	0.235	3940.6	50	0.281	2381.8	41	0.388	751.77	70	0.255	3176.4	70	0.155	9325.07	75	0.303	1889.03	40	0.115	14481.9	37	0.367	938.26	41	0.267	2774.56	55	0.314	1672.81	38	0.392	720.44	42	0.355	1074.63	46	0.266	2801.13	39	0.349	1149.5
1316	ALRKVPTDNYITTYP	YP_009724389.1	0.246	3474.75	75	0.382	799.86	44	0.208	5244.17	60	0.263	2894.55	48	0.342	1230.43	80	0.222	4526.68	80	0.135	11647	85	0.274	2577.08	50	0.105	15974.5	46	0.328	1443.57	55	0.229	4181.72	70	0.268	2757.68	55	0.343	1216.14	60	0.312	1704.36	60	0.237	3837.56	55	0.309	1765.8
1317	LRKVPTDNYITTYPG	YP_009724389.1	0.193	6172.78	90	0.285	2293.44	75	0.185	6761.91	70	0.236	3879.39	60	0.296	2023.23	85	0.187	6634.43	90	0.117	14166.2	90	0.24	3705.92	65	0.095	17935.5	60	0.274	2579.59	75	0.186	6702.04	85	0.206	5386.03	80	0.267	2767.96	80	0.257	3091.37	80	0.195	6058.05	75	0.256	3144.29
1318	RKVPTDNYITTYPGQ	YP_009724389.1	0.16	8833.62	95	0.185	6769.74	95	0.162	8659.21	80	0.196	6014.68	80	0.267	2767.9	90	0.162	8709.29	95	0.099	17056.8	95	0.187	6617.73	85	0.079	21198.9	75	0.242	3636.53	85	0.153	9593.2	90	0.167	8166.98	90	0.221	4587.08	90	0.226	4326	85	0.167	8196.99	85	0.222	4512.45
1319	KVPTDNYITTYPGQG	YP_009724389.1	0.208	5272.39	85	0.173	7668.64	95	0.166	8278.1	75	0.177	7404.47	85	0.313	1687.66	85	0.174	7637.67	90	0.104	16162.9	95	0.149	10005.4	95	0.067	24254	90	0.267	2777.14	75	0.153	9521.23	90	0.171	7898.45	90	0.235	3944.91	85	0.249	3396.61	80	0.181	7035.82	80	0.247	3468.92
1320	VPTDNYITTYPGQGL	YP_009724389.1	0.296	2036.01	65	0.229	4186.57	90	0.22	4612.66	55	0.184	6865.27	80	0.448	393.1	55	0.259	3031.71	70	0.175	7493.2	65	0.129	12408.2	95	0.066	24522.8	90	0.337	1306.98	55	0.221	4574.98	75	0.225	4395.02	70	0.304	1871.56	70	0.321	1550.52	60	0.227	4289.46	60	0.31	1753.08
1321	PTDNYITTYPGQGLN	YP_009724389.1	0.315	1652.41	60	0.243	3600.35	85	0.235	3912.77	50	0.182	7001.04	85	0.48	278.01	46	0.284	2325.22	60	0.193	6209.69	60	0.128	12513.2	95	0.064	25003.5	90	0.35	1136.89	46	0.238	3819.33	65	0.235	3912.39	70	0.317	1623.49	65	0.33	1399.78	55	0.237	3829.39	55	0.324	1498.68
1322	TDNYITTYPGQGLNG	YP_009724389.1	0.321	1554.99	60	0.246	3489.66	85	0.236	3881.11	49	0.17	7916.93	85	0.49	250.21	44	0.291	2143.04	60	0.194	6104.76	60	0.127	12585.8	95	0.063	25263.5	90	0.348	1161.92	47	0.242	3652.5	65	0.238	3817.14	70	0.32	1570.53	65	0.326	1468.54	55	0.238	3827.85	55	0.324	1498.26
1323	DNYITTYPGQGLNGY	YP_009724389.1	0.315	1655.63	60	0.25	3339.22	85	0.226	4347.73	55	0.171	7878.65	85	0.496	234.57	42	0.3	1940.13	55	0.203	5565.17	55	0.131	12182.4	95	0.063	25216.8	90	0.334	1342.39	55	0.242	3643.73	65	0.231	4101.82	70	0.313	1692.4	65	0.314	1669.07	60	0.231	4088.13	55	0.315	1661.97
1324	NYITTYPGQGLNGYT	YP_009724389.1	0.313	1687.88	60	0.254	3199.06	85	0.214	4925.93	60	0.163	8528.39	90	0.495	237.08	43	0.303	1876.3	55	0.208	5254.84	50	0.129	12411.7	95	0.062	25496.6	95	0.322	1527.74	60	0.243	3597.24	65	0.225	4378.41	70	0.309	1770.72	70	0.303	1892.63	65	0.224	4406.55	60	0.305	1849.01
1325	YITTYPGQGLNGYTV	YP_009724389.1	0.255	3166.28	75	0.231	4118.63	90	0.159	8954.68	80	0.147	10221.8	95	0.459	349.02	55	0.28	2428.43	60	0.197	5946.99	55	0.116	14232	95	0.056	27356.7	95	0.268	2754.07	75	0.216	4839.82	75	0.185	6763.08	85	0.263	2891.01	80	0.249	3393.23	80	0.183	6917.31	80	0.252	3283.4
1326	ITTYPGQGLNGYTVE	YP_009724389.1	0.174	7617.2	90	0.183	6894.3	95	0.118	13962.8	95	0.125	12934.5	95	0.386	768.48	70	0.216	4828.62	80	0.156	9219.73	75	0.094	18147.7	95	0.05	29025.9	95	0.195	6089.13	95	0.151	9771.71	95	0.125	12871.7	95	0.183	6931.62	95	0.175	7560.47	95	0.127	12668.4	95	0.18	7104.13
1327	TTYPGQGLNGYTVEE	YP_009724389.1	0.131	12095.3	95	0.133	11822.4	95	0.104	16141.2	95	0.112	14827.2	95	0.339	1280.27	80	0.177	7332.08	90	0.121	13443.4	90	0.079	21305.8	95	0.044	31056	95	0.168	8091.87	95	0.113	14767	95	0.102	16652.7	95	0.139	11064.4	95	0.148	10072.9	95	0.11	15199.7	95	0.154	9446.43
1328	TYPGQGLNGYTVEEA	YP_009724389.1	0.134	11702.6	95	0.171	7841.4	95	0.11	15270.5	95	0.144	10476.9	95	0.347	1165.29	80	0.186	6652.33	90	0.131	12152.7	85	0.102	16523.6	95	0.05	29134.1	95	0.201	5657.27	95	0.136	11502.3	95	0.133	11849.7	95	0.185	6741.82	95	0.218	4721.93	90	0.134	11752.5	95	0.191	6298.47
1329	YPGQGLNGYTVEEAK	YP_009724389.1	0.135	11555.3	95	0.2	5727.11	95	0.11	15233.6	95	0.148	10115.8	95	0.336	1319.64	80	0.194	6115.61	90	0.129	12317.7	85	0.116	14282.7	95	0.051	28802.5	95	0.224	4412.84	90	0.155	9311.46	90	0.159	8944.8	90	0.227	4286.95	90	0.25	3330.05	80	0.151	9715.73	90	0.217	4799.14
1330	PGQGLNGYTVEEAKT	YP_009724389.1	0.145	10462.4	95	0.209	5206.63	90	0.104	16223	95	0.152	9611.8	90	0.328	1430.79	80	0.193	6192.11	90	0.124	13113.3	90	0.124	13133.8	95	0.051	28772	95	0.245	3544.84	85	0.167	8251.9	90	0.173	7728.95	90	0.245	3535.61	85	0.268	2751.12	75	0.163	8527.65	85	0.234	3973.48
1331	GQGLNGYTVEEAKTV	YP_009724389.1	0.237	3868.32	80	0.233	4025.11	90	0.16	8840.98	80	0.323	1524.08	29	0.416	555.28	65	0.229	4184.89	80	0.166	8270.85	70	0.172	7794.03	90	0.081	20881.8	75	0.306	1828.34	65	0.194	6154.04	80	0.206	5363.35	80	0.278	2478.71	75	0.305	1835.66	65	0.21	5138.85	65	0.285	2282.5
1332	QGLNGYTVEEAKTVL	YP_009724389.1	0.317	1616.86	60	0.253	3247.19	85	0.217	4759.22	60	0.373	884.07	18	0.512	197.23	39	0.263	2918.13	70	0.213	5014.12	48	0.216	4849.15	75	0.101	16768.9	50	0.349	1149.97	47	0.21	5171.03	75	0.227	4308.48	70	0.294	2088.13	70	0.332	1379.17	55	0.241	3692.27	50	0.322	1540.21
1333	GLNGYTVEEAKTVLK	YP_009724389.1	0.406	618.03	36	0.275	2542.19	80	0.25	3335.35	45	0.379	830.36	17	0.55	130.63	30	0.29	2169.26	60	0.236	3873.31	39	0.263	2898.65	55	0.112	14810.7	40	0.37	912.38	40	0.23	4131.04	70	0.251	3317.61	65	0.313	1682.78	65	0.339	1282.57	55	0.255	3178.19	44	0.34	1261
1334	LNGYTVEEAKTVLKK	YP_009724389.1	0.476	291.04	22	0.312	1714.27	70	0.271	2664.35	39	0.376	859.17	18	0.57	104.48	26	0.314	1674.29	49	0.254	3192.04	33	0.302	1910.37	40	0.12	13600.1	33	0.386	768.54	35	0.257	3087.72	60	0.272	2629.01	55	0.339	1282.03	60	0.338	1293.88	55	0.265	2846.04	40	0.351	1121.75
1335	NGYTVEEAKTVLKKC	YP_009724389.1	0.463	334.74	24	0.303	1892.12	70	0.242	3662.67	48	0.341	1250.63	24	0.534	154.47	33	0.298	1995.96	55	0.227	4278.57	43	0.289	2189.61	44	0.11	15192.1	42	0.361	1006.43	43	0.241	3682.5	65	0.257	3098.43	60	0.32	1565.92	65	0.302	1906.24	65	0.246	3492.95	48	0.326	1463.08
1336	GYTVEEAKTVLKKCK	YP_009724389.1	0.488	254.48	20	0.322	1532.43	65	0.217	4774.08	60	0.308	1791.94	33	0.506	209.12	40	0.297	2004.81	55	0.212	5062.36	49	0.292	2127.3	43	0.102	16637.5	49	0.341	1253.99	49	0.249	3385.24	65	0.257	3095.99	60	0.32	1565.61	65	0.285	2292.82	70	0.232	4056.1	55	0.307	1803.37
[truncated: 5,746 more rows]
[truncated: 30 more columns]

## Sheet: Sheet2
				DRB1_0101			DRB1_0102			DRB1_0103			DRB1_0104			DRB1_0105			DRB1_0106			DRB1_0107			DRB1_0108			DRB1_0109			DRB1_0110			DRB1_0111			DRB1_0112			DRB1_0113			DRB1_0114			DRB1_0115			DRB1_0116
[truncated: 1,260 more rows]
[truncated: 206 more columns]

[truncated: 8 more sheets: Sheet4, Sheet5, Sheet6, Sheet7, Sheet8, Sheet9, Sheet10, Sheet3]
