# Supplementary material for: Designing of cytotoxic and helper T cell epitope map provides insights into the highly contagious nature of the pandemic novel coronavirus SARS-CoV-2
Source: R Soc Open Sci. 2020 Sep 16;7(9):201141. doi: 10.1098/rsos.201141 (PMC7540743; doi:10.1098/rsos.201141)
Supplement: Fig.S1. muscleORF1ab [file rsos201141supp7.txt]

CLUSTAL multiple sequence alignment by MUSCLE (3.8)


HCoV229E_replicase      -----------------------MACNRVTLAVASDSEISANGCSTIAQAVRRYSEAASN
HCoVOC43_Orf1ab         ---MSKINKYGLELHWAPEFPWMFEDAEEKLDNPSSSEVDM-ICSTTAQKLETDGICPEN
HCoVHKU1_orf1ab         ---MIKTSKYGLGFKWAPEFRWLLPDAAEELASPMKSDEGG-LCPSTGQAMESVGFVYDN
MERS_1ab                MSFVAGVTAQGARGTYRAALNSEKHQDHVSLTVP--------LCGS-GNLVEKL----SP
2019-nCoV_orf1ab        ---------------MESLVPGFNEKTHVQLSLPVLQVRDV-LVRGFGDSVEEVLSEARQ
Bat_orf1ab              ---------------MESLVPGFNEKTHVQLSLPVLQVRDV-LVRGFGDSVEEALSEARQ
                                                      *  .             .: :         

HCoV229E_replicase      GFR-ACRFVSLD-------LQDCIVGIADDTYVMGLHGNQTLFCNIMKFSDRPFMLHGWL
HCoVOC43_Orf1ab         HVMVDCRRLLKQECCVQSSLIREIV-MNASPYDLEVLLQDALQSREAVLVTTPLGMSLEA
HCoVHKU1_orf1ab         HVKIDCRCILGQEWHVQSNLIRDIF-VHEDLHVVEVLTKTAVKSGTAILIKSPL------
MERS_1ab                WFM-DGENAY-E-------VVKAML-LKKEP-----------------LLYVPIRLAGHT
2019-nCoV_orf1ab        HLK-DGTCGLVE-------VEKGVLPQLEQPYV---------------------------
Bat_orf1ab              HLK-DGTCGLVE-------VEKGVLPQLEQPYV---------------------------
                         .         :       :   :.    .                              

HCoV229E_replicase      VFSNS----NYLLEEFD--------VVFGKRGGGNVTYTDQYLCGADGKPVMSEDLWQFV
HCoVOC43_Orf1ab         CYVRGCNPKGWTMGLFRRRSVCNTGRCTVNKHVAYQLYMIDPAGVCLG---AGQFVGWVI
HCoVHKU1_orf1ab         -HSLGGFPKGYVMGLFR--------SYKTKRYVVHHLSMTTST-TNFG---E-DFLGWIV
MERS_1ab                RHLPG--PRVYLVERLI--------ACENPFMVNQLAYSSSANGSLVGTTLQGKPIGMFF
2019-nCoV_orf1ab        -----------FIKRSD--------ARTAPHGHVMVELVAELEGIQYGR--SGETLGVLV
Bat_orf1ab              -----------FIKRSD--------ARTAPHGHVMVELVAELNGIQYGR--SGETLGVLV
                                    :                                  *     . :  ..

HCoV229E_replicase      DHFGENEEIIINGHTYVCAWLTKRKPLDYKRQNNLAIEEIEYVHGDALHTLRNGSVLEMA
HCoVOC43_Orf1ab         PLAF----MPVQSRKFIVPWVMYLRKRGEKGA---------YNKDHGRGGFGHVYDFKV-
HCoVHKU1_orf1ab         PFGF----MP----SYVHKWFQFCRLYIEESD---------LIISNFK--FDD-YDFSV-
MERS_1ab                PYDIE---LVTGKQNIL------LRKYGR---GG-------YHY----TPFHYERDNTSC
2019-nCoV_orf1ab        PHVGE---IPVAYRKVL------LRKNGNKGAGG-------HSYGADLKSFDLGDELG--
Bat_orf1ab              PYVGE---TPVVYRKVL------LRKNGNKGAGG-------HSYGADLKSFDLGDELG--
                                      . :       .                         :         

HCoV229E_replicase      KEVKTSSKVVLSDALDKLYKVFGSPVMTNGS-NILEAFTKPVFISALVQCTCGTKSWSVG
HCoVOC43_Orf1ab         -----------EDAYDQVHDEPKGKFSKKAY-ALIRGYRGVKPLLYVDQYGCDYTGSLAD
HCoVHKU1_orf1ab         -----------EDAYAEVHAEPKGKYSQKAY-ALLRQYRGIKPVLFVDQYGCDYSGKLAD
MERS_1ab                -----------PEWMDDFEADPKGKYAQN----LLKKLIGGDVTP-VDQYMCGVDGKPIS
2019-nCoV_orf1ab        -----------TDPYEDFQENWNTKHSSGVTRELMRELNGGAYTRYVDNNFCGPDGYPLE
Bat_orf1ab              -----------TDPYEDFQENWNTKHSSGVTRDLMRELNGGAYTRYVDNNFCGPDGYPLE
                                    :   ..               ::           : :  *.  .    

HCoV229E_replicase      DWTGFKSSCCNVISNKLCVVPGNVKPGD---AVITTQQAGAGIKYFCGMTLKFVANIEGV
HCoVOC43_Orf1ab         GLEAYADKTLQEMKALFPTWSQELLF-------------DVIVAWHVVRDPRYVMRLQSA
HCoVHKU1_orf1ab         CLQAYGHYSLQDMRQKQSVWLANCDF-------------DIVVAWHVVRDSRFVMRLQTI
MERS_1ab                A---YAFLMAKDGITKLADVEADVAARADDEGFITLKNNLYRLVWHVERKDV-PYPKQSI
2019-nCoV_orf1ab        C---IKDLLARAGKAS-CTLSEQLDFIDTKRGVYCCREHEHEIAWYTERSEK-SYELQTP
Bat_orf1ab              C---IKDLLARAGKAS-CTLSEQLDFIDTKRGVYCCREHEHEIAWYTERSEK-SYELQTP
                                  .           :                   : :.           :  

HCoV229E_replicase      SVWRVIAL---QSVDCFVASSTFVEEEHVNRMDTFCFNVRNSVT--------DECRLAML
HCoVOC43_Orf1ab         ATIRSVAYVANPTEDLCDGSVVIKEPVHVYADDSIILRQYNLVDIMSHFYMEADTVVN--
HCoVHKU1_orf1ab         ATICGIKYVAQPTEDVVDGDVVIREPVHLLSADAIVLKLPSLMKVMTHM---DDFSIK--
MERS_1ab                FTINSVV-----QKDGVENT-----PPHYFTLGCKILTLTPRNKWSGV----SDLSLKQK
2019-nCoV_orf1ab        FEIKLAK-----KFDTFNGEC----PNFVFPLNSIIKTIQPRVEKKKL----DGFMGRIR
Bat_orf1ab              FEIKLAK-----KFDTFNGEC----PNFVFPLNSTIKTIQPRVEKKKL----DGFMGRIR
                                      *            .    .                           

HCoV229E_replicase      GAEMTSNVRRQVASGVIDISTGWFDVYDDIFAESKPWFVRKAEDIFGPCWSALASALKQL
HCoVOC43_Orf1ab         ---AFYGVA-LKDCGFV-MQFGYIDCEQD-SCDFKGWIPGNMIDGFACTTCGHVYEVGDL
HCoVHKU1_orf1ab         ---SIYNVD-LCDCGFV-MQYGYVDCFND-NCDFYGWVSGNMMDGFSCPLCCTVYDSSEV
MERS_1ab                LLYTFYGKESLENPTYI-YHSAFIEC--G-SCGNDSWLTGNAIQGFAC-GCGASYTANDV
2019-nCoV_orf1ab        ---SVYPVASPNECNQM-CLSTLMKC--D-HCGETSWQTGDFVKA-TCEFCGTENLTKE-
Bat_orf1ab              ---SVYPVASPNECNQM-CLSTLMKC--D-HCGETSWQTGDFVKA-TCEFCGTENLTKE-
                                        :      ..   .  .    *   .  .      .       : 

HCoV229E_replicase      KVTTGELVRFVKSICNSAVAVVGGTIQILASVPEKFLNAFDVFVTAIQTVFDCAVETCTI
HCoVOC43_Orf1ab         MAQSSGVLPVNPVLHTKSA------------------AGYGGF-GCKDSFTLYGQTVVYF
HCoVHKU1_orf1ab         KAQSSGVIPENPVLFTNST------------------DTVN-----HDSFNLYGYSVTPF
MERS_1ab                EVQSSGMIKPNALLCATCPFAKGDSCSSNCKHSVAQLVSYLSE-RC-NVIADSKSFTLIF
2019-nCoV_orf1ab        GATTCGYLPQNAVVKIYCP-----ACHNSEVGPEHSLAEYHNE-SGLKTILRKGGRTIAF
Bat_orf1ab              GATTCGYLPQNAVVKIYCP-----ACHNPEVGPEHSLAEYHNE-SGLKPILRKGGRTIAF
                         . :   :     :   .                             . .      .  :

HCoV229E_replicase      AGKAFDKVFDYVLLDNALVKLVTTKLKGVRERGLNKVKYATVVVGSTEEVKSSR---VER
HCoVOC43_Orf1ab         GG----CV--YWSPARNI--WIPILKSSV--KSYDSLVY-TGVLGCKAIVKETN---LIC
HCoVHKU1_orf1ab         GS----CI--YWSPRPGL--WIPIIKSSV--KSYDDLVY-SGVVGCKSIVKETA---LIT
MERS_1ab                GG----VAYAYFGCEEGTMYFVPRAKSVV--SRIGDSIF-TGCTGSWNKVTQIANMFLEQ
2019-nCoV_orf1ab        GG----CVFSYVGCHNKCAYWVPRASANI--GCNHTGVVGEGSEGLNDNLLEI----LQK
Bat_orf1ab              GG----CVFSYVGCYNKCAYWIPRASANI--GCNHTGVVGEGSEGLNDNLLEI----LQK
                        ..        *          :.     :               *    : .     :  

HCoV229E_replicase      STAVLTIANNYSKLFDEGYTVVIGDVAYFVSDGYFRLMASPNSVLTTAVYKPLFAFNVNV
HCoVOC43_Orf1ab         KALYLDYVQHKCGNLHQRELLGVSDVWH------------KQLLLNRGVYKPLLE-NIDY
HCoVHKU1_orf1ab         HALYLDYVQCKCGNLEQNHILGVNNSWC------------RQLLLNRGDYNMLLK-NIDL
MERS_1ab                TQHSLNFV----GEFVVNDVVLA---IL------------SGTTTNVDKIRQLLK-GVTL
2019-nCoV_orf1ab        EKVNINIV----GDFKLNEEIAI---IL------------ASFSASTSAFVETVK-GLDY
Bat_orf1ab              EKVNINIV----GDFKLNEEIAI---IL------------ASFSASTSAFVETVK-GLDY
                            :  .      :     :                        .       .  .:  

HCoV229E_replicase      MGTRPEKFPTTVTCENLESAVLFVNDKITEFQLDYSIDVIDNEIIVKPNISLCV-PLYVR
HCoVOC43_Orf1ab         FNMRRAKF----SLETFT----VCADGFMPFLLD---------DLVPRAYYLAVSGQAFC
HCoVHKU1_orf1ab         FVKRRADF----AC-KFA----VCGDGFVPFLLD---------GLIPRSYYLIQSGIFFT
MERS_1ab                DKLRD-------YLADYD--VAVTAGPFMDNAINVGGTGLQYAAITAPYVVLTGLGESFK
2019-nCoV_orf1ab        KAFKQIVE----SCGNFK----VTKGKAKKGAWNIG----EQKSILSPLYAFA--SEAAR
Bat_orf1ab              KTFKQIVE----SCGNFK----VTKGKAKKGAWNIG----EQKSILSPLYAFA--SEAAR
                           .                  .  .       :          :      :        

HCoV229E_replicase      DYVDKWDDFCRQYSNESWFEDDYRAFISV-----LDITDAAVKAAESKAFVDTIVPPCPS
HCoVOC43_Orf1ab         DYADKLCH---------------------------AVVSKSKELLDVS--LDSLGAAIHY
HCoVHKU1_orf1ab         SLMSQFSQ---------------------------EVSDMCLKM--CILFMDRVSVATFY
MERS_1ab                KVATIPYKVCNSVKDTLAYYAHSVLYRVFPYDMDSGVSSFSELLFDC---VDLSVASTYF
2019-nCoV_orf1ab        VVRSIFSRTLETAQNSVRVLQKAAITILD------GISQYSLRLIDAMMFTSDLATNNLV
Bat_orf1ab              VVRSIFSRTLETAQNSVRALQKAAITILD------GISQYSLRLIDAMMFTSDLVTNNLV
                                                            : . .          .        

HCoV229E_replicase      ILKVIDGG----------KIWNGVIKNVNSVRDWLKSL--------------------KL
HCoVOC43_Orf1ab         LNSKIVDL----AQHF--SDFGTSF--VSKIVHFFKTFTTSTA--LAFAWVLFH-VLHGA
HCoVHKU1_orf1ab         IEHYVNRL----VTQF--KLLGTTL--VNKMVNWFNTMLDASA--PATGWLLYQ-LLNGL
MERS_1ab                LVRILQDK----TGDFMSTIITSCQTAVSKLLDTCFEATEATFNFLLDLAGLFRIFLRNA
2019-nCoV_orf1ab        VMAYITGGVVQLTSQWLTNIFGTVYEKLKPVLDWLEEKFKEGVEFLRDGWEIVKFISTCA
Bat_orf1ab              VMAYITGGVVQLTSQWLTNIFGTVYEQLKPVLDWLEEKFKEGVEFLRDGWEIVKFISTCA
                        :   :             .        :. :                             

HCoV229E_replicase      NLTQQGLLGTCAKRFKRWLGILLEAYNAFLDTVVSTVKIGGLTFKT--YAFDKPYIVIRD
HCoVOC43_Orf1ab         YIVVESDIYFV-KNIPRYASAVAQAFQSVAKVVLDSLRVTFIDGLSCFKIGRRRICLSGR
HCoVHKU1_orf1ab         FVVSQANFNFV-ALIPDYAKILVNKFYTFFKLLLECVTVDVLKDMPVLKTINGLVCIVGN
MERS_1ab                YVYTSQGFVVVNGKVSTLVKQVLDLLNKGMQLLHTKVSWAGSKIIAVIYSGRESLIFPSG
2019-nCoV_orf1ab        CEIVGGQIVTCAKEIKESVQTFFKLVNKFLALCADSIIIGGAKLKA-LNLGETFVTHSKG
Bat_orf1ab              CEIVGGQIVTCAKEIKESVQTFFKLVNKFLALCADSIIIGGAKLKA-LNLGETFVTHSKG
                               :      .      . .            :        .              

HCoV229E_replicase      IVC-KVENK---TE----AEWIELFPH---NDRIKSFSTFESAYMPIADPTHFDIEEVEL
HCoVOC43_Orf1ab         KIY-EVERGLLHSSQLPLDVYDLTMPSQVQKAKQKPIYL-----KGSGSDFSLADSVVEV
HCoVHKU1_orf1ab         KFY-NVSTG---------LIPGFVLPC---NAQEQQIYFF----EGVAESVIVEDDVIEN
MERS_1ab                TYY-CVTTKAKSVQ----QDLDVILPG---EFSKKQLGLLQPTDNSTTVSVTVSSNMVET
2019-nCoV_orf1ab        LYRKCVKSR---------EETGLLMPL---KAPKEIIFL-----EGETLPTEVLTEEVVL
Bat_orf1ab              LYRKCVKPK---------EETGLLMPL---KAPKEIIFL-----EGETLPTEVLTEEVVL
                             *                  :*    :   : :               .  . :  

HCoV229E_replicase      LDAEFVE-----------PGCGGILAVIDEHVFYKKDGVYYP----SNGTNILPVAFTKA
HCoVOC43_Orf1ab         VTTSLTPCGYSEP-----PKVAAKICIVDNVYMAKAGDKYYPVVV-DDHVGLLDQAWRVP
HCoVHKU1_orf1ab         VKSSLSSYEYCQP-----PKSVEKICIIDNMYMGKCGDKFFPIVMNDKNICLLDQAWRFP
MERS_1ab                VVGQLEQTNMHSPD----VIVGDYVIISEKLFVRSKEEDGFAFYPACTNGHAVPTLFRLK
2019-nCoV_orf1ab        KTGDLQPLEQPTSEAVEAPLVGTPVCINGLMLLEIKDTEKYCAL--APNMMVTNNTFTLK
Bat_orf1ab              KTGDLQPLEQPTSEAVEAPLVGTPVCINGLMLLEIKDTEKYCAL--APNMMVTNNTFTLK
                           .:                   : :     .       :               :   

HCoV229E_replicase      AGG---KVSFSDDVEVKDIEPV-YRVKLCFEFE---DEKLVDVC--EKAIGKKIKHEGDW
HCoVOC43_Orf1ab         CAGR--RVTFKEQPTVKEIISMPKIIKVFYELDNDFNTILNTAC-GVFEVDDTVDMEEFY
HCoVHKU1_orf1ab         CAGR--KVNFNEKPVVMEIPSL-MTVKVMFDLDSTFDDILGKVC-SEFEVEKGVTVDDFV
MERS_1ab                GGAPVKKVAFGGD-QVHEVAAV-RSVTVEYNIHAVLDTLLASSSLRTFVVDKSLSIEEFA
2019-nCoV_orf1ab        GGAPT-KVTFGDD-TVIEVQGY-KSVNITFELDERIDKVLNEKC-SAYTVELGTEVNEFA
Bat_orf1ab              GGAPT-KVTFGDD-TVIEVQGY-KSVNITFELDERIDKVLNEKC-STYTVELGTEVNEFA
                         ..   .* *  .  * ::      :.: :::    :  *   .     :      :   

HCoV229E_replicase      DSFCKTIQSALSVVSCYVNLP--------------TYYIYDEEGGNDLSLPVMISEW---
HCoVOC43_Orf1ab         AVVIDAIEEKLSPCKE-LEGVGAKVSAFLQKLEDNPLFLFDEAGEEVLA-PKLYCAF---
HCoVHKU1_orf1ab         AVVCDAIENALNSCKE-HPVVGYQVRAFLNKLNENVVYLFDEAGDEAMA-SRMYCTFAIE
MERS_1ab                DVVKEQVSDLLVKLLRGMPIPDFDLDDFI----DAPCYCFNAEGDASWS-STMIFSL---
2019-nCoV_orf1ab        CVVADAVIKTLQPVSELLTPLGIDLDEWS----MATYYLFDESGEFKLA-SHMYCSF---
Bat_orf1ab              CVVADAVIKTLQPVSELLIPLGIDLDEWG----MATYYLFDESGEFKLA-SHMYCSF---
                          . . : . *                          : ::  *    : . :       

HCoV229E_replicase      -------------------PLSVQQAQQEATLPDIAEDVVDQVEEVNSIFDIETVDVKHD
HCoVOC43_Orf1ab         ---------------------TAPEDDDFLEESDVEEDDVEGEETDLTVTSA--------
HCoVHKU1_orf1ab         DVEDVISSEAVEDTIDGVVEDTINDDEDVVTGDNDDEDVVTGDNDDEDVVTGDNDDEDVV
MERS_1ab                ----------------------HPVECDEECSEVEASDLEEGESECISETSTEQVDVSHE
2019-nCoV_orf1ab        ----------------------YPPDEDEEEGDCEEEEFEPSTQYEYGT------EDDYQ
Bat_orf1ab              ----------------------YPPDEDEEEGDCEEEDFEPPTQYEYGT------EDDYQ
                                                   :        .:     .                

HCoV229E_replicase      VSPFEM---------------------------------------PFEELNGLKILKQLD
HCoVOC43_Orf1ab         ---------------------------------------------GQPCVASEQEESSEV
HCoVHKU1_orf1ab         TGDNDDEDVVTGDNDDEDVVTGDNDDEDVVTGDNDDEDVVTGDNDDEDVVTGDNDDEDVV
MERS_1ab                TSDDEW---------------------------------------AAAVDEAFPLDEAED
2019-nCoV_orf1ab        GKPLEF---------------------------------------GATSAALQPEEEQE-
Bat_orf1ab              GKSLEF---------------------------------------GATSVTPQPEEELE-
                                                                                .   

HCoV229E_replicase      NNCWVNSVML----QIQLTGILDGDYAMQFFKMGRVAKMIERCYTAEQCIRGAMGDVGLC
HCoVOC43_Orf1ab         LEDTLD--------DGPSVETSDSQVE---------EDVEMSDFVDLESVIQD-------
HCoVHKU1_orf1ab         TGDNDDEDVVTGDNDDEDVVTGDNDDEDVVTGDNDDEDVVTGDNNDEEIVTGDNDDQIVV
MERS_1ab                VTESVQE-------EAQPVEVPVEDI----------AQVVIADTLQETPVVPD-------
2019-nCoV_orf1ab        -EDWLD--------DDSQQTVGQQD----------------GSEDNQTTTIQT-------
Bat_orf1ab              -EDWLDD-------DSQQTVVQEDD-----------------SEVNQTTITQS-------
                             :        :         :                                   

HCoV229E_replicase      MYRLLKDLHTGFMVMDYKCSCTSGRLEESGAVLFCTPTKKAFPYGTCLNCNAPRMCT---
HCoVOC43_Orf1ab         --------------------------YENVCFEFYTTEPE---FVKVLGLYVPKATRNNC
HCoVHKU1_orf1ab         TGDDVDDIESIYDFDTYKALLVFNDVYNDALFVSYGSSVETETYFKVNGLWSPTITHTNC
MERS_1ab                ------------------------------------------------------------
2019-nCoV_orf1ab        ------------------------------------------------------------
Bat_orf1ab              ------------------------------------------------------------
                                                                                    

HCoV229E_replicase      ---------------------------------------IRQLQGTIIFVQQKPEPVNPV
HCoVOC43_Orf1ab         WLRSVLAVMQKLPCQFKDKNLQDLWVLYKQQYSQLFVDTLVNKIPANIVLPQGGYVADFA
HCoVHKU1_orf1ab         WLRSVLLVMQKLPFKFKDLAIENMWLSYKVGYNQSFVDYLLTTIPKAIVLPQGGFVADFA
MERS_1ab                ---------------------------------------TVEVPPQVVKLPSAPQTIQPE
2019-nCoV_orf1ab        ---------------------------------------IVEVQPQ--------------
Bat_orf1ab              ---------------------------------------IAEVQPQ--------------
                                                                                    

HCoV229E_replicase      SFVVKPV---------------------------CSSIFRGAVSCGHYQTNIYSQNLCVD
HCoVOC43_Orf1ab         YWFLTLCDWQCVAYWKCIKCDLALKLKGLDAMFFYGDVVSHICKCGESMVLIDVDVPFTA
HCoVHKU1_orf1ab         YWFLNQFDINAYANWCCLKCGFSFDLNGLDALFFYGDIVSHVCKCGHNMTLIAADLPCTL
MERS_1ab                VKEVAPV-----------------------------------------------------
2019-nCoV_orf1ab        ------------------------------------------------------------
Bat_orf1ab              ------------------------------------------------------------
                                                                                    

HCoV229E_replicase      GFGVNK----IQPWTNDALNTICIKDADYNAKVEISVTPIKNTVDTTPKEE---------
HCoVOC43_Orf1ab         HFALKDKLFCAFITKRIVYKAACVVDVNDSHSMAVVDGKQIDDHRITSITSDKFDFIIGH
HCoVHKU1_orf1ab         HFSLFDDNFCAFCTPKKIFIAACAVDVNVCHSVAVIGDEQIDGKFVTKFSGDKFDFIVGY
MERS_1ab                ----------------------YEADTEQTQNVTVKPKRLRKKRNVDPLSN---------
2019-nCoV_orf1ab        --------------------------------LEMELTPVVQTIEVNSFSG---------
Bat_orf1ab              --------------------------------LEMEPTPVVQT-EVNSFSG---------
                                                        : :      .                  

HCoV229E_replicase      -------FVVKEKLNAFLVHDNVAFYQGDVDTVVNGVDFDFIVNAANENLAHGGGLAKAL
HCoVOC43_Orf1ab         GMSFSMTTFEIAQLYGSCITPNVCFVKGDIIKVSKLVKAEVVVNPANGHMAHGGGVAKAI
HCoVHKU1_orf1ab         GMSFSMSSFELPQLYGLCITPNVCFVKGDIINVARLVKADVIVNPANGHMLHGGGVAKAI
MERS_1ab                -------------FEHKVITECVTIVLGDAIQVAKCYGESVLVNAANTHLKHGGGIAGAI
2019-nCoV_orf1ab        ---------------YLKLTDNVYIKNADIVEEAKKVKPTVVVNAANVYLKHGGGVAGAL
Bat_orf1ab              ---------------YLKLTDNVYIKNADIVEEAKKVKPTIVVNAANVYLKHGGGVAGAL
                                          :   * :  .*     .     .:**.**  : ****:* *:

HCoV229E_replicase      DVYTKGKLQRLSKEHIGLAGKVKVGTGVMVECDSL--RIFNVVGP---RKGKHERDLLIK
HCoVOC43_Orf1ab         AVAAGQQFVKETTDMVKSKGVCATGDCYVSTGGKLCKTVLNVVGPDARTQGKQSYVLLER
HCoVHKU1_orf1ab         AVAAGKKFSKETAAMVKSKGVCQVGDCYVSTGGKLCKTILNIVGPDARQDGRQSYVLLAR
MERS_1ab                NAASKGAVQKESDEYILAKGPLQVGDSVLLQGHSLAKNILHVVGPDARA--KQDVSLLSK
2019-nCoV_orf1ab        NKATNNAMQVESDDYIATNGPLKVGGSCVLSGHNLAKHCLHVVGPNVNK--GEDIQLLKS
Bat_orf1ab              NKATNNAMQVESDHYIATNGPLKVGGGCVLSGHNLAKNCLHVVGPNVNR--GEDIQLLKS
                           :   .   :   :   *   .*   :    .*    :::***        .  **  

HCoV229E_replicase      AYNTINNEQGTPLTPILSCGIFGIKLETSLEVLLDVCNTKEVKVFVYTDTEVCKV-----
HCoVOC43_Orf1ab         VYKHLNNYD-CVVTTLISAGIFSVPSDVSLTYLLGTAKKQ--VVLVSNNQEDFDLIS---
HCoVHKU1_orf1ab         AYKHLNNYD-CCLSTLISAGIFSVPADVSLTYLLGVVDKQ--VILVSNNKEDFDIIQ---
MERS_1ab                CYKAMNAYP-LVVTPLVSAGIFGVKPAVSFDYLIREAKTR--VLVVVNSQDVYKSLT---
2019-nCoV_orf1ab        AYENFNQHE-VLLAPLLSAGIFGADPIHSLRVCVDTVRTN--VYLAVFDKNLYDKLVSSF
Bat_orf1ab              AYENFNQHD-VLLAPLLSAGIFGADPVHSLRVCVDTVRTN--VYLAVFDKNLYDKLVSSF
                         *: :*      ::.::*.***.     *:   :    ..    ..  . :  .      

HCoV229E_replicase      ------------------------------------------------------------
HCoVOC43_Orf1ab         ------------------------------------------------------------
HCoVHKU1_orf1ab         ------------------------------------------------------------
MERS_1ab                ------------IVDIPQ------------------------------------------
2019-nCoV_orf1ab        LEMKSEKQVEQKIAEIPKEEVKPFITESKPSVEQRKQDDKKIKACVEEVTTTLEETKFLT
Bat_orf1ab              LEMKSEKQVEQKTAEIPKEEVKSSITESKLSVEQRQQVDKKIKACVEEVTTTLEETKFLT
                                                                                    

HCoV229E_replicase      ------------------------------------------------------------
HCoVOC43_Orf1ab         ------------------------------------------------------------
HCoVHKU1_orf1ab         ------------------------------------------------------------
MERS_1ab                ------------------------SLTF--------------------------------
2019-nCoV_orf1ab        ENLLLYIDINGNLHPDSATLVSDIDITFLKKDAPYIVGDVVQEGVLTAVVIPTKKAGGTT
Bat_orf1ab              ENLLLYIDINGNLHPDSATLVNDIDITFLKKDAPYIVGDVVQEGVLTAVVIPTKKAGGTT
                                                                                    

HCoV229E_replicase      ------------------------------------------------------------
HCoVOC43_Orf1ab         ------------------------------------------------------------
HCoVHKU1_orf1ab         ------------------------------------------------------------
MERS_1ab                -----------------SYDG---------------------------------------
2019-nCoV_orf1ab        EMLAKALRKVPTDNYITTYPGQGLNGYTVEEAKTVLKKCKSAFYILPSIISNEKQEILGT
Bat_orf1ab              EMLTKALRKVPTDNYITTYPGQGLNGYTVEEARTVLKKCKSAFYILPSIISNEKQEILGT
                                                                                    

HCoV229E_replicase      -----KDFVSGLVNVQKVEQPKIEPKPVSV--------IKVAPKPYRVDGKFSYFT----
HCoVOC43_Orf1ab         -----KCQITAVEGTKKLAARLSFNVGRSI--------------VYETDANKLILIND--
HCoVHKU1_orf1ab         -----KCQITSVVGTKALAVRLTANVGRVI--------------KFETDAYKLFLSGD--
MERS_1ab                ----LRGAIRKAKDYGFTVFVCTDNSANTKVL--RNKGVDYTKKFLTVDGVQYYCYTSKD
2019-nCoV_orf1ab        VSWNLREMLAHAEETRKLMPVCVETKAIVSTIQRKYKGIKIQEGVVDY-GARFYFYTSKT
Bat_orf1ab              VSWNLREMLAHAEETRKLMPVCMETKAIVSTIQRKYKGIKIQEGVVDY-GARFYFYTSKT
                             .  :                                        .          

HCoV229E_replicase      --EDLLCVADDKPIVLFTDSMLTLDDRGLALDNALSG--------VLSAAIKDCVDINKA
HCoVOC43_Orf1ab         --VAFVSTFNVLQDVLSL-------RHDIALDDDART-----------------------
HCoVHKU1_orf1ab         --DCFVSNSSVIQEVLLL-------RHDIQLNNDVRD-----------------------
MERS_1ab                TLDDILQQANK-SVGIISMPLGYV-SHGLDLMQAGSVVRRVNVPYVCLLANKEQEAI---
2019-nCoV_orf1ab        TVASLINTLNDLNETLVTMPLGYV-THGLNLEEAARYMRSLKVPATVSVSSPDAVTAYNG
Bat_orf1ab              TVASLINTLNDLNETLVTMPLGYV-THGLNLEEAARYMRSLKVPATVSVSSPDAVTAYNG
                            ::   .     :          ..: * :                           

HCoV229E_replicase      IPSGNLIKFDIGSVVVYMCVVPSEKDKHLDN-----NVQRCTRKLNRLMCDIVCTI--PA
HCoVOC43_Orf1ab         FVQSNVDVVPEG--------------WRVVNKFYQINGVRTVKYFECTGGIDICSQDKVF
HCoVHKU1_orf1ab         YLLSKMTSLPKD--------------WRLINKFDVINGVKTVKYFECPNSIYICSQGKDF
MERS_1ab                LMSEDVKLNPSEDFIKHVRTNGGYNSWHLVEGELLVQDLRLNK-LLHWSDQTICYKDSVF
2019-nCoV_orf1ab        YLTSSSK-TPEEHFIETISLAGSYKDWSYSG-----QSTQLGIEFLKRGDKSVYYTSNPT
Bat_orf1ab              YLTSSSK-TPEEHFIETISLAGSYKDWSYSG-----QSTQLGIEFLKRGDKSVYYTSNPI
                            .                     .         :  .    :       :       

HCoV229E_replicase      DYILPLVLSSLTCNVSFVGELKAAEAK--VITIKVTEDGVNVHDVTVTTDKSFEQQVGVI
HCoVOC43_Orf1ab         GYVQQGIFNKATVAQIKALFLD-------KVDILLTVDGVNFTNRFVPVGESFGKSLGNV
HCoVHKU1_orf1ab         GYVCDGSFYKATVNQVCVLLAK-------KIDVLLTVDGVNFKSISLTVGEVFGKILGNV
MERS_1ab                YVVKNSTAFPFETLSACRAYLDSRTTQQLTIEVLVTVDGVNFRTVVLNNKNTYRSQLGCV
2019-nCoV_orf1ab        TFHLDGEVITFDNLKTLLSLREVR-----TIKVFTTVDNINLHTQVVDMSMTYGQQFGPT
Bat_orf1ab              TFHLDGEVITFDNLKILLSLKEVR-----TIKVFTTVDNINLHTQVVDMSMTYGQQFGPT
                                             .        : :  * *.:*.    :     : . .*  

HCoV229E_replicase      ADKDKDLSGAVPSDLNTSELLTKAIDVDWV------EFYGFKDAVT---FATVDHSAFAY
HCoVOC43_Orf1ab         FCDGVNVTKHKCDINYKGKVFFQFDNLSSEDLKAVRSSFNFDQKELLA-YYNMLVNCFKW
HCoVHKU1_orf1ab         FCDGIDVTKLKCSDFYADKILYQYENLSLADISAVQSSFGFDQQQLLA-YYNFLTVC-KW
MERS_1ab                FFNGADISDTIPDEKQNGHSLYLADNLTADETKALKELYGPVDPTFLHRFYSLKAAVHGW
2019-nCoV_orf1ab        YLDGADVTKIKPHNSHEGKTFYVLPNDDTLRVEAF-EYYHTTDPSFLGRYMSALNHTKKW
Bat_orf1ab              YLDGADVTKIKPHNSHEGKTFYVLPNDDTLRAEAF-EYYHTTDPSFLGRYMSALNHTKKW
                          .. :::         .  :    :          . :   :      : .       :

HCoV229E_replicase      ESAVVNGIRVLKTSDNNCWVNAVCIALQYSK-PHFISQGLDAAWNKFVLGDVEIFVAFVY
HCoVOC43_Orf1ab         QVVVNGKYFTFKQANNNCFVNVSCLMLQSLH-LTFKIVQWQEAWLEFRSGRPARFVALVL
HCoVHKU1_orf1ab         SVVVNGPFFSFEQSHNNCYVNVACLMLQHIN-LKFNKWQWQEAWYEFRAGRPHRLVALVL
MERS_1ab                KMVVCDKVRSLKLSDNNCYLNAVIMTLDLLKDIKFVIPALQHAFMKHKGGDSTDFIALIM
2019-nCoV_orf1ab        KYPQVNGLTSIKWADNNCYLATALLTLQQIE-LKFNPPALQDAYYRARAGEAANFCALIL
Bat_orf1ab              KYPQVNGLTSIKWADNNCYLATALLTLQQIE-LKFNPPALQDAYYRARAGEAANFCALIL
                        .    .    :: : ***:: .  : *:      *     : *:     *    : *:: 

HCoV229E_replicase      YVARLMKGDKGDAEDTLTKLSKYLANEAQVQLEHYSSCVECDAKFKNSVASINSAIVCAS
HCoVOC43_Orf1ab         AKGGFKFGDPADSRDFLRVVFSQVDLTGAIC-DFEIACK-CGVK-QEQRTGLDAVMHFGT
HCoVHKU1_orf1ab         AKGHFKFDEPSDATDFIRVVLKQADLSGAIC-ELELICD-CGIK-QESRVGVDAVMHFGT
MERS_1ab                AYGNCTFGAPDDASRLLHTVLAKAELCCSARMVWREWCNVCGIK-DVVLQGLKACCYVGV
2019-nCoV_orf1ab        AYCNKTVGELGDVRETMSYLFQHANLDSCKR-VLNVVCKTCGQQ-QTTLKGVEAVMYMGT
Bat_orf1ab              AYCNKTVGELGDVRETMNYLFQHANLDSCKR-VLNVVCKTCGQQ-QTTLKGVEAVMYMGT
                               .   *    :  :                 *  *. : .    .:.:    . 

HCoV229E_replicase      VKRDGVQVGYCV------------------------------------------------
HCoVOC43_Orf1ab         LSREDLEIGYTVDCSCGK-KLIHCVRFDVPFLICSNTPASVKLPKGV----GSANIFIG-
HCoVHKU1_orf1ab         LAKTDLFNGYKIGCNCAG-RIVHCTKLNVPFLICSNTPLSKDLPDDV----VAANMFMG-
MERS_1ab                QTVEDLRARMTYVCQCGGERHRQLVEHTTPWLLLSGTPNEKLVTTSTAPDFVAFNVFQGI
2019-nCoV_orf1ab        LSYEQFKKGVQIPCTCGKQATKYLVQQESPFVMMSAPPAQYELKHGT---FTCASEYTG-
Bat_orf1ab              LSYEQLKKGVQIPCTCGKQATQYLVQQESPFVMMSAPPAQYELKHGT---FICASEYTG-
                             .                                                      

HCoV229E_replicase      -HGIKYYSRVRSVRGRAI-------------------IVSVEQLEPCAQSRL----LSGV
HCoVOC43_Orf1ab         -DKVGHYVHVKCEQSYQL-YDASNVKKVTDVTGKLSDCLYLKNLKQTFKSVLTTYYLDDV
HCoVHKU1_orf1ab         -VGVGHYTHLKCGSPYQH-YDACSVKKYTGVSGCLTDCLYLKNLTQTFTSMLTNYFLDDV
MERS_1ab                ETAVGHYVHARLKGGLILKFDSGTVSKTSDWKCKVTDVLFPGQ-KYSSDCNVVRYSLDGN
2019-nCoV_orf1ab        NYQCGHYKHITSKETLYC-IDGALLTKSSEYKGPITDVFYKEN-SYTTTIKPVTYKLDGV
Bat_orf1ab              NYQCGHYKHITSKETLYC-IDGALLTKSSEYKGPITDIFYKEN-SYITTIKPVIYKLDGV
                             :* .                             .   :             *.. 

HCoV229E_replicase      AYTAFS----------------GPVDKGHYTVYDTAKKSMYDGDRFV-------KHDLSL
HCoVOC43_Orf1ab         KKIEYKPDLSQYYCDGGKYYT-QRIIKAQFKTFEKV-DGVYTNFKLI-------GHTVCD
HCoVHKU1_orf1ab         EMVAYNPDLSQYYCDNGKYYT-KPIIKAQFKPFAKV-DGVYTNFKLV-------GHDICA
MERS_1ab                FRTEVDPDLSAFYVKDGKYFTSEP--PVTYSPATILAGSVYTNSCLVSSDGQPGGDAISL
2019-nCoV_orf1ab        VCTEIDPKLDNYYKKDNSYFTEQPIDLVPNQPYP---NASFDNFKFV-------CDNIKF
Bat_orf1ab              VCTEIDPKLDNYYKKDNSYFTEQPIDLVPNQPYP---NASFDNFKFV-------CDNIKL
                             .                                . : .  ::          :  

HCoV229E_replicase      L-------------------SVTSVVMVGGYVAPVN------------TVKPKPVI----
HCoVOC43_Orf1ab         S--LNAKLGFDSSKEFV-EYKITEWPTATGDVVLATDDLYVKRYERGCITFGKPVIWLSH
HCoVHKU1_orf1ab         Q--LNDKLGFNVDLPFV-EYKVTVWPVATGDVVLASDDLYVKRYFKGCETFGKPVIWFCH
MERS_1ab                S--FNNLLGFDSSKPVTKKYTYSFLPKEDGDVLLAEFDTYDPIYKNGAMYKGKPILWVNK
2019-nCoV_orf1ab        ADDLNQLTGYK--KPASRELKVTFFPDLNGDVVAIDYKHYTPSFKKGAKLLHKPIVW--H
Bat_orf1ab              ADDLNQLTGYK--KPASREFKVTFFPDLNGDVVAIDYKHYTPSFKKGAKLLHKPIVW--H
                                            . :      * *                    **::    

HCoV229E_replicase      -----------------------------NQLDEKA------------------------
HCoVOC43_Orf1ab         EKASLNSLTY----------FNRPSLVDDNKFDVLK------VDDV--DDGGDSSESGAK
HCoVHKU1_orf1ab         DEASLNSLTY----------FNKPSFKSENRYSVLS------VDSVSEESQGNVVTSVME
MERS_1ab                ASYDTNLNKF--NRASLRQIFDVAPIELENKFTPLS---------VESTPVEPPTVDVVA
2019-nCoV_orf1ab        VNNATNKATYKPNTWCIRCLWSTKPVETSNSFDVLKSEDAQGMDNLACEDLKPVSEEVVE
Bat_orf1ab              VNNATNKATYKPNTWCIRCLWNTKPVETSNSFDVLKSEDTQGMDNLACEDLKPVSEEVVE
                                                     *                              

HCoV229E_replicase      -------------QKFFDFGDFLI------------------------------------
HCoVOC43_Orf1ab         ETKEINIIKLSGVKKPFKVEDSVIVNDDTSETKYVKSLSIVDVYDMWLT-GCKYVVRTAN
HCoVHKU1_orf1ab         SQISTKEVKLKGVRKTVKIEDAIIVNDENSSIKVVKSLSLVDVWDMYLT-GCDYVVWVAN
MERS_1ab                LQQEMTIVKCKGLNKPF-VKDNVSFVADDSGTPVVEYLSKEDLHTLYVDPKYQVIVLKDN
2019-nCoV_orf1ab        NPTIQKDVLECNVKTTEVVGD-IILKPANNSLKITEEVGHTDLMAAYVD-NSSLTIKKPN
Bat_orf1ab              NPTIQKDILECNVKTTEVVGD-IILKPANDGLKITEEVGHTDLMAAYVD-NSSLTIKKPN
                                     ..   . * :                                     

HCoV229E_replicase      ------------------------------------------------------------
HCoVOC43_Orf1ab         ALSRAVNVPTIRKFIKFGMTLV-SIPIDL-------LNLRE---------------IKPA
HCoVHKU1_orf1ab         ELSRLVKSPTVREYIRYGIKPI-TIPIDL-------LCLRD---------------DNQT
MERS_1ab                VLSSMLRLHTVESGDINVVAASGSLTRKVKLLFRASFYFKEFATRTFTATTAVGSCIKSV
2019-nCoV_orf1ab        ELSRVLGLKTL---ATHGLAAVNSVPWDTIANYAKPFLNKV---------------VSTT
Bat_orf1ab              ELSRVLGLKTL---VTHGLAAVNSVPWDTIANYAKPFLNKV---------------VSTT
                                                                                    

HCoV229E_replicase      --------------HNFVIF-FTWLLSMFTLCKTAVTTGDVKIMAKAPQRTGVVLKRSLK
HCoVOC43_Orf1ab         VNVVKAVRNKISVCFNFIKWLFVLLFGWIKISADNKVIYTTEIASK---------LTCKL
HCoVHKU1_orf1ab         LLVPKIFKARAIEFYGFLKWLFIYVFSLLHFTNDKTIFYTTEIASK---------FTFNL
MERS_1ab                VRHLGVTKGILTGCFSFAKMLFMLPLAYFSDSKLGTTEVKVSALKTAGVVTGNVVKQCCT
2019-nCoV_orf1ab        TNI--VTRCLNRVCTNYMPYFFTLLLQLCTFTRSTNSRIKASMPTT---IAKNTVKSVGK
Bat_orf1ab              TNI--VTRCLNRVCTNYMPYFFTLLLQLCTFTRSTNSRIKASMPTT---IAKNTVKSVGK
                                       .:    *   :              ..   .              

HCoV229E_replicase      YNLKASAAVLKS-KW--------------------WLLAKFTKLLLLIYTLYSVVLLCVR
HCoVOC43_Orf1ab         VALAFKNAFLTF-KWSMVARGACIIATIFLL----WFNFIYANVIFSDFYLPKIGFLPTF
HCoVHKU1_orf1ab         FCLALKNAFQTF-RWSIFIKGFLVVATVFLF----WFNFLYINVIFSDFYLPNISVFPIF
MERS_1ab                AAVDLSMDKLRRVDWKSTLRLLLMLCTTMVLLSSVYHLYVFNQVLSSDVMFEDAQGLKKF
2019-nCoV_orf1ab        FCLEASFNYLKSPNFSKLIN--------III----WFLLLSVCLGSLIYSTAALGVLMSN
Bat_orf1ab              FCLEASFNYLKSPNFFTLIN--------III----WFLLLSVCLGSLIYSTAALGVLMSN
                          :  .        :                    :       :            :   

HCoV229E_replicase      -----------FGPFNFCSETVNGY-AKSNFVKDDYC-DGSLGCKMCLFGYQELSQFSHL
HCoVOC43_Orf1ab         VGKIAQWIKNTFSLVTICDLYSI---QDVGFKNQ-YC-NGSIACQFCLAGFDMLDNYKAI
HCoVHKU1_orf1ab         VGRIVMWIKATFGLVTICDFYSK---LGVGFTSH-FC-NGSFICELCHSGFDMLDTYAAI
MERS_1ab                YKE----VRAYLGISSACDGLASAY-RANSFDVPTFCANRSAMCNWCLISQDSITHYPAL
2019-nCoV_orf1ab        -----------LGMPSYCTGYREGYLNSTNVTIATYC-TGSIPCSVCLSGLDSLDTYPSL
Bat_orf1ab              -----------LGMPSYCTGYREGYLNSTNVTTAIYC-TGSIPCGVCLSGLDSLDTYPSL
                                   :.  . *           ..    :*   *  *  *  . : :  :  :

HCoV229E_replicase      DVVWKHITDPLFSNMQPFIVMVLLLIFGDNYLRCFLLYFVAQMISTVG-------VFLGY
HCoVOC43_Orf1ab         DVVQYEADRRAFVDYTGVLKIVIELIVS--YALYTAWFYPLFALISIQ-------ILTTW
HCoVHKU1_orf1ab         DFVQYEVDRRVLFDYVSLVKLIVELVIG--YSLYTVWFYPLFCLIGLQ-------LFTTW
MERS_1ab                KMVQTHLSHYVLN--IDWLWFAFETGLA--YMLYTSAFNWLLLAGTLHYFFAQTSIFVDW
2019-nCoV_orf1ab        ETIQITISSFKWD--LTAFGLVAEWFLA--YILFTRFFYVLGLAAIMQ-------LFFSY
Bat_orf1ab              ETIQITISSFKWD--LTAFGLVAEWFLA--YILFTRFFYVLGLAAIMQ-------LFFSY
                        . :.              . :     ..  *      :        :        ::  :

HCoV229E_replicase      KE--------TNW---FLHFI----PFDVICDELLVTVIVIKVISFVRHVLFGCENPDCI
HCoVOC43_Orf1ab         LPELFMLST-LHWSFRLLVALANMLPAHVFMRFYIIIASFIKLFSLFRHVAYGCSKSGCL
HCoVHKU1_orf1ab         LPDLFMLET-MHWLIRFIVFVANMLPAFVLLRFYIVVTAMYKVVGFIRHIVYGCNKAGCL
MERS_1ab                RSYNYAVSS-AFW---LFTHI----PMAGLVRMYNLLACLWLLRKFYQHVINGCKDTACL
2019-nCoV_orf1ab        FAVHFISNSWLMW---LIINLVQMAPISAMVRMYIFFASFYYVWKSYVHVVDGCNSSTCM
Bat_orf1ab              FAVHFISNSWLMW---LIINLVQMAPISAMVRMYIFFASFYYVWKSYVHVVDGCTSSTCM
                                    *   ::  :    *   :     . . .  :     *:  ** .. *:

HCoV229E_replicase      ACSKSARLKRFPVNTIVNGVQRSFYVNANGGSKFCKKHRFFCVDCDSYGYGSTFITPEVS
HCoVOC43_Orf1ab         FCYKRNRSLRVKCSTIVGGMIRYYDVMANGGTGFCSKHQWNCIDCDSYKPGNTFITVEAA
HCoVHKU1_orf1ab         FCYKRNCSVRVKCSTIVGGVIRYYDITANGGTGFCVKHQWNCFNCHSFKPGNTFITVEAA
MERS_1ab                LCYKRNRLTRVEASTVVCGGKRTFYITANGGISFCRRHNWNCVDCDTAGVGNTFICEEVA
2019-nCoV_orf1ab        MCYKRNRATRVECTTIVNGVRRSFYVYANGGKGFCKLHNWNCVNCDTFCAGSTFISDEVA
Bat_orf1ab              MCYKRNRATRVECTTIVNGVRRSFYVYANGGKGFCKLHNWNCVNCDTFCAGSTFISDEVA
                         * *     *.  .*:* *  * : : ****  **  *.: *.:* :   *.***  *.:

HCoV229E_replicase      RELGNITKTNVQPTGPAYVMIDKVEFENGFYRLYSCETFWRYNFDITESKYSCKEVFKNC
HCoVOC43_Orf1ab         LDLSKELKRPIQPTDVAYHTVTDVKQVGCSMRLFYDRDGQRTYDDVNASLFVDYSNLLHS
HCoVHKU1_orf1ab         IELSKELKRPVNPTDASHYVVTDIKQVGCMMRLFYDRDGQRVYDDVDASLFVDINNLLHS
MERS_1ab                NDLTTALRRPINATDRSHYYVDSVTVKETVVQFNYRRDGQPFYERFPLCAFTNLDKLKFK
2019-nCoV_orf1ab        RDLSLQFKRPINPTDQSSYIVDSVTVKNGSIHLYFDKAGQKTYERHSLSHFVNLDNLRAN
Bat_orf1ab              RDLSLQFKRPINPTDQSSYIVDSVTVKNGSIHLYFDKAGQKTYERHSLSHFVNLDNLRAS
                         :*    .  ::.*. :   : .:       .:      .        . :   . :   

HCoV229E_replicase      NV--------LDDFIVFNNNG-TNVTQVKNASVYFSQLLCRPIKLVDSELLSTL--SVDF
HCoVOC43_Orf1ab         KV----KSVPNMHVVVVEND--ADKANFLNAAVFYAQSLFRPILMVDKNLITTANTGTSV
HCoVHKU1_orf1ab         KV----KVVPNLYVVVVESD--ADRANFLNAVVFYAQSLYRPILLVDKKLITTACNGISV
MERS_1ab                EVCKTTTGIPEYNFIIYDSSDRGQESLARSACVYYSQVLCKSILLVDSSLVTSVGDSSEI
2019-nCoV_orf1ab        NT----KGSLPINVIVFDGKSKCEESSAKSASVYYSQLMCQPILLLDQALVSDVGDSAEV
Bat_orf1ab              NT----KGSLPINVIVFDGKSKCEESSAKSASVYYSQLMCQPILLLDQALVSDVGDSTEV
                        :.           .:: :..   : :   .* *:::* : ..* ::*. *::    . ..

HCoV229E_replicase      NGVLHKAYIDVLRNSFG---KDLNANMSLAECKRALGLSISD------------------
HCoVOC43_Orf1ab         TETMFDVYVDTFLSMFDVDKKSLNALIATAHSSIKQGTQIYKVLDTFLSCARKSCSIDSD
HCoVHKU1_orf1ab         TQTMFDVYVDTFMSHFDVDRKSFNNFVNIAHASLREGVQLEKVLDTFVGCVRKCCSIDSD
MERS_1ab                ATKMFDSFVNSFVSLYNVTRDKLEKLISTARDGVRRGDNFHSVLTTFIDAARGPAGVESD
2019-nCoV_orf1ab        AVKMFDAYVNTFSSTFNVPMEKLKTLVATAEAELAKNVSLDNVLSTFISAARQGF-VDSD
Bat_orf1ab              AVKMFDAYVNTFSSTFNVPMEKLKTLVATAEAELAKNVSLDNVLSTFISAARQGF-VDSD
                           :.. ::: : . :.   ..::  :  *      . .: .                  

HCoV229E_replicase      ---HEFTSAISNAHRCDVLLSDLSFNNFVSSYAKPEEKLSAYDLACCMRAGAKVVNANVL
HCoVOC43_Orf1ab         VDTKCLADSVMSAVSAGLELTDESCNNLVPTYLKSDN-IVAADLGVLIQNSAKHVQGNVA
HCoVHKU1_orf1ab         VETRFITKSMISAVAAGLEFTDENYNNLVPTYLKSDN-IVAADLGVLIQNGAKHVQGNVA
MERS_1ab                VETNEIVDSVQYAHKHDIQITNESYNNYVPSYVKPDS-VSTSDLGSLIDCNAASVNQIVL
2019-nCoV_orf1ab        VETKDVVECLKLSHQSDIEVTGDSCNNYMLTYNKVEN-MTPRDLGACIDCSARHINAQVA
Bat_orf1ab              VETKDVVECLKLSHQSDIEVTGDSCNNYMLTYNKVEN-MTPRDLGACIDCSARHINAQVA
                           . ....:  :   .: .:. . ** : :* * :. : . **.  :  .*  ::  * 

HCoV229E_replicase      TKDQTPIVWHAKDFNSLSAEGRKYIVKTSKAKGLTFLLTINENQAVTQIPATSIVAKQGA
HCoVOC43_Orf1ab         KIAGVSCIWSVDAFNQFSSDFQHKLKKACCKTGLKLKLTYNKQMANVSVLTTPFSLKGG-
HCoVHKU1_orf1ab         KAANISCIWFIDAFNQLTADLQHKLKKACVKTGLKLKLTFNKQEASVPILTTPFSLKGG-
MERS_1ab                RNSNGACIWNAAAYMKLSDALKRQIRIACRKCNLAFRLTTSKLRANDNILSVRFTANK--
2019-nCoV_orf1ab        KSHNIALIWNVKDFMSLSEQLRKQIRSAAKKNNLPFKLTCATTRQVVNVVTTKIALKGG-
Bat_orf1ab              KSHNIALIWNVKDFMSLSEQLRKQIRSAAKKNNLPFKLTCATTRQVVNVVTTKIALKGG-
                             . :*    : .::   .. :  :.   .* : **         : :. :  :   

HCoV229E_replicase      GDAGHSLTWLWLL-------------CGLVCLIQFYLCFFMP-YFMYDIVSSFEGY-DFK
HCoVOC43_Orf1ab         -AVFSYFVYVCFV-------------LSLVCFIGLWCL--MPTYTVHKSDFQLPVYASYK
HCoVHKU1_orf1ab         -VVLSNLLYILFF-------------VSLICFILLWAL--LPTYSVYKSDIHLPAYASFK
MERS_1ab                -IVGGAPTWFNALRDFTLKGYVLATIIVFLCAVLMYLC--LPTFSMAPVEFYEDRILDFK
2019-nCoV_orf1ab        -KIVNN--WLKQL--------IKVTLVFLFVAAIFYLI--TPVHVMSKHTDFSSEIIGYK
Bat_orf1ab              -KIVNN--WLKQL--------IKVTLVFLFVAAIFYLI--TPVHVMSKHTDFSSEIIGYK
                                :.  .               :.    ::     * . :           .:*

HCoV229E_replicase      YIENGQLKNFEAPLKCVRNVFENFEDWHYAKFGFT-PLNKQSCPIVVGV--SEIVNTVAG
HCoVOC43_Orf1ab         VLDNGVIRDVSVEDVCFANKFEQFDQWYESTFGLSYYSNSMACPIVVAVIDQDFGSTVFN
HCoVHKU1_orf1ab         VIDNGVVRDISVNDLCFANKFFQFDQWYESTFGSVYYHNSMDCPIVVAVMDEDIGSTMFN
MERS_1ab                VLDNGIIRDVNPDDKCFANKHRSFTQWYHEHVGGV-YDNSITCPLTVAVIAGVAGARIPD
2019-nCoV_orf1ab        AIDGGVTRDIASTDTCFANKHADFDTWFSQR-GGS-YTNDKACPLIAAVITREVGFVVPG
Bat_orf1ab              AIDGGVTRDIASTDTCFANKHADFDTWFSQR-GGS-YTNDKACPLIAAVITREVGFVVPG
                         ::.*  .:.     *. * . .*  *.    *     *.  **: ..*        : .

HCoV229E_replicase      IPSNVYLVGK-TLIFTLQAAFGNAG-VCYD-----IFGVTTPEKCIFTSACTRLEGLGGN
HCoVOC43_Orf1ab         VPTKVLRYGY-HVLHFITHALSADGVQCYTPHSQISYSNFYASGCVLSSACTMFTMADGS
HCoVHKU1_orf1ab         VPTKVLRHGF-HVLHFLTYAFASDSVQCYTPHIQISYNDFYASGCVLSSLCTMFKRGDGT
MERS_1ab                VPTTLAWVNN-QIIFFVSRVFANTGSVCYTPIDEIPYKSFSDSGCILPSECTMFRDAEGR
2019-nCoV_orf1ab        LPGTILRTTNGDFLHFLPRVFSAVGNICYTPSKLIEYTDFATSACVLAAECTIFKDASGK
Bat_orf1ab              LPGTILRTTNGDFLHFLPRVFSAVGNICYTPSKLIEYTDFATSACVLAAECTIFKDASGK
                        :* .:       .:. :  .:.  .  **       :     . *::.: ** :    * 

HCoV229E_replicase      NV-YCYNTALMEGSLPYSSIQANAYYKYDNGN-FIKLPEVIAQGFGFRTVRTIATKYCRV
HCoVOC43_Orf1ab         PQPYCYTEGLMQNASLYSSLVPHVRYNLANAKGFIRFPEVLREGL-VRIVRTRSMSYCRV
HCoVHKU1_orf1ab         PHPYCYSDGVMKNASLYTSLVPHTRYSLANSNGFIRFPDVISEGI-VRIVRTRSMTYCRV
MERS_1ab                MTPYCHDPTVLPGAFAYSQMRPHVRYDLYDGNMFIKFPEVVFEST-LRITRTLSTQYCRF
2019-nCoV_orf1ab        PVPYCYDTNVLEGSVAYESLRPDTRYVLMDGS-IIQFPNTYLEGS-VRVVTTFDSEYCRH
Bat_orf1ab              PVPYCYDTNVLEGSVAYESLRPDTRYVLMDGS-IIQFPNTYLEGS-VRVVTTFDSEYCRH
                           **:   :: .:  * .: . . *   :.. :*.:*:.  :.  .* . *    *** 

HCoV229E_replicase      GECVESNAGVCFGFDK-WFVNDG--RVANGYVCGTGLWNLVFNILSMFSSSFSVAAMSGQ
HCoVOC43_Orf1ab         GLCEEADEGICFNFNGSWVLNNDYYRSLPGTFCGRDVFDLIYQLFKGLAQPVDFLALTAS
HCoVHKU1_orf1ab         GACEYAEEGICFNFNSSWVLNNDYYRSMPGTFCGRDLFDLFYQFFSSLIRPIDFFSLTAS
MERS_1ab                GSCEYAQEGVCITTNGSWAIFNDHHLNRPGVYCGSDFIDIVRRLAVSLFQPITYFQLTTS
2019-nCoV_orf1ab        GTCERSEAGVCVSTSGRWVLNNDYYRSLPGVFCGVDAVNLLTNMFTPLIQPIGALDISAS
Bat_orf1ab              GTCERSEAGVCVSTSGRWVLNNDYYRSLPGVFCGVDAVNLLTNMFTPLIQPIGALDISAS
                        * *  :: *:*.  .  * : :.      *  ** .  ::. .:   :  ..    :: .

HCoV229E_replicase      ILLNCALGAFAIFCCFLVTKFRRMFGDLSVGVCTVVVAVLLNNVSYIVTQNL-VTMIAYA
HCoVOC43_Orf1ab         SIAGAILAVIVVLVFYYLIKLKRAFGDYTSVVFVNVIVWCVNFMMLFVFQVYPILSCVYA
HCoVHKU1_orf1ab         SIFGAILAIVVVLVFYYLIKLKRAFGDYTSVVVINVVVWCINFLMLFVFQVYPICACVYA
MERS_1ab                LVLGIGLCAFLTLLFYYINKVKRAFADYTQCAVIAVVAAVLNSLCICFVTSIPLCIVPYT
2019-nCoV_orf1ab        IVAGGIVAIVVTCLAYYFMRFRRAFGEYSHVVAFNTLLFLMSFTVLCLTPVYSFLPGVYS
Bat_orf1ab              IVAGGIVAIVVTCLAYYFMRFRRAFGEYSHVVAFNTLLFLMSFTVLCLTPVYSFLPGVYS
                         : .  :  .     : . ...* *.: :  .   .:   :.     .     .    *:

HCoV229E_replicase      ILYFFATRSLRY--AWIWCAAYLIAYISFAPWWLCAWYFLAMLTGLLPSLLK--LKVSTN
HCoVOC43_Orf1ab         ICYFYATLYFPSEISVIMHLQWLVMYGTIMPLWFCLLYIAVVVSNHAFWVFSYCRKLGTS
HCoVHKU1_orf1ab         CFYFYVTLYFPSEISVIMHLQWIVMYGAIMPFWFCVTYVAMVIANHVLWLFSYCRKIGVN
MERS_1ab                ALYYYATFYFTNEPAFIMHVSWYIMFGPIVPIWMTCVYTVAMCFRHFFWVLAYFSKKHVE
2019-nCoV_orf1ab        VIYLYLTFYLTNDVSFLAHIQWMVMFTPLVPFWITIAYIICISTKHFYWFFSNYLKRRV-
Bat_orf1ab              VIYLYLTFYLTNDVSFLAHIQWMVMFTPLVPFWITIVYVICISTKHFYWFFSNYLKRRV-
                          * : *  :    : :    : : : .: * *:   *   :       .:    *  . 

HCoV229E_replicase      LFEGDKFVGTFESAAAGTFVIDMRSYEKLANS--ISPEKLKSYAASYNRYKYYSGNANEA
HCoVOC43_Orf1ab         VRSDG----TFEEMALTTFMITKDSYCKLKNS--LSDVAFNRYLSLYNKYRYYSGKMDTA
HCoVHKU1_orf1ab         VCSDS----TFEETSLTTFMITKDSYCRLKNS--VSDVAYNRYLSLYNKYRYYSGKMDTA
MERS_1ab                VFTDGKLNCSFQDAASNIFVINKDTYAALRNS--LTNDAYSRFLGLFNKYKYFSGAMETA
2019-nCoV_orf1ab        VFNGVSFS-TFEEAALCTFLLNKEMYLKLRSDVLLPLTQYNRYLALYNKYKYFSGAMDTT
Bat_orf1ab              VFNGVSFS-TFEEAALCTFLLNKEMYLKLRSDVLLPLTQYNRYLALYNKYKYFSGAMDTT
                        :  .     :*:. :   *::    *  * ..  :.    . : . :*.*.*:**  : :

HCoV229E_replicase      DYRCACYAYLAKAMLDFS-RDHNDILYTPPTVSYGST-LQAGLRKMAQPSGFVEKCVVRV
HCoVOC43_Orf1ab         AYREAACSQLAKAMDTFTNNNGSDVLYQPPTASVSTSFLQSGIVKMVNPTSKVEPCVVSV
HCoVHKU1_orf1ab         AYREAACSQLAKAMETFNHNNGNDVLYQPPTASVSTSFLQSGIVKMVSPTSKIEPCIVSV
MERS_1ab                AYREAAACHLAKALQTYS-ETGSDLLYQPPNCSITSGVLQSGLVKMSHPSGDVEACMVQV
2019-nCoV_orf1ab        SYREAACCHLAKALNDFS-NSGSDVLYQPPQTSITSAVLQSGFRKMAFPSGKVEGCMVQV
Bat_orf1ab              SYREAACCHLAKALNDFS-NSGSDVLYQPPQTSITSAVLQSGFRKMAFPSGKVEGCMVQV
                         ** *. . ****:  :.    .*:** **  *  :  **:*: **  *:. :* *:* *

HCoV229E_replicase      CYGNTVLNGLWLGDIVYCPRHVIASNTT-SAIDYDHEYSIMRLHNFSI---ISGTAFLGV
HCoVOC43_Orf1ab         TYGNMTLNGLWLDDKVYCPRHVICSASDMTNPDYTNLLCRVTSSDFTV---LFDRLSLTV
HCoVHKU1_orf1ab         TYGSMTLNGLWLDDKVYCPRHVICSSSNMNEPDYSALLCRVTLGDFTI---MSGRMSLTV
MERS_1ab                TCGSMTLNGLWLDNTVWCPRHVMCPADQLSDPNYDALLISMTNHSFSVQKHIGAPANLRV
2019-nCoV_orf1ab        TCGTTTLNGLWLDDVVYCPRHVICTSEDMLNPNYEDLLIRKSNHNFLV---QAGNVQLRV
Bat_orf1ab              TCGTTTLNGLWLDDVVYCPRHVICTSEDMLNPNYEDLLIRKSNHNFLV---QAGNVQLRV
                          *. .******.: *:*****:..       :*          .* :         * *

HCoV229E_replicase      VGATMHGVTLKIKVSQTNMHTPRHSFRTLKSGEGFNILACYDGCAQGVFGVNMRTNWTIR
HCoVOC43_Orf1ab         MSYQMRGCMLVLTVTLQNSRTPKYTFGVVKPGETFTVLAAYNGKPQGAFHVTMRSSYTIK
HCoVHKU1_orf1ab         VSYQMQGCQLVLTVSLQNPYTPKYTFGNVKPGETFTVLAAYNGRPQGAFHVTMRSSYTIK
MERS_1ab                VGHAMQGTLLKLTVDVANPSTPAYTFTTVKPGAAFSVLACYNGRPTGTFTVVMRPNYTIK
2019-nCoV_orf1ab        IGHSMQNCVLKLKVDTANPKTPKYKFVRIQPGQTFSVLACYNGSPSGVYQCAMRPNFTIK
Bat_orf1ab              IGHSMQNCVLKLKVDTANTKTPKYKFVRIQPGQTFSVLACYNGSPSGVYQCAMRPNFTIK
                        :.  *..  * :.*   *  ** :.*  ::.*  *.:**.*:* . *.:   **..:**.

HCoV229E_replicase      GSFINGACGSPGYNLKNGEVEFVYMHQIELGSGSHVGSSFDGVMYGGFEDQPNLQVESAN
HCoVOC43_Orf1ab         GSFLCGSCGSVGYVIMGDCVKFVYMHQLELSTGCHTGTDFNGDFYGPYKDAQVVQLLIQD
HCoVHKU1_orf1ab         GSFLCGSCGSVGYVLTGDSVKFVYMHQLELSTGCHTGTDFTGNFYGPYRDAQVVQLPVKD
MERS_1ab                GSFLCGSCGSVGYTKEGSVINFCYMHQMELANGTHTGSAFDGTMYGAFMDKQVHQVQLTD
2019-nCoV_orf1ab        GSFLNGSCGSVGFNIDYDCVSFCYMHHMELPTGVHAGTDLEGNFYGPFVDRQTAQAAGTD
Bat_orf1ab              GSFLNGSCGSVGFNIDYDCVSFCYMHHMELPTGVHAGTDLEGTFYGPFVDRQTAQAAGTD
                        ***: *:*** *:    . :.* ***::** .* *.*: : * :** : *    *    :

HCoV229E_replicase      QMLTVNVVAFLYAAILNGCTWWLKGEKLFVEHYNEWAQANGFTAMNGE--DAFSILAAKT
HCoVOC43_Orf1ab         YIQSVNFVAWLYAAILNNCNWFVQSDKCSVEDFNVWALSNGFSQVKSD--LVIDALASMT
HCoVHKU1_orf1ab         YVQTVNVIAWLYAAILNNCAWFVQNDVCSTEDFNVWAMANGFSQVKAD--LVLDALASMT
MERS_1ab                KYCSVNVVAWLYAAILNGCAWFVKPNRTSVVSFNEWALANQFTEFVGT--QSVDMLAVKT
2019-nCoV_orf1ab        TTITVNVLAWLYAAVINGDRWFLNRFTTTLNDFNLVAMKYNYEPLTQDHVDILGPLSAQT
Bat_orf1ab              TTITVNVLAWLYAAVINGDRWFLNRFTTTLNDFNLVAMKYNYEPLTQDHVDILGPLSAQT
                           :**.:*:****::*.  *:::        :*  *    :  .       .. *:  *

HCoV229E_replicase      GVCVERLLHAIQVLNN-GFGGKQILGYSSLNDEFSINEVVKQMFGVNLQSGKTTSMFKSI
HCoVOC43_Orf1ab         GVSLETLLAAIKRLKN-GFQGRQIMGSCSFEDELTPSDVYQQLAGIKLQSKRTRLFKGTV
HCoVHKU1_orf1ab         GVSIETLLAAIKRLYM-GFQGRQILGSCTFEDELAPSDVYQQLAGVKLQSKTKRFIKETI
MERS_1ab                GVAIEQLLYAIQQLYT-GFQGKQILGSTMLEDEFTPEDVNMQIMGVVMQSGVRKVTYGTA
2019-nCoV_orf1ab        GIAVLDMCASLKELLQNGMNGRTILGSALLEDEFTPFDVVRQCSGVTFQSAVKRTIKGTH
Bat_orf1ab              GIAVLDMCASLKELLQNGMNGRTILGSALLEDEFTPFDVVRQCSGVTFQSAVKRTIKGTH
                        *:.:  :  ::: *   *: *. *:*   ::**::  :*  *  *: :**        : 

HCoV229E_replicase      SLFAGFFVMFWAELFVYTT-TIW--VNPGFLTPFMILLVALSLCLTFVVKHKVLFLQVFL
HCoVOC43_Orf1ab         CWIMASTFLFSCIITAFVKWTMFMYVTTNMFSITFCALCVIS-LAMLLVKHKHLYLTMYI
HCoVHKU1_orf1ab         YWILISTFLFSCIISAFVKWTIFMYINTHMIGVTLCVLCFVS-FMMLLVKHKHFYLTMYI
MERS_1ab                HWLFATLVSTYVIILQATKFTLWNYLFETIPTQLFPLLFVTMAFVMLLVKHKHTFLTLFL
2019-nCoV_orf1ab        HWLLLTILTSLLVLVQSTQWSLFFFLYENAFLPFAMGIIAMSAFAMMFVKHKHAFLCLFL
Bat_orf1ab              HWLLLTILTSLLVLVQSTQWSLFFFVYENAFLPFAMGIIAMSAFAMMFVKHKHAFLCLFL
                          :    .     :   .  :::  :           :        :.****  :* :::

HCoV229E_replicase      LPSIIVAAIQNCAWDYHVT-------KVLAEKFDYNVSVMQ-MD--IQGFVNIFICLFVA
HCoVOC43_Orf1ab         TPVLFTLLYNNYLVVYKHTFR-----GYVYAWLSYYVPSVE-YTYTDEVIYGMLLLVGMV
HCoVHKU1_orf1ab         IPVLCTLFYVNYLVVYKEGFR-----GFTYVWLSYFVPAVN-FTYVYEVFYGCILCVFAI
MERS_1ab                LPVAICLTYAN--IVYEPTTPISSALIAVANWLAPTNAYMR-TTHTDIGVYISMSLVLVI
2019-nCoV_orf1ab        LPSLATVAYFN--MVYMPASWV----MRIMTWLDMVDTSLSGFKLKDCVMYASAVVLLIL
Bat_orf1ab              LPSLATVAYFN--MVYMPASWV----MRIMTWLDMVDTSLSGFKLKDCVMYASAVVLLIL
                         *        *    *               .:    . :         .      :   

HCoV229E_replicase      LLHTWRFAKERCTHWCTYLFSLIAVLYTALYSYDYVSLL--VMLLCAISNEW----YIGA
HCoVOC43_Orf1ab         FV-TLRSINHDLFSFIMFVGRLISVFSLWYKGSNLEEEI--LLMLASLFGTYTWTTVLSM
HCoVHKU1_orf1ab         FI-TMHSINHDIFSLMFLVGRIVTLISMWYFGSNLEEDV--LLFITAFLGTYTWTTILSL
MERS_1ab                VV--KRLYNPSLSNFALALCSGVMWLYTYSIGEA-SSPIAYLVFVTTLTSDYTITVFVTV
2019-nCoV_orf1ab        MT--ARTVYDDGARRVWTLMNVLTLVYKVYYGNALDQAISMWALIISVTSNYSGVVTTVM
Bat_orf1ab              MT--ARTVYDDGARRVWTLMNVLTLVYKVYYGNALDQAISMWALIISVTSNYSGVVTTVM
                        .    .            :   :  .     .    . :    :: :. . :        

HCoV229E_replicase      IIFRICRFGVAFLPVEYVSYFDGVKTVLLFYMLLGFVSCMYYGLLYWINRFCKCTLGVYD
HCoVOC43_Orf1ab         AVAKVIA-KWVAVNVLYFTDIPQIKIVLLCYLFIGYIISCYWGLFSLMNSLFRMPLGVYN
HCoVHKU1_orf1ab         AIAKIVA-NWLSVNIFYFTDVPYIKLILLSYLFIGYILSCYWGFFSLLNSVFRMPMGVYN
MERS_1ab                NLAKVCTYAIFAYSPQLTLVFPEVKMILLLYTCLGFMCTCYFGVFSLLNLKLRAPMGVYD
2019-nCoV_orf1ab        FLARGIVFMCVEYCPIFFITGNTLQCIMLVYCFLGYFCTCYFGLFCLLNRYFRLTLGVYD
Bat_orf1ab              FLARGIVFMCVEYCPIFFITGNTLQCIMLVYCFLGYFCTCYFGLFCLLNRYFRLTLGVYD
                         : .                   :: ::* *  :*:.   *:*.:  :*   . .:***:

HCoV229E_replicase      FCVSPAEFKYMVANGLNAPNGPFDALFLSFKLMGIGGPRTIKVSTVQSKLTDLKCTNVVL
HCoVOC43_Orf1ab         YKISVQELRYMNANGLRPPKNSFEALMLNFKLLGIGGVPIIEVSQFQSKLTDVKCANVVL
HCoVHKU1_orf1ab         YKISVQELRYMNANGLRPPRNSFEAILLNLKLLGIGGVPVIEVSQIQSKLTDVKCANVVL
MERS_1ab                FKVSTQEFRFMTANNLTAPRNSWEAMALNFKLIGIGGTPCIKVAAMQSKLTDLKCTSVVL
2019-nCoV_orf1ab        YLVSTQEFRYMNSQGLLPPKNSIDAFKLNIKLLGVGGKPCIKVATVQSKMSDVKCTSVVL
Bat_orf1ab              YLVSTQEFRYMNSQGLLPPKNSIDAFKLNIKLLGVGGKPCIKVATVQSKMSDVKCTSVVL
                        : :*  *:.:* ::.* .*... :*: *.:**:*:**   *:*: .***::*:**:.***

HCoV229E_replicase      MGILSNMNIASNSKEWAYCVEMHNKINLCDDPETAQELLLALLAFFLSKHSDFG------
HCoVOC43_Orf1ab         LNCLQHLHVASNSKLWHYCSTLHNEILATSDLSVAFEKLAQLLIVLFANPAAVDSKCLTS
HCoVHKU1_orf1ab         LNCLQHLHVASNSKLWQYCSVLHNEILSTSDLSVAFDKLAQLLIVLFANPAAVDTKCLAS
MERS_1ab                LSVLQQLHLEANSRAWAFCVKCHNDILAATDPSEAFEKFVSLFATLMTFSGNVD------
2019-nCoV_orf1ab        LSVLQQLRVESSSKLWAQCVQLHNDILLAKDTTEAFEKMVSLLSVLLSMQGAVD------
Bat_orf1ab              LSVLQQLRVESSSKLWAQCVQLHNDILLAKDTTEAFEKMVSLLSVLLSMQGAVD------
                        :. *.::.: :.*. *  *   **.*    *   * : :  *:  :::  . ..      

HCoV229E_replicase      LGDLVDSYFENDSILQSVASSFVGMPSFVAYETARQEYENAVANGS-SPQIIKQLKKAMN
HCoVOC43_Orf1ab         IEEVCDDYAKDNTVLQALQSEFVNMASFVEYEVAKKNLDEARFSGSANQQQLKQLEKACN
HCoVHKU1_orf1ab         IDEVSDDYVQDSTVLQALQSEFVNMASFVEYEVAKKNLADAKNSGSVNQQQIKQLEKACN
MERS_1ab                LDALASDIFDTPSVLQATLSEFSHLATFAELEAAQKAYQEAMDSGDTSPQVLKALQKAVN
2019-nCoV_orf1ab        INKLCEEMLDNRATLQAIASEFSSLPSYAAFATAQEAYEQAVANGD-SEVVLKKLKKSLN
Bat_orf1ab              INKLCEEMLDNRATLQAIASEFSSLPSYAAFATAQEAYEQAVANGD-SEVVLKKLKKSLN
                        :  : ..  .  : **:  *.*  :.::.   .*.:   :*  .*. .   :* *:*: *

HCoV229E_replicase      VAKAEFDRESSVQKKINRMAEQAAAAMYKEARAVNRKSKVVSAMHSLLFGMLRRLDMSSV
HCoVOC43_Orf1ab         IAKSAYERDRAVAKKLERMADLALTNMYKEARINDKKSKVVSALQTMLFSMVRKLDNQAL
HCoVHKU1_orf1ab         IAKSVYERDKAVARKLERMADLALTNMYKEARINDKKSKVVSALQTMLFSMVRKLDNQAL
MERS_1ab                IAKNAYEKDKAVARKLERMADQAMTSMYKQARAEDKKAKIVSAMQTMLFGMIKKLDNDVL
2019-nCoV_orf1ab        VAKSEFDRDAAMQRKLEKMADQAMTQMYKQARSEDKRAKVTSAMQTMLFTMLRKLDNDAL
Bat_orf1ab              VAKSEFDRDAAMQRKLEKMADQAMTQMYKQARSEDKRAKVTSAMQTMLFTMLRKLDNDAL
                        :**  ::.: :: .*::.**: * : ***:**  :..:*:.**::::** *:..** . :

HCoV229E_replicase      DTILNMARNGVVPLSVIPATSAARLVVVVPDHDSFVKMMVDGFVHYAGVVWTLQEVKDND
HCoVOC43_Orf1ab         NSILDNAVKGCVPLNAIPSLAANTLNIIVPDKSVYDQVVDNVYVTYAGNVWQIQTIQDSD
HCoVHKU1_orf1ab         NSILDNAVKGCVPLSAIPALAANTLTIVIPDKQVFDKVVDNVYVTYAGSVWHIQTVQDAD
MERS_1ab                NGIISNARNGCIPLSVIPLCASNKLRVVIPDFTVWNQVVTYPSLNYAGALWDITVINNVD
2019-nCoV_orf1ab        NNIINNARDGCVPLNIIPLTTAAKLMVVIPDYNTYKNTCDGTTFTYASALWEIQQVVDAD
Bat_orf1ab              NNIINNARDGCVPLNIIPLTTAAKLMVVIPDYNTYKNTCDGTTFTYASALWEIQQVVDAD
                        : *:. * .* :**. **  ::  * :::**   : :      . **. :* :  : : *

HCoV229E_replicase      GKNVHLKDVTKENQEILVWPLILTCER-----VVKLQNNEIMPGKMKVKA-TKGEGDGGI
HCoVOC43_Orf1ab         GTNKQLNEISDDCN----WPLVIIANRYNEVSATVLQNNELMPAKLKIQVVNSGPDQT-C
HCoVHKU1_orf1ab         GINKQLTDISVDSN----WPLVIIANRYNEVANAVMQNNELMPHKLKIQVVNSGSDMN-C
MERS_1ab                NEIVKSSDV-VDSNENLTWPLVLECTRAS-TSAVKLQNNEIKPSGLKTMVVSAGQEQTNC
2019-nCoV_orf1ab        SKIVQLSEISMDNSPNLAWPLIVTALRAN--SAVKLQNNELSPVALRQMSCAAGTTQTAC
Bat_orf1ab              SKIVQLSEISMDNSPNLAWPLIVTALRAN--SAVKLQNNELSPVALRQMSCAAGTTQTAC
                        .   : .::  : .    ***:: . *      . :****: *  :.      *      

HCoV229E_replicase      TSE-GNALYNNEGGRAFMYAYVTTKPGMKYVKWEHDS--GVVTVELEPPCRFVIDTPTGP
HCoVOC43_Orf1ab         NTP-TQCYYNNSNNGKIVYAILSDVDGLKYTKILKDDG-NFVVLELDPPCKFTVQDAKGL
HCoVHKU1_orf1ab         NIP-TQCYYNNGSSGRIVYAVLSDVDGLKYTKIMKDDG-NCVVLELDPPCKFSIQDVKGL
MERS_1ab                NTS-SLAYYEPVQGRKMLMALLSDNAYLKWARVEGKD--GFVSVELQPPCKFLIAGPKGP
2019-nCoV_orf1ab        TDDNALAYYNTTKGGRFVLALLSDLQDLKWARFPKSDGTGTIYTELEPPCRFVTDTPKGP
Bat_orf1ab              TDDNALAYYNTTKGGRFVLALLSDLQDLKWARFPKSDGTGTIYTELEPPCRFVTDTPKGP
                        .     . *:   .  :: * ::    :*:..   ..  . :  **:***.*     .* 

HCoV229E_replicase      QIKYLYFVKNLNNLRRGAVLGYIGATVRLQAGKQTEFVSNSHLLTHCSFAVDPAAAYLDA
HCoVOC43_Orf1ab         KIKYLYFVKGCNTLARGWVVGTISSTVRLQAGTATEYASNSSILSLCAFSVDPKKTYLDF
HCoVHKU1_orf1ab         KIKYLYFIKGCNTLARGWVVGTLSSTIRLQAGVATEYAANSSILSLCAFSVDPKKTYLDY
MERS_1ab                EIRYLYFVKNLNNLHRGQVLGHIAATVRLQAGSNTEFASNSSVLSLVNFTVDPQKAYLDF
2019-nCoV_orf1ab        KVKYLYFIKGLNNLNRGMVLGSLAATVRLQAGNATEVPANSTVLSFCAFAVDAAKAYKDY
Bat_orf1ab              KVKYLYFIKGLNNLNRGMVLGSLAATVRLQAGNATEVPANSTVLSFCAFAVDAAKAYKDY
                        ::.****:*. *.* ** *:* :.:*:*****  **  :** :*:   *:**.  :* * 

HCoV229E_replicase      VKQGAKPVGNCVKMLTNGSGSGQAITCTIDSNTTQDTYGGASVCIYCRAHVAHPTMDGFC
HCoVOC43_Orf1ab         IQQGGTPIANCVKMLCDHAGTGMAITVKPDATTSQDSYGGASVCIYCRARVEHPDVDGLC
HCoVHKU1_orf1ab         IQQGGVPIINCVKMLCDHAGTGMAITIKPEATINQDSYGGASVCIYCRARVEHPDVDGIC
MERS_1ab                VNAGGAPLTNCVKMLTPKTGTGIAISVKPESTADQETYGGASVCLYCRAHIEHPDVSGVC
2019-nCoV_orf1ab        LASGGQPITNCVKMLCTHTGTGQAITVTPEANMDQESFGGASCCLYCRCHIDHPNPKGFC
Bat_orf1ab              LASGGQPITNCVKMLCTHTGTGQAITVTPEANMDQESFGGASCCLYCRCHIDHPNPKGFC
                        :  *. *: ******   :*:* **: . ::.  *:::**** *:***..: **  .*.*

HCoV229E_replicase      QYKGKWVQVPIG-TNDPIRFCLENTVCKVCGCWLNHGCTCD--RTAI--QSFDNSYLNRV
HCoVOC43_Orf1ab         KLRGKFVQVPVG-IKDPVSYVLTHDVCRVCGFWRDGSCSCVSTDTTV--QSKDTNFLNRV
HCoVHKU1_orf1ab         KLRGKFVQVPLG-IKDPILYVLTHDVCQVCGFWRDGSCSCVGSSVAV--QSKDLNFLNRV
MERS_1ab                KYKGKFVQIPAQCVRDPVGFCLSNTPCNVCQYWIGYGCNCDSLRQAALPQSKDSNFLNRV
2019-nCoV_orf1ab        DLKGKYVQIPTTCANDPVGFTLKNTVCTVCGMWKGYGCSCDQLREPMLQSADAQSFLNRV
Bat_orf1ab              DLKGKYVQIPTTCANDPVGFTLKNTVCTVCGMWKGYGCSCDQLREPMLQSADAQSFLNRV
                        . .**:**:*    .**: : * :  * **  * . .*.*     .   .:   .:****

HCoV229E_replicase      RG-SSAARLEPC-NGTDIDYCVRAFDVYN--KDASFIGKNLKSNCVRFKNVDKD----DA
HCoVOC43_Orf1ab         RGTSVDARLVPCASGLSTDVQLRAFDIYN--ASVAGIGLHLKVNCCRFQRVDENGDKLDQ
HCoVHKU1_orf1ab         RGTSVNARLVPCASGLSTDVQLRAFDICN--TNRAGIGLYYKVNCCRFQRIDDDGNKLDK
MERS_1ab                RGSIVNARIEPCSSGLSTDVVFRAFDICNYKAKVAGIGKYYKTNTCRFVELDDQGHHLDS
2019-nCoV_orf1ab        CG-VSAARLTPCGTGTSTDVVYRAFDIYN--DKVAGFAKFLKTNCCRFQEKDEDDNLIDS
Bat_orf1ab              CG-VSAARLTPCGTGTSTDVVYRAFDIYN--DKVAGFAKFLKTNCCRFQEKDEDDNLIDS
                         *    **: ** .* . *   ****: *   . : :.   * *  **   *.:    * 

HCoV229E_replicase      FYIVKRCIKSVMDHEQSMYNLLKGCNAVAKHDFFTWHEGRTIYGNVSRQDLTKYTMMDLC
HCoVOC43_Orf1ab         FFVVKRTDLTIYNREMKCYERVKDCKFVAEHDFFTFDVEGSRVPHIVRKDLTKYTMLDLC
HCoVHKU1_orf1ab         FFVVKRTNLEVYNKEKTYYELTKSCGVVAEHDFFTFDIDGSRVPHIVRRNLSKYTMLDLC
MERS_1ab                YFVVKRHTMENYELEKHCYDLLRDCDAVAPHDFFIFDVDKVKTPHIVRQRLTEYTMMDLV
2019-nCoV_orf1ab        YFVVKRHTFSNYQHEETIYNLLKDCPAVAKHDFFKFRIDGDMVPHISRQRLTKYTMADLV
Bat_orf1ab              YFVVKRHTFSNYQHEETIYNLLKDCPAVAKHDFFKFRIDGDMVPHISRQRLTKYTMADLV
                        :::***      : *   *:  ..*  ** **** :        :: *. *::*** ** 

HCoV229E_replicase      FALRNFDEKDCEVFKEILVLTGCCSTDYFEMKNWFDPIENEDIHRVYAALGKVVANAMLK
HCoVOC43_Orf1ab         YALRHFDRNDCMLLCDILSIYAGCEQSYFTKKDWYDFVENPDIINVYKKLGPIFNRALVS
HCoVHKU1_orf1ab         YALRHFDRNDCSILCEILCEYADCKESYFSKKDWYDFVENPDIINIYKKLGPIFNRALLN
MERS_1ab                YALRHFDQ-NSEVLKAILVKYGCCDVTYFENKLWFDFVENPSVIGVYHKLGERVRQAILN
2019-nCoV_orf1ab        YALRHFDEGNCDTLKEILVTYNCCDDDYFNKKDWYDFVENPDILRVYANLGERVRQALLK
Bat_orf1ab              YALRHFDEGNCDTLREILVTYNCCDDDYFNKKDWYDFVENPDILRVYANLGERVRQALLK
                        :***:**  :.  :  **     *.  **  * *:* :** .:  :*  **  . .*::.

HCoV229E_replicase      CVAFCDEMVLKGVVGVLTLDNQDLNGNFYDFGDFVLCPPGMGIPYCTSYYSYMMPVMGMT
HCoVOC43_Orf1ab         ATEFADKLVEVGLVGVLTLDNQDLNGKWYDFGDYVIAAPGCGVAIADSYYSYIMPMLTMC
HCoVHKU1_orf1ab         TVIFADTLVEVGLVGVLTLDNQDLYGQWYDFGDFIQTAPGFGVAVADSYYSYMMPMLTMC
MERS_1ab                TVKFCDHMVKAGLVGVLTLDNQDLNGKWYDFGDFVITQPGSGVAIVDSYYSYLMPVLSMT
2019-nCoV_orf1ab        TVQFCDAMRNAGIVGVLTLDNQDLNGNWYDFGDFIQTTPGSGVPVVDSYYSLLMPILTLT
Bat_orf1ab              TVQFCDAMRDAGIVGVLTLDNQDLNGNWYDFGDFIQTTPGSGVPIVDSYYSLLMPILTLT
                         . *.* :   *:*********** *::*****::   ** *:.   **** :**:: : 

HCoV229E_replicase      NCLASECFMKSDIFGQDFKTFDLLKYDFTEHKEVLFNKYFKYWGQDYHPDCVDCHDEMCI
HCoVOC43_Orf1ab         HALDCELYV-----NNAYRLFDLVQYDFTDYKLELFNKYFKHWSMPYHPNTVDCQDDRCI
HCoVHKU1_orf1ab         HVLDCELFV-----NDSYRQFDLVQYDFTDYKLELFNKYFKYWGMKYHPNTVDCDNDRCI
MERS_1ab                DCLAAETHRDCD-FNKPLIEWPLTEYDFTDYKVQLFEKYFKYWDQTYHANCVNCTDDRCV
2019-nCoV_orf1ab        RALTAESHVDTD-LTKPYIKWDLLKYDFTEERLKLFDRYFKYWDQTYHPNCVNCLDDRCI
Bat_orf1ab              RALTAESHVDTD-LTKPYIKWDLLKYDFTEERLKLFDRYFKYWDQTYHPNCVNCLDDRCI
                          * .* .       .    : * :****: .  **:.***:*.  **.: *:* :: *:

HCoV229E_replicase      LHCSNFNTLFATTIPNTAFGPLCRKVFIDGVPVVATAGYHFKQLGLVWNKDVNTHSTRLT
HCoVOC43_Orf1ab         IHCANFNILFSMVLPNTCFGPLVRQIFVDGVPFVVSIGYHYKELGIVMNMDVDTHRYRLS
HCoVHKU1_orf1ab         IHCANFNILFSMVLPNTCFGPLVRQIFVDGVPFVVSIGYHYKELGVVMNLDVDTHRYRLS
MERS_1ab                LHCANFNVLFAMTMPKTCFGPIVRKIFVDGVPFVVSCGYHYKELGLVMNMDVSLHRHRLS
2019-nCoV_orf1ab        LHCANFNVLFSTVFPPTSFGPLVRKIFVDGVPFVVSTGYHFRELGVVHNQDVNLHSSRLS
Bat_orf1ab              LHCANFNVLFSTVFPPTSFGPLVRKIFVDGVPFVVSTGYHFRELGVVHNQDVNLHSSRLS
                        :**:*** **: .:* *.***: *::*:****.*.: ***:.:**:* * **. *  **:

HCoV229E_replicase      ITELLQFVTDPTLIVASSPALVDKRTVCFSVAALSTGLTSQTVKPGHFNKEFYDFLRSQG
HCoVOC43_Orf1ab         LKDLLLYAADPALHVASASALYDLRTCCFSVAAITSGVKFQTVKPGNFNQDFYDFVLSKG
HCoVHKU1_orf1ab         LKDLLLYAADPAMHVASASALLDLRTCCFSVAAITSGIKFQTVKPGNFNQDFYEFVKSKG
MERS_1ab                LKELMMYAADPAMHIASSNAFLDLRTSCFSVAALTTGLTFQTVRPGNFNQDFYDFVVSKG
2019-nCoV_orf1ab        FKELLVYAADPAMHAASGNLLLDKRTTCFSVAALTNNVAFQTVKPGNFNKDFYDFAVSKG
Bat_orf1ab              FKELLVYAADPAMHAASGNLLLDKRTTCFSVAALTNNVAFQTVKPGNFNKDFYDFAVSKG
                        :.:*: :.:**::  **.  : * ** ******::..:  ***.**:**::**:*  *:*

HCoV229E_replicase      FFDEGSELTLKHFFFTQKGDAAIKDFDYYRYNRPTMLDIGQARVAYQVAARYFDCYEGGC
HCoVOC43_Orf1ab         LLKEGSSVDLKHFFFTQDGNAAITDYNYYKYNLPTMVDIKQLLFVLEVVYKYFEIYDGGC
HCoVHKU1_orf1ab         LFKEGSTVDLKHFFFTQDGNAAITDYNYYKYNLPTMVDIKQLLFVLEVVYKYFEIYDGGC
MERS_1ab                FFKEGSSVTLKHFFFAQDGNAAITDYNYYSYNLPTMCDIKQMLFCMEVVNKYFEIYDGGC
2019-nCoV_orf1ab        FFKEGSSVELKHFFFAQDGNAAISDYDYYRYNLPTMCDIRQLLFVVEVVDKYFDCYDGGC
Bat_orf1ab              FFKEGSSVELKHFFFAQDGNAAISDYDYYRYNLPTMCDIRQLLFVVEVVDKYFDCYDGGC
                        ::.*** : ******:*.*:***.*::** ** *** ** *  .  :*. .**: *:***

HCoV229E_replicase      ITSREVVVTNLNKSAGWPLNKFGKAGLYYESISYEEQDAIFSLTKRNILPTMTQLNLKYA
HCoVOC43_Orf1ab         IPASQVIVNNYDKSAGYPFNKFGKARLYYEALSFEEQDEIYAYTKRNVLPTLTQMNLKYA
HCoVHKU1_orf1ab         IPASQVIVNNYDKSAGYPFNKFGKARLYYEALSFEEQNEIYAYTKRNVLPTLTQMNLKYA
MERS_1ab                LNASEVVVNNLDKSAGHPFNKFGKARVYYESMSYQEQDELFAMTKRNVIPTMTQMNLKYA
2019-nCoV_orf1ab        INANQVIVNNLDKSAGFPFNKWGKARLYYDSMSYEDQDALFAYTKRNVIPTITQMNLKYA
Bat_orf1ab              INANQVIVNNLDKSAGFPFNKWGKARLYYDSMSYEDQDALFAYTKRNVIPTITQMNLKYA
                        : : :*:*.* :**** *:**:*** :**:::*:::*: ::: ****::**:**:*****

HCoV229E_replicase      ISGKERARTVGGVSLLATMTTRQFHQKCLKSIVATRNATVVIGTTKFYGGWDNMLKNLMA
HCoVOC43_Orf1ab         ISAKNRARTVAGVSILSTMTGRMFHQKCLKSIAATRGVPVVIGTTKFYGGWDDMLRRLIK
HCoVHKU1_orf1ab         ISAKNRARTVAGVSILSTMTGRMFHQKCLKSIAATRGVPVVIGTTKFYGGWDDMLRHLIK
MERS_1ab                ISAKNRARTVAGVSILSTMTNRQYHQKMLKSMAATRGATCVIGTTKFYGGWDFMLKTLYK
2019-nCoV_orf1ab        ISAKNRARTVAGVSICSTMTNRQFHQKLLKSIAATRGATVVIGTSKFYGGWHNMLKTVYS
Bat_orf1ab              ISAKNRARTVAGVSICSTMTNRQFHQKLLKSIAATRGATVVIGTSKFYGGWHNMLKTVYS
                        **.*:*****.***: :*** * :*** ***:.***... ****:******  **. :  

HCoV229E_replicase      DVDDPKLMGWDYPKCDRAMPSMIRMLSAMILGSKHVTCCTASDKFYRLSNELAQVLTEVV
HCoVOC43_Orf1ab         DVDNPVLMGWDYPKCDRAMPNLLRIVSSLVLARKHETCCSQSDRFYRLANECAQVLSEIV
HCoVHKU1_orf1ab         DVDNPVLMGWDYPKCDRAMPNILRIVSSLVLARKHEFCCSHGDRFYRLANECAQVLSEIV
MERS_1ab                DVDNPHLMGWDYPKCDRAMPNMCRIFASLILARKHGTCCTTRDRFYRLANECAQVLSEYV
2019-nCoV_orf1ab        DVENPHLMGWDYPKCDRAMPNMLRIMASLVLARKHTTCCSLSHRFYRLANECAQVLSEMV
Bat_orf1ab              DVENPHLMGWDYPKCDRAMPNMLRIMASLVLARKHTTCCSLSHRFYRLANECAQVLSEMV
                        **::* **************.: *:.::::*. **  **:   .****:** ****:* *

HCoV229E_replicase      YSNGGFYFKPGGTTSGDATTAYANSVFNIFQAVSSNINCVLSVNSSNCNNFNVKKLQRQL
HCoVOC43_Orf1ab         MCGGCYYVKPGGTSSGDATTAFANSVFNICQAVSANVCALMSCNGNKIEDLSIRALQKRL
HCoVHKU1_orf1ab         MCGGCYYVKPGGTSSGDATTAFANSVFNICQAVTANVCSLMACNGHKIEDLSIRNLQKRL
MERS_1ab                LCGGGYYVKPGGTSSGDATTAYANSVFNILQATTANVSALMGANGNKIVDKEVKDMQFDL
2019-nCoV_orf1ab        MCGGSLYVKPGGTSSGDATTAYANSVFNICQAVTANVNALLSTDGNKIADKYVRNLQHRL
Bat_orf1ab              MCGGSLYVKPGGTSSGDATTAYANSVFNICQAVTANVNALLSTDGNKIADKHVRNLQHRL
                         ..*  *.*****:*******:******* **.::*: .::. :. :  :  :. :*  *

HCoV229E_replicase      YDNCYRNSNVDESFVDDFYGYLQKHFSMMILSDDSVVCYNKTYAGLGYIADISAFKATLY
HCoVOC43_Orf1ab         YSHVYRSDKVDSTFVTEYYEFLNKHFSMMILSDDGVVCYNSDYASKGYIANISAFQQVLY
HCoVHKU1_orf1ab         YSNVYRTDYVDYTFVNEYYEFLCKHFSMMILSDDGVVCYNSDYASKGYIANISVFQQVLY
MERS_1ab                YVNVYRSTSPDPKFVDKYYAFLNKHFSMMILSDDGVVCYNSDYAAKGYIAGIQNFKETLY
2019-nCoV_orf1ab        YECLYRNRDVDTDFVNEFYAYLRKHFSMMILSDDAVVCFNSTYASQGLVASIKNFKSVLY
Bat_orf1ab              YECLYRNRDVDTDFVNEFYAYLRKHFSMMILSDDAVVCFNSTYASQGLVASIKNFKSVLY
                        *   **.   *  ** .:* :* ***********.***:*. **. * :*.*. *: .**

HCoV229E_replicase      YQNGVFMSTAKCWTEEDLSIGPHEFCSQHTMQIVDENGKYYLPYPDPSRIISAGVFVDDI
HCoVOC43_Orf1ab         YQNNVFMSESKCWVEHDINNGPHEFCSQHTMLVKMDGDDVYLPYPNPSRILGAGCFVDDL
HCoVHKU1_orf1ab         YQNNVFMSESKCWVENDITNGPHEFCSQHTMLVKIDGDYVYLPYPDPSRILGAGCFVDDL
MERS_1ab                YQNNVFMSEAKCWVETDLKKGPHEFCSQHTLYIKDGDDGYFLPYPDPSRILSAGCFVDDI
2019-nCoV_orf1ab        YQNNVFMSEAKCWTETDLTKGPHEFCSQHTMLVKQGDDYVYLPYPDPSRILGAGCFVDDI
Bat_orf1ab              YQNNVFMSEAKCWTETDLTKGPHEFCSQHTMLVKQGDDYVYLPYPDPSRILGAGCFVDDI
                        ***.**** :***.* *:. **********: :   ..  :****:****:.** ****:

HCoV229E_replicase      TKTDAVILLERYVSLAIDAYPLSKHPKPEYRKVFYALLDWVKHLNKTLNEGVLESFSVTL
HCoVOC43_Orf1ab         LKTDSVLLIERFVSLAIDAYPLVYHENEEYQKVFRVYLAYIKKLYNDLGNQILDSYSVIL
HCoVHKU1_orf1ab         LKTDSVLLIERFVSLAIDAYPLVHHENEEYQKVFRVYLEYIKKLYNDLGTQILDSYSVIL
MERS_1ab                VKTDGTLMVERFVSLAIDAYPLTKHEDIEYQNVFWVYLQYIEKLYKDLTGHMLDSYSVML
2019-nCoV_orf1ab        VKTDGTLMIERFVSLAIDAYPLTKHPNQEYADVFHLYLQYIRKLHDELTGHMLDMYSVML
Bat_orf1ab              VKTDGTLMIERFVSLAIDAYPLTKHPNQEYADVFHLYLQYIRKLHDELTGHMLDMYSVML
                         ***..:::**:**********  * . ** .**   * :: :* . *   :*: :** *

HCoV229E_replicase      LDEHESKFWDESFYASMYEKSTVLQAAGLCVVCGSQTVLRCGDCLRRPMLCTKCAYDHVF
HCoVOC43_Orf1ab         STCDGQKFTDESFYKNMYLRSAVMQSVGACVVCSSQTSLRCGSCIRKPLLCCKCCYDHVM
HCoVHKU1_orf1ab         STCDGLKFTEESFYKNMYLKSAVMQSVGACVVCSSQTSLRCGSCIRKPLLCCKCCYDHVM
MERS_1ab                CGDNSAKFWEEAFYRDLYSSPTTLQAVGSCVVCHSQTSLRCGTCIRRPFLCCKCCYDHVI
2019-nCoV_orf1ab        TNDNTSRYWEPEFYEAMYTPHTVLQAVGACVLCNSQTSLRCGACIRRPFLCCKCCYDHVI
Bat_orf1ab              TNDNTSRYWEPEFYEAMYTPHTVLQAVGACVLCNSQTSLRCGACIRRPFLCCKCCYDHVI
                              .: :  **  :*   :.:*:.* **:* *** **** *:*.*:** **.****:

HCoV229E_replicase      GTDHKFILAITPYVCNTSGCNVNDVTKLYLGGLNYYCVDHKPHLSFPLCSAGNVFGLYKS
HCoVOC43_Orf1ab         ATDHKYVLSVSPYVCNAPGCDVNDVTKLYLGGMSYYCEDHKPQYSFKLVMNGLVFGLYKQ
HCoVHKU1_orf1ab         ATNHKYVLSVSPYVCNAPNCDVSDVTKLYLGGMSYYCENHKPHYSFKLVMNGMVFGLYKQ
MERS_1ab                ATPHKMVLSVSPYVCNAPGCGVSDVTKLYLGGMSYFCVDHRPVCSFPLCANGLVFGLYKN
2019-nCoV_orf1ab        STSHKLVLSVNPYVCNAPGCDVTDVTQLYLGGMSYYCKSHKPPISFPLCANGQVFGLYKN
Bat_orf1ab              STSHKLVLSVNPYVCNAPGCDVTDVTQLYLGGMSYYCKSHKPPISFPLCANGQVFGLYKN
                        .* ** :*::.*****:..*.*.***:*****:.*:* .*.*  ** *   * ******.

HCoV229E_replicase      SALGSMDIDVFNKLSTSDWSDIRDYKLANDAKESLRLFAAETVKAKEESVKSSYAYATLK
HCoVOC43_Orf1ab         SCTGSPYIDDFNRIASCKWTDVDDYILANECTERLKLFAAETQKATEEAFKQSYASATIQ
HCoVHKU1_orf1ab         SCTGSPYIDDFNKIASCKWTEVDDYVLANECIERLKLFAAETQKATEEAFKQSYASATIQ
MERS_1ab                MCTGSPSIVEFNRLATCDWTESGDYTLANTTTEPLKLFAAETLRATEEASKQSYAIATIK
2019-nCoV_orf1ab        TCVGSDNVTDFNAIATCDWTNAGDYILANTCTERLKLFAAETLKATEETFKLSYGIATVR
Bat_orf1ab              TCVGSDNVTDFNAIATCDWTNAGDYILANTCTERLKLFAAETLKATEETFKLSYGIATVR
                         . **  :  ** :::..*::  ** ***   * *.****** .*.**: * **. **:.

HCoV229E_replicase      EIVGPKELLLLWESGKAKPPLNRNSVFTCFQITKDSKFQVGEFVFEKVDYGSDTVTYKST
HCoVOC43_Orf1ab         EIVSERELILSWEIGKVKPPLNKNYVFTGYHFTKNGKTVLGEYVFDKSELT-NGVYYRAT
HCoVHKU1_orf1ab         EIVSDREVILCWETGKVKPPLNKNYVFTGYHFTSTGKTVLGEYVFDKSELT-NGVYYRAT
MERS_1ab                EIVGERQLLLVWEAGKSKPPLNRNYVFTGYHITKNSKVQLGEYIFERIDYS-DAVSYKSS
2019-nCoV_orf1ab        EVLSDRELHLSWEVGKPRPPLNRNYVFTGYRVTKNSKVQIGEYTFEKGDYG-DAVVYRGT
Bat_orf1ab              EVLSDRELHLSWEVGKPRPPLNRNYVFTGYRVTKNSKVQIGEYTFEKGDYG-DAVVYRGT
                        *::. .:: * ** ** .****.* *** :..*. .*  :**: *:. :   : * *..:

HCoV229E_replicase      ATTKLVPGMLFILTSHNVAPLRAPTMANQEKYSTIYKLHPSFNVSDAYANLVPYYQLIGK
HCoVOC43_Orf1ab         TTYKLSVGDVFVLTSHSVANLSAPTLVPQENYSSI-RFASVYSVLETFQNNVVNYQHIGM
HCoVHKU1_orf1ab         TTYKLSIGDVFVLTSHSVASLSAPTLVPQENYASI-RFSSVYSVPLVFQNNVANYQHIGM
MERS_1ab                TTYKLTVGDIFVLTSHSVATLTAPTIVNQERYVKITGLYPTITVPEEFASHVANFQKSGY
2019-nCoV_orf1ab        TTYKLNVGDYFVLTSHTVMPLSAPTLVPQEHYVRITGLYPTLNISDEFSSNVANYQKVGM
Bat_orf1ab              TTYKLNVGDYFVLTSHTVMPLSAPTLVPQEHYVRITGLYPTLNISDEFSSNVANYQKVGM
                        :* **  *  *:****.*  * ***:. **.*  *  : .  .:   : . *  :*  * 

HCoV229E_replicase      QRITTIQGPPGSGKSHCSIGIGVYYPGARIVFTACSHAAVDSLCAKAVTAYSVDKCTRII
HCoVOC43_Orf1ab         KRYCTVQGPPGTGKSHLAIGLAVFYCTARVVYTAASHAAVDALCEKAYKFLNINDCTRIV
HCoVHKU1_orf1ab         KRYCTVQGPPGTGKSHLAIGLAVYYYTARVVYTAASHAAVDALCEKAYKFLNINDCTRII
MERS_1ab                SKYVTVQGPPGTGKSHFAIGLAIYYPTARVVYTACSHAAVDALCEKAFKYLNIAKCSRII
2019-nCoV_orf1ab        QKYSTLQGPPGTGKSHFAIGLALYYPSARIVYTACSHAAVDALCEKALKYLPIDKCSRII
Bat_orf1ab              QKYSTLQGPPGTGKSHFAIGLALYYPSARIVYTACSHAAVDALCEKALKYLPIDKCSRII
                        ..  *:*****:**** :**:.::*  **:*:**.******:** ** .   : .*:**:

HCoV229E_replicase      PARARVECYSGFKPNNNSAQYVFSTVNALPEVNADIVVVDEVSMCTNYDLSVINQRISYK
HCoVOC43_Orf1ab         PAKVRVECYDKFKINDTTRKYVFTTINALPEMVTDIVVVDEVSMLTNYELSVINARIRAK
HCoVHKU1_orf1ab         PAKVRVDCYDKFKINDTTCKYVFTTINALPELVTDIVVVDEVSMLTNYELSVINARIKAK
MERS_1ab                PAKARVECYDRFKVNETNSQYLFSTINALPETSADILVVDEVSMCTNYDLSIINARIKAK
2019-nCoV_orf1ab        PARARVECFDKFKVNSTLEQYVFCTVNALPETTADIVVFDEISMATNYDLSVVNARLRAK
Bat_orf1ab              PARARVECFDKFKVNSTLEQYVFCTVNALPETTADIVVFDEISMATNYDLSVVNARLRAK
                        **..**:*:. ** *..  :*:* *:*****  :**:*.**:** ***:**::* *:  *

HCoV229E_replicase      HIVYVGDPQQLPAPRVLISKGVMEPIDYNVVTQRMCAIGPDVFLHKCYRCPAEIVNTVSE
HCoVOC43_Orf1ab         HYVYIGDPAQLPAPRVLLSKGTLEPKYFNTVTKLMCCLGPDIFLGTCYRCPKEIVDTVSA
HCoVHKU1_orf1ab         HYVYIGDPAQLPAPRVLLSKGSLEPRHFNSITKIMCCLGPDIFLGNCYRCPKEIVETVSA
MERS_1ab                HIVYVGDPAQLPAPRTLLTRGTLEPENFNSVTRLMCNLGPDIFLSMCYRCPKEIVSTVSA
2019-nCoV_orf1ab        HYVYIGDPAQLPAPRTLLTKGTLEPEYFNSVCRLMKTIGPDMFLGTCRRCPAEIVDTVSA
Bat_orf1ab              HYVYIGDPAQLPAPRTLLTKGTLEPEYFNSVCRLMKTIGPDMFLGTCRRCPAEIVDTVSA
                        * **:*** ******.*::.* :**  :* : . *  :***:**  * *** ***.*** 

HCoV229E_replicase      LVYENKFVPVKEASKQCFKIFERGSVQVDNGSSINRRQLDVVKRFIHKNSTWSKAVFISP
HCoVOC43_Orf1ab         LVYENKLKAKNESSSLCFKVYYKGVTTHESSSAVNMQQIYLINKFLKANPLWHKAVFISP
HCoVHKU1_orf1ab         LVYDNKLKAKNDNSSLCFKVYFKGQTTHESSSAVNIQQIYLISKFLKANPVWNSAVFISP
MERS_1ab                LVYNNKLLAKKELSGQCFKILYKGNVTHDASSAINRPQLTFVKNFITANPAWSKAVFISP
2019-nCoV_orf1ab        LVYDNKLKAHKDKSAQCFKMFYKGVITHDVSSAINRPQIGVVREFLTRNPAWRKAVFISP
Bat_orf1ab              LVYDNKLKAHKDKSAQCFKMFYKGVITHDVSSAINRPQIGVVREFLTRNPTWRKAVFISP
                        ***:**: . :: *  ***:  .*    : .*::*  *: .:  *:  *. * .******

HCoV229E_replicase      YNSQNYVAARLLGLQTQTVDSAQGSEYDYVIFAQTSDTAHACNANRFNVAITRAKKGIFC
HCoVOC43_Orf1ab         YNSQNFAAKRVLGLQTQTVDSAQGSEYDYVIYSQTAETAHSVNVNRFNVAITRAKKGILC
HCoVHKU1_orf1ab         YNSQNYVAKRVLGVQTQTVDSAQGSEYDYVIYSQTAETAHSVNVNRFNVAITRAKKGIFC
MERS_1ab                YNSQNAVSRSMLGLTTQTVDSSQGSEYQYVIFCQTADTAHANNINRFNVAITRAQKGILC
2019-nCoV_orf1ab        YNSQNAVASKILGLPTQTVDSSQGSEYDYVIFTQTTETAHSCNVNRFNVAITRAKVGILC
Bat_orf1ab              YNSQNAVASKILGLPTQTVDSSQGSEYDYVIFTQTTETAHSCNVNRFNVAITRAKVGILC
                        ***** .:  :**: ******:*****:***: **::***: * **********: **:*

HCoV229E_replicase      IMSDRTLFDALKFFEITMTDL------QSESSCGLFKDCARNPIDLPPSHATTYLSLSDR
HCoVOC43_Orf1ab         VMSNMQLFEALQFTTLTLDKVPQAVETKVQCSTNLFKDCSKSYSGYHPAHAPSFLAVDDK
HCoVHKU1_orf1ab         VMSNMQLFESLNFITLPLDKIQNQTLPRLHCTTNLFKDCSKSCLGYHPAHAPSFLAVDDK
MERS_1ab                VMTSQALFESLEFTELSFTNYKL----QSQIVTGLFKDCSRETSGLSPAYAPTYVSVDDK
2019-nCoV_orf1ab        IMSDRDLYDKLQFTSLEIPRRNVATL-QAENVTGLFKDCSKVITGLHPTQAPTHLSVDTK
Bat_orf1ab              IMSDRDLYDKLQFTSLEIPRRNVATL-QAENVTGLFKDCSKVITGLHPTQAPTHLSVDTK
                        :*:.  *:: *:*  : :         .     .*****:.   .  *: *.:.:::. .

HCoV229E_replicase      FKTSGDLAVQI-GNNNVCTYEHVISYMGFRFDVSMPGSHSLFCTRDFAMRHVRGWLGMDV
HCoVOC43_Orf1ab         YKATGDLAVCLGIGDSAVTYSRLISLMGFKLDVTLDGYCKLFITKEEAVKRVRAWVGFDA
HCoVHKU1_orf1ab         YKVNENLAVNLNICEPVLTYSRLISLMGFKLDLTLDGYSKLFITKDEAIKRVRGWVGFDV
MERS_1ab                YKTSDELCVNL-NLPANVPYSRVISRMGFKLDATVPGYPKLFITREEAVRQVRSWIGFDV
2019-nCoV_orf1ab        FKTEG-LCVDIPGIPKDMTYRRLISMMGFKMNYQVNGYPNMFITREEAIRHVRAWIGFDV
Bat_orf1ab              FKTEG-LCVDIPGIPKDMTYRRLISMMGFKMNYQVNGYPNMFITREEAVRHVRAWIGFDV
                        :*.   *.* :       .* .:** ***.::  : *  .:* *.: *:..**.*:*:*.

HCoV229E_replicase      EGAHVTGDNVGTNVPLQVGFSNGVDFVAQPEGCVLTNTGSVVKPVRARAPPGEQFTHIVP
HCoVOC43_Orf1ab         EGAHATRDSIGTNFPLQLGFSTGIDFVVEATGLFADRDGYSFKKAVAKAPPGEQFKHLIP
HCoVHKU1_orf1ab         EGAHATRENIGTNFPLQIGFSTGVDFVVEATGLFAERDCYTFKKTVAKAPPGEKFKHLIP
MERS_1ab                EGAHASRNACGTNVPLQLGFSTGVNFVVQPVGVVDTEWGNMLTGIAARPPPGEQFKHLVP
2019-nCoV_orf1ab        EGCHATREAVGTNLPLQLGFSTGVNLVAVPTGYVDTPNNTDFSRVSAKPPPGDQFKHLIP
Bat_orf1ab              EGCHATREAIGTNLPLQLGFSTGVNLVAVPTGYVDTPNNTDFSRVSAKPPPGDQFKHLIP
                        **.*.: :  ***.***:***.*:::*. . * .       ..   *..***::*.*::*

HCoV229E_replicase      LLRKGQPWSVLRKRIVQMIADFLAGSSDVLVFVLWAGGLELTTMRYFVKIGAVKHCQ-CG
HCoVOC43_Orf1ab         LMTRGHRWDVVRPRIVQMFADHLIDLSDCVVLVTWAANFELTCLRYFAKVGREISCNVCT
HCoVHKU1_orf1ab         LMSKGQKWDIVRIRIVQMLSDYLLDLSDSVVFITWSASFELTCLRYFAKLGRELNCNVCS
MERS_1ab                LMHKGAAWPIVRRRIVQMLSDTLDKLSDYCTFVCWAHGFELTSASYFCKIGKEQKCCMCN
2019-nCoV_orf1ab        LMYKGLPWNVVRIKIVQMLSDTLKNLSDRVVFVLWAHGFELTSMKYFVKIGPERTCCLCD
Bat_orf1ab              LMYKGLPWNVVRIKIVQMLSDTLKNLSDRVVFVLWAHGFELTSMKYFVKIGPERTCCLCD
                        *: .*  * ::* .****::* *   **  .:: *: .:***   ** *:*    *  * 

HCoV229E_replicase      TVATCYNSVSNDYCCFKHALGCDYVYNPYVIDIQQWGYVGSLSTNHHAICNVHRNEHVAS
HCoVOC43_Orf1ab         KRATVYNSRTGYYGCWRHSVTCDYLYNPLIVDIQQWGYIGSLSSNHDLYCSVHKGAHVAS
HCoVHKU1_orf1ab         NRATCYNSRTGYYGCWRHSYTCDYVYNPLIVDIQQWGYTGSLTSNHDIICNVHKGAHVAS
MERS_1ab                RRAAAYSSPLQSYACWTHSCGYDYVYNPFFVDVQQWGYVGNLATNHDRYCSVHQGAHVAS
2019-nCoV_orf1ab        RRATCFSTASDTYACWHHSIGFDYVYNPFMIDVQQWGFTGNLQSNHDLYCQVHGNAHVAS
Bat_orf1ab              KRATCFSTASDTYACWHHSIGFDYVYNPFMIDVQQWGFTGNLQSNHDRYCQVHGNAHVAS
                          *: :.:    * *: *:   **:*** .:*:****: *.* :**   *.** . ****

HCoV229E_replicase      GDAIMTRCLAVYDCFVKNVDWSITYPMIANENAINKGGRTVQSHIMRAAIKLYNPKAIHD
HCoVOC43_Orf1ab         SDAIMTRCLAVYDCFCNNINWNVEYPIISNELSINTSCRVLQRVILKAAMLCNRYTLCYD
HCoVHKU1_orf1ab         ADAIMTRCLAIYDCFCKSVNWNLEYPIISNEVSINTSCRLLQRVMLKAAMLCNRYNLCYD
MERS_1ab                NDAIMTRCLAIHSCFIERVDWDIEYPYISHEKKLNSCCRIVERNVVRAALLAGSFDKVYD
2019-nCoV_orf1ab        CDAIMTRCLAVHECFVKRVDWTIEYPIIGDELKINAACRKVQHMVVKAALLADKFPVLHD
Bat_orf1ab              CDAIMTRCLAVHECFVKRVDWTIEYPIIGDELKINAACRKVQHMVVKAALLADKFPVLHD
                         *********::.** : ::* : ** *. *  :*   * ::  ::.**:        :*

HCoV229E_replicase      IGNPKGIRCAV-TDAKWYCYDKNPINS---NVKTLEYDYMTHGQ--MDGLCLFWNCNVDM
HCoVOC43_Orf1ab         IGNPKAIACV--KDFDFKFYDAQPIVK---SVKTLLYSFEAHKDSFKDGLCMFWNCNVDK
HCoVHKU1_orf1ab         IGNPKGLACV--KDYEFKFYDAFPVAK---SVKQLFYVYDVHKDNFKDGLCMFWNCNVDK
MERS_1ab                IGNPKGIPIVDDPVVDWHYFDAQPLTR---KVQQLFYTEDM-ASRFADGLCLFWNCNVPK
2019-nCoV_orf1ab        IGNPKAIKCVPQADVEWKFYDAQPCSDKAYKIEELFYSYATHSDKFTDGVCLFWNCNVDR
Bat_orf1ab              IGNPKAIKCVPQADVEWKFYDAQPCSDKAYKIEELFYSYATHSDKFTDGVCLFWNCNVDR
                        *****.:  .     .:  :*  *      .:: * *      .   **:*:******  

HCoV229E_replicase      YPEFSIVCRFDTRTRSTLNLEGVNGGSLYVNNHAFHTPAYDKRAMAKLKPAPFFYYDDGS
HCoVOC43_Orf1ab         YPPNAVVCRFDTRVLNNLNLPGCNGGSLYVNKHAFHTKPFARAAFEHLKPMPFFYYSDTP
HCoVHKU1_orf1ab         YPSNSIVCRFDTRVLNKLNLPGCNGGSLYVNKHAFHTNPFTRTVFENLKPMPFFYYSDTP
MERS_1ab                YPNNAIVCRFDTRVHSEFNLPGCDGGSLYVNKHAFHTPAYDVSAFRDLKPLPFFYYSTTP
2019-nCoV_orf1ab        YPANSIVCRFDTRVLSNLNLPGCDGGSLYVNKHAFHTPAFDKSAFVNLKQLPFFYYSDSP
Bat_orf1ab              YPANSIVCRFDTRVLSNLNLPGCDGGSLYVNKHAFHTPAFDKSAFVNLKQLPFFYYSDSP
                        **  ::*******. . :** * :*******:***** .:   .:  **  *****.  .

HCoV229E_replicase      CEVVHD-----QVNYVPLRATNCITKCNIGGAVCSKHANLYRAYVESYNIFTQAGFNIWV
HCoVOC43_Orf1ab         C-VYMDGMDAKQVDYVPLKSATCITRCNLGGAVCLKHAEEYREYLESYNTATTAGFTFWV
HCoVHKU1_orf1ab         C-VYVDGLESKQVDYVPLRSATCITRCNLGGAVCSKHAEEYCNYLESYNIVTTAGFTFWV
MERS_1ab                CEVHGNGSMIEDIDYVPLKSAVCITACNLGGAVCRKHATEYREYMEAYNLVSASGFRLWC
2019-nCoV_orf1ab        CESHGK-QVVSDIDYVPLKSATCITRCNLGGAVCRHHANEYRLYLDAYNMMISAGFSLWV
Bat_orf1ab              CESHGK-QVVSDIDYVPLKSATCITRCNLGGAVCRHHANEYRLYLDAYNMMISAGFSLWV
                        *    .     :::****.:: *** **:***** :**  *  *:::**    :** :* 

HCoV229E_replicase      PTTFDCYNLWQTFTEVNLQGLENIAFNVVNKGSFVGADGELPVAISGDKVFVRDGNTDNL
HCoVOC43_Orf1ab         YKTFDFYNLWNTFTK--LQSLENVVYNLVKTGHYTGQAGEMPCAIINDKVVAKIDKEDVV
HCoVHKU1_orf1ab         YKNFDFYNLWNTFTT--LQSLENVIYNLVNVGHYDGRTGELPCAIMNDKVVVKINNVDTV
MERS_1ab                YKTFDIYNLWSTFTK--VQGLENIAFNVVKQGHFIGVEGELPVAVVNDKIFTKSGVNDIC
2019-nCoV_orf1ab        YKQFDTYNLWNTFTR--LQSLENVAFNVVNKGHFDGQQGEVPVSIINNTVYTKVDGVDVE
Bat_orf1ab              YKQFDTYNLWNTFTR--LQSLENVAFNVVNKGHFDGQQGEVPVSIINNTVYTKVDGVDVE
                         . ** ****.***   :*.***: :*:*: * : *  **:* :: .:.: .. .  *  

HCoV229E_replicase      VFVNKTSLPTNIAFELFAKRKVGLTPPLSILKNLGVVATYKFVLWDYEAERPLTSFTKSV
HCoVOC43_Orf1ab         IFINNTTYPTNVAVELFAKRSVRHHPELKLFRNLNIDVCWKHVIWDYARESIFCSNTYGV
HCoVHKU1_orf1ab         IFKNNTSFPTNIAVELFTKRSIRHHPELKILRNLNIDICWKHVLWDYVKDSLFCSSTYGV
MERS_1ab                MFENKTTLPTNIAFELYAKRAVRSHPDFKLLHNLQADICYKFVLWDYERSNIYGTATIGV
2019-nCoV_orf1ab        LFENKTTLPVNVAFELWAKRNIKPVPEVKILNNLGVDIAANTVIWDYKRDAPAHISTIGV
Bat_orf1ab              LFENKTTLPVNVAFELWAKRNIKPVPEVKILNNLGVDIAANTVIWDYKRDAPAHISTIGV
                        :* *:*: *.*:*.**::** :   * ..::.**      : *:***  .      * .*

HCoV229E_replicase      CGYTD--FAEDVCTC------YDNSIQGSYERFTLSTNAVLFSATAVKTGGKSLPAIKLN
HCoVOC43_Orf1ab         CMYTDLKFIDKLNVL------FDGRDNGALEAFKRSNNGVYISTTKVK---SLSMIRGPP
HCoVHKU1_orf1ab         CKYTDLKFIENLNIL------FDGRDTGALEAFRKARNGVFISTEKLS---RLSMIKGPQ
MERS_1ab                CKYTDIDVNSALNIC------FDIRDNCSLEKFMSTPNAIFISDRKIK---KYPCMVGPD
2019-nCoV_orf1ab        CSMTDIAKKPTETICAPLTVFFDGRVDGQVDLFRNARNGVLITEGSVK---GLQPSVGPK
Bat_orf1ab              CSMTDIAKKPTENICAPLTVFFDGRVNGQVDLFRNARNGVLITEGSVK---GLQPSVGPK
                        *  **                :*       : *  : *.: ::   :.            

HCoV229E_replicase      FGMLNGNAIATVKSEDGNIKNINWFVYVRK-DGKPVDHYD--------------------
HCoVOC43_Orf1ab         RAELNGVVVDKV----GDTDCVFYFAVRKEGQDVIFSQFDSLGVSSNQSPQGNLGSNGKP
HCoVHKU1_orf1ab         RADLNGVIVDKV----GELKVEFWFAMRKDGDDVIFSRTDSLCSSHYWSPQGNLGGNC-A
MERS_1ab                YAYFNGAIIRDS----DVVKQPVKFYLYKKVNNEFIDPTE--------------------
2019-nCoV_orf1ab        QASLNGVTL--I----GEA-VKTQFNYYKKVDGVVQQLPE--------------------
Bat_orf1ab              QASLNGVTL--I----GEA-LKTQFNYYKKVNGVVQQLPE--------------------
                         . :**  :       .       *   .. :.   .  :                    

HCoV229E_replicase      ------------GFYTQGRNLQDFLPRSTMEEDFLNMDIGVFIQKYGLEDFNFEHVVYGD
HCoVOC43_Orf1ab         GNVGGNDALSISTIFTQSRVISSFTCRTDMEKDFIALDQDVFIQKYGLEDYAFEHIVYGN
HCoVHKU1_orf1ab         GNVIGNDALTRFTIFTQSRVLSSFEPRSDLERDFIDMDDNLFIAKYGLEDYAFDHIVYGS
MERS_1ab                ------------CIYTQSRSCSDFLPLSDMEKDFLSFDSDVFIKKYGLENYAFEHVVYGD
2019-nCoV_orf1ab        ------------TYFTQSRNLQEFKPRSQMEIDFLELAMDEFIERYKLEGYAFEHIVYGD
Bat_orf1ab              ------------TYFTQSRNLKEFKPRSQMEIDFLELAMDEFIERYKLEGYAFEHIVYGD
                                      :**.*  ..*   : :* **: :  . ** .* **.: *:*:***.

HCoV229E_replicase      VSKTTLGGLHLLISQVRLSKMGILKAEEFVAASDITLKCCTVTYLNDPSSKTVCTYMDLL
HCoVOC43_Orf1ab         FNQKIIGGLHLLIGLYRRQQTSNLVVQEFVSY-DSSIHSYFITDEKSGGSKSVCTVIDIL
HCoVHKU1_orf1ab         FNHKVIGGLHLLIGLFRRKKKSNLLIQEFLQY-DSSIHSYFITDQECGSSKSVCTVIDLL
MERS_1ab                FSHTTLGGLHLLIGLYKKQQEGHIIMEEMLKG-SSTIHNYFITETNTAAFKAVCSVIDLK
2019-nCoV_orf1ab        FSHSQLGGLHLLIGLAKRFKESPFELEDFIPM-DSTVKNYFITDAQTGSSKCVCSVIDLL
Bat_orf1ab              FSHRQLGGLHLLIGLAKRSKESPLELEDFIPM-DSTVKNYFITDAQTGSSKCVCSVIDLL
                        ..:  :*******.  .  : . :  ::::   . :::   :*  :  . * **: :*: 

HCoV229E_replicase      LDDFVSVLKSLDLTVVSKVHEVIIDNKPWRWMLWCKDNAVATFYPQLQ-SAEWKCGYSMP
HCoVOC43_Orf1ab         LDDFVALVKSLNLNCVSKVVNVNVDFKDFQFMLWCNDEKVMTFYPRLQAASDWKPGYSMP
HCoVHKU1_orf1ab         LDDFVSIVKSLNLSCVSKVVNINVDFKDFQFMLWCNDNKIMTFYPKMQATNDWKPGYSMP
MERS_1ab                LDDFVMILKSQDLGVVSKVVKVPIDLTMIEFMLWCKDGQVQTFYPRLQASADWKPGHAMP
2019-nCoV_orf1ab        LDDFVEIIKSQDLSVVSKVVKVTIDYTEISFMLWCKDGHVETFYPKLQSSQAWQPGVAMP
Bat_orf1ab              LDDFVEIIKSQDLSVVSKVVKVTIDYTEISFMLWCKDGHVETFYPKLQSSQAWQPGVAMP
                        ***** ::** :*  **** :: :* .   :****:*  : ****.:* :  *: * :**

HCoV229E_replicase      GIYKTQRMCLEPCNLYNYGAGLKLPSGIMFNVVKYTQLCQYFNSTTLCVPHNMRVLHLGA
HCoVOC43_Orf1ab         VLYKYLNSPMERVSLWNYGKPVTLPTGCMMNVAKYTQLCQYLNTTTLAVPVNMRVLHLGA
HCoVHKU1_orf1ab         VLYKYLNVPLERVSLWNYGKPINLPTGCMMNVAKYTQLCQYLNTTTLAVPVNMRVLHLGA
MERS_1ab                SLFKVQNVNLERCELANYKQSIPMPRGVHMNIAKYMQLCQYLNTCTLAVPANMRVIHFGA
2019-nCoV_orf1ab        NLYKMQRMLLEKCDLQNYGDSATLPKGIMMNVAKYTQLCQYLNTLTLAVPYNMRVIHFGA
Bat_orf1ab              NLYKMQRMLLEKCDLQNYGDSATLPKGIMMNVAKYTQLCQYLNTLTLAVPYNMRVIHFGA
                         ::*  .  :*  .* **     :* *  :*:.** *****:*: **.** ****:*:**

HCoV229E_replicase      GSDYGVAPGTAVLKRWLPHDAIVVDNDVVDYVSDADFSVTGDCATVYLEDKFDLLISDMY
HCoVOC43_Orf1ab         GSEKGVAPGSAVLRQWLPAGTILVDNDLYPFVSDSVATYFGDCITLPFDCQWDLIISDMY
HCoVHKU1_orf1ab         GSDKEVAPGSAVLRQWLPSGSILVDNDLNPFVSDSLVTYFGDCMTLPFDCHWDLIISDMY
MERS_1ab                GSDKGIAPGTSVLRQWLPTDAIIIDNDLNEFVSDADITLFGDCVTVRVGQQVDLVISDMY
2019-nCoV_orf1ab        GSDKGVAPGTAVLRQWLPTGTLLVDSDLNDFVSDADSTLIGDCATVHTANKWDLIISDMY
Bat_orf1ab              GSDKGVAPGTAVLRQWLPTGTLLVDSDLNDFVSDADSTLIGDCATVHTANKWDLIISDMY
                        **:  :***::**..*** .::::*.*:  :***:  :  *** *:    : **:*****

HCoV229E_replicase      DGRTKAIDGENVSKEGFFTYINGFICEKLAIGGSIAIKVTEYSWNKKLYELVQRFSFWTM
HCoVOC43_Orf1ab         DPITKNIGEYNVSKDGFFTYICHMIRDKLALGGSVAIKITEFSWNAELYKLMGYFAFWTV
HCoVHKU1_orf1ab         DPLTKNIGDYNVSKDGFFTYICHLIRDKLSLGGSVAIKITEFSWNADLYKLMSCFAFWTV
MERS_1ab                DPTTKNVTGSNESKALFFTYLCNLINNNLALGGSVAIKITEHSWSVELYELMGKFAWWTV
2019-nCoV_orf1ab        DPKTKNVTKENDSKEGFFTYICGFIQQKLALGGSVAIKITEHSWNADLYKLMGHFAWWTA
Bat_orf1ab              DPKTKNVTKENDSKEGFFTYICGFIQQKLALGGSVAIKITEHSWNADLYKLMGHFAWWTA
                        *  ** :   * **  ****:  :* ::*::***:***:**.**. .**:*:  *::** 

HCoV229E_replicase      FCTSVNTSSSEAFVVGINYLGDFAQGPFIDGNIIHANYVFWRNSTVMSLSYNSVLDLSKF
HCoVOC43_Orf1ab         FCTNANASSSEGFLIGINYLCKPKVE--IDGNVMHANYLFWRNSTVWNGGAYSLFDMAKF
HCoVHKU1_orf1ab         FCTNVNASSSEGFLIGINYLGKSSFE--IDGNVMHANYLFWRNSTTWNGGAYSLFDMTKF
MERS_1ab                FCTNANASSSEGFLLGINYLGTIKEN--IDGGAMHANYIFWRNSTPMNLSTYSLFDLSKF
2019-nCoV_orf1ab        FVTNVNASSSEAFLIGCNYLGKPREQ--IDGYVMHANYIFWRNTNPIQLSSYSLFDMSKF
Bat_orf1ab              FVTNVNASSSEAFLIGCNYLGKPREQ--IDGYVMHANYIFWRNTNPIQLSSYSLFDMSKF
                        * *..*:****.*::* ***        ***  :****:****:.  . .  *::*::**

HCoV229E_replicase      NCKHKATVVVQLKDSDINEMVLSLVRSGKLLVRGNGKCLSFSNHLVSTK----
HCoVOC43_Orf1ab         PLKLAGTAVINLRADQINDMVYSLLEKGKLLIRDTNKEVFVGDSLVNVI----
HCoVHKU1_orf1ab         SLKLAGTAVVNLRPDQLNDLVYSLIERGKLLVRDTRKEIFVGDSLVNTC----
MERS_1ab                QLKLKGTPVLQLKESQINELVISLLSQGKLLIRDNDTLSVSTDVLVNTYRKLR
2019-nCoV_orf1ab        PLKLRGTAVMSLKEGQINDMILSLLSKGRLIIRENNRVVISSDVLVNN-----
Bat_orf1ab              PLKLRGTAVMSLKEGQINDMILSLLSKGRLIIRENNRVVISSDVLVNN-----
                          *  .* *:.*. .::*::: **:  *.*::* .       : **.      
