# Supplementary material for: Designing of cytotoxic and helper T cell epitope map provides insights into the highly contagious nature of the pandemic novel coronavirus SARS-CoV-2
Source: R Soc Open Sci. 2020 Sep 16;7(9):201141. doi: 10.1098/rsos.201141 (PMC7540743; doi:10.1098/rsos.201141)
Supplement: Fig. S2. muscleSpike [file rsos201141supp8.txt]

CLUSTAL multiple sequence alignment by MUSCLE (3.8)


YP_003767.1                --MKLFLILLV-LPLASCFFTCNSNANLSMLQLGVPDNSSTIVTGLLPTHWFCANQSTSV
NP_073551.1                ----MFVLLVA-------------------------------------------------
sp|P59594|SPIKE_CVHSA      ----MFIFLLF-LTLT---------SGSDL------DRCTTFDDVQAP------NYTQHT
QHR63300.2                 ----MFVFLVL-LPLV---------SSQCV------NLTTRTQ--LPP------AYTN--
YP_009724390.1             ----MFVFLVL-LPLV---------SSQCV------NLTTRTQ--LPP------AYTN--
YP_009047204.1             MIHSVFLLMFL-LTPTESYVDVGPDSVKSA------CIEVDIQQTFFDKTW---PRPIDV
YP_009555241.1             ----MFLILLISLPTAFAVIG----DLKCT------SDNINDKDTGPPPIS---TDTVDV
YP_173238.1                ----MLLIIFI-LPTTLAVIG----DFNCT------NFAINDLNTTVPRIS---EYVVDV
                               :::::.                                                  

YP_003767.1                YSANGFFYIDVGNHRSAFALHTG--YYDANQY-YIYVTNEIGLNASVTLKICKFSRNT--
NP_073551.1                ------------------------------------------------------------
sp|P59594|SPIKE_CVHSA      SSMRGVYYP-DEIFRSDTLYLTQDLFLPF----YSNVTGFHTINHT-------FGNPV--
QHR63300.2                 SSTRGVYYP-DKVFRSSVLHLTQDLFLPF----FSNVTWFHAIHVSGTNGIKRFDNPV--
YP_009724390.1             SFTRGVYYP-DKVFRSSVLHSTQDLFLPF----FSNVTWFHAIHVSGTNGTKRFDNPV--
YP_009047204.1             SKADGIIYPQGRTYSNITITYQG--LFPYQGD-HGDMYVYSAGHATGTTPQKLFVANYSQ
YP_009555241.1             TNGLGTYYVLDRVYLNTTLFLNG--YYPTSGSTYRNMALKGSVLLSRLW----FKPPF--
YP_173238.1                SYGLGTYYILDRVYLNTTILFTG--YFPKSGANFRDLSLKGTTYLSTLW----YQKPF--
                                                                                       

YP_003767.1                -TFDFLSNASSSFDCIVNL----LFTEQLGAPLGITISGETVRLHLYNVT---------R
NP_073551.1                -----------------------------------------------------------Y
sp|P59594|SPIKE_CVHSA      -IP-FKDGIYFAATEKSNV-----------------VRGWVFGSTMNNKS---------Q
QHR63300.2                 -LP-FNDGVYFASTEKSNI-----------------IRGWIFGTTLDSKT---------Q
YP_009724390.1             -LP-FNDGVYFASTEKSNI-----------------IRGWIFGTTLDSKT---------Q
YP_009047204.1             DVKQFANGFVVRIGAAANSTGTVIISPSTSATIRKIYPAFMLGSSVGNFSDGKMGRFFNH
YP_009555241.1             -LSDFINGIFAKVKNTKVIKDRVMYSE---------FPAITIGSTFVNTS---------Y
YP_173238.1                -LSDFNNGIFSRVKNTKLYVNKTLYSE---------FSTIVIGSVFINNS---------Y
                                                                                       

YP_003767.1                TFYVPA----------AYKLTKLSVK-CYFNYSCVFSVVNATVTVNVTTHNGRVVNYTVC
NP_073551.1                ALLHIA----------G----------CQ-------------------TTNGLNTSYSVC
sp|P59594|SPIKE_CVHSA      SVIIIN----------NS--TNVVIRACNFELCDNPFFAV--SKPMGTQTHTM--IFDNA
QHR63300.2                 SLLIVN----------NA--TNVVIKVCEFQFCNDPFLGVYYHKNNKSWMESEFRVYSSA
YP_009724390.1             SLLIVN----------NA--TNVVIKVCEFQFCNDPFLGVYYHKNNKSWMESEFRVYSSA
YP_009047204.1             TLVLLP----------DGCGTLLRAFYCILE----PRSGN--HCPAGNSYTSFATYHTPA
YP_009555241.1             SVVVQPRTINSTQDGDNKLQGLLEVSVCQYNMCEYPQTIC--HPNLGNHRKELWHLDTGV
YP_173238.1                TIVVQP----------HN--GVLEITACQYTMCEYPHTIC---KSKGSSRNESWHFDKSE
                           :.                         *                                

YP_003767.1                DDCN--GYTDNIFSVQQDGRIPN-----GFPFNN-------WFLLTNGSTLVDGVSRLYQ
NP_073551.1                NGCV-G-YSENVFAVESGGYIPS-----DFAFNN-------WFLLTNTSSVVDGVVRSFQ
sp|P59594|SPIKE_CVHSA      FNCT-FEYISDAFSLDVSEKSGNFKHLREFVFKNKDG----FLYVYKGYQPIDVV--RDL
QHR63300.2                 NNCT-FEYVSQPFLMDLEGKQGNFKNLREFVFKNIDG----YFKIYSKHTPINLV--RDL
YP_009724390.1             NNCT-FEYVSQPFLMDLEGKQGNFKNLREFVFKNIDG----YFKIYSKHTPINLV--RDL
YP_009047204.1             TDCSDGNYNRNASLNSFKEYFNLRNCTFMYTYNITEDEILEWFGITQTAQGVHLFSSRYV
YP_009555241.1             VSCL---YKRN------------------FTYDVNADYL--YFHFYQEGGTFYAY---FT
YP_173238.1                PLCL---FKKN------------------FTYNVSTDWL--YFHFYQERGTFYAY---YA
                             *    :  :                  : :.        :: . .    .        

YP_003767.1                PLRLTCLWPVPGLKSSTGFVYFNATGSDVNCNGYQHNSVVD------VMRYNLNFSANSL
NP_073551.1                PLLLNCLWSVSGLRFTTGFVYFNGTGRG-DCKGFSSDVLSD------VIRYNLNF----E
sp|P59594|SPIKE_CVHSA      PSGFNTLKPIFKLPLGINITNFRAIL------TAFSPAQDI--WGTSAAAYFVGY-----
QHR63300.2                 PPGFSALEPLVDLPIGINITRFQTLLA--LHRSYLTPGDSSSGWTAGAAAYYVGY-----
YP_009724390.1             PQGFSALEPLVDLPIGINITRFQTLLA--LHRSYLTPGDSSSGWTAGAAAYYVGY-----
YP_009047204.1             DLYGGNMFQFATLPVYDTIKYYSIIPH--SIRSIQSDR-KA--W----AAFYVYK-----
YP_009555241.1             DTGVVTKF-LFNVYLGMALSHYYVMPL--TCNSKL------------TLEYWVTP-----
YP_173238.1                DSGMPTTF-LFSLYLGTLLSHYYVLPL--TCNAISSNTDNE------TLQYWVTP-----
                                    .  :     :  :                            : :       

YP_003767.1                DNLKSGVIVFKTLQYDVLFYCSNSSSGVL-DTTIPFGPSSQPYYCFINSTINTTHVSTFV
NP_073551.1                ENLRRGTILFKTSYGVVVFYCTNNTL-VSGDAHIPFGTVLGNFYCFVNTTIGNETTSAFV
sp|P59594|SPIKE_CVHSA      --LKPTTFMLKYDENGTITDAVDCSQNPLAELKCSVKSFEIDKGIYQTSNFRVVPSGDVV
QHR63300.2                 --LQPRTFLLKYNENGTITDAVDCALDPLSETKCTLKSFTVEKGIYQTSNFRVQPTDSIV
YP_009724390.1             --LQPRTFLLKYNENGTITDAVDCALDPLSETKCTLKSFTVEKGIYQTSNFRVQPTESIV
YP_009047204.1             --LQPLTFLLDFSVDGYIRRAIDCGFNDLSQLHCSYESFDVESGVYSVSSFEAKPSGSVV
YP_009555241.1             --LTSRQYLLAFNQDGIIFNAVDCMSDFMSEIKCKTQSIAPPTGVYELNGYTVQPIADVY
YP_173238.1                --LSKRQYLLKFDNRGVITNAVDCSSSFFSEIQCKTKSLLPNTGVYDLSGFTVKPVATVH
                             *     ::       :  . :       :      .       :  .         . 

YP_003767.1                GILPPTVREIVVARTGQFYINGFKYFDLGFIEAVNFNVTTASATDFWTVAFATFVDVLVN
NP_073551.1                GALPKTVREFVISRTGHFYINGYRYFTLGNVEAVNFNVTTAETTDFCTVALASYADVLVN
sp|P59594|SPIKE_CVHSA      -RFPNITNLCPFGE----VFNATKFPSVYAWERKKISNCVADYSVLYNSTFFSTFKCY-G
QHR63300.2                 -RFPNITNLCPFGE----VFNATTFASVYAWNRKRISNCVADYSVLYNSTSFSTFKCY-G
YP_009724390.1             -RFPNITNLCPFGE----VFNATRFASVYAWNRKRISNCVADYSVLYNSASFSTFKCY-G
YP_009047204.1             EQAEGVE--CDFSP----LLSGTP-PQVYNFKRLVFTNCNYNLTKLLSLFSVNDFTCS-Q
YP_009555241.1             RRKPNLPN-CNIEA----WLNDKSVPSPLNWERKTFSNCNFNMSSLMSFIQADSFTCN-N
YP_173238.1                RRIPDLPD-CDIDK----WLNNFNVPSPLNWERKIFSNCNFNLSTLLRLVHTDSFSCN-N
                                      .       :.          :   :.    . : :              

YP_003767.1                VSATNIQNLLYCDSPFEKLQC-EHLQFGLQDGFYSANFLDDN--VLPETYVALPIYYQHT
NP_073551.1                VSQTSIANIIYCNSVINRLRC-DQLSFDVPDGFYSTSPIQSV--ELPVSIVSLPVYHKHT
sp|P59594|SPIKE_CVHSA      VSATKLNDLCFSNVYADSFVVKGDDVRQIAPG--QTGVIADYNYKLPDDFMGCVLAWN--
QHR63300.2                 VSPTKLNDLCFTNVYADSFVITGDEVRQIAPG--QTGKIADYNYKLPDDFTGCVIAWN--
YP_009724390.1             VSPTKLNDLCFTNVYADSFVIRGDEVRQIAPG--QTGKIADYNYKLPDDFTGCVIAWN--
YP_009047204.1             ISPAAIASNCYSSLILDYFSYPLSMKSDLSVS--SAGPISQFNYKQSFSNPTCLILAT--
YP_009555241.1             IDAAKIYGMCFSSITIDKFAIPNGRKVDLQLG--NLGYLQSFNYRIDTTATSCQLYYNLP
YP_173238.1                FDESKIYGSCFKSIVLDKFAIPNSRRSDLQLG--SSGFLQSSNYKIDTTSSSCQLYYSLP
                           .. : : .  : .   : :         :  .  . . : .             :     

YP_003767.1                DI----NFTATASFGGSCYVCKPHQVNISLNG----NTSVCVRTSHFSI----------R
NP_073551.1                FIVLY-VDFKPQSGGGKCFNCYPAGVNITLANFNETKGPLCVDTSHFTT----------K
sp|P59594|SPIKE_CVHSA      ------TRNIDATSTGN-YNY--------------------------------------K
QHR63300.2                 ------SKHIDAKEGGN-FNY--------------------------------------L
YP_009724390.1             ------SNNLDSKVGGN-YNY--------------------------------------L
YP_009047204.1             ------VPHNLTTITKP-LKY--------------------------------------S
YP_009555241.1             AANVSVSRFNPSTWNKR-FGFIEDSVFKPRPAGVLTNHDVVYAQHCFKAPKNFCPC---K
YP_173238.1                AINVTINNYNPSSWNRR-YGF---------NNFNLSSHSVVYSRYCFSVNNTFCPCAKPS
                                       .                                               

YP_003767.1                YIYNRVKSGSPGDSSWHIYLKSGTCPFSFSKLNNFQKFKTICFST-------------VE
NP_073551.1                YVAVYANVGRWSAS-----INTGNCPFSFGKVNNFVKFGSVCFSL-------------KD
sp|P59594|SPIKE_CVHSA      YRYLRHGKLRPFER------DISNVPFSPD--------GKPC----------------TP
QHR63300.2                 YRLFRKANLKPFER------DISTEIYQAG--------SKPCN---------------GQ
YP_009724390.1             YRLFRKSNLKPFER------DISTEIYQAG--------STPCN---------------GV
YP_009047204.1             YINKCSRLLSDDRT------EVPQLVNANQ--------YSPCVSI-------------VP
YP_009555241.1             LNGSCVGSGPGKNN------GIGTCPAGTN--------YLTCDNL------------CTP
YP_173238.1                FASSCKSHKPPSAS----------CPIGTN--------YRSCESTTVLDHTDWCRCSCLP
                                                                    *                  

YP_003767.1                VPGSCNFPLEATWHYTSYTIVGAL------------------------------YVTWSE
NP_073551.1                IPGGCAMPIVANWAYSKYYTIGSL------------------------------YVSWSD
sp|P59594|SPIKE_CVHSA      PALNCYWPL---NDYGFYTTTGIG------------------------------YQPYRV
QHR63300.2                 TGLNCYYPL---YRYGFYPTDGVG------------------------------HQPYRV
YP_009724390.1             EGFNCYFPL---QSYGFQPTNGVG------------------------------YQPYRV
YP_009047204.1             STVWEDGDY---YRKQLSPLEGGG------------------------------WLVASG
YP_009555241.1             DPITFTGTY---KCPQTKSLVGIGEHCSGLAVKSDYCG------GNSCTCRPQAFLGWSA
YP_173238.1                DPITAYDPR---SCSQKKSLVGVGEHCAGFGVDEEKCGVLDGSYNVSCLCSTDAFLGWSY
                                                *                                      

YP_003767.1                G-----------NSITGVPYPVSGIREFSNLVLNN---------CTKYNIYDYVGTGIIR
NP_073551.1                G-----------DGITGVPQPVEGVSSFMNVTLDK---------CTKYNIYDVSGVGVIR
sp|P59594|SPIKE_CVHSA      VVLS--------FELLNAPATVCGPKLSTDLIKNQ---------CVNFNFNGLTGTGVLT
QHR63300.2                 VVLS--------FELLNAPATVCGPKKSTNLVKNK---------CVNFNFNGLTGTGVLT
YP_009724390.1             VVLS--------FELLHAPATVCGPKKSTNLVKNK---------CVNFNFNGLTGTGVLT
YP_009047204.1             STVAMTEQLQMGFGITVQYGTDTNSVCPKLEFANDTKIASQLGNCVEYSLYGVSGRGVFQ
YP_009555241.1             DSCLQGDKCNI-FANFILHDVNSGLTCSTDLQKANTDIILGV--CVNYDLYGILGQGIFV
YP_173238.1                DTCVSNNRCNI-FSNFILNGINSGTTCSNDLLQPNTEVFTDV--CVDYDLYGITGQGIFK
                                                  .          .         *..:.: .  * *:: 

YP_003767.1                SSNQSLAGGITYV--SNSGNLLGFKNVSTGNIFIVTPCNQPDQVAVY----QQSIIGAMT
NP_073551.1                VSNDTFLNGITYT--STSGNLLGFKDVTKGTIYSITPCNPPDQLVVY----QQAVVGAML
sp|P59594|SPIKE_CVHSA      PSSKRFQ-PFQQFGRDVSDFTDSVRDPKTSEILDISPCSFGGVSVITPGTNASSEVAVLY
QHR63300.2                 ESNKKFL-PFQQFGRDIADTTDAVRDPQTLEILDITPCSFGGVSVITPGTNASNQVAVLY
YP_009724390.1             ESNKKFL-PFQQFGRDIADTTDAVRDPQTLEILDITPCSFGGVSVITPGTNTSNQVAVLY
YP_009047204.1             NCTAVGV-RQQRFVYDAYQNLVGYYS-DDGNYYCLRACVSVPVSVIY--DKETKTHATLF
YP_009555241.1             EVNATYYNSWQNLLYDSNGNLYGFRDYITNRTFMIRSCYSGRVSAAF--HANSSEPALLF
YP_173238.1                EVSAVYYNSWQNLLYDSNGNIIGFKDFVTNKTYNIFPCYAGRVSAAF--HQNASSLALLY
                             .            .      .  .        : .*      .           . : 

YP_003767.1                AVNESRYGLQ-----------NLLQLPNFY--YVSNGGNNCTTAVMTYSNF---------
NP_073551.1                SENFTSYGFS-----------NVVELPKFF--YASNGTYNCTDAVLTYSSF---------
sp|P59594|SPIKE_CVHSA      QDVNCTDVSTAIHADQLTPAWRIYSTGNNV--FQTQAG--CLIGAEHVDTSYE--CDIPI
QHR63300.2                 QDVNCTEVPVAIHADQLTPTWRVYSTGSNV--FQTRAG--CLIGAEHVNNSYE--CDIPI
YP_009724390.1             QDVNCTEVPVAIHADQLTPTWRVYSTGSNV--FQTRAG--CLIGAEHVNNSYE--CDIPI
YP_009047204.1             GSVACEHISSTMSQYSRSTRSMLKRRDSTYGPLQTPVG--CVLGLVNSSLFVED-CKLPL
YP_009555241.1             RNIKCNYVFNNSLTRQLQPI--------NY--FDSYLG--CVVNAYNSTAISVQTCDLTV
YP_173238.1                RNLKCSYVLN-----------NISLTTQPY--FDSYLG--CVFNADNLTDYSVSSCALRM
                                                             :     *                   

YP_003767.1                --GICAD----------------GSLIPVRPRNSSDNGISAIITA--------NLSIPSN
NP_073551.1                --GVCAD----------------GSIIAVQPRNVSYDSVSAIVTA--------NLSIPSN
sp|P59594|SPIKE_CVHSA      GAGICASYHTVSLL----RSTSQKSIVAYTMSLGADSSIAYSNNT---------IAIPTN
QHR63300.2                 GAGICASYQTQTNS----RSVASQSIIAYTMSLGAENSVAYSNNS---------IAIPTN
YP_009724390.1             GAGICASYQTQTNSPRRARSVASQSIIAYTMSLGAENSVAYSNNS---------IAIPTN
YP_009047204.1             GQSLCALPDTPSTLTPRSVRSVPGEMRLASIAFNHPIQVDQLNSS------YFKLSIPTN
YP_009555241.1             GSGYCVDYSKN-------RRSRGAITTGYRFTNFEPFTVNSVNDSLEPVGGLYEIQIPSE
YP_173238.1                GSGFCVDYNSPSSS--SSRRKRRSISASYRFVTFEPFNVSFVNDSIESVGGLYEIKIPTN
                             . *.                                :     :         : **::

YP_003767.1                WTTSVQVEYLQITSTPIVVDCATYVCNGNPRCKNLLKQYTSACKTIEDALRLSAHLETND
NP_073551.1                WTTSVQVEYLQITSTPIVVDCSTYVCNGNVRCVELLKQYTSACKTIEDALRNSARLESAD
sp|P59594|SPIKE_CVHSA      FSISITTEVMPVSMAKTSVDCNMYICGDSTECANLLLQYGSFCTQLNRALSGIAAEQDRN
QHR63300.2                 FTISVTTEILPVSMTKTSVDCTMYICGDSTECSNLLLQYGSFCTQLNRALTGIAVEQDKN
YP_009724390.1             FTISVTTEILPVSMTKTSVDCTMYICGDSTECSNLLLQYGSFCTQLNRALTGIAVEQDKN
YP_009047204.1             FSFGVTQEYIQTTIQKVTVDCKQYVCNGFQKCEQLLREYGQFCSKINQALHGANLRQDDS
YP_009555241.1             FTIGNMVEFIQTSSPKVTIDCAAFVCGDYAACKSQLVEYGSFCDNINAILTEVNELLDTT
YP_173238.1                FTIVGQEEFIQTNSPKVTIDCSLFVCSNYAACHDLLSEYGTFCDNINSILDEVNGLLDTT
                           ::     * :  .     :**  ::*..   * . * :*   *  ::  *          

YP_003767.1                ----VSSMLTFDSNAFSLANVTSFGD--YNLSSVLPQRNIRSSRIAGRSALEDLLFSKVV
NP_073551.1                ----VSEMLTFDKKAFTLANVSSFGD--YNLSSVIPSLPTSGSRVAGRSAIEDILFSKLV
sp|P59594|SPIKE_CVHSA      ----TREVFAQVKQMYKTPTLKYFGG--FNFSQILP----DPLKPTKRSFIEDLLFNKVT
QHR63300.2                 ----TQEVFAQVKQIYKTPPIKDFGG--FNFSQILP----DPSKPSKRSFIEDLLFNKVT
YP_009724390.1             ----TQEVFAQVKQIYKTPPIKDFGG--FNFSQILP----DPSKPSKRSFIEDLLFNKVT
YP_009047204.1             ----VRNLFASVKSSQSSPIIPGFGGD-FNLTLLEP-VSISTGSRSARSAIEDLLFDKVT
YP_009555241.1             QLQVANSLMNGVTLSTKLKDGVNFNVDDINFSPVLGCLGSECSKASSRSAIEDLLFDKVK
YP_173238.1                QLHVADTLMQGVTLSSNLNTNLHFDVDNINFKSLVGCLGPHCGS-SSRSFFEDLLFDKVK
                               .  ::   .   .      *.    *:. :           : ** :**:**.*: 

YP_003767.1                TSGLGTVDVDYKSCT--KGLSIADLACAQYYNGIMVLPGVADAERMAMYTGSLIGGMVLG
NP_073551.1                TSGLGTVDADYKKCT--KGLSIADLACAQYYNGIMVLPGVADAERMAMYTGSLIGGIALG
sp|P59594|SPIKE_CVHSA      LADAGFMKQ-YGECL--GDINARDLICAQKFNGLTVLPPLLTDDMIAAYTAALVSGTATA
QHR63300.2                 LADAGFIKQ-YGDCL--GDIAARDLICAQKFNGLTVLPPLLTDEMIAQYTSALLAGTITS
YP_009724390.1             LADAGFIKQ-YGDCL--GDIAARDLICAQKFNGLTVLPPLLTDEMIAQYTSALLAGTITS
YP_009047204.1             IADPGYMQG-YDDCMQQGPASARDLICAQYVAGYKVLPPLMDVNMEAAYTSSLLGSIAGV
YP_009555241.1             LSDVGFVEA-YNNCT--GGAEIRDLICVQSYKGIKVLPPLLSENQISGYTLAATSASLFP
YP_173238.1                LSDVGFVEA-YNNCT--GGSEIRDLLCVQSFNGIKVLPPILSESQISGYTTAATVAAMFP
                            :. * :.  * .*         ** *.*   *  *** :   .  : ** :   .    

YP_003767.1                GLTSAAA----IPFSLALQARLNYVALQTDVLQENQKILAASFNKAINNIVASFSSVNDA
NP_073551.1                GLTSAVS----IPFSLAIQARLNYVALQTDVLQENQKILAASFNKAMTNIVDAFTGVNDA
sp|P59594|SPIKE_CVHSA      GWTFGAGAALQIPFAMQMAYRFNGIGVTQNVLYENQKQIANQFNKAISQIQESLTTTS--
QHR63300.2                 GWTFGAGAALQIPFAMQMAYRFNGIGVTQNVLYENQKLIANQFNSAIGKIQDSLSSTA--
YP_009724390.1             GWTFGAGAALQIPFAMQMAYRFNGIGVTQNVLYENQKLIANQFNSAIGKIQDSLSSTA--
YP_009047204.1             GWTAGLSSFAAIPFAQSIFYRLNGVGITQQVLSENQKLIANKFNQALGAMQTGFTTTN--
YP_009555241.1             PWTAAAG----VPFYLNVQYRINGLGVTMDVLSQNQKLIANAFNNALYAIQEGFDATN--
YP_173238.1                PWSAAAG----IPFSLNVQYRINGLGVTMDVLNKNQKLIATAFNNALLSIQNGFSATN--
                             : . .    :**   :  *:* :.:  :** :*** :*  **.*:  :  .:  .   

YP_003767.1                ITQTAEAIHTVTIALNKIQDVVNQQGSALNHLTSQLRHNFQAISNSIQAIYDRLDSIQAD
NP_073551.1                ITQTSQALQTVATALNKIQDVVNQQGNSLNHLTSQLRQNFQAISSSIQAIYDRLDTIQAD
sp|P59594|SPIKE_CVHSA      ------------TALGKLQDVVNQNAQALNTLVKQLSSNFGAISSVLNDILSRLDKVEAE
QHR63300.2                 ------------SALGKLQDVVNQNAQALNTLVKQLSSNFGAISSVLNDILSRLDKVEAE
YP_009724390.1             ------------SALGKLQDVVNQNAQALNTLVKQLSSNFGAISSVLNDILSRLDKVEAE
YP_009047204.1             ------------EAFQKVQDAVNNNAQALSKLASELSNTFGAISASIGDIIQRLDVLEQD
YP_009555241.1             ------------SALVKIQAVVNANAEALNNLLQQLSNRFGAISASLQEILSRLDALEAE
YP_173238.1                ------------SALAKIQSVVNSNAQALNSLLQQLFNKFGAISSSLQEILSRLDALEAQ
                                        *: *:* .** :..:*. * .:*   * ***  :  * .*** :: :

YP_003767.1                QQVDRLITGRLAALNAFVSQVLNKYTEVRGSRRLAQQKINECVKSQSNRYGFCGNGTHIF
NP_073551.1                QQVDRLITGRLAALNVFVSHTLTKYTEVRASRQLAQQKVNECVKSQSKRYGFCGNGTHIF
sp|P59594|SPIKE_CVHSA      VQIDRLITGRLQSLQTYVTQQLIRAAEIRASANLAATKMSECVLGQSKRVDFCGKGYHLM
QHR63300.2                 VQIDRLITGRLQSLQTYVTQQLIRAAEIRASANLAATKMSECVLGQSKRVDFCGKGYHLM
YP_009724390.1             VQIDRLITGRLQSLQTYVTQQLIRAAEIRASANLAATKMSECVLGQSKRVDFCGKGYHLM
YP_009047204.1             AQIDRLINGRLTTLNAFVAQQLVRSESAALSAQLAKDKVNECVKAQSKRSGFCGQGTHIV
YP_009555241.1             AQIDRLINGRLTALNAYVSQQLSDSTLVKFSAAQAMEKVNECVKSQSSRINFCGNGNHII
YP_173238.1                VQIDRLINGRLTALNAYVSQQLSDISLVKFGAALAMEKVNECVKSQSPRINFCGNGNHIL
                            *:****.*** :*:.:*:: *        .   *  *:.*** .** * .***:* *:.

YP_003767.1                SIVNSAPDGLLFLHTVLLPTDYKNVKAWSGICVDGI--YGYVLRQPNLVLY--SDNGV--
NP_073551.1                SIVNAAPEGLVFLHTVLLPTQYKDVEAWSGLCVDGT--NGYVLRQPNLALYKEGNY----
sp|P59594|SPIKE_CVHSA      SFPQAAPHGVVFLHVTYVPSQERNFTTAPAICHEG---KAYFPREGVFVFN--GTS----
QHR63300.2                 SFPQSAPHGVVFLHVTYVPAQEKNFTTAPAICHDG---KAHFPREGVFVSN--GTH----
YP_009724390.1             SFPQSAPHGVVFLHVTYVPAQEKNFTTAPAICHDG---KAHFPREGVFVSN--GTH----
YP_009047204.1             SFVVNAPNGLYFMHVGYYPSNHIEVVSAYGLCDAANPTNCIAPVNGYFIKT--NNTRIVD
YP_009555241.1             SLVQNAPYGLYFIHFSYVPTKYVTARVSPGLCIAGD--RGIAPKSGYFVNV--NNT----
YP_173238.1                SLVQNAPYGLLFMHFSYKPISFKTVLVSPGLCISGD--VGIAPKQGYFIKH--NDH----
                           *:   ** *: *:*    * .        .:*  .         .  :     .      

YP_003767.1                -FRVTSRVMFQPRLPVLSDFVQIYNCNVTFVNISRVELHTVIPDYV--DVNKTLQEFAQN
NP_073551.1                -YRITSRIMFEPRIPTMADFVQIENCNVTFVNISRSELQTIVPEYI--DVNKTLQELSYK
sp|P59594|SPIKE_CVHSA      -WFITQRNFFSPQIITTDNTFVSGNCDVVIGIINNTVYDPLQPELD--SFKEELDKYFKN
QHR63300.2                 -WFVTQRNFYEPQIITTDNTFVSGSCDVVIGIVNNTVYDPLQPELD--SFKEELDKYFKN
YP_009724390.1             -WFVTQRNFYEPQIITTDNTFVSGNCDVVIGIVNNTVYDPLQPELD--SFKEELDKYFKN
YP_009047204.1             EWSYTGSSFYAPEPITSLNTKYVAP-QVTYQNISTNLPPPLLGNSTGIDFQDELDEFFKN
YP_009555241.1             -WMYTGSGYYYPEPITENNVVVMSTCAVNYTKAPYVMLNTSIPNLP--DFKEELDQWFKN
YP_173238.1                -WMFTGSSYYYPEPISDKNVVFMNTCSVNFTKAPLVYLNHSVPKLS--DFESELSHWFKN
                            :  *    : *      :        *               .    ..:. *.    :

YP_003767.1                LPKYVKPNF--DLTPFNLTYLNLSSELKQLEAKTASLFQTTVELQGLIDQINSTYVDLKL
NP_073551.1                LPNYTVPDL--VVEQYNQTILNLTSEISTLENKSAELNYTVQKLQTLIDNINSTLVDLKW
sp|P59594|SPIKE_CVHSA      HTS-PDVDLG-DISGINASVVNIQKEID--------------RLNEVAKNLNESLIDLQE
QHR63300.2                 HTS-PDVDLG-DISGINASVVNIQKEID--------------RLNEVAKNLNESLIDLQE
YP_009724390.1             HTS-PDVDLG-DISGINASVVNIQKEID--------------RLNEVAKNLNESLIDLQE
YP_009047204.1             VST-SIPNFG-SLTQINTTLLDLTYEML--------------SLQQVVKALNESYIDLKE
YP_009555241.1             QTS-VAPDL--SLDYINVTFLDLQVEMN--------------RLQEAIKVLNQSYINLKD
YP_173238.1                QTS-IAPNLTLNLHTINATFLDLYYEMN--------------LIQESIKSLNNSYINLKD
                            ..    ::   :   * : :::  *:                ::   . :*.: ::*: 

YP_003767.1                LNRFENYIKWPWWVWLIISVVFVVLLSLLVFCCLSTGCCGCCNCLTSSMRGCCDCGSTKL
NP_073551.1                LNRVETYIKWPWWVWLCISVVLIFVVSMLLLCCCSTGCCGFFSCFASSIRGCCE--STKL
sp|P59594|SPIKE_CVHSA      LGKYEQYIKWPWYVWLGFIAGLIAIVMVTILLCCMTSCCSCLKG-ACSCGSCCK-FDEDD
QHR63300.2                 LGKYEQYIKWPWYIWLGFIAGLIAIIMVTIMLCCMTSCCSCLKG-CCSCGSCCK-FDEDD
YP_009724390.1             LGKYEQYIKWPWYIWLGFIAGLIAIVMVTIMLCCMTSCCSCLKG-CCSCGSCCK-FDEDD
YP_009047204.1             LGNYTYYNKWPWYIWLGFIAGLVALALCVFFILCCTGCGTNCMG-KLKCNRCCD-RYEEY
YP_009555241.1             IGTYEYYVKWPWYVWLLICLAGVAMLVLLFFICCCTGCGTSC---FKKCGGCCD-DYTGY
YP_173238.1                IGTYEMYVKWPWYVWLLISFSFIIFLVLLFFICCCTGCGSAC---FSKCHNCCD-EYGGH
                           :.    * ****::** :    : .    .:    *.*         .   **.      

YP_003767.1                PYYEFEKVHVQ--
NP_073551.1                PYYDVEKIHIQ--
sp|P59594|SPIKE_CVHSA      SEPVLKGVKLHYT
QHR63300.2                 SEPVLKGVKLHYT
YP_009724390.1             SEPVLKGVKLHYT
YP_009047204.1             -DLEPHKVHVH--
YP_009555241.1             QELVIKTSHDD--
YP_173238.1                HDFVIKTSHDD--
                                   :    
