# Supplementary material for: Designing of cytotoxic and helper T cell epitope map provides insights into the highly contagious nature of the pandemic novel coronavirus SARS-CoV-2
Source: R Soc Open Sci. 2020 Sep 16;7(9):201141. doi: 10.1098/rsos.201141 (PMC7540743; doi:10.1098/rsos.201141)
Supplement: Fig. S3. muscleNS3 [file rsos201141supp9.txt]

CLUSTAL multiple sequence alignment by MUSCLE (3.8)


HCoVNL63_proteinORF3      MPFGGLFQLTLESTINKSVANLKLPPHDVTVLRDNLKPVTTLSTITAYLLVSLFVTYFAL
MERS_NS3                  -------------------MRVQRPP-------------------TLLLVFSLSLLVTAS
Bat_NS3                   --MDLFMRIFTLGTVTLKQGEIKDATPSDSVRATATIPIQASLPFGWLIVGVAFLAVFQS
2019-nCoV_ORF3a           --MDLFMRIFTIGTVTLKQGEIKDATPSDFVRATATIPIQASLPFGWLIVGVALLAVFQS
                                               :: ..                      ::    :     

HCoVNL63_proteinORF3      FKPLTARGRVACFVLKLLTLFVYVPLLVLFGMYLDSFIIFSTLLFRFIHVGYYAYLYKNF
MERS_NS3                  SKPL------------------YVP-----------------------------------
Bat_NS3                   ASKIITLKKRWQLALSKGIHFICNLLLLFVTVYSHLLLVAAGLEAPFLYLYALVYFLQSI
2019-nCoV_ORF3a           ASKIITLKKRWQLALSKGVHFVCNLLLLFVTVYSHLLLVAAGLEAPFLYLYALVYFLQSI
                           . :                                                        

HCoVNL63_proteinORF3      SFVLF-----------NVTKLCFVSGK--CWYLEQSFYENRFAAIYGGDHYVVLGGETIT
MERS_NS3                  ------------------------------EHCQNYSGCMLRACI-KTAQADTAG-----
Bat_NS3                   NFVRIIMRLWLCWKCRSKNPLLYDANYFLCWHTNCYDYCIPYNSV-TSSIVITSGDGTTS
2019-nCoV_ORF3a           NFVRIIMRLWLCWKCRSKNPLLYDANYFLCWHTNCYDYCIPYNSV-TSSIVITSGDGTTS
                                                         : :         .:       . *     

HCoVNL63_proteinORF3      FVSFDD-------------------LYVAIRGSCEKN--LQLMRKVDLYNGAVIYIFA--
MERS_NS3                  -------------------------LYTNFRID------VPSAESTGTQSVSVDLESTST
Bat_NS3                   PISEHDYQIGGYTEKWESGVKDCVVLHSYFTSDYYQLYSTQLSTDTGVEHVTF-FIYNKI
2019-nCoV_ORF3a           PISEHDYQIGGYTEKWESGVKDCVVLHSYFTSDYYQLYSTQLSTDTGVEHVTF-FIYNKI
                                                   *:  :  .           ...    :.       

HCoVNL63_proteinORF3      -EEPVVGIVY-------------SSQLYEDVPSIN----
MERS_NS3                  HDGPTEHVT--------------SVNLFDVGYSVN----
Bat_NS3                   VDEPEEHVQIHTIDGSSGVVNPAMEPIYDEPTTTTSVPL
2019-nCoV_ORF3a           VDEPEEHVQIHTIDGSSGVVNPVMEPIYDEPTTTTSVPL
                           : *   :                  :::   : .    
