# Supplementary material for: Designing of cytotoxic and helper T cell epitope map provides insights into the highly contagious nature of the pandemic novel coronavirus SARS-CoV-2
Source: R Soc Open Sci. 2020 Sep 16;7(9):201141. doi: 10.1098/rsos.201141 (PMC7540743; doi:10.1098/rsos.201141)
Supplement: Fig. S4. muscleEnvelope [file rsos201141supp10.txt]

CLUSTAL multiple sequence alignment by MUSCLE (3.8)


HCoV229E_envelope       MFLK--LVDDHA-LVVNVLLWCVVLIVILLVCITIIKLIKLCFTCHMFCNRTVYGPIKNV
HCoVNL63_envelope       MFLR--LIDDNG-IVLNSILWLLVMIFFFVLAMTFIKLIQLCFTCHYFFSRTLYQPVYKI
HCoVOC43_envelope       MFMADAYLADTVWYVGQIIFIVAICLLVTIVVVAFLATFKLCIQLCGMCNTLVLSPSIYV
HCoVHKU1_envelope       MVDL--FFNDTAWYIGQILVLVLFCLISLIFVVAFLATIKLCMQLCGFCNFFIISPSAYV
MERS_envelope           MLPF--VQERIGLFIVNFFIFTVVCAITLLVCMAFLTATRLCVQCMTGFNTLLVQPALYL
Bat_envelope            MYSF--VSEETGTLIVNSVLLFLAFVVFLLVTLAILTALRLCAYCCNIVNVSLVKPSFYV
2019-nCoV_envelope      MYSF--VSEETGTLIVNSVLLFLAFVVFLLVTLAILTALRLCAYCCNIVNVSLVKPSFYV
                        *             : : ..      .  :. ::::   .**       .  :  *   :

HCoV229E_envelope       YH----IYQSYMHIDPFPKRVIDF
HCoVNL63_envelope       FL----AYQDYMQIAPVPAEVLNV
HCoVOC43_envelope       FNRGRQFYEFYNDVKPPVLDVDDV
HCoVHKU1_envelope       YKRGMQLYKSYSEQVIPPTSDYLI
MERS_envelope           YNTGRSVYVKFQDSKPPLPPDEWV
Bat_envelope            YS-------RVKNLNSSRVPDLLV
2019-nCoV_envelope      YS-------RVKNLNSSRVPDLLV
                        :                      .
