# Supplementary material for: Designing of cytotoxic and helper T cell epitope map provides insights into the highly contagious nature of the pandemic novel coronavirus SARS-CoV-2
Source: R Soc Open Sci. 2020 Sep 16;7(9):201141. doi: 10.1098/rsos.201141 (PMC7540743; doi:10.1098/rsos.201141)
Supplement: Fig. S5. muscleMembrane [file rsos201141supp11.txt]

CLUSTAL multiple sequence alignment by MUSCLE (3.8)


HCoVNL63_membrane       MSNSS-------VPLLEVYVHLRNWNFSWNLILTLFIVVLQYGHYKYSRLLYGLKMSVLW
HCoV229E_membrane       MSNDN--------CTGDIVTHLKNWNFGWNVILTIFIVILQFGHYKYSRLFYGLKMLVLW
2019-nCoV_membrane      MADSNGT-----ITVEELKKLLEQWNLVIGFLFLTWICLLQFAYANRNRFLYIIKLIFLW
Bat_membrane            MADNGT------ITVEELKKLLEQWNLVIGFLFLTWICLLQFAYANRNRFLYIIKLIFLW
MERS_membrane           MSNMTQ------LTEAQIIAIIKDWNFAWSLIFLLITIVLQYGYPSRSMTVYVFKMFVLW
HCoVOC43_membrane       MSSKTTPAPVYIWTADEAIKFLKEWNFSLGIILLFITIILQFGYTSRSMFVYVIKMIILW
HCoVHKU1_membrane       MNKSFLPQ----FTSDQAVTFLKEWNFSLGVILLFITIILQFGYTSRSMFVYLIKMIILW
                        * .             :    : :**:  ..::     :**:.: . .  .* :*: .**

HCoVNL63_membrane       CLWPLVLALSIFDCFVNFNVDWVFFGFSILMSIITLCLWVMYFVNSFRLWRRVKTFWAFN
HCoV229E_membrane       LLWPLVLALSIFDTWANWDSNWAFVAFSFFMAVSTLVMWVMYFANSFRLFRRARTFWAWN
2019-nCoV_membrane      LLWPVTLACFVLAAV--YRINWITGGIAIAMACLVGLMWLSYFIASFRLFARTRSMWSFN
Bat_membrane            LLWPVTLACFVLAAV--YRINWITGGIAIAMACLVGLMWLSYFIASFRLFARTRSMWSFN
MERS_membrane           LLWPSSMALSIFSAV--YPIDLASQIISGIVAAVSAMMWISYFVQSIRLFMRTGSWWSFN
HCoVOC43_membrane       LMWPLTIILTIFNCV--YALNNVYLGLSIVFTIVAIIMWIVYFVNSIRLFIRTGSFWSFN
HCoVHKU1_membrane       LMWPLTITLTIFNCF--YALNNAFLAFSIVFTIISIVIWILYFVNSIRLFIRTGSWWSFN
                         :**  :   ::     :  :     ::  .:     :*: **  *:**: *. : *::*

HCoVNL63_membrane       PETNAIISLQVYGHNYYLPVMAAPTGVTLTLLSGVLLVDGHKIATRVQVGQLPKYVIVAT
HCoV229E_membrane       PEVNAITVTTVLGQTYYQPIQQAPTGITVTLLSGVLYVDGHRLASGVQVHNLPEYMTVAV
2019-nCoV_membrane      PETNILLNVPLHGTILTRPLLESELVIGAVILRGHLRIAGHHLGR-CDIKDLPKEITVAT
Bat_membrane            PETNILLNVPLHGTILTRPLLESELVIGAVILRGHLRIAGHHLGR-CDIKDLPKEITVAT
MERS_membrane           PETNCLLNVPFGGTTVVRPLVEDSTSVTAVVTNGHLKMAGMHFGA-CDYDRLPNEVTVAK
HCoVOC43_membrane       PETNNLMCIDMKGTMYVRPIIEDYHTLTVTIIRGHLYIQGIKLGTGYSLADLPAYMTVAK
HCoVHKU1_membrane       PETNNLMCIDMKGKMFVRPVIEDYHTLTATVIRGHLYIQGVKLGTGYTLSDLPVYVTVAK
                        **.* :    . *     *:      :  .:  * * : * .:.       **  : ** 

HCoVNL63_membrane       PSTTIVCDRVGRSVNETSQTGWAFYVRAKHGDFSGVASQEGVLSEREKLLHLIYFI
HCoV229E_membrane       PSTTIIYSRVGRSVNSQNSTGWVFYVRVKHGDFSAVSSPMSNMTENERLLHFF
2019-nCoV_membrane      S-RTLSYYKLGASQRVAGDSGFAAYSRYRIGNYKLNTDHSSSSDNIALLVQ--
Bat_membrane            S-RTLSYYKLGASQRVAGDSGFAAYSRYRIGNYKLNTDHSSSSDNIALLVQ--
MERS_membrane           P-NVLIALKMVKRQSYGTNSGVAIYHRYKAGNYRSP--PITADIELALLRA--
HCoVOC43_membrane       V-THLCTYKRGFLDRISDTSGFAVYVKSKVGNYRLPSTQKGSGMDTALLRNNI
HCoVHKU1_membrane       V-QVLCTYKRAFLDKLDVNSGFAVFVKSKVGNYRLPSS-KPSGMDTALLRA--
                            :   .          :* . : . . *::           :   *    
