# Supplementary material for: Designing of cytotoxic and helper T cell epitope map provides insights into the highly contagious nature of the pandemic novel coronavirus SARS-CoV-2
Source: R Soc Open Sci. 2020 Sep 16;7(9):201141. doi: 10.1098/rsos.201141 (PMC7540743; doi:10.1098/rsos.201141)
Supplement: Fig. S7. muscleORF7a [file rsos201141supp13.txt]

CLUSTAL multiple sequence alignment by MUSCLE (3.8)


bat_NS7a             MKIILFLVLVTLATCELYHYQECVRGTTVLLKEPCSSGTYEGNSPFHPLADNKFALTCFS
2019-nCoV_ORF7a      MKIILFLALITLATCELYHYQECVRGTTVLLKEPCSSGTYEGNSPFHPLADNKFALTCFS
                     *******.*:**************************************************

bat_NS7a             TQFAFACPDGVKHVYQLRARSVSPKLFIRQEEVQELYSPIFLIIAAIVFITLCFTLKRKT
2019-nCoV_ORF7a      TQFAFACPDGVKHVYQLRARSVSPKLFIRQEEVQELYSPIFLIVAAIVFITLCFTLKRKT
                     *******************************************:****************

bat_NS7a             E
2019-nCoV_ORF7a      E
                     *
