# Supplementary material for: Designing of cytotoxic and helper T cell epitope map provides insights into the highly contagious nature of the pandemic novel coronavirus SARS-CoV-2
Source: R Soc Open Sci. 2020 Sep 16;7(9):201141. doi: 10.1098/rsos.201141 (PMC7540743; doi:10.1098/rsos.201141)
Supplement: Fig. S8. muscleORF8 [file rsos201141supp14.txt]

CLUSTAL multiple sequence alignment by MUSCLE (3.8)


MERS_ORF8b          MPILPLRKMLGIGGDRTEKLIPGMELSNWLPGGTSTTLELDPKQHSHSGLLRMASFGSMK
Bat_NS8             MKLLVFLGIL----TTVTAFHQECSLQSCAQHQPYVVDDPCPIHFYSKWYIRV---GARK
2019-nCov_orf8      MKFLVFLGII----ITVAAFHQECSLQSCTQHQPYVVDDPCPIHFYSKWYIRV---GARK
                    * :* :  ::      .  :    .*..     . .. :  * :.  .  :*:   *: *

MERS_ORF8b          MAPLMLLQLLGRGTLTMIQLL-----LHNSRPVLSFLKTSTLRGLEAIVNHLQEPLA---
Bat_NS8             SAPLIELCVDEVGSKSPIQYIDIGNYTVSCSPFTINCQEPKLGSLVVRCSFYEDFLEYHD
2019-nCov_orf8      SAPLIELCVDEAGSKSPIQYIDIGNYTVSCSPFTINCQEPKLGSLVVRCSFYEDFLEYHD
                     ***: * :   *: : ** :       .. *.    : ..* .* .  .. :: *    

MERS_ORF8b          --------
Bat_NS8             VRVVLDFI
2019-nCov_orf8      VRVVLDFI
                            
