# Supplementary material for: Designing of cytotoxic and helper T cell epitope map provides insights into the highly contagious nature of the pandemic novel coronavirus SARS-CoV-2
Source: R Soc Open Sci. 2020 Sep 16;7(9):201141. doi: 10.1098/rsos.201141 (PMC7540743; doi:10.1098/rsos.201141)
Supplement: Fig. S9. muscleNucleocapsid [file rsos201141supp15.txt]

CLUSTAL multiple sequence alignment by MUSCLE (3.8)


HCoVOC43_nucleocapsid       MSFTPGKQSSSRASSGNRSGNGILK---WADQSDQFRNVQ----TRGRRAQPKQTATSQQ
HCoVHKU1_nucleocapsid       MSYTPGHYAGSRSSSGNRS--GILKKTSWADQSERNYQTF----NRGRKTQPKFTVSTQP
MERS_nucleocapsid           -----------------MASPAAPRAVSFADNNDITNTNL----SRGRGRNPKPRAAP--
2019-nCoV_nucleocapsid      -----------MSDNGPQNQRNAPR-ITFGGPSDSTGSNQNGERSGARSKQRRPQGLP--
Bat_nucleocapsid            -----------MSDNGPQNQRNAPR-ITFGGPSDSTGSNQNGERSGARPKQRRPQGLP--
HCoVNL63_nucleocapsid       -----------------------MASVNWADD------------RAARKKFPPP------
HCoV229E_nucleocapsid       -----------------------MATVKWADASEP---------QRGRQGRIPY------
                                                        :..               .*            

HCoVOC43_nucleocapsid       PSGGNVVPYYSWFSGITQFQKGKEFEFVEGQGVPIAPGVPATEAKGYWYRHNRRSFKTAD
HCoVHKU1_nucleocapsid       Q--GNTIPHYSWFSGITQFQKGRDFKFSDGQGVPIAFGVPPSEAKGYWYRHSRRSFKTAD
MERS_nucleocapsid           ---NNTV---SWYTGLTQHGKV-PLTFPPGQGVPLNANSTPAQNAGYWRRQDRK-INTGN
2019-nCoV_nucleocapsid      ---NNTA---SWFTALTQHGKE-DLKFPRGQGVPINTNSSPDDQIGYYRRATRR-IRGGD
Bat_nucleocapsid            ---NNTA---SWFTALTQHGKE-DLKFPRGQGVPINTNSSPDDQIGYYRRATRR-IRGGD
HCoVNL63_nucleocapsid       ----------SFYMPLLVSSDKAPYRVIPRNLVPIGKG-NKDEQIGYWNVQER--WRMRR
HCoV229E_nucleocapsid       ----------SLYSPLLVDSEQ-PWKVIPRNLVPINKK-DKNKLIGYWNVQKR--FRTRK
                                      * :  :    .     .   : **:       .  **:    *   .   

HCoVOC43_nucleocapsid       GNQRQLLPRWYFYYLGTGPHAKDQYGTDIDGVYWVASNQADVNTPADIVDRDPSSDEAIP
HCoVHKU1_nucleocapsid       GQQKQLLPRWYFYYLGTGPYANASYGESLEGVFWVANHQADTSTPSDVSSRDPTTQEAIP
MERS_nucleocapsid           G-IKQLAPRWYFYYTGTGPEAALPFRAVKDGIVWVHEDGATDAP-STFGTRNPNNDSAIV
2019-nCoV_nucleocapsid      GKMKDLSPRWYFYYLGTGPEAGLPYGANKDGIIWVATEGALNTPKDHIGTRNPANNAAIV
Bat_nucleocapsid            GKMKDLSPRWYFYYLGTGPEAGLPYGANKDGIIWVATEGALNTPKDHIGTRNPANNAAIV
HCoVNL63_nucleocapsid       GQRVDLPPKVHFYYLGTGPHKDLKFRQRSDGVVWVAKEGAKTVN-TSLGNRKRNQKPLEP
HCoV229E_nucleocapsid       GKRVDLSPKLHFYYLGTGPHKDAKFRERVEGVVWVAVDGAKTEP-TGYGVRRKNSEPEIP
                            *   :* *. :*** ****     :    :*: **    *          *    .    

HCoVOC43_nucleocapsid       ---TRFPPGTVLPQGYYIEGSG-------RSAPN--SRSTSRTSSRASSAGSRSRANSGN
HCoVHKU1_nucleocapsid       ---TRFPPGTILPQGYYVEGSG-------RSASN--SRPGSRSQSRGPNNRSLSRSNSNF
MERS_nucleocapsid           ---TQFAPGTKLPKNFHIEGTGGNSQSSSRASSL--SRNSSRSSSQGSRSGNSTRGTSPG
2019-nCoV_nucleocapsid      ---LQLPQGTTLPKGFYAEGSRGGSQASSRSSSR--SRNSSRNSTP-----GSSRGTSPA
Bat_nucleocapsid            ---LQLPQGTTLPKGFYAEGSRGGSQASSRSSSR--SRNSSRNSTP-----GSSRGTSPA
HCoVNL63_nucleocapsid       KFSIALPPELSVVE--FEDRSNNSSRASSRSSTRNNSRDSSRSTSR---QQSRTRSDSNQ
HCoV229E_nucleocapsid       HFNQKLPNGVTVVE---EPDSRAPSRSQSRSQSR--GRGESKPQSR-----NPSSDRNHN
                                 :.    : :      :        *: .   .*  *.  :      . :   .  

HCoVOC43_nucleocapsid       RTPTSGVTPDMA------DQIASLV--LAKLGK-DATKPQQV------------TKHTAK
HCoVHKU1_nucleocapsid       RHSDSIVKPDMA------DEIANLV--LAKLGK--DSKPQQV------------TKQNAK
MERS_nucleocapsid           PSGIGAVGGDL----LYLDLLNRLQ--ALESGKVKQSQPKVI------------TKKDAA
2019-nCoV_nucleocapsid      R--MAGNGGDAALALLLLDRLNQLE--SKMSGKGQQQQGQTV------------TKKSAA
Bat_nucleocapsid            R--MAGNGSDAALALLLLDRLNQLE--SKMSGKGQQQQSQTV------------TKKSAA
HCoVNL63_nucleocapsid       SSSDLVAAVTLALKNLGFDNQSKS---PSSSGTSTPKKPNKP-------------LSQPR
HCoV229E_nucleocapsid       SQDDIMKAVAAALKSLGFDKPQEKDKKSAKTGTPKPSRNQSPASSQTSAKSLARSQSSET
                                              *            *.    . :                    

HCoVOC43_nucleocapsid       EVRQKILNKPRQKRSPNKQ--CTVQQCFGKRGPNQ---NFGGGEMLKLGTSDPQFPILAE
HCoVHKU1_nucleocapsid       EIRHKILTKPRQKRTPNKH--CNVQQCFGKRGPSQ---NFGNAEMLKLGTNDPQFPILAE
MERS_nucleocapsid           AAK----NKMRHKRTSTKS--FNMVQAFGLRGPGDLQGNFGDLQLNKLGTEDPRWPQIAE
2019-nCoV_nucleocapsid      EAS----KKPRQKRTATKA--YNVTQAFGRRGPEQTQGNFGDQELIRQGTDYKHWPQIAQ
Bat_nucleocapsid            EAS----KKPRQKRTATKQ--YNVTQAFGRRGPEQTQGNFGDQELIRQGTDYKHWPQIAQ
HCoVNL63_nucleocapsid       ADKPSQLKKPRWKRVPTRE--ENVIQCFGPRDFNH---NMGDSDLVQNGVDAKGFPQLAE
HCoV229E_nucleocapsid       KEQKHEMQKPRWKRQPNDDVTSNVTQCFGPRDLDH---NFGSAGVVANGVKAKGYPQFAE
                                    * *.** ..     .: *.** *.      *:*.  :   *..   :* :*:

HCoVOC43_nucleocapsid       LAPTAGAFFFGSRLELAKVQNLSGNPDEPQKDVYELRYNGAIRFDSTLSGFETIMKVLNE
HCoVHKU1_nucleocapsid       LAPTPGAFFFGSKLDLVKRDS---EADSPVKDVFELHYSGSIRFDSTLPGFETIMKVLEE
MERS_nucleocapsid           LAPTASAFMGMSQFKLTHQNN-----DDHGNPVYFLRYSGAIKLDPKNPNYNKWLELLEQ
2019-nCoV_nucleocapsid      FAPSASAFFGMSRIGMEVTPS-----------GTWLTYTGAIKLDDKDPNFKDQVILLNK
Bat_nucleocapsid            FAPSASAFFGMSRIGMEVTPS-----------GTWLTYTGAIKLDDKDPNFKDQVILLNK
HCoVNL63_nucleocapsid       LIPNQAALFFDSEVSTDEVGD-----------NVQITYTYKMLVAKDNKNLPKFI----E
HCoV229E_nucleocapsid       LVPSTAAMLFDSHIVSKESGN-----------TVVLTFTTRVTVPKDHPHLGKFL----E
                            : *. .*::  * .      .              : :.  : .          :    :

HCoVOC43_nucleocapsid       NLNAY---QQQDGMMNMSPKPQRQRGHKNGQGENDNISVAVPKSRVQQNKSRELTAEDIS
HCoVHKU1_nucleocapsid       NLNAYVNSNQNTDSDSLSSKPQRKRGVKQLPEQFDSLNLSAG----TQHISNDFTPEDHS
MERS_nucleocapsid           NIDAY------------KTFPKKEKKQKAPKEESTDQMSEPPKEQRVQGSITQRTRTRPS
2019-nCoV_nucleocapsid      HIDAY------------KTFPPTEPK-KDKKKKADETQALPQRQKKQQTVTLLPAADLDD
Bat_nucleocapsid            HIDAY------------KTFPPTEPK-KDKKKKADETQALPQRQKKQQTVTLLPAADLDD
HCoVNL63_nucleocapsid       QISAF-------------TKPSSIKEMQSQSSHVAQNTVLNA-----SIPESKPLADDDS
HCoV229E_nucleocapsid       ELNAF------------TREMQQHPLLNPSALEFNPSQTSPA--------TAEPVRDEVS
                             :.*:                      :                               .

HCoVOC43_nucleocapsid       LLKKMDEPY-TEDTSEI
HCoVHKU1_nucleocapsid       LLATLDDPY-VEDSVA-
MERS_nucleocapsid           VQPGP-----MIDVNTD
2019-nCoV_nucleocapsid      FSKQLQQSMSSADSTQA
Bat_nucleocapsid            FSKQLQQSMSSADSTQA
HCoVNL63_nucleocapsid       AIIE------IVNEVLH
HCoV229E_nucleocapsid       IETD------IIDEVN-
                                        :    
